# Supplementary material for: GCLiPP: global crosslinking and protein purification method for constructing high-resolution occupancy maps for RNA binding proteins
Source: Genome Biol. 2023 Dec 7;24:281. doi: 10.1186/s13059-023-03125-2 (PMC10701951; doi:10.1186/s13059-023-03125-2)
Supplement: Supplementary file 2 — Additional file 2:Table S1. Differential binding sites detected by DeepRNAReg enriched in stimulated Jurkats compared to unstimulated conditions. Table S2. Differential binding sites detected by DeepRNAReg enriched in unstimulated Jurkats compared to stimulated conditions. [file 13059_2023_3125_MOESM2_ESM.xlsx]

## Sheet: Table S1
Table S1.	Differential binding sites detected by DeepRNAReg enriched in stimulated Jurkats compared to unstimulated conditions
chrom	start	stop	geneid	Differential Binding Enrichment(DBE)	strand	RNA sequences
chr2	240714730	240714754	Kif1a-1211125	11.9797	-	auggugagaggaggccgccugaguc
chr2	240879577	240879603	Agxt-3987801	8.44313	+	ucagcucacuacaaccuccgccucccg
chr2	241089018	241089037	Mterfd2-9984302	15.7534	-	uuugggaaaugcuggcuuaa
chr2	241089194	241089222	Mterfd2-9984302	24.5212	-	ucuuucaugcagugacauguugauaaaaa
chr2	241089305	241089337	Mterfd2-9984302	42.5072	-	aaguggcuuguuacccaagggugccucacucau
chr2	241092075	241092092	Sned1-9926037	9.10534	+	cugugauggaccacuucc
chr2	241095779	241095809	Mterfd2-8986870	26.3079	-	cauguuugaucuguugucacgugucuguggg
chr2	241095860	241095897	Mterfd2-8986870	39.6978	-	uuuuuauucuaaaacuggucucuugaugaaaaaaauua
chr2	241095986	241095996	Mterfd2-8986870	6.51859	-	ugugauggaag
chr2	241106132	241106143	Pask-6345614	9.3876	-	cucaaaugcuuu
chr2	241106288	241106336	Pask-6345614	48.3572	-	guucaacuguuuuauauuauuaaagggcuuuuaauuugugaacuucuga
chr2	241106418	241106432	Pask-6345614	16.2778	-	acaccagaacagaag
chr2	241114119	241114131	Pask-1118916	9.28966	-	guuucugaaacuu
chr2	241114203	241114229	Pask-1118916	29.884	-	uaaguuucagauauuaugguucugcaa
chr2	241114254	241114309	Pask-1118916	83.6183	-	ugaaucaacauuucuuccuuaaagcuacacacucucggguuguuggguuuccgaag
chr2	241114337	241114352	Pask-1118916	11.8638	-	gauuguuugcugggga
chr2	241114491	241114534	Pask-1118916	65.9121	-	aaugggagagugaugauccaaauaggaaggcacccuagcagagg
chr2	241114777	241114788	Pask-1118916	10.0737	-	guuuauuuacau
chr2	241114925	241114942	Pask-1118916	24.0156	-	cuggaucuagccuucugu
chr2	241167077	241167100	Ppp1r7-5111820	28.3217	+	gugcucacagagcccccacccucc
chr2	241182831	241182849	Ppp1r7-6654426	24.0472	+	uuggcuccucauguggucc
chr2	241183053	241183071	Ppp1r7-6654426	18.1002	+	agccacagagagaacauaa
chr2	241183376	241183417	Ppp1r7-6654426	42.5598	+	uagagcucuccuucaaagagcgccgggcagggcugacuguuu
chr2	241183429	241183451	Ppp1r7-6654426	22.6194	+	cgucaguucucgccacaucccuu
chr2	241183487	241183533	Ppp1r7-6654426	60.0427	+	ccugugucccacacggugcugugcugcugccagaauacgagucccau
chr2	241227407	241227439	Hdlbp-9194624	25.5019	-	ugucuuccauaucaucuguuuccauagcuacaa
chr2	241227785	241227810	Hdlbp-9194624	29.2554	-	cucuuccccaucugcaugaguucugg
chr2	241227893	241227908	Hdlbp-9194624	11.7134	-	uuaggaaacagggaaa
chr2	241228797	241228823	Hdlbp-9194624	20.6327	-	ggagguagggccuuacgcuuguccuca
chr2	241229165	241229205	Hdlbp-9194624	46.9099	-	cccucuuccuuucccaccucccuccugccaguuucccuugg
chr2	241229240	241229287	Hdlbp-9194624	53.172	-	cgcagccguggcuaggauuccacuuccugugucaugaccucaggaaau
chr2	241229320	241229439	Hdlbp-9194624	114.044	-	ccgcuccuccaggccuggccgugcccgcucaggaccugcuccacuguuuaacacuaaaccaaggucaugagcauucgugcuaagauaacagacuccagcuccugguccacccggcauguc
chr2	241229527	241229539	Hdlbp-9194624	15.0436	-	gucucaaucugac
chr2	241351967	241351981	43345-451340	17.7561	+	aaaacacuuuccugg
chr2	241352075	241352103	43345-451340	26.308	+	gaauuuaauuuuuaaaagacuuugaugug
chr2	241352229	241352248	43345-451340	21.2409	+	gcauguauacuuaauacuga
chr2	241352350	241352372	43345-451340	44.8073	+	gaggugugugccuagugauguag
chr2	241352481	241352490	43345-451340	6.90779	+	cugcuauaau
chr2	241352549	241352588	43345-451340	70.3177	+	uuccuaaugagauauaucuuuauacuuaaacagcuuuuuu
chr2	241352837	241352864	43345-451340	31.9831	+	aaauuagcaguuggucuauucagaauca
chr2	241352959	241352993	43345-451340	55.5872	+	gggcgugccccugaagccuggcuuggguugaaaag
chr2	241353129	241353144	43345-451340	13.9068	+	gcaggcugucucauuu
chr2	241353434	241353483	43345-451340	58.1792	+	aaugcuuaaucugaggaugagacaggguuuuuucauuuuugugggggcua
chr2	241353617	241353659	43345-451340	39.3604	+	cuuauugugugaagguaacuaagaagugguguuccaugacuuc
chr2	241353770	241353793	43345-451340	22.4039	+	agugaaaguacuucaggcacgcug
chr2	241494795	241494843	Stk25-1987588	73.7416	-	gguggggagaugcuguuuguuuauuuuuaaucaaaugugugugaacaaa
chr2	241494863	241494899	Stk25-1987588	26.2309	-	gauuccugggcucugcuuggcccaccggaagaacaga
chr2	241494977	241495014	Stk25-1987588	40.0041	-	caggugugugugguggggcccgggccaugcggggcugc
chr2	241495068	241495105	Stk25-1987588	50.6996	-	uuccugaaauauucugagguuaauauguuaguuuucau
chr2	241495202	241495237	Stk25-1987588	26.7606	-	cuggccgcuguccucccggggcccaugauggccaua
chr2	241495394	241495418	Stk25-1987588	12.6178	-	aguauugcucacgggggcuccagcc
chr2	241495643	241495660	Stk25-1987588	12.0658	-	gcgcacugcuguucagau
chr2	241494143	241494176	Farp2-5073736	15.594	+	uuuggacacaacuacaaagaacagcaggacacag
chr2	241494592	241494625	Farp2-5073736	15.594	+	accuuccaucuggugaaccaaguggcagccccag
chr2	241572770	241572787	Bok-4014400	5.04651	+	aggugaaggggcccggga
chr2	241573872	241573903	Bok-4014400	12.9999	+	gccccgagccagcccugucccuccccagugca
chr2	241584506	241584534	Thap4-6040654	36.2546	-	ucccugcggcagaaguggguguggccgug
chr2	241672206	241672250	Atg4b-7867487	70.3522	+	agcgacuggaaagauucuucgacucagaagaugaagacuuugaaa
chr2	241672599	241672614	Atg4b-7867487	28.5985	+	uuuggaauuaaagucc
chr2	241672645	241672687	Atg4b-7867487	53.9973	+	uucugggcgcucccugagucagagucucagaagaccugugcag
chr2	241672845	241672875	Atg4b-7867487	35.0353	+	uccuccuugcuuuggggagaaaaguauucag
chr2	241673018	241673074	Atg4b-7867487	67.258	+	gcagcuuccccagguguggugacggggggggggcggggccuccaccugugacagcca
chr2	241673273	241673294	Atg4b-7867487	24.241	+	uccagcacccaccaccgccuga
chr2	241673446	241673464	Atg4b-7867487	27.8256	+	uuggcaggacucgcugcug
chr2	241673529	241673547	Atg4b-7867487	20.7176	+	cugaccggcccaccuggua
chr2	241673696	241673706	Atg4b-7867487	14.1552	+	gcugugcuggg
chr2	241673750	241673765	Atg4b-7867487	22.6919	+	uuugucucguguguuu
chr2	241675830	241675862	Dtymk-4682067	43.8626	-	uuucuuacugaaguucagugauaacucugagca
chr2	241675915	241675946	Dtymk-4682067	34.1318	-	uggggaccuuggcaguguggacaugagcagag
chr2	241676059	241676077	Dtymk-4682067	26.2	-	gggagacucgcggaaggcc
chr2	241723847	241723872	Ing5-8917690	21.484	+	aaaaaauacaaaaauuagcugggcgu
chr2	241725032	241725044	Ing5-9232576	10.2734	+	gaggagcugugug
chr2	241725088	241725115	Ing5-9232576	30.2252	+	gcaauauuucccuuccuuuuaaaacuac
chr2	241725173	241725195	Ing5-9232576	20.8176	+	gaacaagaaccaccaaagccugu
chr2	241725290	241725349	Ing5-9232576	65.4185	+	acgugggcgggcgcgcgugagcucgggcugcccggccgggcgugcgggcggggacauggu
chr2	241725721	241725737	Ing5-9232576	17.4542	+	acccgcgagacccugug
chr2	241725774	241725802	Ing5-9232576	39.3899	+	ggugauuuuuuacugugaagaugaaauua
chr2	241725907	241725923	Ing5-9232576	16.3313	+	gcccgcagcucccgguc
chr2	241726106	241726134	Ing5-9232576	32.8926	+	acggugcccagccugcgguuccccacagc
chr2	241726314	241726337	Ing5-9232576	26.133	+	acagccucacuuccuucugauggc
chr2	241726746	241726790	Ing5-9232576	52.078	+	cuucacacccuucgccacggcugugaaacuggagauggguggguu
chr2	241726876	241726921	Ing5-9232576	53.1877	+	gcuccgccucccggguucacgccauucuccugccucagcccccccg
chr2	241726993	241727030	Ing5-9232576	29.088	+	caccauguuaaccaggauggucucgaucuccugaccuc
chr2	241727205	241727245	Ing5-9232576	67.7545	+	gggauuacaggugucagccacugcgcucagcugggagauga
chr2	241727603	241727622	Ing5-9232576	15.0365	+	ccgcacccggccaacacaga
chr2	241727912	241727934	Ing5-9232576	24.8615	+	augugguccugccugccacugug
chr2	241728000	241728033	Ing5-9232576	25.9655	+	uuacuuuugccacuuacaauaauaucaccaaaau
chr2	241728072	241728093	Ing5-9232576	23.9212	+	agcagaaugagacaauuccuug
chr2	241728193	241728209	Ing5-9232576	17.8181	+	aaggucauggccccugg
chr2	241728392	241728406	Ing5-9232576	14.4196	+	cagugggucacugug
chr2	241728521	241728534	Ing5-9232576	10.3527	+	ucugaggaaauccu
chr2	241728783	241728793	Ing5-9232576	10.0964	+	gucucacuguu
chr2	241728809	241728830	Ing5-9232576	34.0834	+	gcguggguguuuuccagucugc
chr2	241728854	241728870	Ing5-9232576	18.4319	+	gcagacugguggcggug
chr2	241728966	241728981	Ing5-9232576	11.945	+	uggcuggggcugcuuu
chr2	241729049	241729066	Ing5-9232576	22.2436	+	guuaggucuucaugguuu
chr2	241729119	241729136	Ing5-9232576	18.6785	+	cuuaaauuuuuagugagc
chr2	241729333	241729355	Ing5-9232576	25.1595	+	aauuauuaucuauguucccuuug
chr2	241729416	241729443	Ing5-9232576	31.2626	+	uuuuggaucauguuauagauuauggaua
chr2	241767970	241768010	D2hgdh-7310413	53.6781	+	cggccacuccugcugcugccaaggcccacugggggucggcg
chr2	241768029	241768048	D2hgdh-7310413	20.2815	+	guguugcgguggcucugagg
chr2	241768120	241768138	D2hgdh-7310413	13.5299	+	ggacgcaggcccucgggca
chr2	241768481	241768517	D2hgdh-7310413	46.185	+	ugaauggagccgggucccucaggccguggacgcccuc
chr2	241768555	241768586	D2hgdh-7310413	33.5593	+	ugugucauuucccacaucuucuagagggcugc
chr2	241849964	241849973	Pdcd1-6622227	4.49598	-	cagcaggcac
chr2	241850554	241850569	Pdcd1-6622227	8.36656	-	acaggagugggaggua
chr2	241850849	241850876	Pdcd1-6622227	14.8553	-	gucucaaugcccacagugagcccaggca
chr2	241850931	241850963	Pdcd1-6622227	18.3611	-	gcaggccguccaggggcugagcugccugggggc
chr2	241851004	241851025	Pdcd1-6622227	10.4886	-	ccuccaccaugagcccggguca
chr2	241873354	241873403	Cxxc11-4869099	31.9612	+	cccgccccgccuccgagaccccgccuccaccuccgagaccccuuucucug
chr2	241873733	241873744	Cxxc11-4869099	8.59887	+	ugccccugguuu
chr20	270907	270924	C20orf96-8113908	15.0947	-	gugggaauuucugauuaa
chr20	271000	271032	C20orf96-8113908	39.1036	-	ucccuucccuccuccuuccuuccuccucucccu
chr20	271194	271205	C20orf96-8113908	12.3536	-	uggcagugccau
chr20	276708	276726	C20orf96-7185028	8.9845	-	gggaaugagucaggcuucu
chr20	298858	298882	Zcchc3-9052625	29.9898	+	cuuuuuuuuaaaccauuuuuuaucg
chr20	299056	299105	Zcchc3-9052625	58.8072	+	uuucuauuggguauuuguuuuguuucuuguacuuuuucucucucuccuug
chr20	299119	299160	Zcchc3-9052625	64.8941	+	cuccccgccccauaccuuuucuuccccuggauuuucacccuu
chr20	299248	299263	Zcchc3-9052625	16.5364	+	aacauuguugacugug
chr20	299586	299606	Zcchc3-9052625	17.593	+	ugacugggugaaaaucacaua
chr20	299662	299682	Zcchc3-9052625	26.8653	+	cucauuccacuaccucucaca
chr20	299719	299750	Zcchc3-9052625	34.7823	+	aagucugaucucuccagaaugaucagcccaga
chr20	299867	299891	Zcchc3-9052625	46.6966	+	uugcucccuggggcaccacuucugg
chr20	300031	300043	Zcchc3-9052625	13.4976	+	agaagcagcuagc
chr20	300265	300305	Zcchc3-9052625	50.3772	+	aaauugauuguuaaaaguuuuguucugaauaaauauuuauc
chr20	326895	326902	Sox12-8509986	4.43826	+	acgccccc
chr20	326959	326994	Sox12-8509986	29.4925	+	ggcaccccaucucccgcgcagccugcccccuccugg
chr20	327113	327130	Sox12-8509986	15.1314	+	acagccaccagcagccag
chr20	327211	327251	Sox12-8509986	39.4495	+	aggacccgcccccuccuuugcuccggaaucucuccucccuc
chr20	327289	327326	Sox12-8509986	39.659	+	gccggguggcaacgcacgcgccuccugcgccccucccu
chr20	327407	327428	Sox12-8509986	32.972	+	gcaugcuuaaugcuucugggga
chr20	327640	327693	Sox12-8509986	61.571	+	ggggucuccuacacccacgcgcaccaccucuccggucgcguggcugccucuaca
chr20	327713	327747	Sox12-8509986	28.352	+	uuuccccccaacugggaauugagagguaaggucuu
chr20	327793	327899	Sox12-8509986	119.361	+	aaaaaccaaggcaccuuaccagucugucuggggacaggaucccugcugcaccuuccccacccccuccugggaagugcccccucaccucagggcacccgcaaccuggg
chr20	328047	328104	Sox12-8509986	77.9772	+	ucgcuuuuaaacaucugguuugggagagaccaucgacuuggccagugagacugagaau
chr20	328277	328297	Sox12-8509986	26.1924	+	gccuccccacaccccccuugc
chr20	328485	328504	Sox12-8509986	23.6639	+	ggugcuccggcucugggccu
chr20	396822	396840	Trib3-4716465	27.4177	+	agugugcuguguacacauc
chr20	396873	396901	Trib3-4716465	28.7375	+	gggugcuuaucaggugccaagcccuguuc
chr20	396979	397040	Trib3-4716465	63.571	+	cugacaacacuuuuccaugaccauaggucacugucuacacuggguacacuuuguaccagugu
chr20	397157	397193	Trib3-4716465	37.0071	+	caaaggcuccaggccucuccccugcaacucaggaccc
chr20	397205	397239	Trib3-4716465	34.9433	+	acucugggaacuguguucccagcaucucuguccuc
chr20	397485	397495	Trib3-4716465	10.9771	+	gguccauacuc
chr20	410649	410675	Rbck1-518029	23.2698	+	gaagagaauggauacugucggucugug
chr20	430476	430490	Rbck1-2202283	8.53456	+	uucuguuagaaugua
chr20	430533	430566	Rbck1-2202283	32.759	+	uaggggcccugccugcacugcgguuguccacggu
chr20	430578	430590	Rbck1-2202283	10.2796	+	cagugccuuuguc
chr20	430629	430646	Rbck1-2202283	17.4513	+	cggcucccaccucugccu
chr20	430704	430735	Rbck1-2202283	21.7484	+	ugacuccauacuccucccaccacaacacucau
chr20	430954	430965	Rbck1-2202283	9.6407	+	gguuuuccggga
chr20	430998	431032	Rbck1-2202283	46.4115	+	aauguccuggccugggacucuacacacaggcagga
chr20	431059	431097	Rbck1-2202283	41.1616	+	gaaaguugacuugucaguccaucugugguagaaugaggc
chr20	431447	431475	Rbck1-2202283	29.266	+	acaggguccugggauguucauucucuaag
chr20	431793	431810	Rbck1-2202283	17.1133	+	cacacucaggcagccucc
chr20	435732	435780	Tbc1d20-7039927	52.4942	-	ccuuaugcuuuuuguccaguuucaucucaacacagcugccaugcuucag
chr20	435843	435866	Tbc1d20-7039927	28.8914	-	gagggugcugccccauacccggaa
chr20	435959	435982	Tbc1d20-7039927	27.972	-	gggacacugcaggccucagaaaac
chr20	436547	436570	Tbc1d20-7039927	20.1489	-	uaaauacugaaggaauugaugggg
chr20	436616	436653	Tbc1d20-7039927	59.0038	-	cccaaagcaagcuggcccucuugucauccucucagugg
chr20	436855	436905	Tbc1d20-7039927	66.1075	-	ccugaccucaggugaucugcccgucucguccucccaaagugcugggauuac
chr20	437143	437171	Tbc1d20-7039927	42.3254	-	cgcugaguuacacuaagcacuuuauuuuu
chr20	437284	437294	Tbc1d20-7039927	11.1412	-	agauguuuucu
chr20	437487	437502	Tbc1d20-7039927	19.8224	-	caaagacucuccagac
chr20	437638	437686	Tbc1d20-7039927	54.9433	-	uauuugcaaacagcuuuccacuuccaaagugccacuuucugaccgguuu
chr20	437911	437949	Tbc1d20-7039927	41.5276	-	uuuuuagggccuagaccuagacuaguuuugccugccuuu
chr20	437964	438011	Tbc1d20-7039927	46.6809	-	uccuaccuauuuucagccuagaaaucacaugggcguuuccagucaagu
chr20	438025	438044	Tbc1d20-7039927	17.0589	-	cagagacagaagggaacuag
chr20	438090	438114	Tbc1d20-7039927	26.3924	-	gaggccaaaggacucgucugggagc
chr20	438232	438248	Tbc1d20-7039927	14.6991	-	ggaaccuccuagucacc
chr20	438286	438342	Tbc1d20-7039927	56.0822	-	gcucucugccaccucccugguguuggaggaaguggguuucugaagcuugcagcugcu
chr20	438382	438479	Tbc1d20-7039927	122.137	-	uuuuauuccugccacccugcccugcccguuuguguuugccuuuacuucagaggccaguagcagagccuaccugacacagaggggaccugggggccugg
chr20	474727	474748	Csnk2a1-4976092	24.2931	-	aggagugaugggaaaugcuggc
chr20	474837	474860	Csnk2a1-4976092	15.6976	-	gggaaaacuaaauaucauacugcu
chr20	476592	476621	Csnk2a1-4976092	30.7843	-	cagccugugcaacauagggagaccccgccu
chr20	477604	477625	Csnk2a1-4976092	14.0715	-	cccagggagauaggacacagac
chr20	478214	478241	Csnk2a1-4976092	28.2068	-	uggcauuccucacccacccacgcugacu
chr20	480679	480702	Csnk2a1-4781193	17.704	-	agccugucuucccagggccuuuuc
chr20	480825	480857	Csnk2a1-4781193	24.4901	-	uaauuucuucuuaguuuuuaacuuucaucuuug
chr20	481181	481206	Csnk2a1-4781193	39.9506	-	uguauuguaauugguaugacuaaacc
chr20	481470	481523	Csnk2a1-4781193	56.9824	-	gaaaaaaaaaaaagacccaauuggguggggggugggggggaggcaaggguuuac
chr20	481545	481568	Csnk2a1-4781193	37.6766	-	uuuaaaaaugcuacuuaagaguca
chr20	481620	481643	Csnk2a1-4781193	30.924	-	ccuuggaauaaaccgaaggugaau
chr20	481829	481839	Csnk2a1-4781193	11.4066	-	gaugcaauuug
chr20	482011	482040	Csnk2a1-4781193	36.2657	-	cgcuaaagccuccuuuuauagcgcuucuca
chr20	482217	482269	Csnk2a1-4781193	45.3904	-	uugugggaacuaggaaaaauucuuccaacauauuuuaaggccuaaaaucuuag
chr20	482627	482669	Csnk2a1-4781193	65.9047	-	aaggucuugcugggugggugucucauguucacaucugaggggc
chr20	483006	483045	Csnk2a1-4781193	60.4713	-	aacauugucuguacagguuucaugcuagagcuaaugggag
chr20	483366	483386	Csnk2a1-4781193	21.8366	-	uaguggcucuuguggaagugu
chr20	483439	483498	Csnk2a1-4781193	54.3235	-	gaagaaaggaaggaaggaaagaaggaagggaggacccaaucuauaggagcaguggacugc
chr20	483722	483778	Csnk2a1-4781193	104.943	-	uuuuuuuuuuuaacucgaacuuuucauaacucaggggauucccugaaaaauuaccug
chr20	483925	483955	Csnk2a1-4781193	45.6157	-	cuaucugucuccugaugccugagcagaggug
chr20	646615	646626	Rp5-850e9.3,Srxn1-952962	7.97183	-	uaaaaaaaaaaa
chr20	646669	646684	Rp5-850e9.3,Srxn1-952962	10.8625	-	uaucucugcaacuucu
chr20	647112	647136	Rp5-850e9.3,Srxn1-952962	17.2573	-	ugcacugcugguaugggguuaggcc
chr20	647328	647357	Rp5-850e9.3,Srxn1-952962	31.0061	-	ggccauuuuucaccuaucacaaauaauuuu
chr20	647592	647612	Rp5-850e9.3,Srxn1-952962	14.4117	-	ggaauugcuugguucuccucc
chr20	647817	647845	Rp5-850e9.3,Srxn1-952962	29.8935	-	uaccaguuagcuuuugcuguguaacaaac
chr20	648139	648198	Rp5-850e9.3,Srxn1-952962	70.0307	-	uuacuucauggucccaagauggcugcuguauccccaagaaucaugucugcguucaaggaa
chr20	648239	648267	Rp5-850e9.3,Srxn1-952962	35.5437	-	uauugguucaacaacuccacgaagguagg
chr20	648357	648393	Rp5-850e9.3,Srxn1-952962	40.0585	-	ucuauguaaccucuuauauggacuacauucagcugca
chr20	648625	648674	Rp5-850e9.3,Srxn1-952962	65.6917	-	aagacacaccuggccuccagcaggcugggccaugcagaagggauagcagg
chr20	648691	648713	Rp5-850e9.3,Srxn1-952962	15.8345	-	cagccuccuuggcaccugcugcc
chr20	648758	648782	Rp5-850e9.3,Srxn1-952962	25.3875	-	aagcuuguccaguccacucucucag
chr20	648826	648854	Rp5-850e9.3,Srxn1-952962	30.7177	-	uacuucuacuccuuugggggcugccaccg
chr20	845726	845737	Fam110a-5870611	7.73194	+	aucuuacagagg
chr20	845796	845817	Fam110a-5870611	20.6439	+	acccuguugugaacuugguaug
chr20	845906	845928	Fam110a-5870611	14.8929	+	ccccuccuccccucccccaauac
chr20	845990	846013	Fam110a-5870611	26.1019	+	uuugcccuccccacugugagugag
chr20	846229	846260	Fam110a-5870611	30.3171	+	cuuugacuucccucuccuugguuaauaaacac
chr20	1165113	1165123	Psmf1-7891462	6.50272	+	uccauucuccu
chr20	1165161	1165189	Psmf1-7891462	21.4693	+	uugcaggcugggggcaagggauucugcuc
chr20	1165278	1165299	Psmf1-7891462	27.3789	+	ucccaaagagaaaucagugugu
chr20	1165836	1165881	Psmf1-7891462	47.2594	+	aaaaacagagcagaccugaaggcuaaucuuauuuuugccacuaacu
chr20	1166023	1166084	Psmf1-7891462	99.3241	+	agaaugaugguucaaggccauacuucccuugaaccuugugugguucuugccuaacucugugg
chr20	1166315	1166355	Psmf1-7891462	43.0693	+	aaggcgguagucacuuccgcucugcagcuagcauuucaacc
chr20	1166430	1166454	Psmf1-7891462	25.9435	+	aagcaagcuacuguagcucuucuga
chr20	1166505	1166536	Psmf1-7891462	40.6609	+	cugagaacagguagaugaaaacuaaacugaug
chr20	1166708	1166744	Psmf1-7891462	37.4976	+	aaagacccagagaucaggcagaggugcagauucaauc
chr20	1166796	1166830	Psmf1-7891462	44.3498	+	uuuggaauuggaccauucuugcaaccaaaaggacu
chr20	1166903	1166954	Psmf1-7891462	80.1442	+	uagaagcagggaagguagauaacuuuuaggaccuugaugugaggaaaagaua
chr20	1166975	1167002	Psmf1-7891462	28.1387	+	ccacuuagauuuucuagcagcaaagucc
chr20	1167206	1167226	Psmf1-7891462	20.8863	+	acuucccuccuuccagucaug
chr20	1167238	1167251	Psmf1-7891462	14.053	+	aggagcaaguugga
chr20	1167287	1167319	Psmf1-7891462	40.7695	+	uuggagccuuaacaauaaacaucagcacuaagu
chr20	1167487	1167503	Psmf1-7891462	16.0459	+	accacacacccauuggc
chr20	1167614	1167659	Psmf1-7891462	58.3485	+	ggccuuuugugucuggcuucuuucauuucaugugauguuuucaaga
chr20	1168039	1168054	Psmf1-7891462	15.7017	+	aaguagcaucucauug
chr20	1168172	1168200	Psmf1-7891462	28.8085	+	aacauggcuggugagcugcagagcaguug
chr20	1168873	1168909	Psmf1-7891462	48.4716	+	acauguauauccccagcuguuucugucauaaaacuug
chr20	1169769	1169800	Psmf1-7891462	21.3387	+	gcgucugguuguuggaaccuacauggccucuc
chr20	1306509	1306537	Snph-3503986	40.3238	+	cugggccagugcucucuccucaaauggag
chr20	1307155	1307197	Snph-3503986	65.0107	+	ggguuccuaaaccuuaaaccucucugccucuggaggagggugg
chr20	1307320	1307349	Snph-3503986	42.1094	+	cugcagccucccugcucccagcccaaggcc
chr20	1307633	1307659	Snph-3503986	41.211	+	uaacucaugggcucugcccuucugcuc
chr20	1310049	1310083	Sdcbp2-7659565	41.4148	-	uacguucuuugugagagcuuuuuccuugccuugac
chr20	1369147	1369166	Fkbp1a-1758640	11.6916	-	guuuuuugaugcuuggcucc
chr20	1369343	1369378	Fkbp1a-1758640	32.2952	-	ccugugguuuuucuaauggacuuucaggaauuuugu
chr20	1369629	1369641	Fkbp1a-1758640	7.18913	-	agccauagcagau
chr20	1369694	1369705	Fkbp1a-1758640	7.1617	-	uuuuaauuuuuu
chr20	1369720	1369738	Fkbp1a-1758640	8.80347	-	gguguugggggggggguuu
chr20	1369784	1369828	Fkbp1a-1758640	29.8261	-	caguuucagucuuuuggauauagguuuccaauuaaguacaugguc
chr20	1369871	1369907	Fkbp1a-1758640	18.4732	-	guauguguguuuaccuaaacuauaugccauaaaccuc
chr20	1372106	1372110	Fkbp1a-276828	0.995905	-	aggaa
chr20	1442248	1442319	Nsfl1c-5943947	88.9207	-	aucccaaaguucccacaccggcaguggccugcuggggcaauggcaucugucacgguguuuucuccagcaggu
chr20	1442429	1442441	Nsfl1c-5943947	7.44743	-	ucuuuccugcuuc
chr20	1443239	1443274	Nsfl1c-5943947	38.9928	-	acgagaauaugucacuugcccagauaaaacugggcg
chr20	1443372	1443411	Nsfl1c-5943947	28.2996	-	cuuccuuccaucuucucugcauaaaaacuuguggcacaca
chr20	1443460	1443479	Nsfl1c-5943947	20.6909	-	aacucucccacugaagcagg
chr20	1443600	1443651	Nsfl1c-5943947	53.6816	-	caguccagugcaacgucuccuccauagcucuggguucuuagaucuugguugg
chr20	1443704	1443725	Nsfl1c-5943947	33.4964	-	cccuccuguguuucccauggcc
chr20	1564771	1564813	Sirpb1-6271549	38.6966	-	uaaauguuuaacaauggacuuucugaaagggaaaaaccaaaag
chr20	1565275	1565312	Sirpb1-6271549	70.637	-	gagcaggggccaugggauugggcucugggcacugacuc
chr20	1629388	1629422	Sirpg-8581241	40.5842	-	agcaggugccaugggauugggcucugggcacugac
chr20	1939234	1939261	Sirpa-540595	13.3118	+	gaugcccaagggauuucuggcucaggcu
chr20	2143885	2143896	Stk35-1105202	11.2536	+	ccggcaauguga
chr20	2143969	2144009	Stk35-1105202	72.98	+	uuccucuuuccuuuuuuuaaauuuaaaccauugagacuuca
chr20	2144053	2144073	Stk35-1105202	27.1243	+	aagaaauucaaugugggcaag
chr20	2144200	2144214	Stk35-1105202	15.5992	+	cccuagagaaggccu
chr20	2144226	2144245	Stk35-1105202	19.3648	+	gggaaucuggggguuucuuc
chr20	2144332	2144358	Stk35-1105202	32.0602	+	cccuggcuagcccuugggccucggaga
chr20	2144421	2144446	Stk35-1105202	25.4109	+	ggucucaacuccaggcuuuguugugu
chr20	2144552	2144566	Stk35-1105202	14.6801	+	ccaucucgcucuugc
chr20	2144710	2144728	Stk35-1105202	18.1471	+	aucuucccagauguguccc
chr20	2144761	2144799	Stk35-1105202	38.4251	+	gcccuaagaucugguugugacuuugccaugauaacaggg
chr20	2144880	2144913	Stk35-1105202	33.3425	+	gugacacacacugucaagcgccauuucccucacc
chr20	2145304	2145328	Stk35-1105202	24.753	+	cuggggagggggaagggaaucauuu
chr20	2145839	2145867	Stk35-1105202	51.8881	+	gcaccccccucucccuggcugcagcccac
chr20	2145917	2145932	Stk35-1105202	18.3639	+	uuuuuuucccucccca
chr20	2146029	2146051	Stk35-1105202	22.2027	+	ggugacaggugggcagccuggua
chr20	2146178	2146202	Stk35-1105202	31.5558	+	ugcuuucucaaacacuugcccaccu
chr20	2146275	2146299	Stk35-1105202	24.5336	+	agugccacucuccacuguccccuug
chr20	2146377	2146396	Stk35-1105202	19.1478	+	gcaucgucucaacaccacca
chr20	2146426	2146464	Stk35-1105202	71.7811	+	guauucaaaacuucaaacggcagucauuuguucuccucg
chr20	2146706	2146726	Stk35-1105202	20.3788	+	cacccucacccccaacacccu
chr20	2146745	2146779	Stk35-1105202	56.2234	+	cagguccgcaucuccccaccaccaccagggcacuc
chr20	2146984	2147053	Stk35-1105202	67.6171	+	uuccucccaccuggacauaguuugccccuguggcugccuuucugagggaguauacuaaauguuuacuuaa
chr20	2147141	2147152	Stk35-1105202	11.6263	+	ugccggggggcc
chr20	2147237	2147266	Stk35-1105202	29.2869	+	acuccccgccuucccuacggccuccucgcc
chr20	2147399	2147416	Stk35-1105202	24.5331	+	gaaggaaaagagcuggca
chr20	2147669	2147692	Stk35-1105202	32.4488	+	gggggcgcugguggcacuuacucu
chr20	2147722	2147733	Stk35-1105202	11.7438	+	gcugguuuuccc
chr20	2147815	2147838	Stk35-1105202	28.5507	+	cauuguuuagcucuucaggccacu
chr20	2148018	2148042	Stk35-1105202	24.5374	+	aguguuagcaucuacagccaucacc
chr20	2148104	2148141	Stk35-1105202	39.523	+	gggaggccgucccgcugguuuucuaggagagcccacag
chr20	2148248	2148271	Stk35-1105202	27.6724	+	cagacgagcgugagggagguuuua
chr20	2148299	2148337	Stk35-1105202	71.2878	+	cuaguuaauaaaucuauuuuucuucauuuccuuuuuuug
chr20	2148453	2148466	Stk35-1105202	16.6279	+	auccccuaaugugu
chr20	2461740	2461754	Snrpb-7907737	6.73719	-	cucaucuuggcccuc
chr20	2461820	2461849	Snrpb-7907737	18.1608	-	uguuucuuaugcuguuguucguggagucuc
chr20	2461907	2461917	Snrpb-7907737	4.09205	-	agaguauggaa
chr20	2462260	2462298	Snrpb-2890488	22.6692	-	ggcuuugcuguacuauuauggauuucucuuuaacuucag
chr20	2462392	2462419	Snrpb-2890488	11.028	-	aucuaaggcagcggccucaggacacaau
chr20	2482404	2482439	Znf343-9757828	62.7953	-	cgaacugaaggaucacuggguugcagacacauugca
chr20	2482530	2482559	Znf343-9757828	29.9778	-	gccacagggagcugcaugcaccacaggggc
chr20	2483005	2483048	Znf343-9757828	45.722	-	gugaaguuccagagaugugucagcccuuaucaggcaugggaggg
chr20	2483095	2483117	Znf343-9757828	16.0373	-	ugaccagucaagccucauguuac
chr20	2658403	2658431	Nop56-1975811	10.8576	+	uguucuuuauugaacaccuuacaugggua
chr20	2658607	2658655	Idh3b-73199	44.9888	-	ccauggucaccuugcuggguagagccuagguuguccuugggccggcuuc
chr20	2658681	2658693	Idh3b-73199	8.81256	-	uguaccagggaag
chr20	2658743	2658749	Idh3b-73199	3.89284	-	gcccuuu
chr20	2759906	2759932	Ebf4-239453	32.1983	+	ccuguauuuggggucuucccccagugg
chr20	2759965	2759984	Ebf4-239453	26.1582	+	aaugacucuggcuggcccca
chr20	2763188	2763211	Ebf4-239453	18.832	+	gggcaccagacgcuuggcugcuca
chr20	2835355	2835370	Pced1a-8551270	14.5374	-	guauuguucuugucca
chr20	2835419	2835456	Pced1a-8551270	46.0684	-	aucuugggcugggacuggaugugccaauggcccuucag
chr20	2866694	2866716	Vps16-7531866	10.5706	+	gcagggcugucugguuuuaaaua
chr20	3038134	3038161	Ptpra-349429	33.1236	+	gcggcaacaaggguccguggaccaggag
chr20	3038299	3038322	Ptpra-349429	23.693	+	cacugauaguccuuuuuccaaugu
chr20	3038500	3038550	Ptpra-349429	49.188	+	cgaggaaagugguuguccccguaccaccaugcacuguaaauaucccucccc
chr20	3038579	3038615	Ptpra-349429	63.5925	+	accacugauaucauggggaguaauaggaccagagcgg
chr20	3048007	3048028	Mrps26-2497446	21.3418	+	cucugcugucaccacuugguca
chr20	3048068	3048109	Mrps26-2497446	59.8768	+	cagccucagcgcaccaggagacccuagagugguuuccaucuc
chr20	3048158	3048170	Mrps26-2497446	13.5432	+	gaguaucauuaag
chr20	3108260	3108304	Ubox5-2238043	47.0656	-	aaaaccccaucucuacuaaaaauacaaaaauuagcugggcauggu
chr20	3108802	3108823	Ubox5-2238043	14.759	-	guagcaggaacuauaggcaugu
chr20	3108875	3108895	Ubox5-2238043	13.3825	-	aguggugcaaucauaacucau
chr20	3108911	3108921	Ubox5-2238043	4.78251	-	ggucucuguug
chr20	3108954	3108978	Ubox5-2238043	25.509	-	agaucuggguuugggguuaguugcu
chr20	3109629	3109661	Ubox5-2238043	42.4722	-	augacucagccccccgacucgcagccuuaauaa
chr20	3146638	3146647	Fastkd5-2313726	4.68608	-	caaggcaggu
chr20	3163086	3163108	Lzts3-1485304	17.1562	-	cucuuccucccacccccaagacu
chr20	3164322	3164367	Lzts3-1485304	40.5547	-	uagaccccauaaccccagaccaaagagguucucuaagcagcuguga
chr20	3188788	3188812	Ddrgk1-3208438	37.3968	-	auauauacgaacuacuuucacaacu
chr20	3189341	3189364	Ddrgk1-3208438	25.5762	-	guuagaucacugguccuuagccug
chr20	3189659	3189702	Ddrgk1-3208438	47.3882	-	guuccggcccaggaggaaacucucccuggauggugauggggaaa
chr20	3189829	3189851	Ddrgk1-3208438	22.8888	-	ggucacucugguuccuguuggcu
chr20	3189993	3190008	Ddrgk1-3208438	16.6741	-	gagggacauugcucau
chr20	3190114	3190133	Ddrgk1-3208438	19.4042	-	gaguccuagggagcaucagc
chr20	3190584	3190613	Ddrgk1-3208438	22.4425	-	uaccuggcuauacaucuucaucccucccca
chr20	3191489	3191499	Ddrgk1-3732934	7.18882	-	caugcacagac
chr20	3191524	3191536	Ddrgk1-3732934	11.3763	-	gaccaaagcagcc
chr20	3223463	3223501	Itpa-3375446	48.5927	+	cuucugcagcuggaggaggccccucaggccggggaucug
chr20	3223715	3223789	Itpa-3375446	79.3682	+	ggaccuugggugguaaagcuguacuuggugggagugagggcguggggaggaaccaugcaaaucgccuuccauggu
chr20	3223854	3223867	Itpa-3375446	12.4684	+	uuuugaacccugcc
chr20	3224787	3224805	Itpa-3375446	11.1406	+	guacauaggcuuggggcag
chr20	3226917	3226962	Itpa-3375446	29.3362	+	uucccaccccguguccugccgucggcaguccucccaccucccucca
chr20	3227393	3227421	Itpa-3375446	26.0408	+	aguagcagggacacagguggcacauagga
chr20	3227603	3227637	Slc4a11-8947025	25.8767	-	uaggggugcagugguaugugcccaccccucuccca
chr20	3249729	3249796	C20orf194-3456001	53.873	-	agaauuuuugcacaguaagaagcucuggguugcuccuugggcuucucaaaagggaaaaguucaauuca
chr20	3249857	3249898	C20orf194-3456001	22.9615	-	ccggccccucugagcccugggggcuaucugaccugaagccug
chr20	3250467	3250504	C20orf194-3456001	30.7828	-	ugaaaaaagucaaaacgugaagaagcaucaaagccaaa
chr20	3250791	3250806	C20orf194-3456001	8.61942	-	aaccacaggccauuuc
chr20	3251512	3251556	C20orf194-3456001	37.2678	-	gcaauaccugaguuagaauuccuucuaauggcaucguuuuaagcu
chr20	3252033	3252079	C20orf194-3456001	39.1175	-	ugaaggagcuggccguacuggccgugggcccaguccugggaggagca
chr20	3646944	3646949	Atrn-1822789	3.46881	+	gggacg
chr20	3647507	3647554	Atrn-1822789	50.5183	+	guaacuugauuaauuuagucuuaauccauuugaaacucucucuuccuu
chr20	3647591	3647624	Atrn-1822789	25.1469	+	ucccucucucacacauacacacacaaacacauac
chr20	3647697	3647737	Atrn-1822789	28.4573	+	auugcauuccuacauucuuguaaaauuuaaauagcuaccau
chr20	3647816	3647852	Atrn-1822789	32.7033	+	gcagggaugagaggaaagcagaaaugaaugaacugug
chr20	3648810	3648862	Atrn-1822789	57.073	+	aguggacuggccccuuaauucccacaggcccccccagcaaggccaaagggagg
chr20	3649030	3649066	Atrn-1822789	38.0379	+	guuuauuuuuaaaaaggaaggaaggagcaagugaagu
chr20	3649171	3649190	Atrn-1822789	13.8889	+	cagggaguaagaggcgcugg
chr20	3649908	3649946	Atrn-1822789	18.2137	+	auuuccccauggagaauuugacauacccuggacuccugu
chr20	3650276	3650297	Atrn-1822789	14.4658	+	uuugauccuuccauuucauuua
chr20	3650606	3650632	Atrn-1822789	20.7171	+	uugccccuugaugagagucaaacaccc
chr20	3650762	3650789	Atrn-1822789	27.851	+	guugaacuaauucuggcucuggaaaugu
chr20	3651067	3651121	Atrn-1822789	44.9963	+	uaaauacuauaauacaaacuuccuucugaaauaaaaguagaucugguaaaaaugu
chr20	3753755	3753797	C20orf27-9657526	40.6243	-	aggaagggagagggagggccuggggugggucccccacucccca
chr20	3753828	3753846	C20orf27-9657526	18.2227	-	ucagucuccugccggaaga
chr20	3753897	3753927	C20orf27-9657526	43.1614	-	gccucucaccucugccuucauuugugcugcc
chr20	3777878	3777906	Spef1-1045990	27.7907	-	uguccaacaccuugggcccggccuugcau
chr20	3784233	3784301	Cenpb-8791964	77.9675	-	ucuuugguggggggaccccaaagccauucugggaagggcuccagaagaagguccagccuaggcccccug
chr20	3784379	3784389	Cenpb-8791964	10.5909	-	ucaguggacua
chr20	3784476	3784500	Cenpb-8791964	26.8325	-	ugccugcuuauugccucuuucucag
chr20	3784556	3784576	Cenpb-8791964	30.2708	-	ccuuuaguaaugcuuccccug
chr20	3805143	3805190	Cdc25b-9639329	61.7287	+	auccuggugccccccaccccuggaagagcccagucuguugaguuaguu
chr20	3805233	3805252	Cdc25b-9639329	26.7817	+	ccaggagcuucuuguuuccu
chr20	3805358	3805367	Cdc25b-9639329	7.92692	+	aacuccuucc
chr20	3805652	3805663	Cdc25b-9639329	15.1553	+	ccccagaaaggg
chr20	3805716	3805726	Cdc25b-9639329	10.0136	+	gccugcuggaa
chr20	3805749	3805783	Cdc25b-9639329	33.544	+	cccuggggccugacugcucagaacuugcugcuguc
chr20	3806020	3806031	Cdc25b-9639329	9.62726	+	ucugaaucucaa
chr20	3806074	3806090	Cdc25b-9639329	15.4899	+	guuagggccuugguuca
chr20	3824097	3824118	Ap5s1-9321061	20.5183	+	gcugagggcacgcuccggcugc
chr20	3824216	3824231	Ap5s1-9321061	14.3891	+	gccacauggucagcug
chr20	3824317	3824378	Ap5s1-9321061	57.9468	+	uucugagggcaggcagaggguagacacacagccagaugaagcuuggcaucucccuccuaccc
chr20	3824524	3824540	Ap5s1-9321061	20.583	+	uagaccgcugccgugcg
chr20	3824623	3824644	Ap5s1-9321061	14.8077	+	cccgcucuucuuccaaacccac
chr20	3824767	3824782	Ap5s1-9321061	16.1769	+	uacuaaaaauacaaaa
chr20	3824969	3825096	Ap5s1-9321061	140.103	+	aaaggggucucagacuccccugaggguggaggagcugugccugcaugcuggcaggccacagccccuggcuuugugcccacuuaggcaguauuaucaacaagguccugcucaguguccagcccccgcug
chr20	3825129	3825139	Ap5s1-9321061	8.25505	+	gauucugcagc
chr20	3825456	3825477	Ap5s1-9321061	21.2561	+	gucuccuuagaggccuccuuug
chr20	3826273	3826301	Ap5s1-9321061	28.2273	+	gaccaugaagaccuaaagggauguuacuc
chr20	3826387	3826424	Ap5s1-9321061	40.6521	+	gcccaccccucaccccaggcuggcgguccugguggauu
chr20	3826993	3827017	Ap5s1-9321061	22.2893	+	ccaagugaaggagccaggauuuaga
chr20	3827642	3827687	Ap5s1-9321061	46.9932	+	gugagcccugggaugggauuggaucaucuugucuccuuuagggcag
chr20	3827960	3827980	Ap5s1-9321061	14.1076	+	ccguguuggccaggcuggucu
chr20	3828176	3828215	Ap5s1-9321061	49.9619	+	caauucaaguggccgugaccguuuucuuaaauauacuuua
chr20	3828344	3828386	Ap5s1-9321061	40.4274	+	guuacaacugauggaccuucauugacacgucacuaucaccaga
chr20	3828522	3828547	Ap5s1-9321061	24.9308	+	guucauucuucccuccccucaacccc
chr20	3828645	3828659	Ap5s1-9321061	13.2865	+	cuuccuucacuuagu
chr20	3864296	3864332	Mavs-2134759	36.9555	+	uccaucugucuccuuccagccccuggcccguuccacc
chr20	3864394	3864422	Mavs-2134759	34.8997	+	ccuccucauccccuggcuuggccucugca
chr20	3864448	3864463	Mavs-2134759	15.3196	+	cagagagugaccaggc
chr20	3864527	3864558	Mavs-2134759	31.9138	+	uaccaccuugaugccugugaacacaguggccc
chr20	3865754	3865805	Mavs-8998874	83.5691	+	gaauaggggccuugggucggagcugaguaagccuggcgugcuggcaucccag
chr20	3865947	3865964	Mavs-8998874	20.4041	+	agcauccagcuccuggag
chr20	3866104	3866125	Mavs-8998874	23.9864	+	uagucacacuccugguggugcu
chr20	3866201	3866212	Mavs-8998874	11.531	+	ggccccucuccg
chr20	3866275	3866336	Mavs-8998874	65.5785	+	aggccuggcagcaggacaugccuuggcugaaccaaguccugagagcagcaucucugucccca
chr20	3866365	3866412	Mavs-8998874	55.1284	+	gcuuucuggguccugggcugcccccagugcuccagaccuuccccacug
chr20	3866440	3866471	Mavs-8998874	26.4663	+	cagaggagcuuccuccuccaggccucagcccu
chr20	3866717	3866740	Mavs-8998874	30.8683	+	cugggcaauccugggaaggucugg
chr20	3867116	3867157	Mavs-8998874	48.4338	+	agggcaugagaggcagagugcacaguggucaagggugcagcu
chr20	3867287	3867309	Mavs-8998874	26.7803	+	uuucccaguguugugaagauuaa
chr20	3867380	3867434	Mavs-8998874	71.3378	+	cuauuaaguguugaggguccaggcaugcugggcaacagggaccccaucucuacaa
chr20	3867462	3867486	Mavs-8998874	19.1302	+	guggugcaccugucgucuuagcuac
chr20	3867734	3867773	Mavs-8998874	56.038	+	guauguccacugggcagcuguacaggauggaggauauagg
chr20	3867888	3867922	Mavs-8998874	42.6079	+	uucuuuucagggaaccauugcuggacaaggcacag
chr20	3867941	3867959	Mavs-8998874	17.2553	+	agcucugcaagggacaaga
chr20	3868057	3868090	Mavs-8998874	38.9818	+	ccacugcccuaggggaguucagcaaccuaaugau
chr20	3868176	3868188	Mavs-8998874	9.19765	+	cuguauuaauccc
chr20	3868333	3868364	Mavs-8998874	36.119	+	uaucucaaaaaggcaacaugggccgagcgcag
chr20	3868718	3868737	Mavs-8998874	17.1383	+	aauacaaaaaguaacugggc
chr20	3868794	3868814	Mavs-8998874	22.6916	+	ucacuugagcccgccaggagg
chr20	3869030	3869051	Mavs-8998874	32.2932	+	agaaucacccagccuggagcga
chr20	3869124	3869154	Mavs-8998874	32.4771	+	guaacuaggacuucagguaccugucaccaug
chr20	3869468	3869486	Mavs-8998874	14.6301	+	cagccaaauuaaauuuuuu
chr20	3869724	3869753	Mavs-8998874	33.675	+	ccucccgaguagcugggauuacagaggccu
chr20	3869909	3869935	Mavs-8998874	20.6935	+	cagcacuuuucaaaugaugccgcucaa
chr20	3870145	3870158	Mavs-8998874	10.522	+	cagaacccaaggaa
chr20	3870184	3870230	Mavs-8998874	61.5174	+	ggggaccuggccacccauccuuggggaccugagaaagcguacuucac
chr20	3870311	3870351	Mavs-8998874	74.0522	+	aucugcauauuagccccucuccaccuucuuucucccgcuga
chr20	3870679	3870717	Mavs-8998874	54.5754	+	uaggagaugcucuuuacccugccuggccucaaacuauua
chr20	3871189	3871221	Mavs-8998874	49.9324	+	gguuauuuauagaaguuggagagugaaggguug
chr20	3871290	3871301	Mavs-8998874	10.8799	+	gcaugaaguaac
chr20	3871366	3871400	Mavs-8998874	34.7799	+	cagaguuggaguagcgcaggauccugucuucagag
chr20	3871450	3871486	Mavs-8998874	36.7324	+	gcugcuacuacugucccagagaggugaugaugaauga
chr20	3871604	3871624	Mavs-8998874	22.6916	+	ucuccugcucccaucucuuag
chr20	3871641	3871671	Mavs-8998874	36.4491	+	gccuugagucccacauuuuccaugaugcucc
chr20	3872014	3872050	Mavs-8998874	59.2382	+	gcaagauuaggagggaugaaggacccaggggacaaug
chr20	3872078	3872109	Mavs-8998874	40.8769	+	caggcuggauguucuuuaugccugugaaccac
chr20	3872499	3872519	Mavs-8998874	16.0036	+	cugcuauaauaguacuauaac
chr20	3872685	3872708	Mavs-8998874	31.3182	+	uuauuaaaggaguuaccuaugcca
chr20	3872993	3873004	Mavs-8998874	11.8185	+	caaagggacaag
chr20	3873070	3873097	Mavs-8998874	21.7821	+	aaccuauagagaguaaaucugacaagau
chr20	3873472	3873513	Mavs-8998874	48.3392	+	uucagugagccgagaucgugccacugcacuccagccugggug
chr20	3873611	3873652	Mavs-8998874	62.896	+	uuauaaaacaggcuugagggagcccuucugucccuucuacca
chr20	3873693	3873726	Mavs-8998874	38.5631	+	agagcccgcccuggacacuggaucugcuggcacc
chr20	3873797	3873854	Mavs-8998874	82.3161	+	aagguguuucauuguaaccugaauggaccaagcuggugugacccuguuggaaaacugg
chr20	3874067	3874082	Mavs-8998874	16.7066	+	gaauacuacugcacag
chr20	3874112	3874152	Mavs-8998874	60.1588	+	cacagcaacauggauaaauuucacagacaugaggucaagca
chr20	3874304	3874333	Mavs-8998874	35.495	+	gcuggucuaccucaucuggguguugauuuc
chr20	3874367	3874401	Mavs-8998874	49.31	+	uuggagauguggaaauaaaaaccaccuaaacaaga
chr20	3874563	3874609	Mavs-8998874	45.7872	+	gacuaacuggaggggcaucuuugguugguuggggggguauauuuggc
chr20	3875209	3875234	Mavs-8998874	28.9267	+	uucgagaccagccuggguaacauagc
chr20	3875546	3875558	Mavs-8998874	9.75042	+	gaaaggcacaagg
chr20	3875870	3875892	Mavs-8998874	25.1356	+	acgcuaucuuccaguuaaucacu
chr20	3875916	3875926	Mavs-8998874	10.6977	+	gaaaaacccuu
chr20	3876025	3876057	Mavs-8998874	37.3558	+	auuuuuuuuccuacuugcugucaugaugauguc
chr20	3923302	3923317	Pank2-9410238	20.3136	+	cuggggagggguuccu
chr20	3923445	3923513	Pank2-9410238	67.5035	+	uuaagaauucagucuaaauuagcaaccaggaaggaaaaauauauuaaaaacaacaaaaaaguggcacau
chr20	3923546	3923563	Pank2-9410238	22.8598	+	guugccugcuuuguauuu
chr20	3923865	3923964	Pank2-9410238	114.011	+	uacuuuacacuaaauccugggaaugaaugucuggagagacagggcuucuuuucuuggcagaauuuccuuggguagugggcggacuguucugaugcaagug
chr20	3924030	3924057	Pank2-9410238	28.6667	+	cacccccucaggggaucagggagaaucu
chr20	3924186	3924220	Pank2-9410238	36.2811	+	gugccaggcugcaggugcucuugguaggggcugaa
chr20	3924299	3924315	Pank2-9410238	16.6692	+	aguggugcccauauugc
chr20	3924350	3924363	Pank2-9410238	13.4037	+	cuuggaccaggagg
chr20	3924481	3924492	Pank2-9410238	11.836	+	gcaaggggaacu
chr20	3924518	3924562	Pank2-9410238	55.0675	+	cuaggcguggccaccucugcacaugggccuuggcacuuaggaaau
chr20	3924861	3924875	Pank2-9410238	14.5304	+	ucacuucccauggag
chr20	3924915	3924997	Pank2-9410238	110.435	+	ugguccugcugccucugcugugcugcguucaggagguuguccacugcucgacgugggucaccaugcagcccuugcuguuccca
chr20	3925085	3925145	Pank2-9410238	71.4514	+	ggacugucugucucuggugccugaguugggaagacgcuguugauguccccuucugccucgc
chr20	3925241	3925278	Pank2-9410238	39.5622	+	acagcaggguuuuugagacagucucgcugugucaccca
chr20	3925701	3925727	Pank2-9410238	27.5647	+	cucagccucaguccugggucuccccaa
chr20	3926201	3926232	Pank2-9410238	44.1278	+	acuggguauuuggguuggagauacagagcuga
chr20	3926932	3926957	Pank2-9410238	17.4113	+	gacugucucaaaaaaaaaaaaaaaaa
chr20	3927341	3927360	Rnf24-4805786	14.2632	-	acaugcauguaauugacuca
chr20	3927449	3927488	Rnf24-4805786	28.5303	-	uuguacacuaaaaauucugcagcagaauauuuuuaaacau
chr20	3927581	3927685	Rnf24-4805786	112.293	-	ggaacucccuucuggugacagcuggucuuccuagaguguugcugguaacuaucgccucuuggucuucugacaucauugccaggaacggggcacuuuuucgucuug
chr20	3927830	3927907	Rnf24-4805786	93.1806	-	caucagcaccuuuggcuuaccauccaguccuuacuucugugacuguaagggccccaccagugucagcagacuuguuug
chr20	3928036	3928052	Rnf24-4805786	11.8203	-	cccaugugcuggggagu
chr20	3928324	3928351	Rnf24-4805786	19.8165	-	ucuguccacacccaccucccugguguac
chr20	3928465	3928489	Rnf24-4805786	17.6295	-	cacugcgcccggccaauaauuuuuu
chr20	3929018	3929039	Rnf24-4805786	15.4596	-	cccccucuacuaaaaauacaaa
chr20	3929213	3929244	Rnf24-4805786	22.7211	-	uauuuuuuuguagagacaggucucaacucacu
chr20	3929414	3929427	Rnf24-4805786	9.63866	-	uacucccuuucccu
chr20	3929529	3929556	Rnf24-4805786	19.8165	-	uugaugcaggaguuugagcagcagcaac
chr20	3929808	3929830	Rnf24-4805786	16.1772	-	aaaucagaaucugcagucccucc
chr20	3929981	3929993	Rnf24-4805786	9.03492	-	aguguauucaagg
chr20	3930182	3930199	Rnf24-4805786	12.5549	-	auccauucaugugguuca
chr20	3930403	3930432	Rnf24-4805786	23.8548	-	caugggggcugcugauaccacauaacauca
chr20	3930600	3930638	Rnf24-4805786	27.7956	-	cauccagggcaguauacccagagcuccaggcagagagug
chr20	3930919	3930954	Rnf24-4805786	37.6892	-	ccuaugcuugccuagccagggaaggcaggacagaaa
chr20	3931265	3931313	Rnf24-4805786	51.833	-	aucuucaggaguugcugggacuuguuacuguguagcugcguggggauuc
chr20	3931372	3931392	Rnf24-4805786	14.7249	-	aaggaaugaguuagggacccc
chr20	3931436	3931484	Rnf24-4805786	54.258	-	aacaggccuuuuaauuuacauccuccuuuaauucucauuaaaaucgcag
chr20	3931498	3931536	Rnf24-4805786	53.0461	-	aucuggguccuccaccaggaugggccugcgcaucugcau
chr20	3931556	3931577	Rnf24-4805786	15.4596	-	cugcgacucuuagcaacacaac
chr20	3932021	3932041	Rnf24-4805786	14.7249	-	auuauugcugcucacagcuuu
chr20	3932132	3932165	Rnf24-4805786	24.1734	-	uagccucacuaauugccagcagccaccauuuucc
chr20	3932205	3932249	Rnf24-4805786	42.4966	-	caacagaguugaaugccacaaaacaccccguuuauagugagcugu
chr20	3932364	3932386	Rnf24-4805786	16.1772	-	acuggacugcuuccuaaacagga
chr20	3932557	3932579	Rnf24-4805786	16.2536	-	caggauuuuuuucuggaauccaa
chr20	3932913	3932950	Rnf24-4805786	27.078	-	accguuggugugugccucaguauuuggacuuccgaaac
chr20	3933010	3933059	Rnf24-4805786	54.8534	-	gucauucacuuuuuaacacuuuaucccaaauaagaucccuguguaauucu
chr20	3933156	3933196	Rnf24-4805786	46.2978	-	gaauggcccauacuucuggcccggcuggaugaagggaaugc
chr20	3933284	3933308	Rnf24-4805786	21.8577	-	ccccacaugugcacugugguuccag
chr20	3933435	3933457	Rnf24-4805786	16.135	-	caugagaugcgcuuggaaaggcc
chr20	3933469	3933489	Rnf24-4805786	14.6827	-	aacaccugcuaucaaaucauc
chr20	3933520	3933559	Rnf24-4805786	39.8816	-	ugccuuugauaaggccaucuuggcuuugaguagcaguguu
chr20	3933773	3933800	Rnf24-4805786	24.3	-	uuacuaacuccauuacacucucucuccu
chr20	3933814	3933850	Rnf24-4805786	26.4197	-	aggaguggaugagccugcggguuugccucaagaaacu
chr20	3933917	3933951	Rnf24-4805786	35.4947	-	uuugccucaugaagaacucuugggccagccaaacu
chr20	3933990	3934018	Rnf24-4805786	29.6016	-	gagccaggaggaacacauguggugucugu
chr20	3934042	3934061	Rnf24-4805786	13.9021	-	uuaccgcaaggaucagacug
chr20	4187434	4187486	Smox-8711302	54.0047	+	cacuaacucgugaccuccagccugccccuugcugccgugugcuccugccuucc
chr20	4699983	4700047	Prnp-6004852	63.97	+	ggaaggucuuccuguuuucaccaucuuucuaaucuuuuuccagcuugagggaggcgguauccacc
chr20	4700168	4700192	Prnp-6004852	23.5847	+	agcccccuuugauugaguucaucau
chr20	4700494	4700523	Prnp-6004852	45.4694	+	ucuuagcucuugggaugcaggcucagcccg
chr20	4700535	4700561	Prnp-6004852	22.3391	+	gcucuguguguaccgagaacuggggug
chr20	4700883	4700925	Prnp-6004852	44.799	+	gacauacaggagagcugcaguugugaaagcaccaucaucauag
chr20	4701028	4701061	Prnp-6004852	33.1406	+	cauaguuucuguaauuggcuuuugaaucaaagaa
chr20	4701273	4701300	Prnp-6004852	23.1907	+	aaaauauauauugcauaggacagacuua
chr20	4701408	4701419	Prnp-6004852	10.5242	+	acaaugugcacu
chr20	4701495	4701508	Prnp-6004852	11.622	+	auauuuguaacuuu
chr20	4780023	4780074	Rassf2-7593600	40.4145	-	uuuuaaugcaucugacuuagaucuuacugaaauaaagcacuuuucaaagaga
chr20	4780241	4780286	Rassf2-7593600	34.0204	-	uuucugguguguaauugcuagcguuucugaaggguuuucccaauug
chr20	4780669	4780697	Rassf2-7593600	14.2235	-	acugugcccagccaaaagagaaauuucua
chr20	4780829	4780851	Rassf2-7593600	16.0654	-	aauuacagggacccgccaccacg
chr20	4781274	4781296	Rassf2-7593600	11.2264	-	cucuccuagaaaccucuagguaa
chr20	4781313	4781327	Rassf2-7593600	11.4066	-	cucucuucccucacc
chr20	4781614	4781641	Rassf2-7593600	24.4785	-	gccuaucuggcugggaugguggaauuaa
chr20	4781886	4781926	Rassf2-7593600	30.8741	-	uuugaaauagcagcaguugaaacagagacacuuugccacag
chr20	4782086	4782125	Rassf2-7593600	37.4492	-	gaucacuuuccaagggagcgauacuaaggcagacucagcu
chr20	4782174	4782198	Rassf2-7593600	12.2254	-	gaguucucuuugauuugcacuagca
chr20	4782214	4782247	Rassf2-7593600	24.6477	-	caaacuacuaaccacuagcucuuacuggacagcg
chr20	4782327	4782365	Rassf2-7593600	28.5624	-	caauugagaaaaugauuuggagaacuucucuucugguaa
chr20	4782394	4782412	Rassf2-7593600	9.22832	-	agcugggaaagaacaguuc
chr20	4782653	4782675	Rassf2-7593600	16.0654	-	cccugggcacccuccugcccccg
chr20	4782766	4782798	Rassf2-7593600	24.1835	-	acugcccaucucuucuccaccuucucuccacag
chr20	4782876	4782888	Rassf2-7593600	6.2312	-	uuggaccugggug
chr20	4783228	4783263	Rassf2-7593600	26.2098	-	cccaucuucaugucaucaaaggucuuccugcacuug
chr20	4783544	4783584	Rassf2-7593600	30.1245	-	auuguuuuaaaugacaaagacauaugugauguucuaugugg
chr20	4783683	4783710	Rassf2-7593600	19.9613	-	uaagagccuuggaaauuaacaaaauaac
chr20	4784241	4784271	Rassf2-7593600	22.8729	-	ccaugagaacgaggggaucugggcaccccag
chr20	4852361	4852375	Slc23a2-2327948	15.0178	-	aaagcucuccuggac
chr20	4852537	4852575	Slc23a2-2327948	39.7672	-	uauuuggggugggguuguuuuuugagauguguaauucuu
chr20	4852612	4852654	Slc23a2-2327948	61.4139	-	aguuuuugugacugacuuuggcuauauauaccuuucugggguu
chr20	4852700	4852764	Slc23a2-2327948	73.4067	-	ugacaguucaaaugacucuccuuuuuuguucguuaguaacaaucuucauuugacaccuuaauaca
chr20	4853080	4853103	Slc23a2-2327948	23.4128	-	aaaagagcccagggacuuaacgug
chr20	4853429	4853447	Slc23a2-2327948	17.9795	-	ucauucauaucccugcuga
chr20	4853502	4853537	Slc23a2-2327948	36.4853	-	aauuucuccauugaugaaucucuaguauguguguau
chr20	4853596	4853624	Slc23a2-2327948	28.8733	-	caaaauaacauuucuacccaggauaauag
chr20	4853658	4853675	Slc23a2-2327948	11.7338	-	uucaugaugacaacuugg
chr20	4853725	4853759	Slc23a2-2327948	43.3589	-	aagcaucauggguccugaugguuucccguuuucau
chr20	4853777	4853829	Slc23a2-2327948	51.6133	-	aaugcuaacuuuuaguuucuugggauugaucaaggcaagagaaguggcuuuaa
chr20	4854428	4854437	Slc23a2-2327948	9.14831	-	acuaauaaac
chr20	4854462	4854501	Slc23a2-2327948	40.8429	-	acuagaugccccugcugaaucugguacuuucugcacagcc
chr20	4854825	4854859	Slc23a2-2327948	43.6531	-	gugagcagaaagaccaaauauccaaauaaaagccu
chr20	4855150	4855183	Slc23a2-2327948	39.4459	-	uuuauucuggcaagaacaccucggagccacugca
chr20	4855205	4855239	Slc23a2-2327948	35.4096	-	cagcauugccaugucaccguagcccccuucacucu
chr20	4855456	4855474	Slc23a2-2327948	17.9987	-	ugaaguuuuucagugaagg
chr20	4855716	4855745	Slc23a2-2327948	29.949	-	aagggaagcuggggcagguaacacgcagag
chr20	4855844	4855885	Slc23a2-2327948	43.0216	-	cauuguugugguuguguuuuguauugcuugauaccaugaaag
chr20	4855930	4855948	Slc23a2-2327948	13.1839	-	cauuuguaaagcuguggac
chr20	4855966	4855984	Slc23a2-2327948	12.7741	-	cccacccacucuucccccc
chr20	4856238	4856258	Slc23a2-2327948	16.3037	-	acgugcacacuggccucuuuu
chr20	4856276	4856311	Slc23a2-2327948	35.7846	-	ucugauucucggcugcaccuucucuuggccacccug
chr20	4856762	4856782	Slc23a2-2327948	20.1583	-	auuuaagcccuuaacuccuug
chr20	4856962	4856970	Slc23a2-2327948	7.45291	-	cuuugcugu
chr20	5100185	5100228	Tmem230-563322	58.9877	-	aauguaaauacuuccucuguuuaacaguccuuggaccauucuga
chr20	5100727	5100781	Tmem230-563322	79.8131	-	cauagcugaggaggagucacaguggaacugucccagcuuuaagauaucuagcaga
chr20	5114945	5114954	Pcna-9560494	8.62129	-	cacagggcag
chr20	5115152	5115165	Pcna-9560494	16.0793	-	auuguuuucuguaa
chr20	5115259	5115281	Pcna-9560494	27.6078	-	cauucuuaaaauucaagaaaaua
chr20	5190309	5190339	Cds2-2917164	39.3857	+	acuuagacaaugacgaggcuucaacucacug
chr20	5190453	5190471	Cds2-2917164	18.2819	+	aagaagucacggguuguaa
chr20	5190534	5190571	Cds2-2917164	39.0487	+	aggaguguuuucuuggugguuccagcccccaucaauug
chr20	5190772	5190839	Cds2-2917164	77.5319	+	cauccacaccaaaauccugcagaauguaaguaagcucugcuuuauaagauggguucaccuucaucgca
chr20	5190996	5191009	Cds2-2917164	12.6573	+	guccaccuaacugu
chr20	5191026	5191056	Cds2-2917164	41.2456	+	ugccauccauguuugugcuguagacuugcug
chr20	5191072	5191088	Cds2-2917164	13.2752	+	uggggacuuucucaucg
chr20	5191228	5191270	Cds2-2917164	75.4278	+	ucaauugcaccaugacuucuucacuaaaaccacaaaguccugc
chr20	5191296	5191319	Cds2-2917164	23.6426	+	auuagagccuugacuauuuugaag
chr20	5191653	5191666	Cds2-2917164	12.8711	+	aaagugcacaguca
chr20	5191806	5191826	Cds2-2917164	18.8329	+	ggcuucucuuauucaggucca
chr20	5191853	5191884	Cds2-2917164	44.4704	+	ucgcaagggcuuucauuucaguauuggcugug
chr20	5191973	5192000	Cds2-2917164	22.8413	+	ugccgguagaggcucauuaagugagguc
chr20	5192133	5192168	Cds2-2917164	45.7311	+	gaaccuggaucaccaaacuagauaccgaaagggcuc
chr20	5192523	5192577	Cds2-2917164	52.2157	+	cacaauguuucucuuuccuauucacagacaagauucaagaaaccauuuuuacgug
chr20	5192928	5192961	Cds2-2917164	34.6546	+	gagggucccccagcccugcuugcuuuugugaacg
chr20	5193055	5193078	Cds2-2917164	16.2772	+	cugccugguggaacaaggggguca
chr20	5193864	5193926	Cds2-2917164	71.5501	+	aggcacuauugucuuuugucuuccagaguaacauaucugggcccaccuuucuugcacacugug
chr20	5193988	5194005	Cds2-2917164	16.9524	+	uucugaggucaggguggg
chr20	5194718	5194768	Cds2-2917164	45.2194	+	uuucaaauuuguuggcuguuuaaagacccugucuccucccccacccucccc
chr20	5195128	5195144	Cds2-2917164	17.3658	+	guugugaggauauaacg
chr20	5195686	5195709	Cds2-2917164	23.6692	+	aaaccugcuuuguaggggauuaug
chr20	5195929	5195997	Cds2-2917164	84.173	+	aacuuaguuuucugaauggggguggggaguuggggcacguguguguaaggggaggcugccucacuuuga
chr20	5196133	5196151	Cds2-2917164	12.7712	+	uaauggucccucuguuuca
chr20	5196255	5196316	Cds2-2917164	58.2819	+	agcccuccuguccuucuggguuuguguuugccuugccuggugcuuccucccucauuguguug
chr20	5196716	5196733	Cds2-2917164	17.078	+	ugggugcuguuucuuuua
chr20	5196918	5196962	Cds2-2917164	46.7518	+	uuauccagcuggaggacuccuaggggcagcagcaggaggaauacc
chr20	5197172	5197189	Cds2-2917164	17.078	+	aaacaggaggguaagauc
chr20	5197288	5197307	Cds2-2917164	15.1306	+	aauucgauucugaggauuug
chr20	5197556	5197567	Cds2-2917164	8.08375	+	ugauagccuggg
chr20	5197688	5197718	Cds2-2917164	31.3723	+	cugugccauuuucccaacuuggcguuucacu
chr20	5544499	5544530	Gpcpd1-8947128	33.5458	-	ccuuaagggcagggacgucuuugcaucucuag
chr20	5544658	5544669	Gpcpd1-8947128	13.2542	-	cuaggauguggg
chr20	5544836	5544863	Gpcpd1-8947128	32.9052	-	uacugcuuugcuugucugaaacaccucc
chr20	5544915	5544930	Gpcpd1-8947128	18.4282	-	ugccguugcuccuugu
chr20	5545140	5545170	Gpcpd1-8947128	50.2057	-	ugcauuuuaacaauuaggaugguuuauugau
chr20	5545314	5545337	Gpcpd1-8947128	21.6399	-	cucuucaagggcagggaccuuguc
chr20	5545521	5545544	Gpcpd1-8947128	26.5537	-	gagcccucuccucccauagucacu
chr20	5546322	5546363	Gpcpd1-8947128	48.797	-	caucuaccuuuuacugcauguuuuucacaaggcaguuuauuc
chr20	5546565	5546630	Gpcpd1-8947128	62.2093	-	uuuauuguauaucaugcauguaauuuauuuagaaauguaggucuuacuaaauguauaugcauguau
chr20	5546787	5546833	Gpcpd1-8947128	75.134	-	agaagaugucaaggacuggacguauuuuguugccuaaaaaaaaaagg
chr20	5547124	5547171	Gpcpd1-8947128	68.6754	-	guauuuuuuacauggguugacaugcacacaacaccauuuucauucagu
chr20	5547612	5547655	Gpcpd1-8947128	43.6804	-	auugcacagaggucauuuugggggcgugcaccgcuguucugggu
chr20	5863464	5863493	C20orf196-3730125	29.7457	+	cuggugccgggcagugugcaggguaguaau
chr20	5863654	5863719	C20orf196-3730125	38.6444	+	ggucugggaguucuccguccucuuggccaaggccgcugacugacugggcuacgagucaaaagccca
chr20	5863882	5863912	C20orf196-3730125	19.5853	+	gccuuuccuuaauaaaccucuuauaucugaa
chr20	5937460	5937498	Trmt6-7125564	28.0819	-	aacucuaaucauuugaucaugugcuguagcaaagaaagu
chr20	5937856	5937892	Trmt6-7125564	28.5767	-	aaauaaagugacuagaauuuuuguguacuauucaauu
chr20	5937938	5937963	Trmt6-7125564	33.1945	-	uuuuugugcauagaaagguuuaguag
chr20	5938009	5938065	Trmt6-7125564	41.2761	-	ccaccuucuuuccugcagcggaauaagcuuuuuugaaaugcugagguuuuauuuuaa
chr20	5938227	5938258	Trmt6-7125564	27.1786	-	uucaacauccuaaaaauguguuucuacaagac
chr20	5938342	5938378	Trmt6-7125564	45.2594	-	ucugacacagaugcauuuggucugucaaaacugcaac
chr20	5994407	5994441	Mcm8-3931758	38.9757	+	uuagggccuccuggguuuauugcagauuaaagcca
chr20	5994569	5994587	Mcm8-3931758	19.2582	+	uaggaaaaaagcauuaaau
chr20	5994679	5994719	Mcm8-3931758	46.9262	+	ccuugaggccaggguucgagaccaaccuugggcaacauagc
chr20	5994922	5994989	Mcm8-3931758	76.2599	+	aaaaaauuguagugguagccauguguuaauuguuaaauaaauucuccaaagggcuaaaaguaaauuac
chr20	5995038	5995062	Mcm8-3931758	26.0038	+	aauauuucauaguuuugcauaucag
chr20	5995250	5995262	Mcm8-3931758	13.0902	+	guagucuugcuug
chr20	5995528	5995543	Mcm8-3931758	15.2129	+	aacagcaacaaaagga
chr20	5995593	5995627	Mcm8-3931758	30.2621	+	auacaaagacaucugauugaaaaaggguauguuau
chr20	5995655	5995683	Mcm8-3931758	30.6261	+	uuuuccugguucuacuuucaggugguggg
chr20	5995730	5995783	Mcm8-3931758	60.599	+	uuacaggguugccagccaaacuaucaaucauguauaaauccaacaaacacuuug
chr20	5995899	5995937	Mcm8-3931758	29.8193	+	agauguuuaacuauaggaccagaacuaagauguggagac
chr20	5996058	5996129	Mcm8-3931758	103.902	+	aucacuugaagccaguuuugagaccagccuaugcaacacauugagacccuaucucuacaaaaaauagauuag
chr20	5996199	5996217	Mcm8-3931758	13.1509	+	gagaguuugagguuacagu
chr20	5996682	5996727	Mcm8-3931758	50.2565	+	ggcuauuauauaaauuuauuuuuaaaaagacauaaaccuacauuuu
chr20	5996912	5996941	Mcm8-3931758	40.746	+	guggguguccccacaccuuucaaccacugu
chr20	5997081	5997098	Mcm8-3931758	18.364	+	gucaccauugcugauuaa
chr20	5997808	5997832	Mcm8-3931758	26.0038	+	cccaagcuggucucaaacuccaggg
chr20	5998405	5998483	Mcm8-3931758	106.771	+	guguucugguggcaugugugguugaggagacauuuaauuucccugcagcagaauucuugcagucaguuguugaggcaag
chr20	5998746	5998772	Mcm8-3931758	28.7286	+	gucauguacuauacuuaaaauuauaag
chr20	5998898	5998922	Mcm8-3931758	27.4356	+	aauuccaucaucaguuuuucuauac
chr20	6034513	6034529	Crls1-1464288	3.03163	+	caguuuucaacuaugcu
chr20	6037236	6037265	Crls1-2398124	35.14	+	ucccuauuuugguguucagcuugaaaaagg
chr20	6037287	6037305	Crls1-2398124	9.49309	+	caucaaaauuuaaguaaug
chr20	6037466	6037483	Crls1-2398124	15.5302	+	guccagagcaugggcaga
chr20	6037559	6037578	Crls1-2398124	16.7321	+	uccuacacaacugggcaaua
chr20	6037823	6037871	Crls1-2398124	68.6303	+	agauaggagaacgugucuauuagucuuugcaucuaaaaggcagugaguu
chr20	6037976	6038013	Crls1-2398124	47.8808	+	gguuuuuuaaacuuuggagacucuuucuuuuguuaagc
chr20	6038717	6038752	Crls1-2398124	33.252	+	guuuaaaaaagagaggacuugaaguagcuaugcgaa
chr20	6039901	6039917	Crls1-2398124	9.94831	+	gaggaaccaaccccacu
chr20	7977352	7977369	Tmx4-8544287	15.3725	-	auuuuccuucguguccau
chr20	7977485	7977514	Tmx4-8544287	26.5265	-	uucauuuuauuguaaauucccauuugcauc
chr20	7977596	7977623	Tmx4-8544287	25.3673	-	aucugcagcaauuggaaugagaaaucca
chr20	7977813	7977841	Tmx4-8544287	25.0872	-	cacuguauaugugugacucguacaacuuu
chr20	7978053	7978076	Tmx4-8544287	20.9031	-	uccuucuuguuuaauaucucuuua
chr20	7978290	7978325	Tmx4-8544287	20.8975	-	auaaauuuuaaaaaaagguggaaaaguuacggcaaa
chr20	7978519	7978555	Tmx4-8544287	32.3447	-	aauuugacuuuuuauggccaaaauuccuuguugacag
chr20	7978606	7978633	Tmx4-8544287	25.5896	-	auacauucaaaauaacuacuguaguaga
chr20	7978901	7978934	Tmx4-8544287	30.2754	-	ggagcaggguaucuuuucaucaauuagaaggaaa
chr20	7979167	7979232	Tmx4-8544287	69.1385	-	uauaaaacuaaaggagaaaagccaaccugaaauaauuuaaacuuuauaugaacauuucgauaagag
chr20	7979286	7979328	Tmx4-8544287	38.6997	-	uuuaacaucauggcaaagauggguuuuuuuccaacaaaauuua
chr20	7979378	7979407	Tmx4-8544287	31.0154	-	aggagaaaaacaucuuggagaagaggaccc
chr20	7979882	7979929	Tmx4-8544287	43.2529	-	uguauauaaaacaaaugaauuuuguguuuagacuugggucuacuccca
chr20	7980140	7980162	Tmx4-8544287	19.955	-	caauuuccaaccggaccccaaau
chr20	7980578	7980607	Tmx4-8544287	32.5865	-	uagugcagcuucaaaaucgaggccaucacu
chr20	7980836	7980874	Tmx4-8544287	53.6342	-	uauauuucuaucuggcuguuuagauaacccuuuccuugu
chr20	7980919	7980946	Tmx4-8544287	24.652	-	uccagacagaauaaugaguacagguuua
chr20	7981031	7981123	Tmx4-8544287	100.834	-	cuuuguaaaucucucaauacucaaucuacuguaaguacccagggaggcuaauuuccuuaaaaaaaaaaaaucuauccaucuacuucucucuua
chr20	7981222	7981251	Tmx4-8544287	26.5265	-	aacuaaaaaaccacuucugauuuuccuuca
chr20	7981479	7981513	Tmx4-8544287	24.2809	-	gugacugccaaacaucucaaaugaaauguuguggc
chr20	7981616	7981654	Tmx4-8544287	35.8297	-	ccaugggcauucaggcucuccacacucuucacuauuauc
chr20	7981935	7981945	Tmx4-8544287	8.46073	-	agcaccuucca
chr20	7982184	7982203	Tmx4-8544287	17.1542	-	uucccuuuggccugcaguuu
chr20	8881910	8881945	Plcb1-7113726	22.6521	+	auuacaaagaucacugcccaggaccaucuucccgag
chr20	8883333	8883369	Plcb1-7113726	19.3176	+	gauggaauaagagaaacaaauuauaucaagguaaaac
chr20	8883765	8883779	Plcb1-7113726	4.918	+	cugaaggguuugggg
chr20	8883861	8883889	Plcb1-7113726	14.7156	+	gaaaggcguuaaucauaaagaagcaagaa
chr20	8884344	8884381	Plcb1-7113726	23.4125	+	gaaugugugaaauuccguacugugguuuuuccuauaau
chr20	8884810	8884878	Plcb1-7113726	30.6324	+	ugcaauuuuguggcaugauguuucuuccacuuguaauuuuaugugcuuucaucacaaauccaaaggaaa
chr20	9480950	9480975	Plcb4-2995383	12.4478	+	uccauuuuucuuauuucuucccucuu
chr20	10055725	10055759	Ankef1-7441970	28.8184	+	gauauuuccaucaaagccaaagcaauccauacacc
chr20	10055982	10056002	Ankef1-7441970	13.5423	+	uccuuuuuauuuauuaaauag
chr20	10056200	10056244	Ankef1-7441970	31.0363	+	gaaggaguuuauuucucacaugccauuauaaacuauguguauuag
chr20	10056647	10056698	Ankef1-7441970	45.0779	+	ucccugaaguccacaaguggaauuucuucuucaucauggaaaccucaguuuu
chr20	10057175	10057206	Ankef1-7441970	21.5517	+	aaccuccucccucucuuuccaaccuuggaggg
chr20	10057286	10057324	Ankef1-7441970	40.403	+	gacagaccugaacagggguugcuuacaagcauugcauuu
chr20	10057706	10057752	Ankef1-7441970	46.0698	+	gcauaacaauauuaccauuggcaaacuaaggaaauuaacacuuaagu
chr20	10058182	10058233	Ankef1-7441970	66.8628	+	guacauacuguacaacuguaauaauuucauagccaccuccuguugcuauugu
chr20	10058663	10058689	Ankef1-7441970	17.9158	+	uauuaauuuauguacucaaaucaguac
chr20	10306315	10306379	Snap25-7882868	40.3212	+	ugaauguuguccugugucaucugucagcuucccaacaauacuuugugucuuuuguucucucuugg
chr20	10306434	10306499	Snap25-7882868	35.0871	+	gaggucuugaguuucauuuuucauuuucucuccucgguggcauuugcugaauaacaacaauuuagg
chr20	10306794	10306856	Snap25-7882868	27.9581	+	gaugagacaacacacacacacacaaaacaacagcaacaacaacagaacaacaacaaagcaugc
chr20	10308885	10308905	Snap25-7882868	8.81113	+	caccuccaucaccaccaccgc
chr20	10402598	10402622	Mkks-2778743	9.46446	-	uagauuaggggcuucuacuuuucac
chr20	10405184	10405192	Mkks-2778743	1.36386	-	ugagaaaaa
chr20	10413520	10413544	Mkks-4576873	37.4383	-	cggucuucacuaguuaccaccugaa
chr20	10413825	10413864	Mkks-4576873	36.5552	-	aaagaacuggcuucuuguagcugggauaucuuucauaggu
chr20	10623380	10623442	Slx4ip-2191102	69.7555	+	caccgaagagguuuguaccguuggaguugaggacauaguggccaaaccugugacaagagagcu
chr20	10623541	10623575	Slx4ip-2191102	36.003	+	cauuucaaaccgggaggcuauaugcuuguucuaac
chr20	10623688	10623727	Slx4ip-2191102	34.297	+	gaucaugagccccuucuuggcacaucacugugcagaccac
chr20	10624106	10624122	Slx4ip-2191102	15.0852	+	ggucacucucuuccggg
chr20	10624390	10624422	Slx4ip-2191102	33.7923	+	ccuucccuuuacaaugucacccacugucuccag
chr20	10624468	10624501	Slx4ip-2191102	30.8741	+	uuuggauggacacccgcuaaaaguuuccaauaac
chr20	10624637	10624670	Slx4ip-2191102	23.8023	+	auucccuaaaguguugaaguuagcagaaaaauca
chr20	10625348	10625375	Slx4ip-2191102	27.8381	+	gaagagucuggaauuaaaaagacggcug
chr20	10625496	10625540	Slx4ip-2191102	57.6172	+	ucuguuuucuucuaaucuuucucugaaguaucacucugguauuga
chr20	10625636	10625682	Slx4ip-2191102	94.1193	+	guuuguuauaguuggggauauaacaauuacugugaucgaagagaaaa
chr20	10625959	10625986	Slx4ip-2191102	28.2523	+	guaggauaugaagaguucucacuguugg
chr20	10626039	10626073	Slx4ip-2191102	24.241	+	gagucucgcucugucgcccaggcuggagugcagug
chr20	10626128	10626172	Slx4ip-2191102	47.0564	+	ucucagccuccugaguagcugggacuacagacgcucgccaccacg
chr20	10626533	10626559	Slx4ip-2191102	26.1386	+	cagcggcauagauucuaagccacuucc
chr20	10626727	10626754	Slx4ip-2191102	34.9385	+	gaagcaaacauuuggggguaggggagua
chr20	10627208	10627249	Slx4ip-2191102	43.0236	+	ugaauauggaaaucauuuuaauuucuucuuuucucuuauggg
chr20	10627744	10627767	Slx4ip-2191102	25.1557	+	uucuuugcuugagcaaaaaucaau
chr20	10638279	10638308	Jag1-5439322	13.4584	-	auuugauuuuuuuuuuuaaucuacugcauu
chr20	11923965	11923975	Btbd3-9634461	10.1148	+	uuugucccucu
chr20	11924087	11924121	Btbd3-9634461	32.9824	+	gauaaaccucaguguacaauuuugaaagaaguuuu
chr20	11924234	11924255	Btbd3-9634461	20.1247	+	uaguuagguauuaaacacuuca
chr20	11924329	11924366	Btbd3-9634461	36.7822	+	cuuuucuuuuaguuuagaagacaaaaaauuucaauaca
chr20	11924637	11924666	Btbd3-9634461	40.9625	+	auucuuuauacaaauggaguagcaacuagu
chr20	11924800	11924809	Btbd3-9634461	8.80258	+	uagaaucugg
chr20	11925184	11925202	Btbd3-9634461	17.8833	+	gaguuaguccuggggugug
chr20	11925252	11925268	Btbd3-9634461	22.8626	+	gcugucuccucucuacc
chr20	11925344	11925374	Btbd3-9634461	35.8134	+	uucacugugccucugggccacuucuuccccu
chr20	11925635	11925645	Btbd3-9634461	8.56859	+	agauuugguuu
chr20	11925670	11925718	Btbd3-9634461	78.3197	+	uaacucauagcugcugugcaaauugguagaccuuauaagaaggcacuug
chr20	11925741	11925767	Btbd3-9634461	25.2765	+	uuaauugcauccuaucagauuguugag
chr20	11925976	11926051	Btbd3-9634461	108.067	+	guggguaaaauuugaaaauuguauuuagaauaagaaauuuuacauuuuaaacccuauuguccuuuaugcauuuuca
chr20	11926097	11926115	Btbd3-9634461	17.144	+	aaucuuggauuuuguagcu
chr20	11926254	11926274	Btbd3-9634461	24.6084	+	aaaggggaacuaggcuagcag
chr20	11926297	11926310	Btbd3-9634461	12.1732	+	cauaucuuaaaaua
chr20	11926552	11926587	Btbd3-9634461	41.6399	+	aauguguauaaucauguuaaaugcaaauaaaacuag
chr20	13165104	13165129	Sptlc3-5128201	11.6985	+	acacacacacacacacacuucugaga
chr20	13166728	13166775	Sptlc3-5128201	37.8516	+	agguauggaaagcaauaaacaucuuccuuucuuucuggaucugucugu
chr20	13167314	13167318	Sptlc3-5128201	1.0627	+	ucaac
chr20	13299680	13299727	Ism1-1566990	45.4636	+	cuggggagcgaugugggcagaaggauggggacaacuuggaagccagaa
chr20	13389440	13389455	Tasp1-6473321	14.088	-	guauuacuggguauag
chr20	13389506	13389531	Tasp1-6473321	23.492	-	uuaugggaaaauucaauauuaucuuu
chr20	13389572	13389593	Tasp1-6473321	19.5181	-	ccuuaauuuguguauaauggaa
chr20	13389648	13389670	Tasp1-6473321	30.2293	-	uaaauauugcauagcuucgagcu
chr20	13389836	13389865	Tasp1-6473321	27.0797	-	guuuuuauuuguuaaccaguuuaaguggau
chr20	13389957	13389980	Tasp1-6473321	29.4299	-	aaagagguaccaacugucgcugau
chr20	13390218	13390231	Tasp1-6473321	13.8216	-	agacacaagugcug
chr20	13390290	13390312	Tasp1-6473321	20.385	-	gcuuuuggggguuuuuaacugaa
chr20	13710909	13710936	Esf1-2263942	24.9356	-	guuuuuguugaugcucauuuugggcuac
chr20	13711000	13711035	Esf1-2263942	33.0706	-	guaaacugcaaauuuacuuaccaaagugguugaacu
chr20	13711152	13711194	Esf1-2263942	40.1764	-	ccucuucuguagaaaaaugauuuaccaucuauuggccuaaaua
chr20	13713756	13713782	Esf1-2263942	16.2279	-	acuuugggaggcugaggcaggagaauu
chr20	13713890	13713916	Esf1-2263942	23.9065	-	ggagcaaauuauaaauaugguaacuuc
chr20	13714056	13714078	Esf1-2263942	11.7192	-	cugcuguagaguuuaaggauacc
chr20	13714098	13714109	Esf1-2263942	8.15439	-	auuuuuggaaua
chr20	13714141	13714151	Esf1-2263942	5.50822	-	ucuguuuggua
chr20	13714174	13714240	Esf1-2263942	51.7159	-	uuaagaggacaacuccauuuaaaggcaguucuagaguugcauugcucguaaauugcauuugaaauau
chr20	13714558	13714565	Esf1-2263942	3.53825	-	acaauucu
chr20	13714651	13714717	Esf1-2263942	76.8404	-	uaauuguggaugacugacaaauuuuuauuguauauuccuacagaucagucauaauuaaauuaccugc
chr20	13714818	13714852	Esf1-2263942	40.9163	-	acugaauacaucuuuuccuaaaauguacaaaaaua
chr20	13817374	13817412	Ndufaf5-2708666	41.9441	+	guuucauauuguuucuguucucauaaggauacugcugag
chr20	13817472	13817522	Ndufaf5-2708666	78.622	+	auguucacauauguaaaugccuuggaaaauauuacucaugcugaccuuuua
chr20	13817621	13817654	Ndufaf5-2708666	35.8165	+	auguaucuuuauuaaaucccuccucaacucuuuu
chr20	13819147	13819172	Ndufaf5-2708666	33.6793	+	uguaguuaaaucugcuggaagugugc
chr20	13821209	13821246	Ndufaf5-2708666	27.3345	+	uacaggcugaguuuagugauucccuuccaacaaauaga
chr20	13821333	13821374	Ndufaf5-2708666	53.0156	+	agccauauuguaaggccacucaacuccauggagaagaccuag
chr20	13821468	13821493	Ndufaf5-2708666	26.7802	+	agccaaugcauugaccacaaccucau
chr20	16272572	16272616	Kif16b-4323464	58.4444	-	uagacaacauuacuuaaaacuucuauaaaucccuacaauuaggau
chr20	16273056	16273075	Kif16b-4323464	15.4609	-	gaugcucugccugcugaugu
chr20	16741044	16741096	Snrpb2-3128409	51.3814	+	uacaguguuuguuuugauaacauuuggcugggucauuuuaauaguuagagaug
chr20	16741170	16741177	Snrpb2-3128409	3.76206	+	aauacgaa
chr20	16741225	16741257	Snrpb2-3128409	34.3659	+	augcuuucuugauugacccaucucccuaucauc
chr20	16741336	16741369	Snrpb2-3128409	45.5445	+	agcuaauuauacaacaucauugaaccauucaaua
chr20	16741532	16741567	Snrpb2-3128409	34.7174	+	auuccacaaguuuucuucauucaguauuaaauaaag
chr20	17607213	17607281	Dstn-2073522	86.369	+	aaauauauuuaggccagggucucacugagggggagcugucuugucaucuuuuagaguaaacuauucuau
chr20	17607400	17607407	Dstn-2073522	5.19993	+	cucaggau
chr20	17607671	17607693	Dstn-2073522	11.9366	+	aauuguguccacauaauccacgc
chr20	17607744	17607770	Dstn-2073522	17.467	+	cccugcaccugccagugagcucgccau
chr20	17607845	17607862	Dstn-2073522	24.0297	+	caacuaauuauaaugcaa
chr20	17607951	17607955	Dstn-2073522	1.55017	+	aucuc
chr20	17608127	17608145	Dstn-2073522	11.8297	+	gcggucauuguuaauauca
chr20	17613687	17613706	Rrbp1-4130750	23.69	-	gccauuaaaaccaacguugg
chr20	17613855	17613879	Rrbp1-4130750	24.3493	-	ucuggggucugucugucagugcaau
chr20	17613966	17614014	Rrbp1-4130750	54.7508	-	agagccccaguuuguaaaugaaccugugucacauuugauaaacacuauc
chr20	17614097	17614117	Rrbp1-4130750	19.0167	-	auaaaccaaccaaccuacaca
chr20	17941654	17941682	Snx5-9978638	44.6339	-	gcuggggggugagggcgguguguuguaug
chr20	17941735	17941771	Snx5-9978638	44.7283	-	cagguauauauggaaacaaauaauguggucugcuuua
chr20	17941786	17941804	Snx5-9978638	17.9226	-	agauauaaauauuugaggg
chr20	17941875	17941903	Snx5-9978638	42.7189	-	cuguuacuccacugguagucaucuggugu
chr20	17942010	17942040	Snx5-9978638	44.1895	-	gccaucaccuggcccaugucccuacaaaccc
chr20	17942169	17942183	Snx5-9978638	14.234	-	uugcuugcuacuugg
chr20	17962763	17962819	Snx5-2293521	46.8978	-	cugugaacugcuuguguguuggcaggcuaccgguaagaaugguuggugucagcaggg
chr20	17962875	17962896	Snx5-2293521	14.1534	-	ucuuccaagccucaguuccugu
chr20	17964150	17964177	Snx5-2293521	23.9782	-	gauacuugguagcuggugggugauaaaa
chr20	17964491	17964507	Snx5-2293521	12.1165	-	ucuucacaccuucacau
chr20	17964894	17964942	Snx5-2293521	64.6087	-	gcagguucuggguacuugaggguugcaaagggagggcuucguguuugug
chr20	17965032	17965116	Snx5-2293521	114.85	-	cagaagcuagucuuugugugcuuguugcgaauuuuucagguuuucuauuaaucuugccuaaggaaauaacaugccauguaaaaau
chr20	17965144	17965175	Snx5-2293521	35.2547	-	cugguuuaaacggacuuccuucuaaaauggug
chr20	17965636	17965677	Snx5-2293521	31.889	-	uuuuuuugagacagggucuggcucugucacccaggcgggagu
chr20	17966181	17966205	Snx5-2293521	22.4548	-	ccauguuggccaggcugguauuuga
chr20	17966434	17966468	Snx5-2293521	22.0012	-	aauaguucaggggaagagaugcaugguuaauuugg
chr20	17966483	17966516	Snx5-2293521	37.7209	-	guuacauucuuuagccgaggguguugggguuugc
chr20	17967132	17967170	Snx5-2293521	77.3992	-	agguaaaaggacucaauugcuucaccccacucucuggua
chr20	17967183	17967221	Snx5-2293521	27.0258	-	uuuucuuucuuucugguacauucuuuuagcugucuugau
chr20	17967237	17967252	Snx5-2293521	11.6412	-	uaauggauugggauuu
chr20	17967362	17967373	Snx5-2293521	9.20193	-	gaggguguuguu
chr20	17967462	17967530	Snx5-2293521	51.7211	-	uggagccgucuuaacuuacacauuucuugagaaguuaaaggcaccuccauagagaaacuuguucaucua
chr20	17967765	17967788	Snx5-2293521	25.0823	-	ugcccauugauguaaacugucccu
chr20	17968122	17968167	Snx5-2293521	44.0382	-	ggacagaaccagagacgcgggaccuuagccccagcucaggcgccgg
chr20	17990234	17990284	Mgme1-4364676	54.1515	+	uauuaauuuguugaaauguguuguuaccaaaaagacugaaaagccccaaag
chr20	17990299	17990314	Mgme1-4364676	17.8004	+	ccuagacuucggcacg
chr20	17990736	17990762	Mgme1-4364676	21.3474	+	ugucauugcguaacaccaaauaacccc
chr20	17990843	17990882	Mgme1-4364676	50.4122	+	uguagauagagucaauuauuguuuguggaguuuuucagcu
chr20	17990918	17990938	Mgme1-4364676	24.7001	+	uauucaauagguaauaaaaau
chr20	17991068	17991110	Mgme1-4364676	64.0502	+	acuucuuuggguagccauuuucauaagaaauaaaauacaagau
chr20	18142530	18142558	Pet117-7415673	33.7924	+	auaaaggagugugggcagacacuuuuugg
chr20	18142929	18142960	Pet117-7415673	37.4879	+	uucucaauuccuuugauuugucaauuccugug
chr20	18143101	18143146	Pet117-7415673	54.1685	+	gucaaccucuaucacauuguuaaauuaacacuuuuggugguaacuc
chr20	18187621	18187652	Csrp2bp-4440946	14.4228	+	cagugagcagcccuuuagcaaaaucgcccucc
chr20	18187708	18187737	Csrp2bp-4440946	18.715	+	augaugucgugauucucccuccaccugaca
chr20	18187786	18187825	Csrp2bp-4440946	18.1587	+	aaccugucugucauaacuuaaaggaugagaaaauguggug
chr20	18187850	18187865	Csrp2bp-4440946	6.9512	+	ccaaaaggcacugucc
chr20	18316914	18316928	Znf133-9020847	6.99435	+	cuguuuacuuucucc
chr20	18383417	18383474	Dzank1-3577618	53.4736	-	gaccuuauuuaaauuuuuuuauguugaaaucaucaauauucccaucauuauggugugu
chr20	18383559	18383590	Dzank1-3577618	19.0815	-	auauucuuuccccucuuuuaaaacaaauggua
chr20	18384004	18384037	Dzank1-3577618	19.7998	-	aaucaugucuuucugaaauguguauuugagauua
chr20	18483630	18483687	Polr3f-3365921	65.9458	+	ggaacacgaaaucuccuugaaagcaaacuucacaauaauggacguagacuugcugcua
chr20	18484236	18484299	Polr3f-3365921	75.4741	+	auuuucacuguuccuucuuucuuaaagucuuauguuucacucuuuaacucaaauguauucuuug
chr20	18484434	18484449	Polr3f-3365921	13.3892	+	aggagaguaacagcgc
chr20	18485271	18485291	Polr3f-3365921	21.9999	+	aacacaaacggaaagaggaga
chr20	18485415	18485434	Polr3f-3365921	20.3257	+	ggaaugccccacaaguguua
chr20	18485608	18485632	Polr3f-3365921	19.7462	+	aaagaagccaaagagaaagguaccu
chr20	18485963	18485980	Polr3f-3365921	14.6409	+	ccugcuccacccagagaa
chr20	18485997	18486025	Polr3f-3365921	26.3924	+	ccaaugggaaggagccugagcugcuggaa
chr20	18486617	18486639	Rbbp9-5921995	20.6739	-	aaugauccauuuaacuauucauc
chr20	18486976	18487005	Rbbp9-5921995	37.7753	-	uuaauuugaaauuacuucuguuuggcuagu
chr20	18487209	18487257	Rbbp9-5921995	56.2577	-	acuuugcugccaaauauaguaaccaguaaccacagcuagcuguaaaauu
chr20	18487519	18487530	Rbbp9-5921995	10.2657	-	guuaaagaggcu
chr20	18487803	18487880	Rbbp9-5921995	88.667	-	ccucccggguucaagugauucucaucucagccucccaaguagugugaacuaaaggcaugugccaccacgccuggcuaa
chr20	18487963	18487992	Rbbp9-5921995	38.1837	-	uuugguagguaaagugugguggacguccuu
chr20	18488020	18488057	Rbbp9-5921995	36.1892	-	agacaaaaaaaaucaggaaagguacccuaaucguucaa
chr20	18488373	18488396	Rbbp9-5921995	22.2528	-	cuucuugggaggcugaggcaggau
chr20	18488497	18488530	Rbbp9-5921995	39.2854	-	acugugggaggcugaggugguuguauugcuugag
chr20	18488634	18488653	Rbbp9-5921995	18.0281	-	uaaaccuuuuaacuuccaug
chr20	18488723	18488735	Rbbp9-5921995	13.7859	-	uggggacaauuug
chr20	18488816	18488850	Rbbp9-5921995	40.5154	-	uuugugaccacagucauaagcauucacuuagccag
chr20	18489101	18489115	Rbbp9-5921995	12.8701	-	gccauguggagagcu
chr20	18489198	18489229	Rbbp9-5921995	31.5788	-	agacugagacaggagucuuccggagucaggca
chr20	18489682	18489720	Rbbp9-5921995	49.6227	-	auaauaucuacuaucagcugauuacuagacacauagaac
chr20	18560815	18560911	Sec23b-5859224	86.5944	+	uguuacuuuucuagcagauuuuaacaaauaaucaaggacauuuuauauguaacucuuuagauuauaauuuauuuguauuccugucuuuguccuuuuu
chr20	18561242	18561327	Sec23b-5859224	53.7056	+	ccuaaagagcucauaacaaauaaguuaccuccacucuauaaacucagaccuacuuuuugaagauaacugcuuuuaaccucuccuua
chr20	18561970	18562045	Sec23b-5859224	50.9728	+	guuacuuucuuacauuccaucaugccgcauguugguuugaucccuauuuggauuaugauuucuuagauuugcugug
chr20	18563440	18563466	Sec23b-5859224	11.5729	+	acccuuucucuauuaaaaauacaaaaa
chr20	18563614	18563632	Sec23b-5859224	7.99727	+	aaaaaauaaaaaacaaaaa
chr20	18763511	18763547	Dtd1-1422832	61.8748	+	uuuaucguuuucuguuguugcugugguggagugaugc
chr20	18763730	18763796	Dtd1-1422832	68.8484	+	guucuccaauacacucacacuguccauguucuuuuuauugccagggcccguguugaagugucaagag
chr20	20033236	20033272	Naa20-4272401	36.943	+	uauuauuuucauuggaugauucuggagcucuauuagg
chr20	20033485	20033497	Naa20-4272401	11.534	+	ccagucuccuccu
chr20	20033744	20033773	Naa20-4272401	32.9214	+	caaaaucuauacuaaaaaaaauacaaaaau
chr20	20033933	20033958	Naa20-4272401	23.1378	+	gugaaaggucaucaucauuuaagaua
chr20	20033988	20034026	Naa20-4272401	49.6705	+	aguauuuuaaaaaugcacacuugaagcaaucacugucca
chr20	20033731	20033750	Crnkl1-2777987	17.7832	-	gauuuuggccaggcuggucu
chr20	20034783	20034809	Crnkl1-2777987	26.3607	-	aaaauaaauaacaguguuugaggacag
chr20	20034924	20034958	Crnkl1-2777987	34.9501	-	guucacugcccaaggacuagaacuguauuuuuaag
chr20	20034990	20035029	Crnkl1-2777987	42.6416	-	uucaacugcauuaaccgaucugagaguuuuccuuuaaccu
chr20	20035108	20035129	Crnkl1-2777987	27.9959	-	cauguguagaaacaccuaaggu
chr20	20035456	20035478	Crnkl1-2777987	22.066	-	aauuucaguuaggcgcucaucag
chr20	20035948	20036034	Crnkl1-2777987	99.6247	-	ggguagggauugcaaguaaaggacuuuuuuaacugcuggauuuguuuuuccaacugaguccaaacuuuucuaaugucuguccacauc
chr20	20036064	20036087	Crnkl1-2777987	33.4246	-	aucuuugauggcuacuuuuuaagu
chr20	20389689	20389752	Ralgapa2-6942632	61.4559	-	gcccaggcagccacaccgagaaagcacacaucuccacugauggcagccacccgacucuccaguu
chr20	20390103	20390139	Ralgapa2-6942632	39.248	-	guaucggugucauguggaggucugaugaauccuuuaa
chr20	20390360	20390371	Ralgapa2-6942632	8.97271	-	gccuucagcaga
chr20	20390804	20390817	Ralgapa2-6942632	7.33411	-	gucuggagauggaa
chr20	20391062	20391090	Ralgapa2-6942632	22.9786	-	gaaacuccuguugcggaauugcuggcuuu
chr20	20391115	20391178	Ralgapa2-6942632	53.609	-	ggccaucgcaugcuccuaggcuccagaguccccuguaggucucuaccagcaggucgccucuggg
chr20	20391240	20391272	Ralgapa2-6942632	33.5188	-	gacaucugggcagcauagcuuggccaccaucac
chr20	20391517	20391540	Ralgapa2-6942632	18.4869	-	gaagggcgggccugcucauccugg
chr20	20391646	20391666	Ralgapa2-6942632	19.8915	-	guuuuuuccauuugccaugga
chr20	20391888	20391959	Ralgapa2-6942632	65.8857	-	gaguccaucgccacugcgcaggcuuuguucucacagcggccagguacagagcaacgcccugcagugggaagg
chr20	20392916	20392943	Ralgapa2-6942632	15.6549	-	ggcacugguguggcugcucugggcagau
chr20	20393143	20393154	Ralgapa2-6942632	7.7856	-	gaaucuccagga
chr20	21389349	21389359	Xrn2-7995922	11.6449	+	agcuuucccaa
chr20	21389375	21389392	Xrn2-7995922	18.2124	+	uacaguuuuaugcuauuu
chr20	21389444	21389468	Xrn2-7995922	45.7369	+	uguguauuucuuuuaacuguguaua
chr20	21389517	21389541	Xrn2-7995922	25.4408	+	guugcauaauacaguggaucugaau
chr20	21389737	21389757	Xrn2-7995922	21.743	+	auuucuuuggaaacauuucau
chr20	21511468	21511501	Nkx2-2-1950786	26.3301	-	uucuaaagcaaguggagaacacuuuaaaaauaca
chr20	21511557	21511585	Nkx2-2-1950786	22.0074	-	aacgagaaaaagaccgaccccccaccccu
chr20	21511702	21511717	Nkx2-2-1950786	7.79844	-	ccaugccucuccuucu
chr20	23080433	23080455	Cd93-5129312	4.613	-	gaugaacugaguuuaaaagaauu
chr20	23082058	23082077	Cd93-5129312	3.9068	-	uaagggagacaaaggcugug
chr20	23082507	23082568	Cd93-5129312	15.9007	-	acacacacacacacacacacacacacacacacagagacacggcaccauucugccuggggcac
chr20	23354760	23354776	Nxt1-3729899	14.1108	+	auguugcuucuuucccu
chr20	23370806	23370846	Gzf1-4928369	52.4862	+	uagcagucuuccuggcuucucacucugccuuauauuuccau
chr20	23371266	23371287	Gzf1-4928369	24.6178	+	ugaaaguuguguagucauuuua
chr20	23371449	23371485	Gzf1-4928369	62.0546	+	gagcaugugagaacauagcaguagggaccaaaagucu
chr20	23371718	23371737	Gzf1-4928369	18.0975	+	auuuaaaaagggaaccuugg
chr20	23371799	23371830	Gzf1-4928369	41.1791	+	gaaaacacuuugauuuucuaagaggaagguac
chr20	23372055	23372085	Gzf1-4928369	25.1325	+	aaauaaugacugucauacauccagaggagac
chr20	23372271	23372296	Gzf1-4928369	29.6575	+	agaucuauuucuguuauaauuuaggu
chr20	23372382	23372420	Gzf1-4928369	47.6482	+	uuauuucauacaguccuaggauuaagcuguuuaacugcu
chr20	23374638	23374684	Napb-8529902	65.3789	-	gaggacuuggcagcacagcaugcccccgugaccugccugcuguggua
chr20	23374838	23374849	Napb-8529902	10.524	-	guucuuuuuuau
chr20	23375279	23375301	Napb-8529902	17.7275	-	gggguauuuuuuuuuaacaauaa
chr20	23375475	23375581	Napb-8529902	139.986	-	uuucacucccucuuagaaucucuuaugaaaaaaugaucagagagaaaagugggguuuuguuuccccaccuaauaauauauccuacaaccagccaaaugcacuuuugu
chr20	23375634	23375648	Napb-8529902	13.9553	-	gagauucuuaaauga
chr20	23375835	23375861	Napb-8529902	29.4758	-	gauccacaucagguggccacgaggacu
chr20	23375995	23376016	Napb-8529902	16.8171	-	uucauuuuugguggcucucaac
chr20	23376530	23376546	Napb-8529902	16.5813	-	guuuauacacuuuccca
chr20	23376659	23376670	Napb-8529902	10.3919	-	agaucuguuaga
chr20	23376886	23376915	Napb-8529902	33.4061	-	gaaaucauuucuauuuuuguuauccuguga
chr20	23376995	23377045	Napb-8529902	65.9323	-	gacuugaguacucagcccaguuguucucauagaugcuuugcauuuucucug
chr20	23629209	23629229	Cst3-1214584	20.4646	-	auucaccccuccuccccucuc
chr20	23985062	23985082	Ggtlc1-9984541	25.4025	-	uccagguggccucccuggccu
chr20	24959787	24959801	Cst7-6187717	9.2633	+	caugacccagccuca
chr20	24959891	24959913	Cst7-6187717	22.7935	+	uaacagauuaaauagaucacauu
chr20	24962955	24962978	Apmap-8606952	28.1715	-	ggucaugauuuugauaauaaauaa
chr20	24963129	24963142	Apmap-8606952	14.3937	-	auucgggaccuacu
chr20	24963212	24963279	Apmap-8606952	82.4113	-	caaggguuauguggggcgugggcucuccauaguguguaugaaaagcuuguugacucuagcggcucaga
chr20	24963372	24963394	Apmap-8606952	23.7193	-	gugcggucauaccuuucuucguu
chr20	24963456	24963515	Apmap-8606952	81.1211	-	uugggaagcuccuugcacuuggaacagggcucagguggguggagcaguaaggcacuaccc
chr20	24963658	24963689	Apmap-8606952	32.41	-	ugagagguggugggaauggcugcuucauuccu
chr20	24963913	24963938	Apmap-8606952	36.1816	-	agccugcaugaucccgaugggcuggu
chr20	25006230	25006311	Acss1-5877179	131.815	-	aggaaccuggacauggucccgggcaucugaaugaucuguaggggagggaguucaaauaaagcuuuauuuuguucauuuucuc
chr20	25006700	25006713	Acss1-5877179	13.955	-	agcaagauaaugga
chr20	25006739	25006759	Acss1-5877179	23.9327	-	auccagucucucuuuguuuua
chr20	25006878	25006886	Acss1-5877179	10.3949	-	aacucaggu
chr20	25007115	25007133	Acss1-5877179	27.7344	-	guucccuugagaacuucca
chr20	25007163	25007177	Acss1-5877179	16.9045	-	auuuggaagucugaa
chr20	25007531	25007554	Acss1-5877179	19.5826	-	uaugcgacauggcuagggcugguu
chr20	25007644	25007708	Acss1-5877179	91.0341	-	ccuucccagaagguaccccugagguuggcgucuuccuacgucccagaagcagcccccaccccaca
chr20	25225584	25225607	Entpd6-9590026	23.6316	+	guccagccucauaguggccgagcc
chr20	25225755	25225771	Entpd6-9590026	19.5102	+	gcaucagccucuuccag
chr20	25226123	25226166	Entpd6-9590026	52.2287	+	uggacuugaguguguuugccucuuccuuggguaugaauguguga
chr20	25226246	25226282	Entpd6-9590026	60.7503	+	caggugcccaccuuucagggagucucccagcaugggc
chr20	25226440	25226465	Entpd6-9590026	22.3067	+	uucccgccuagccagggccaugucuu
chr20	25294926	25294951	Abhd12-5984447	21.1432	-	gucaucgaagagcagcagacaaaacu
chr20	25296523	25296554	Pygb-9344181	31.5016	+	gcacacccugccuuggcgggaccagcgggcau
chr20	25296677	25296701	Pygb-9344181	30.3226	+	agagcaggguaaggaaggaaugugc
chr20	25297040	25297078	Pygb-9344181	53.3935	+	auccucuaggcaucgccuucacagcccccugcccccugc
chr20	25297120	25297131	Pygb-9344181	11.3915	+	cagauggggcuu
chr20	25297146	25297164	Pygb-9344181	18.4649	+	uccaaugggcauugugugg
chr20	25297328	25297350	Pygb-9344181	22.5662	+	uuucuuguuuuagcaacugaaaa
chr20	25297412	25297449	Pygb-9344181	73.0601	+	gugcccucccgcugacuccugcuguguccugaggugca
chr20	25297463	25297518	Pygb-9344181	68.462	+	acacaagggccaggcuccauucucccucccuuuccaccagugccacagccucgucu
chr20	25297561	25297574	Pygb-9344181	15.0657	+	gcuuggacagcagg
chr20	25300350	25300378	Abhd12-3339863	50.9487	-	cuguguaccugcuugccuuucucagcugc
chr20	25300520	25300549	Abhd12-3339863	26.3395	-	gcuugaugcugcacugagcuggacaggggg
chr20	25300726	25300743	Abhd12-3339863	28.6893	-	ugcucaggagcccagcuc
chr20	25300821	25300834	Abhd12-3339863	12.8812	-	gggaaggaagcaug
chr20	25425281	25425294	Gins1-6761631	18.1618	+	uggacauuacacag
chr20	25441702	25441721	Gins1-7884380	9.95509	+	guccggugucuaaaagacua
chr20	25445923	25445959	Gins1-8964973	36.0311	+	cacuuuuuaccucgauggaaaugugagcagcugauca
chr20	25446142	25446181	Gins1-8964973	46.003	+	gcuaacuauuaaggacuuucuuuuuuuaauguuguacacu
chr20	25446299	25446323	Gins1-8964973	22.5082	+	uguugagaucacaggcgugagccac
chr20	25446780	25446811	Gins1-8964973	38.0535	+	ccugagauucagauugacugaaaagucacaug
chr20	25446889	25446899	Gins1-8964973	9.59009	+	guucuuuuaug
chr20	25446952	25446982	Gins1-8964973	35.4949	+	uuuccuuuuuacuucuagaaguguuauaauu
chr20	25447058	25447144	Gins1-8964973	100.548	+	gagauggagucuuguucugucacccaggcuggggugcaguggcgugaucuuggcucacugcaaucucuauccccuggguucaaguga
chr20	25447188	25447204	Gins1-8964973	13.1321	+	ggccgccacgccuggcu
chr20	25447270	25447340	Gins1-8964973	82.1294	+	ccucaagugacccaccuuggccucccaaaguuuugggauuacaagugugggccaccgcggccagccuauga
chr20	25447376	25447430	Gins1-8964973	50.1097	+	gucaauccaccuucacuuuuucuugggaauauagauauccagcuguuucacuacc
chr20	25447588	25447613	Gins1-8964973	29.2355	+	aauuuucuaauaauucuugaaacaga
chr20	25447953	25447992	Gins1-8964973	32.0593	+	aacuccgucucuacaaaaaauagaaaaaauuagccaggug
chr20	25448280	25448291	Gins1-8964973	13.8084	+	aggucugucuuc
chr20	25448404	25448420	Gins1-8964973	13.2588	+	uuucaaauucuaaccac
chr20	25452705	25452714	Ninl-2460148	8.03719	-	cuuuucuauu
chr20	25452770	25452813	Ninl-2460148	78.1645	-	aaguauaguuuuauauuugaaauguaugcaaauuauggccauau
chr20	25452940	25452956	Ninl-2460148	21.6272	-	cccagcgagaaaggagg
chr20	25453064	25453079	Ninl-2460148	19.0888	-	aaagucagggcucugu
chr20	25453260	25453273	Ninl-2460148	16.4959	-	cugggggaauaugc
chr20	25453388	25453407	Ninl-2460148	22.3471	-	aauuaagccacugugcugcc
chr20	25613799	25613828	Nanp-9160970	38.659	-	aucaugguagcaaaucucaacaggauagcu
chr20	25613995	25614040	Nanp-9160970	86.8401	-	aguuucaaaugcaguacccauaugaccuugaucauauuuuagcuau
chr20	25614499	25614527	Nanp-9160970	22.3818	-	uaauaauuaauggcuacauagcaaggcau
chr20	25614778	25614788	Nanp-9160970	8.53842	-	cucgaauuccu
chr20	25615000	25615052	Nanp-9160970	92.2897	-	gauccauaagaggaacauuuccucaguguagccuaacaaugcagcccccaauc
chr20	25615115	25615193	Nanp-9160970	113.791	-	guagcuuccuuuuagucuucaccucucaaggaaauguuuuuacugucuuuucccagacacacagugggguugagggagc
chr20	25615842	25615875	Nanp-9160970	32.7113	-	ugaaauaagaaaaguuagggcacuccacuuauga
chr20	25615916	25615923	Nanp-9160970	7.20421	-	gcacauaa
chr20	25674317	25674331	Znf337-1024562	11.4177	-	gaaggcaucaucuug
chr20	25674450	25674468	Znf337-1024562	13.1698	-	aagucacgaagauagagcu
chr20	25674603	25674649	Znf337-1024562	48.9408	-	aaacaaucuaggacaccuccaccaaaccuccucuugcacuuucccuc
chr20	25674726	25674762	Znf337-1024562	41.3606	-	ucuuguuguauuugugccaggcugugcuuucuaagga
chr20	25674994	25675030	Znf337-1024562	33.3579	-	guuauaucucaccauccaucagaggacacacucagga
chr20	30399263	30399281	Frg1b-8623719	10.6737	+	auuuuuguuucugccuuau
chr20	30399323	30399355	Frg1b-8623719	29.1932	+	augcuuuuacagaguucuugaguuguugugaaa
chr20	30399828	30399850	Frg1b-8623719	13.4219	+	gaaacucccuacggaggacaggu
chr20	30401772	30401818	Frg1b-8623719	42.3205	+	guuugauuuuuuuucuauuguauacuuugcaauauauuuuccuccaa
chr20	31569124	31569157	Hm13-2267298	17.3175	+	gaggagucaaauccuaaggauccagcggcaguga
chr20	31569194	31569217	Hm13-2267298	31.304	+	aggggcuggagaagaaagagaaau
chr20	31569366	31569428	Hm13-2267298	64.7752	+	uggccucuguuuccuucucccuuucuuggcccuccucugcuccuccccacacccugcaggcaa
chr20	31569582	31569612	Hm13-2267298	26.7491	+	gcacccagugucuugcccuggguuuucuagg
chr20	31570892	31570904	Hm13-2267298	7.47591	+	ugagucaccacca
chr20	31571409	31571445	Hm13-2267298	32.581	+	gaccccagugugcacugacuguauuucacgugacuag
chr20	31571776	31571823	Hm13-2267298	50.2738	+	aacccccguuucuacuaaaaauacaaaaaauuagccgggcaugauggc
chr20	31605970	31605996	Id1-9508449	23.7962	+	gcuuccuggggaagggggcguucgcug
chr20	31606069	31606089	Id1-9508449	24.2262	+	cggacgaucgcaucuuguguc
chr20	31606162	31606191	Id1-9508449	33.0655	+	gucucccccaacgcgccucgccggaucuga
chr20	31606464	31606506	Id1-9508449	49.3833	+	uucuguggggcuguuuuuuuguuauuaaacaaauaauuuagau
chr20	31606922	31606954	Id1-9508449	20.0197	+	agggacuugcuuagggccauagcuugugagagg
chr20	31607303	31607327	Id1-9508449	21.7613	+	gggagcauguaugagugucuacgcc
chr20	31664676	31664711	Bcl2l1-3195322	36.4229	-	uaagcgugucuguauuuaugugugaggagcugcugg
chr20	31664808	31664858	Bcl2l1-3195322	80.5104	-	cuggccaggagcucuucaggccucccucucucuucugcuccacccuuggcc
chr20	31665268	31665290	Bcl2l1-3195322	19.3082	-	gggggcuauagcuacaggaagca
chr20	31665315	31665361	Bcl2l1-3195322	89.0803	-	uagaguccucacucccaguccaaauguccuccagaagccucuggcua
chr20	31665379	31665400	Bcl2l1-3195322	26.1367	-	augcaaggaccaggacucccuc
chr20	31665486	31665521	Bcl2l1-3195322	51.6841	-	auugaucauuuuccccccacucuccccacacuaacc
chr20	31665708	31665750	Bcl2l1-3195322	53.0252	-	guucccuuggccucagaauucacaaaauuuccacaaaaucugu
chr20	31801081	31801096	Tpx2-8511206	11.3108	+	acucagcugugagcug
chr20	31801307	31801322	Tpx2-8511206	12.9427	+	auuagacuccauguag
chr20	31801495	31801534	Tpx2-8511206	59.4726	+	gauagagauuaagucaugguuuaaaugaggaacaaucagu
chr20	31801648	31801675	Tpx2-8511206	26.9384	+	uucauggggagccucacagcagccacgc
chr20	31833973	31834001	Mylk2-6700194	18.4502	+	augugagccgccucggaguguggccugga
chr20	31861308	31861351	Dusp15-2343641	18.9753	-	ugucugcgccuuccacgccccccaggacgggcccagaggcuggg
chr20	31944621	31944638	Pdrg1-186943	17.538	-	ugggucacagguguuagc
chr20	31945185	31945247	Pdrg1-186943	75.2515	-	uuuucccugcuugauuccaagaguaggugcugccuagcagcccuucguggccacucuuuacuc
chr20	31945335	31945392	Pdrg1-186943	50.0987	-	uucaggcuggugccaugcgauuggaauaaagcaggaggcucaugggugguugcugaau
chr20	31945424	31945452	Pdrg1-186943	30.6348	-	agggagggaggggcagaguggagugucau
chr20	31945662	31945673	Pdrg1-186943	15.7301	-	cucuuuguagug
chr20	31999418	31999441	Xkr7-9310986	11.6648	+	guguacgcaucaucccuccugcca
chr20	32001082	32001133	Xkr7-9310986	45.7905	+	cugggaauauccagggaaggucucgcuugcagucaacacccuccuaaguacu
chr20	32001296	32001326	Xkr7-9310986	16.223	+	gggacucuggcagacaggagagugagugugu
chr20	32101752	32101778	Hck-358369	21.6153	+	ggaaugguuggauuuuaguuacagcug
chr20	32165456	32165478	Tm9sf4-8809022	23.1909	+	cacggccaagcuugcuccguccu
chr20	32165519	32165543	Tm9sf4-8809022	26.8187	+	aaaauaaaauaacuccugcucguuu
chr20	32165655	32165669	Tm9sf4-8809022	18.8002	+	gaguuuuuuuguggg
chr20	32165813	32165890	Tm9sf4-8809022	86.3964	+	guuuuggucacugucuccaccucaguuccucagggcuguuggccacccuaugacuaacuggaagaggacacgccagag
chr20	32166173	32166214	Tm9sf4-8809022	66.3186	+	cagagcagccggaguuugcuggaccacaaggaagaagagaag
chr20	32166547	32166581	Tm9sf4-8809022	41.4277	+	gaguucuugccuccuccuuuuggggacacccaaaa
chr20	32166608	32166649	Tm9sf4-8809022	43.185	+	gguaaguucugucguucuuuccccaauccccaggaauggaca
chr20	32166766	32166787	Tm9sf4-8809022	22.1148	+	acaagagaccacauccacccag
chr20	32192820	32192850	Plagl2-9008978	37.7313	-	accucuccaccuuuggcacuagaacuccuga
chr20	32192882	32192895	Plagl2-9008978	10.054	-	ucuuugugugucag
chr20	32193026	32193062	Plagl2-9008978	45.7188	-	uccucugggaucccacccuggccucuccuggaacucu
chr20	32193075	32193100	Plagl2-9008978	19.1671	-	cuuugccuuaggcagguguuggccag
chr20	32193160	32193172	Plagl2-9008978	12.3367	-	auuuuuuuaacag
chr20	32193190	32193218	Plagl2-9008978	29.4392	-	uccucucuccaccugcccucuuaucuagg
chr20	32193519	32193533	Plagl2-9008978	11.379	-	uagcuggucagggcu
chr20	32194054	32194088	Plagl2-9008978	33.2979	-	cucucuccccguaagugaugcuggaaaagucauag
chr20	32194236	32194249	Plagl2-9008978	11.3491	-	uucaucacuagacu
chr20	32194292	32194306	Plagl2-9008978	20.7871	-	gguaugugagaaucc
chr20	32194666	32194705	Plagl2-9008978	52.6619	-	cagccuccuaccaguccucccucacccaccuucugucuag
chr20	32195157	32195200	Plagl2-9008978	69.2807	-	gucccaaaccaaaauuuuccuuauccacaaugucccuucugucu
chr20	32195241	32195319	Plagl2-9008978	90.2675	-	cauuggucuuccucccaccugucccuuuuccgggaaguuguggaauuguuggaagaagaguuugcagaagguuaggaau
chr20	32195346	32195374	Plagl2-9008978	30.6697	-	cuuggaagcagagucuggguuggugugga
chr20	32195397	32195431	Plagl2-9008978	36.7175	-	cgucaccuccccauccccuaguccccaccuugaac
chr20	32195520	32195557	Plagl2-9008978	35.6129	-	gacaggcaagaggauuggagcaguuuucucacaggucu
chr20	32195917	32195953	Plagl2-9008978	56.1819	-	aaggccuuuauuucucgcccacccauuccuccuguac
chr20	32196004	32196038	Plagl2-9008978	36.1708	-	agaccccacagcagucaguuggucaggcccugcug
chr20	32196095	32196106	Plagl2-9008978	8.55424	-	agaggguuucac
chr20	32196250	32196273	Plagl2-9008978	25.0675	-	aggagccuugagccccaaccccgu
chr20	32234662	32234678	Pofut1-6538914	15.6112	+	uucuggccggagcacca
chr20	32234743	32234777	Pofut1-6538914	48.6703	+	ggugcuccgggauugcaaacuccucuucucaccug
chr20	32234811	32234836	Pofut1-6538914	28.4509	+	aggagggagacgcuccauaucccagg
chr20	32235111	32235121	Pofut1-6538914	11.5757	+	aauguggauga
chr20	32235187	32235213	Pofut1-6538914	29.5292	+	cauccccacugccuggccagagccauu
chr20	32235294	32235313	Pofut1-6538914	21.159	+	guuaucgguuguggugcugu
chr20	32235406	32235421	Pofut1-6538914	16.8083	+	cacagucuuuuggugg
chr20	32235567	32235578	Pofut1-6538914	12.1545	+	auucucacgagg
chr20	32235742	32235757	Pofut1-6538914	16.7773	+	cugcaguuuuaauaau
chr20	32235824	32235847	Pofut1-6538914	26.0377	+	agaucuuuuccuugccaugucacc
chr20	32235937	32235988	Pofut1-6538914	73.3348	+	ugggaggaaacacuuuuuuugucaggggcagccugguucagagcucagaggu
chr20	32236166	32236199	Pofut1-6538914	37.6285	+	ucucaagccucauccagagaaggagcugcagaug
chr20	32236585	32236628	Pofut1-6538914	52.1743	+	cuagcacuuuuuccucugacccaauuuucuuaccuauaaaaugg
chr20	32236707	32236721	Pofut1-6538914	15.5853	+	gacaaaggcacaaau
chr20	32236742	32236778	Pofut1-6538914	41.2137	+	cugcuucucguugcucgucaccuccaugccaggcacu
chr20	32236801	32236834	Pofut1-6538914	52.4743	+	gggcauucucuuauuuauuccccagcccugggaa
chr20	32236945	32236988	Pofut1-6538914	55.8385	+	ccucccagagccaguuuccauuagcugccaugcucugcugccuc
chr20	32237090	32237120	Pofut1-6538914	35.4858	+	cuaugccagaaggauuaaggaggggagguua
chr20	32237206	32237233	Pofut1-6538914	30.7115	+	ucaucaccuacuaugugucaggcucuau
chr20	32237370	32237401	Pofut1-6538914	35.5717	+	ugggagcaaaaagagggaguggaucuauuuua
chr20	32237726	32237756	Pofut1-6538914	37.0071	+	gaggagguuggagagagaaagggugaaagca
chr20	32237797	32237851	Pofut1-6538914	84.7218	+	agacuggggugcugggcuccccuagacuaggacuccagugcccuccucucccaag
chr20	32237932	32237949	Pofut1-6538914	19.1033	+	gauacaaauauuuacaua
chr20	32238027	32238065	Pofut1-6538914	52.8668	+	guagccuggauaaaugcucuuaauuauaaaaaauucugu
chr20	32238596	32238636	Pofut1-6538914	72.7066	+	gaagaauucaaauauaaauaaaaaauugugaguaauaaaau
chr20	32331320	32331344	Kif3b-7951474	19.5091	+	agccagcuucuccucucccagggcg
chr20	32331371	32331383	Kif3b-7951474	9.77905	+	gagacuagcaaaa
chr20	32331396	32331422	Kif3b-7951474	21.2896	+	gauucggcccaaacucagaacuguucc
chr20	32331635	32331670	Kif3b-7951474	47.4245	+	ccugugcucccuuucucuccucucuccuuuucuagc
chr20	32331690	32331735	Kif3b-7951474	61.7876	+	cccuucuuguugaacaauagggcagaaucaggagucaccuuagcag
chr20	32331757	32331767	Kif3b-7951474	9.53592	+	ggauaaaauga
chr20	32331834	32331861	Kif3b-7951474	22.101	+	aaaucgcauuuggauccaggccccaggu
chr20	32331942	32331962	Kif3b-7951474	16.7746	+	cuuccaauuucugcuucugaa
chr20	32331984	32332020	Kif3b-7951474	37.8425	+	agaaauaacauucccuuugccuucucugaguguuuag
chr20	32332050	32332064	Kif3b-7951474	9.94295	+	augaccauccuguca
chr20	32332473	32332497	Kif3b-7951474	19.5907	+	agagccuaagaugcuggugaagaau
chr20	32333194	32333239	Kif3b-7951474	41.171	+	uguuugaauaagaacaaaacgcuaagguggguagccuaagcugauu
chr20	32333283	32333298	Kif3b-7951474	15.4072	+	cuaaucugaauucugu
chr20	32333778	32333799	Kif3b-7951474	24.4707	+	caaguugacaggcaugccuugu
chr20	32333859	32333901	Kif3b-7951474	42.8495	+	gcugucccuuuccaagcagucucuggugcuuuucuucucucaa
chr20	32334050	32334118	Kif3b-7951474	67.3012	+	ccuagaauguucugagccgucugagggccuucaugccggcagcagcuagcaaagccagaaagcaagucu
chr20	32334318	32334372	Kif3b-7951474	47.765	+	auuauuucccguccaaugccugcaugcugcuugaauugcuccacccacaccucca
chr20	32334593	32334626	Kif3b-7951474	44.5621	+	gacgaaaauggggcuguuaauauacucuaaaagc
chr20	32372170	32372208	Asxl1-7232238	20.3488	+	gccacugcaccaggccccuucaucuuaauuuuaauauau
chr20	32372477	32372506	Asxl1-7232238	22.8903	+	cagagucuguauuuuauuaauuacccacag
chr20	32428159	32428177	Asxl1-2956379	28.0113	+	cuacaguggagggagagga
chr20	32428241	32428247	Asxl1-2956379	7.68875	+	aaacgau
chr20	32428341	32428369	Asxl1-226765	23.3779	+	aucuucgaacgcauccuguucuacagaau
chr20	32437382	32437393	Asxl1-9527944	11.6726	+	uuugauaaugau
chr20	32437415	32437451	Asxl1-9527944	45.3665	+	aauaucauugauauaauacucuuuaggcaggagcacu
chr20	32437475	32437508	Asxl1-9527944	31.2944	+	cugcuaaagcccucugucacuuggcgacccuucu
chr20	32437768	32437803	Asxl1-9527944	50.5633	+	ggaguugauggccaggaaagaagccagcacaggguu
chr20	32438033	32438080	Asxl1-9527944	62.8591	+	aaaugccaucuguagaccuugugagucagccguccagauguuugcagg
chr20	32438101	32438117	Asxl1-9527944	20.7778	+	ccucccugucacuuugg
chr20	32438167	32438199	Asxl1-9527944	34.6773	+	uuacauuucaaagcaguguguguuucuuauuuu
chr20	32438311	32438326	Asxl1-9527944	15.9722	+	cuggcugauucuguaa
chr20	32438405	32438436	Asxl1-9527944	50.3669	+	ucuccuucucuacaucuguugucagagccacu
chr20	32438494	32438509	Asxl1-9527944	13.5668	+	cccgaugcccuguugg
chr20	32438790	32438813	Asxl1-9527944	42.1399	+	gacguacuuuugacaucaggcagg
chr20	32438832	32438853	Asxl1-9527944	21.1371	+	caugccugcuccugccucucuc
chr20	32438933	32438962	Asxl1-9527944	41.1666	+	cuuauuacagaguugaggguucuugcuuaa
chr20	32443071	32443113	C20orf112-4871714	34.5072	-	uguauaucauauauaagacugaaucuacuuaauaaacacugaa
chr20	32443175	32443185	C20orf112-4871714	10.6742	-	uguuaucucca
chr20	32443216	32443240	C20orf112-4871714	19.9444	-	ggccgacucccucucucccucacuu
chr20	32443394	32443420	C20orf112-4871714	19.8064	-	aacuuaacguggcucuucuaagcaggu
chr20	32443447	32443460	C20orf112-4871714	9.77614	-	uucaccucuaaauu
chr20	32443572	32443603	C20orf112-4871714	38.8635	-	uacaagccauuucuucaggguuccucuggggg
chr20	32443793	32443811	C20orf112-4871714	15.9421	-	gcugcagagcugugggaug
chr20	32443929	32443977	C20orf112-4871714	46.6343	-	cuauaccacguagaacucagauuggcugaaaaacacuuuccaccuggua
chr20	32444075	32444096	C20orf112-4871714	18.7911	-	ugcaagacuugcucuugaggag
chr20	32444613	32444650	C20orf112-4871714	46.9822	-	ggcauuggucuuagugguggaucaucagguagacaagu
chr20	32444906	32444937	C20orf112-4871714	33.1869	-	gcagcuucaaccccuucccccuacucccgacu
chr20	32445137	32445161	C20orf112-4871714	18.0048	-	gaaaggaaagaauauguuguuaaag
chr20	32445297	32445324	C20orf112-4871714	20.84	-	gggaaggggcucccucccccuacccaca
chr20	32445386	32445407	C20orf112-4871714	15.8247	-	gugucacuucuccucccagagg
chr20	32445588	32445619	C20orf112-4871714	33.5979	-	ccagccauccacacaucuggccccaccugcuc
chr20	32445687	32445712	C20orf112-4871714	18.4595	-	ugaccaauccccaggccucuggucag
chr20	32445834	32445856	C20orf112-4871714	19.6253	-	gccccauccugccucagguccag
chr20	32445905	32445938	C20orf112-4871714	42.3519	-	gccuguugcagcuguggccacugccucccggcac
chr20	32446219	32446270	C20orf112-4871714	45.6615	-	aaagcuggccugguuuccuuccucccugauugauugauugauaggcacuucc
chr20	32446478	32446514	C20orf112-4871714	37.4891	-	acaggccuggccccucagacucacuccugccaagagg
chr20	32446549	32446569	C20orf112-4871714	17.2083	-	cagggcccuugcccucacacc
chr20	32446676	32446697	C20orf112-4871714	17.7064	-	aguccagacuggguguccagga
chr20	32446787	32446823	C20orf112-4871714	34.1301	-	guccauggucaccuguauucuaccucacacuccagcg
chr20	32447176	32447189	C20orf112-4871714	12.3487	-	cuuucuuccucucc
chr20	32447271	32447289	C20orf112-4871714	17.2453	-	ccuucguggacccugaugu
chr20	32447563	32447594	C20orf112-4871714	30.9278	-	cccaccggcaccuggagcgcacugcccuaggg
chr20	32459909	32459939	C20orf112-6552632	20.9013	-	uauccaaacuucauucauuuucauggcugga
chr20	32460072	32460136	C20orf112-6552632	42.9167	-	uuguucaucccccaacagaaacucugcacccuuuaaguacuaacugcccauucccagcccgugga
chr20	32460214	32460263	C20orf112-6552632	35.9976	-	agauagagccuauaaacuagggcaaaggggcuguuuuuggucuggguucu
chr20	32461892	32461918	C20orf112-6552632	17.7211	-	ggagccauccaggcccacccaauacag
chr20	32462400	32462439	C20orf112-6552632	34.0216	-	gggcaccacccccuccuguggguaccagccuccucaggac
chr20	32462707	32462742	C20orf112-6552632	16.2176	-	aguagugaugggguuucaccauguuggccaggauga
chr20	32462759	32462795	C20orf112-6552632	16.7107	-	guagcugggacuacaggcgugcaccaccacgcccagc
chr20	32702843	32702892	Commd7-1740080	66.646	-	aguucuuaaugaggcaccuguguguaaauacaugcuuggucuucucugca
chr20	32703052	32703082	Commd7-1740080	32.4912	-	accuccccuucaaaguuccagaguaaacaaa
chr20	32703195	32703233	Commd7-1740080	50.5656	-	aaaacagcaggauuaaguacugaaagagcccaacacaau
chr20	32798483	32798503	Dnmt3b-5107374	25.2515	+	aggugcuggugggcacaggca
chr20	32800171	32800197	Dnmt3b-1907444	25.6424	+	aguugggcauaaagguaggaaaguacg
chr20	32808077	32808142	Dnmt3b-9429798	76.6028	+	cugaggugccgccuccuugugcacaaaucagaccuggcugcuuggagcagccuaacacggugcuca
chr20	32808555	32808580	Dnmt3b-9429798	25.7285	+	acgucaucaucacauucagggcuauu
chr20	32808658	32808697	Dnmt3b-9429798	64.4418	+	agcucaggaaggggugugcugaguucuauaauauaagcug
chr20	32808853	32808892	Dnmt3b-9429798	55.3124	+	gcuacccucauuucucaucuuuuuacuaaacucagaggca
chr20	32809310	32809345	Dnmt3b-9429798	36.2852	+	gaugccuagaguuuaccuuauguuuaauuaaaauca
chr20	32848729	32848737	Mapre1-3298496	9.37934	+	cagccugga
chr20	32848846	32848870	Mapre1-3298496	25.9331	+	guaccucuucuuaaagugcacuuug
chr20	32849012	32849024	Mapre1-3298496	9.70066	+	ugcuggagagaug
chr20	32849143	32849202	Mapre1-3298496	61.7624	+	uaugcuuccacauuucaaaauauaaaauguaacaugacaagagauuuugcguuugacauu
chr20	32849422	32849444	Mapre1-3298496	31.8283	+	auguuacaguugaagagcuuggu
chr20	32849470	32849492	Mapre1-3298496	23.0455	+	ccaguuauccccgaaauuucuau
chr20	32849560	32849571	Mapre1-3298496	12.8493	+	gcccacaucucu
chr20	32849720	32849744	Mapre1-3298496	28.2863	+	aucaugcugcaaguucuuucuggac
chr20	32849770	32849780	Mapre1-3298496	10.9954	+	aggccaucguu
chr20	32849793	32849814	Mapre1-3298496	27.3977	+	gccaggcugggguguuuucggu
chr20	32849997	32850044	Mapre1-3298496	50.6224	+	uugcccacagccuauucaguuccuuuguuuggcaggauucugcaaaau
chr20	32850229	32850271	Mapre1-3298496	54.2124	+	gcaaguaacuagccauuguucaaaugacaguggugcuauuucu
chr20	33358927	33358961	Cdk5rap1-4560355	60.2975	-	gucaugaagguggagauaagcugcaaggggcgaag
chr20	33360395	33360408	Cdk5rap1-1754933	9.99464	-	ugucaauaacccug
chr20	33366924	33366940	Cdk5rap1-8372307	11.0299	-	acucaucacuaucuucc
chr20	33408129	33408154	Snta1-6533927	30.6632	-	agccacccccagaggucccaucugaa
chr20	33408275	33408315	Snta1-6533927	35.8147	-	cugccugugaugggguggccuuccugcugccccccuccacc
chr20	33644785	33644813	Cbfa2t2-3474117	27.7347	+	aauaauaacaccccacagccucucugugc
chr20	33645220	33645238	Cbfa2t2-3474117	15.5171	+	agaagucacuguugcaaua
chr20	33645331	33645336	Cbfa2t2-3474117	3.54773	+	uuuagu
chr20	33645711	33645732	Cbfa2t2-3474117	18.7854	+	agcccuccuggaccucaaagaa
chr20	33646464	33646475	Cbfa2t2-3474117	7.8408	+	cugaccagaguc
chr20	33646995	33647029	Cbfa2t2-3474117	42.4219	+	gugugaccagugaaacaacagcagagaaucauguu
chr20	33647229	33647264	Cbfa2t2-3474117	33.9985	+	guuuuucauggauuuguuggauuaacaccuuaagca
chr20	33647387	33647421	Cbfa2t2-3474117	22.2221	+	cgagucuccugccucagccuucugaguagcuggga
chr20	33647610	33647640	Cbfa2t2-3474117	28.5781	+	ggccauaaaacuagccaggguagcucaugcu
chr20	33647774	33647814	Cbfa2t2-3474117	48.6816	+	guuucguuuucugaaucuuuguaaugcucuuccacccugcu
chr20	33648366	33648390	Cbfa2t2-3474117	22.0582	+	gcagggaccagagaagaccaaagau
chr20	33648911	33648944	Cbfa2t2-3474117	31.8252	+	gguauagacaucauucuggguaguucuagaggau
chr20	33649687	33649719	Cbfa2t2-3474117	30.7514	+	ugaaagggcugcugcgccaagaggccuucaguc
chr20	33649799	33649819	Cbfa2t2-3474117	17.7117	+	agaaaacgaagccuccacgcg
chr20	33654734	33654768	Necab3-2598924	35.8256	-	cagcaacuucuuuaccuggcucccaccccguccau
chr20	33655221	33655250	Necab3-2598924	28.6321	-	auaagaaaggcuguguccucccuccugaaa
chr20	33657151	33657164	Necab3-2598924	5.04756	-	caccuauugccccc
chr20	33657185	33657213	Necab3-2598924	37.7356	-	ggaagccccaaggugaccuggccaaguag
chr20	33657225	33657255	Necab3-2598924	28.8303	-	ucguuugcaugcccucaucccacccauucuc
chr20	33657326	33657403	Necab3-2598924	58.4941	-	ucagggaccccccaacccucaaaccuugccuccgaggcugggccugagcugggugccccgucgcccucccaggccacu
chr20	33657461	33657474	Necab3-2598924	7.49004	-	ugcuuucuuccugc
chr20	33657792	33657803	Necab3-2598924	9.9385	-	ccgggacccugc
chr20	33675501	33675542	E2f1-915156	70.2852	-	cuuccucgcuguuuugguccuaacucaaaagcagauccagua
chr20	33675757	33675790	E2f1-915156	58.3232	-	cgccugccuccccacugcucugccccacccucca
chr20	33675823	33675856	E2f1-915156	34.6761	-	gggcaggagggguggugaaggccucccccagccc
chr20	33675980	33675995	E2f1-915156	18.1088	-	ggagggagacagacug
chr20	33676137	33676168	E2f1-915156	57.0143	-	uauuuaucgaggccucuuuggugagccugggg
chr20	33676227	33676257	E2f1-915156	55.7864	-	ggaggcuuuggcuggcugggcguguaggacg
chr20	33676468	33676491	E2f1-915156	37.6404	-	gggggugaaugugugugagcaugu
chr20	33676599	33676609	E2f1-915156	11.5491	-	gucuccagaag
chr20	33703916	33703936	Pxmp4-7061423	14.6243	-	cugccuauagcuccucuaaau
chr20	33704810	33704848	Pxmp4-7061423	43.2924	-	auguaugcaggagucacuggagaccuuauuaaaaugcag
chr20	33705499	33705521	Pxmp4-7061423	16.2917	-	uuacaccauucuccugccucagc
chr20	33705914	33705953	Pxmp4-7061423	34.7661	-	acugugucuaaaaaaaaaauaaaaaaagaaaagaaaagaa
chr20	33707421	33707465	Pxmp4-7061423	51.1839	-	gagacuggggccagccacacuacucucuaggccucaggggucaag
chr20	33707567	33707603	Pxmp4-7061423	50.939	-	uguuaucccaggguuccguuugcugaaguaaaaacac
chr20	33707630	33707666	Pxmp4-7061423	29.2473	-	cccaugcagacccucccaaaggauacugccuucucaa
chr20	33707921	33707928	Pxmp4-7061423	6.4879	-	ccgccugg
chr20	33853603	33853624	Chmp4b-7222360	13.4768	+	ugcgcagcgagcaggcgugugc
chr20	33853712	33853730	Chmp4b-7222360	10.9706	+	ucucugcauagcauggucu
chr20	33853849	33853865	Chmp4b-7222360	12.2604	+	uacgcugacuccacugc
chr20	33853963	33853977	Chmp4b-7222360	11.5832	+	guguacuuguacggu
chr20	33854107	33854139	Chmp4b-7222360	29.4674	+	cacucuggcccacuccucacccccuugcucccc
chr20	33854209	33854229	Chmp4b-7222360	20.1474	+	gaauuaaguuccaacuauaca
chr20	34079910	34079914	Raly-9673858	3.07029	+	ccuga
chr20	34080101	34080189	Raly-9673858	77.7569	+	ugagcccucccugucugcacugcccaggccagaggguagagcacagggguuuccccauacuaccuccccuccccaggacacucccaggc
chr20	34080251	34080274	Raly-9673858	23.7152	+	uuggaucccaaccuguucugagau
chr20	34080564	34080609	Raly-9673858	51.3153	+	ugccagucucuaccuucucucuucuggcuuaggacacuauaauuuu
chr20	34080686	34080716	Raly-9673858	22.0505	+	gucuuucugaaacguaucccuucccugccua
chr20	34080958	34080990	Raly-9673858	36.4177	+	acgcagccugucugccccugucuugggccaccc
chr20	34082411	34082446	Raly-9673858	38.9323	+	ugcagguccuacccaagcaugcuuuacugaggaacu
chr20	34083172	34083203	Raly-9673858	33.979	+	uuauuagcuccugagugaguggcuuggcaguu
chr20	34084522	34084560	Raly-9673858	51.2156	+	uggcaucucuauccuauccucgccuuuaucuaaacucug
chr20	34088898	34088924	Eif2s2-6823614	17.3403	-	aggaguccaaacagggaugccagagga
chr20	34089462	34089485	Eif2s2-6823614	14.5287	-	agacuucuguaaaaugcaagauaa
chr20	34089537	34089562	Eif2s2-6823614	10.4911	-	cauacucauugccuacuuuaacaccu
chr20	34089639	34089648	Eif2s2-6823614	4.38764	-	uuaaaaacaa
chr20	34089664	34089678	Eif2s2-6823614	8.69801	-	guuugccaucagagu
chr20	34277808	34277846	Ahcy-4679251	38.5335	-	uaccuacuucagauggcugucuugacgcucgaaugauag
chr20	34277877	34277891	Ahcy-4679251	9.09726	-	ccugggucugcugcu
chr20	34278352	34278386	Ahcy-4679251	41.5255	-	cgugucuccuccuggaugugggaaaugcugucaga
chr20	34279857	34279880	Ahcy-4679251	15.2635	-	ucugccugggauuauaggcgugag
chr20	34280266	34280277	Ahcy-4679251	8.21403	-	gugccuggaaga
chr20	34280289	34280304	Ahcy-4679251	11.8371	-	caggaagguggguaaa
chr20	34280419	34280446	Ahcy-4679251	51.1117	-	gacagcuagggguugagaggggccagaa
chr20	34280560	34280581	Ahcy-4679251	28.8683	-	ugaauuuuccugagagccuggc
chr20	34280778	34280818	Ahcy-4679251	26.268	-	auggaggucccagccacagggaaccaugagcucaguggucu
chr20	34280952	34281024	Ahcy-4679251	51.239	-	cugcguuucacccuccagcugcuguccuugcccaggccccaccucuccucccuaagagcuaauggcaccaacu
chr20	34507795	34507809	Itch-7213490	10.5288	+	cuucugagaacuugc
chr20	34507836	34507862	Itch-7213490	19.8794	+	caauguuuguccuucucugccuguugc
chr20	34508102	34508110	Itch-7213490	8.85975	+	acuugggag
chr20	34508153	34508191	Itch-7213490	46.2646	+	guccuuugguaacugcaauauacaagauuuuccuauuaa
chr20	34508307	34508346	Itch-7213490	44.2378	+	uuccuuucuggcgcaugaauccauacaucauuccuggaag
chr20	34508513	34508535	Itch-7213490	27.4074	+	uaagaaguuaaccuagggccggg
chr20	34508639	34508682	Itch-7213490	71.5103	+	ugucuuuuuuuugggcagcguggugggggauaaauaaauaaaag
chr20	34508966	34509033	Itch-7213490	71.5899	+	ccacaggaauauauucucugugaauuaaaagucuucaaaguuaucauuucucugacauauguuggagu
chr20	34509170	34509194	Itch-7213490	27.8789	+	auuaaugcacuuugaaguucucugg
chr20	34509210	34509237	Itch-7213490	26.4036	+	cuuggccuagcuucgacugucaaggugg
chr20	34509376	34509384	Itch-7213490	6.13447	+	uaauauuaa
chr20	34509479	34509497	Itch-7213490	20.1522	+	uaaaaacauuuuuuuaaac
chr20	34509731	34509765	Itch-7213490	28.422	+	agcgaaugucugccaacuacccguucauuauauaa
chr20	34509797	34509830	Itch-7213490	37.1732	+	auuaagcccucuauaaagacuuccuguugaggug
chr20	34509855	34509890	Itch-7213490	26.7042	+	ccuacaauauuuacuagagauuuaugaaauuaaauu
chr20	34509991	34510022	Itch-7213490	26.999	+	caaaaggcuuucugcccuauauuuuuaaaaua
chr20	34510040	34510057	Itch-7213490	18.3344	+	aaguagcccuggcccuag
chr20	34510220	34510235	Itch-7213490	12.8102	+	ugggggcuggauaucc
chr20	34510268	34510279	Itch-7213490	11.1132	+	auagaccgcaga
chr20	34510934	34510967	Itch-7213490	45.1307	+	gaacuauuucagucaagcccacucuaccacuuuu
chr20	34535560	34535586	Dynlrb1-2540939	38.2076	+	uggacugggguggcaggcagagccucc
chr20	34540960	34540994	Dynlrb1-9508022	26.371	+	ccgucuguugugucuuuaaacacuagguugaaaag
chr20	34560561	34560601	Pigu-8184813	50.6974	-	aggugagcagggcuuguuagauuguggcuacuuaauaaaug
chr20	34560768	34560799	Pigu-8184813	35.0352	-	cagccagaguugccagcaggcgagugcuuggg
chr20	34560915	34560931	Pigu-8184813	14.1416	-	uaccucacacauggccu
chr20	34710308	34710330	Tp53inp2-5735259	33.9324	+	gcguccaccggccgcgccacgaa
chr20	34710509	34710542	Tp53inp2-5735259	34.3035	+	ugguccccauacccagcaucuaaucauccaugcc
chr20	34710556	34710575	Tp53inp2-5735259	19.476	+	cccuccauccuuucuucucu
chr20	34710680	34710724	Tp53inp2-5735259	45.0928	+	cccaccuucaacucccaccuuacaugucucacacuaucccauggu
chr20	34710976	34711009	Tp53inp2-5735259	34.4377	+	gggagaagauggagggaaucuagggaacgaggca
chr20	34711143	34711177	Tp53inp2-5735259	34.2996	+	ucccuuuucuauaauccacccuucugcaggcccug
chr20	34711245	34711269	Tp53inp2-5735259	24.728	+	caaggcccuaccauccuggccgucu
chr20	34711423	34711459	Tp53inp2-5735259	38.3243	+	gucuucaccuugccucuggccuuguauuucacacccu
chr20	34711697	34711721	Tp53inp2-5735259	24.3399	+	gcaggggccaccagccuccccuucu
chr20	34711866	34711897	Tp53inp2-5735259	43.9207	+	gaacauagguccuccccucaccccaacucuag
chr20	34711963	34711993	Tp53inp2-5735259	30.1313	+	agcugcccucccugacccuauagccccaggc
chr20	34712072	34712111	Tp53inp2-5735259	40.7269	+	cuccuauuccagggaauaagccaaauuaacacuaaaaacg
chr20	34712314	34712337	Tp53inp2-5735259	16.0142	+	cuaggcucaguccuguguggugcc
chr20	34712468	34712489	Tp53inp2-5735259	21.6011	+	aaggcucauauuuuuuuguacc
chr20	34712897	34712927	Tp53inp2-5735259	45.2953	+	aagucugagugguuccuucaagcuggguguc
chr20	34712942	34712977	Tp53inp2-5735259	36.4767	+	cagucuagccccagcagggcaccguguaugaaugca
chr20	34713220	34713251	Tp53inp2-5735259	33.832	+	cccuguuggguguuuuguguugagacuggcug
chr20	34715171	34715211	Ncoa6-1353393	56.6309	-	uguggcccuuuuccuagucccugcaaccuguuucauaaagu
chr20	34844749	34844809	Ggt7-7406783	72.6831	-	gguccccaggguaugggguaggggugggggugggcaccagcucaggggcuuccauuugcaa
chr20	34844895	34844924	Ggt7-7406783	22.9578	-	cuuucucccauucccagccucauuucuuaa
chr20	34845030	34845040	Ggt7-7406783	7.92168	-	cuccuccuuca
chr20	34927532	34927567	Acss2-2975484	27.3476	+	agggaggcagcuguguaauccuaugucagcucucuu
chr20	34927659	34927695	Acss2-2975484	32.4595	+	ugcugcuucuguucugggucugaauucccuuuugugc
chr20	34927839	34927854	Acss2-2975484	8.98471	+	uguucccacccucccc
chr20	34927930	34927947	Acss2-2975484	10.1464	+	ugguuguaggaauaaagc
chr20	34928566	34928604	Gss-4460858	51.3087	-	gcucugagguaaagguccaugaacccugccccacuccug
chr20	34928723	34928733	Gss-4460858	11.4346	-	uuuauggaagg
chr20	34928749	34928769	Gss-4460858	23.0079	-	cuccugagggguauccuccua
chr20	35002718	35002734	Trpc4ap-8298709	17.7859	-	caggcaaaggcuucuga
chr20	35003010	35003095	Trpc4ap-8298709	106.359	-	uacgaugccacacgcccugcccuguucccguuccucccugcugcucucugccugccccaggucuuuggguacaggcuuggugggag
chr20	35275046	35275068	Mmp24-8214148	8.09773	+	gccaacaccugcuggucagaugu
chr20	35275718	35275740	Mmp24-8214148	8.09773	+	ccgacuccagcuacucugaggcc
chr20	35278875	35278906	Eif6-9395898	14.856	-	auguuuggggcccucagccuguguacaauccc
chr20	35279027	35279053	Eif6-9395898	13.7219	-	caccugugcuuaucgccuggaucuauc
chr20	35279127	35279152	Eif6-9395898	13.9629	-	gccaaccuucuccacauuccgcccaa
chr20	35302232	35302244	Uqcc1-6620962	8.38928	-	ucugcucaggagu
chr20	35302272	35302292	Uqcc1-6620962	19.9069	-	gugagucccuccagcaucuga
chr20	35302569	35302583	Uqcc1-6620962	13.2326	-	accuaacugcuccug
chr20	35302615	35302633	Uqcc1-6620962	20.9368	-	uuuuaauggagugaaguau
chr20	35302648	35302680	Uqcc1-6620962	40.8565	-	uacauaaaccagagcugagccaggcaggaauuu
chr20	35303066	35303090	Uqcc1-6620962	19.0194	-	uggcuuaguuguagcagacccagac
chr20	35303129	35303144	Uqcc1-6620962	9.15949	-	uccugucuuggccucc
chr20	35303288	35303309	Uqcc1-6620962	20.8941	-	augugucucuguucaggccaag
chr20	35303346	35303384	Uqcc1-6620962	46.3659	-	gcgcagcucaguuagagacggagaaagggaagaggcugg
chr20	35303620	35303663	Uqcc1-6620962	44.5563	-	aacccccuccagcaacuacaugugacugauagcuuuucccaaag
chr20	35303792	35303803	Uqcc1-6620962	9.27038	-	ccauuuguguug
chr20	35303877	35303920	Uqcc1-6620962	71.6505	-	cgcacggcccgccagcuggcuucgaggaaccuccaggagagaag
chr20	35306451	35306462	Uqcc1-5620997	10.4687	-	agagagaaagag
chr20	35306480	35306492	Uqcc1-5620997	12.7583	-	acugggccaggga
chr20	35306624	35306640	Uqcc1-5620997	20.2651	-	caaguccuggcaacagu
chr20	35314688	35314692	Uqcc1-5302432	1.22743	-	augag
chr20	35344229	35344258	Uqcc1-1848485	31.7616	-	guuacuucuuaugcagugucccuucuacuu
chr20	35344579	35344605	Uqcc1-1848485	30.0175	-	agcagugcacaguggacauaagguggu
chr20	35344625	35344663	Uqcc1-1848485	36.3172	-	gguauucauccagcugaauguucccacaugcccucaagu
chr20	35345202	35345248	Uqcc1-1848485	52.0108	-	gcuucuggccaaccgauuauaaauugggguuccccaccccuuucuuu
chr20	35345509	35345550	Uqcc1-1848485	55.6077	-	uuuuugcuuucuuucugucguagcugcuguguaauauagaga
chr20	35345724	35345758	Uqcc1-1848485	37.1377	-	gaauagaaaucaaagaguaaaaaguauugagugua
chr20	35345814	35345847	Uqcc1-1848485	25.4672	-	auggguuaauuugguuucuuucauuacagggcaa
chr20	35346108	35346121	Uqcc1-1848485	11.165	-	uagacacagagcgc
chr20	35346381	35346394	Uqcc1-1848485	9.98321	-	ugaagccgcagacc
chr20	35346601	35346651	Uqcc1-1848485	65.711	-	agaaaggggaauauauuauauauauauauaugucacaugggauguaaugac
chr20	35346684	35346709	Uqcc1-1848485	33.5411	-	aagagucugguaagauaccuccugaa
chr20	35511694	35511724	Cep250-4347589	40.363	+	gguuugccaaaggaaaagccuggcucuguua
chr20	35511956	35511974	Cep250-4347589	26.3215	+	ccugggaucuuugcauuca
chr20	35557547	35557562	Ergic3-4429137	14.9379	+	gugguugucccccagc
chr20	35626137	35626149	Cpne1-1781990	10.7134	-	gcacuuuguauuu
chr20	35626208	35626228	Cpne1-1781990	9.50879	-	gcuguggcaaguccucaaucc
chr20	35648997	35649059	Rbm12-6110957	79.7094	-	ccacaacauugccagcaaauacugccuuggcaucacucagcagagguuuuuguuuauaaagau
chr20	35649214	35649256	Rbm12-6110957	47.0225	-	aacacucgggaaaugaguaaagaaaauguaaaauugcugcuag
chr20	35649280	35649324	Rbm12-6110957	49.3417	-	cucccuuuuacuggagucugugguuguguacagguaugggccaag
chr20	35649666	35649708	Rbm12-6110957	47.0225	-	uaugucauaaauaagcaaauuuguaaacuuuucugaacuuuag
chr20	35650005	35650051	Rbm12-6110957	64.8915	-	auucuugaaaauguauucugugaaacuacucauaccucucuuccugc
chr20	35650817	35650861	Rbm12-6110957	60.0372	-	guauuuccuauuaaacuauauauauauacagugccuuuuuggugu
chr20	35651187	35651241	Rbm12-6110957	55.6616	-	cacuugccuuacaaggcucuaauuaugauuucccuagucagugcucugaagaugu
chr20	35651359	35651372	Rbm12-6110957	18.1857	-	gaguacaagugcag
chr20	35651388	35651419	Rbm12-6110957	36.5191	-	ggcauaguuguucgaucaggagccuguuuacu
chr20	35651793	35651814	Rbm12-6110957	21.5402	-	gaauaagacuuuugccauaaaa
chr20	35651858	35651909	Rbm12-6110957	61.1865	-	uuuuguugguuuuuuucccuaaauauaaaaguccacacuucguuugugcuau
chr20	35652258	35652306	Rbm12-6110957	59.0911	-	auaaaugauuuuggcauaccauuagagaaaccauuuguaaaacucaaau
chr20	35652381	35652393	Rbm12-6110957	13.4859	-	uagagcauugguu
chr20	35652471	35652508	Rbm12-6110957	45.9994	-	uuuauaggguagaucuucauauugcugugauuaaugca
chr20	35669076	35669106	Nfs1-7295591	23.9147	-	ccuuucuacccuuguccucuuuccuuuccuu
chr20	35669150	35669194	Nfs1-7295591	56.4117	-	caauguaauauuuucuguagcuccaaaggcuaucucuucauauug
chr20	35669234	35669264	Nfs1-7295591	30.0446	-	acauuugagucuucgucuucugcugcugcuc
chr20	35669363	35669388	Nfs1-7295591	24.84	-	ucaucccgaagccauagagacauuug
chr20	35669480	35669542	Nfs1-7295591	68.8661	-	cuaguggaugcucuagauugguauagaccaguugacuucagcaucaguccaccucuaugacag
chr20	35700824	35700846	Romo1-9435334	10.0913	+	ugggcggcauugggaaaaccaug
chr20	35700879	35700896	Romo1-9435334	16.9592	+	ggccauugggaugggcau
chr20	35701244	35701264	Romo1-9435334	11.3642	+	gauuuauaagccgaaauuucc
chr20	35701857	35701895	Romo1-9435334	36.6085	+	guguucacauauacaggcauaaggcaccacguccagccc
chr20	35703800	35703848	Rbm39-9100534	72.3429	-	uuuaaacgugagagucugguaggcaaagcagucugagaaagaaauagga
chr20	35703929	35704001	Rbm39-9100534	100.005	-	cugaucaauuggcaagaaagggagauuucaaaauuauauuucuugaugguaucuuuucaauuaauguaucugu
chr20	35704187	35704235	Rbm39-9100534	47.9137	-	uaaugaacuauaggaauagcucuaggagaacaaaugugcuuucuguaaa
chr20	35704323	35704339	Rbm39-9100534	20.6647	-	aauguuaacaggaaugc
chr20	35704463	35704479	Rbm39-9100534	19.6924	-	ggaagauauagucccuu
chr20	35871696	35871725	Phf20-9554046	14.1252	+	gacuugccacuccuuuggggauggauccgg
chr20	35927780	35927784	Phf20-7026895	2.19497	+	uguga
chr20	35927872	35927878	Phf20-7026895	3.43696	+	cccucca
chr20	35938697	35938728	Phf20-677095	59.7522	+	aagccgggagcauccugaucugccgcuguggu
chr20	35947609	35947623	Phf20-7873894	14.7896	+	ccucugcugcucaac
chr20	35947705	35947770	Phf20-7873894	83.735	+	ccuagcaugcugaaugcacgugacaccgacugacuucagggaucugggccaggagugugguggaca
chr20	35948089	35948119	Phf20-7873894	40.79	+	uucauaggaauauugugagcucaccaugcug
chr20	35948174	35948208	Phf20-7873894	36.5185	+	ucacuuuucucaccacaucucuugcaugacuucau
chr20	35948232	35948250	Phf20-7873894	12.3048	+	ccuucaccccagagcuggc
chr20	35948353	35948400	Phf20-7873894	61.8409	+	gggucuggaacccaaaggacagcauuuucuacccacuucuuaauauug
chr20	35948437	35948458	Phf20-7873894	18.7951	+	ucccaaaauuucaaacucuuuc
chr20	35948519	35948544	Phf20-7873894	25.9625	+	aaacaaacuucaaauucuacaugugc
chr20	35948765	35948790	Phf20-7873894	25.9625	+	uuuuccuuacuaggcaaaguuaaaau
chr20	35948818	35948865	Phf20-7873894	46.7785	+	ucacuacuuuguuuucuuaucacuaaaggcaaaaaucaaagcacaguu
chr20	35949125	35949145	Phf20-7873894	20.9334	+	ugaucugcuauagcuguccau
chr20	35949252	35949265	Phf20-7873894	12.8251	+	acaggcgugcaugg
chr20	35949404	35949452	Phf20-7873894	66.4735	+	aaauacauuugaguuuuaaucacaucuguggaagcuguaacuuuuaagg
chr20	35949561	35949600	Phf20-7873894	37.7549	+	aucuccuuucauucauugugacuuuuguucuuagggaagc
chr20	35953711	35953743	Scand1-8747862	31.7813	-	cgguggagcugcgggcggccagggccgggcgcu
chr20	36229451	36229489	Epb41l1-5254932	49.5977	+	uacugucacugaugagagacugggaagggaaaagcauau
chr20	36230303	36230318	Epb41l1-5254932	9.31244	+	aaauauuaaaauaaac
chr20	36230564	36230603	Epb41l1-5254932	42.6842	+	aagcaacacagaugucguccccaaaaugccaguucaagac
chr20	36232639	36232671	Epb41l1-5254932	33.8533	+	aacaaccaauugcgaugcuguccuguuccuuuu
chr20	36255893	36255926	Aar2-6145366	20.6032	+	gauaaauauauuucuucauugccaaagaggcugu
chr20	36256188	36256213	Aar2-6145366	25.6782	+	aaaugaagggugauggggagaucagc
chr20	36256402	36256452	Aar2-6145366	59.2987	+	ggguguggacccuggccucagaggccuugcuggugcugucaccucccaccu
chr20	36256633	36256649	Aar2-6145366	13.7553	+	uaaaucuucccaguccc
chr20	36256672	36256729	Aar2-6145366	68.8506	+	gaguaaugagcuccugguuccucgggaguccuucgugcuguguggcaggguuccucuc
chr20	36256794	36256808	Aar2-6145366	13.674	+	gccauccuuuuccaa
chr20	36256878	36256888	Aar2-6145366	8.14384	+	cuuggagaugu
chr20	36527047	36527066	Dlgap4-9855163	25.1504	+	aagaaacgauuuuaaaucau
chr20	36527086	36527168	Dlgap4-9855163	122.405	+	ugcgaacggaacagaguuuucucaaccuuugcuaugguuauucugucuagagacccugagccaacuuucaaauugacgcauac
chr20	36527264	36527305	Dlgap4-9855163	52.7389	+	aacuuuuuuuuuccucuugcuggccgugguggacuagauaga
chr20	36527498	36527517	Dlgap4-9855163	21.3333	+	ccuucagagcucacacagug
chr20	36527681	36527735	Dlgap4-9855163	60.0894	+	gugccccgccagcccugggcagugucaggcaggacucacucaccgcugagcagau
chr20	36527796	36527816	Dlgap4-9855163	23.8188	+	acuccugcccuuuuauuuucu
chr20	36528329	36528353	Dlgap4-9855163	23.6679	+	ggagggcaggggcugagccccgaag
chr20	36528477	36528497	Dlgap4-9855163	20.3619	+	cugcuccggggcccauuucca
chr20	36591432	36591440	Tgif2-4022530	7.80388	+	gcaucugcc
chr20	36591914	36591925	Tgif2-4022530	14.9492	+	uuuugcuaaacu
chr20	36592090	36592118	Tgif2-4022530	23.5296	+	ccagcuaagucucugcaguagugugaaau
chr20	36592257	36592279	Tgif2-4022530	22.2518	+	agacucugacucaacuuucuagg
chr20	36592459	36592482	Tgif2-4022530	24.5158	+	gaauucuuuuagcaacuuggauua
chr20	36592557	36592584	Tgif2-4022530	27.4752	+	ccuccagagaggcagcuuuucccacaau
chr20	36592668	36592720	Tgif2-4022530	58.8821	+	gguuagaagccuccuagcugggauugucuuuguuucaccuuucuuuaaauuag
chr20	36592752	36592793	Tgif2-4022530	31.1116	+	aacgauuggucuuaugcuccucccuuucccccauuuuuucuu
chr20	36592938	36593042	Tgif2-4022530	124.309	+	ccucccgaguagcugggauuauaggcacccgccaccaugucuggcuuuuaguagagacgggguuucaccaucuuggccaggcuggucuuggaacuccugaccucg
chr20	36593079	36593110	Tgif2-4022530	30.9928	+	gcugacaguguucaacaauaugccccaucuuu
chr20	36593266	36593307	Tgif2-4022530	47.6359	+	acuaacuuggguggguggaucuagccaggagaaagacaguaa
chr20	36593480	36593498	Tgif2-4022530	19.9632	+	ucuuccucccgugcccucu
chr20	36593592	36593658	Tgif2-4022530	81.3102	+	cauuugcccagccucuuccaucccagcccugucagugagcccaggucuggugcaacugcugcaggau
chr20	36612048	36612053	C20orf24,Tgif2-c20orf24-8177228	3.59195	+	cugaug
chr20	36612210	36612219	C20orf24,Tgif2-c20orf24-8177228	14.0793	+	ggguugugac
chr20	36612414	36612430	C20orf24,Tgif2-c20orf24-8177228	23.2698	+	uaaacuaucaauggcau
chr20	36612465	36612498	C20orf24,Tgif2-c20orf24-8177228	38.2978	+	gugguccauagcacaguacaugcagcaucuaaua
chr20	36612337	36612361	Sla2-7394458	27.7309	-	aauccagaggugcaucaaauuaaau
chr20	36612521	36612540	Sla2-7394458	19.0956	-	gauuuauucaaguaugugaa
chr20	36612569	36612584	Sla2-7394458	24.4119	-	aaggcuuuaucaggua
chr20	36612664	36612695	Sla2-7394458	38.3859	-	aagaggucugcuggauccgcuaagggaucagg
chr20	36612795	36612821	Sla2-7394458	40.9734	-	gccaggcaccucagugcugggcagggg
chr20	36613010	36613044	Sla2-7394458	38.6562	-	gguuucaccacauuggccaggcuggugucgaacuc
chr20	36613317	36613359	Sla2-7394458	45.3731	-	augaugucuuaccguagcagcagaucuuggaugguccaggcuc
chr20	36613585	36613601	Sla2-7394458	17.0448	-	uaagccuccuggggggu
chr20	36613617	36613632	Sla2-7394458	13.3891	-	ugggaccagggccagg
chr20	36613717	36613749	Sla2-7394458	62.8867	-	gugcaucuagggucccaccuguacccuugcucu
chr20	36613943	36613955	Sla2-7394458	12.0903	-	gaggagucucuuc
chr20	36651784	36651795	Ndrg3-9371576	10.6112	-	uaaagcugcaua
chr20	36651824	36651848	Ndrg3-9371576	39.0336	-	gagauaaggaaugcaucacucugcc
chr20	36652012	36652035	Ndrg3-9371576	23.886	-	ucaugucuacuguuaggugaggga
chr20	36652556	36652584	Ndrg3-9371576	33.942	-	aggggagagguuuggccuaaaaagcaugu
chr20	36652612	36652656	Ndrg3-9371576	52.3294	-	auccacauauccacaagaagugccucuuaggucugugacagagag
chr20	36652729	36652763	Ndrg3-9371576	34.4477	-	augugguuuaauuacuggacucucuuagcacagga
chr20	36652781	36652818	Ndrg3-9371576	37.8352	-	cccaugaaccaucgcugagguucugauacaacauagag
chr20	36652839	36652871	Ndrg3-9371576	35.108	-	aauuucuguauacucuucuauaaauaaaaggga
chr20	36653124	36653146	Ndrg3-9371576	19.2901	-	cuuucuuguagugcuucugcaaa
chr20	36653236	36653254	Ndrg3-9371576	17.8219	-	ccgugcucccccaacuaug
chr20	36653404	36653443	Ndrg3-9371576	53.0491	-	aacuggccucuacuaucuuuaacucaugcauggccacuga
chr20	36751890	36751923	Dsn1-3934436	71.252	-	uuucauauugaguugaccuaaauccuggauucau
chr20	36752051	36752115	Dsn1-3934436	54.5285	-	gccacugcacuccagccugagcgacagagugagacacugucuuaaaaaaaauuaaaaauuguaaa
chr20	36752150	36752197	Dsn1-3934436	57.5597	-	cuguagugcuagcuacucagaaggcugaggugggaggauuguuugagc
chr20	36752284	36752297	Dsn1-3934436	9.60208	-	uggauugcuugagc
chr20	36752582	36752619	Dsn1-3934436	37.5564	-	augaauauuguauagacaauuuucccaggaaugugcaa
chr20	36777514	36777534	Soga1-4158585	16.6416	-	uuauuucagacaugagaauaa
chr20	36778058	36778082	Soga1-4158585	23.1119	-	acaaaaggcuguguggauggugcca
chr20	36778247	36778293	Soga1-4158585	39.3343	-	uagagccuggggagggacugggacuggcuaggccaagaacaggugga
chr20	36779394	36779435	Soga1-4158585	42.3822	-	uggaucccuccuuuuuccuccccugcccugcccaggcccaga
chr20	36779612	36779657	Soga1-4158585	73.1194	-	guguuuauuuauuuuguguuuucucacacacacaaaaaaaagccuc
chr20	36779868	36779891	Soga1-4158585	22.904	-	aguggcccugguccaugccagguu
chr20	36780650	36780694	Soga1-4158585	45.7983	-	uguaacuguggugaggaccaacugcaacacugugccugcgagucu
chr20	36780710	36780751	Soga1-4158585	52.6563	-	uuucuagucuauaccucaguuuccccaucuguaaagugagga
chr20	36781025	36781070	Soga1-4158585	49.108	-	agagaaauuauucuguaaaucuaacugguguaauucccauaaucau
chr20	36782325	36782346	Soga1-4158585	11.7872	-	ccugcugggggcuuuugguggg
chr20	36783039	36783069	Soga1-4158585	29.9178	-	uguccacccgcaugcacuuuuaugguuucau
chr20	36783161	36783202	Soga1-4158585	28.5563	-	uucuaugaacucaagaugggucccaccucuagguguccccag
chr20	36783417	36783456	Soga1-4158585	50.4451	-	ggaaaugggggaccaguuggcaugauggcccuaaacuggg
chr20	36784211	36784249	Soga1-4158585	26.3993	-	augcugcugcucucacccaugaggucaggggggcccucc
chr20	36784364	36784380	Soga1-4158585	10.5173	-	ccugcaucucccuuccc
chr20	36784468	36784535	Soga1-4158585	63.2403	-	cagcuugucugcagaauugcccaucaggaagaccaaaagccaguagcuuugcugaucugcccccagga
chr20	36784589	36784614	Soga1-4158585	24.2331	-	cacaugcuccccacacacacauagac
chr20	36784647	36784672	Soga1-4158585	24.2331	-	uguggggcagcgccucccauggccuc
chr20	36785280	36785314	Soga1-4158585	34.4551	-	ugccacugggacaacaugaggccucuaacagcacg
chr20	36785843	36785862	Soga1-4158585	12.6743	-	uggagcccuggaucucccug
chr20	36786216	36786249	Soga1-4158585	33.3076	-	agaccaaaccugggcuucccaagcauccacugag
chr20	36996432	36996475	Rbl1-8097674	33.7618	-	gggcaagacccuuucucagaaaaggaaaaaaagaaauucuggac
chr20	36996550	36996593	Rbl1-8097674	32.2204	-	gcaugugccuguagucccagcuacucaggagacugacaugagag
chr20	36996932	36996942	Rbl1-8097674	9.04573	-	aagggauuuug
chr20	36997006	36997038	Rbl1-8097674	43.5846	-	caccuauguuuaaccauggcuaauuuaaaauag
chr20	36997174	36997207	Rbl1-8097674	33.907	-	acuagggaugcuuuccaaaauaucaccucuuuaa
chr20	36997269	36997312	Rbl1-8097674	45.676	-	aguacuccugaagauguuuuucaguacuagggaugcuuuuuuca
chr20	36997488	36997518	Rbl1-8097674	30.3159	-	ugccucauaauucuaauauauuuaauacauc
chr20	36997762	36997804	Rbl1-8097674	73.6689	-	ggcacuuucuucuuuuguaaacuauuaucauuuugguuucugu
chr20	36998151	36998177	Rbl1-8097674	26.781	-	aaauaaggagaaaccccauaacuuuuu
chr20	36998605	36998643	Rbl1-8097674	26.4971	-	aaauugcacaaaaauuaugugcuuuuuaaaauauuuauc
chr20	37241431	37241493	Rpn2-1251882	62.4416	+	uccagauuguaguuauacuuuugcuuguuuuucaguuuccccaacacacagcagauaccuggu
chr20	37241593	37241610	Rpn2-1251882	9.01512	+	uuggaauaaagaggguaa
chr20	37316662	37316675	Manbal-597930	19.3812	+	cuguauuagguuug
chr20	37316779	37316869	Manbal-597930	127.884	+	uugucuaaugcugacaagcacacccucucccauuauuugugcacuacagaucuccuccugaucagucaccuuuguugcugcuguguagaca
chr20	37317151	37317212	Manbal-597930	92.255	+	cuuuuacuucuaccuguacaucccccaucccuucaauucuuucauucccugaccagugagag
chr20	37317230	37317243	Manbal-597930	19.2692	+	uggugaauaaacug
chr20	37403484	37403516	Src-1332845	37.6158	+	uggggcugaauugccaggggcgaggcccuuccu
chr20	37403551	37403574	Src-1332845	28.5276	+	guggccugagagggcgguggguau
chr20	37403863	37403926	Src-1332845	74.1743	+	gaaacaccuguaggcagaggcugccgagacagacccucugccgcugcuuccaggcugggcagca
chr20	37404125	37404142	Src-1332845	11.7532	+	gugcucccucugucaucc
chr20	37404463	37404478	Src-1332845	10.3131	+	ccuggccuccuucccc
chr20	37404541	37404574	Src-1332845	44.9931	+	aacucaugaggagggaaaagagugccuaagcggg
chr20	37404883	37404893	Src-1332845	8.71487	+	uguaugugugu
chr20	37404988	37405019	Src-1332845	28.3223	+	ccccucaucauagcaauaacauucccacugcc
chr20	37405267	37405334	Src-1332845	65.8103	+	ugacuaugcagaggccugggggaccccuggcucugggccgggccuggggcuccgaaauuccaaggccc
chr20	37517677	37517708	Blcap-517740	56.1057	-	uugcugcuuuuucugcgcuucaguaacaagug
chr20	37517899	37517923	Blcap-517740	22.1029	-	ugagguuuagcaauagcuagcuaua
chr20	37517963	37517978	Blcap-517740	19.7135	-	acaaauacauguguau
chr20	37517991	37518006	Blcap-517740	19.9454	-	uuuuggugugcccugu
chr20	37518045	37518054	Blcap-517740	11.3301	-	uguguguuuc
chr20	37518147	37518169	Blcap-517740	32.3285	-	ucaacugucccaaggagggggcc
chr20	37518188	37518212	Blcap-517740	38.9547	-	uucccgcccagccucacuuccuuug
chr20	37518442	37518507	Blcap-517740	105.717	-	acugacuccucagucccucuucugguuucccuuuauuucucuucuacccuuuuccuuuuuugggga
chr20	37872014	37872047	Ctnnbl1-4991865	29.66	+	aggcaccuuggcccugcgcaucauggacucucuc
chr20	37872106	37872122	Ctnnbl1-4991865	13.0141	+	gcuaguuuugguauccc
chr20	37875984	37876006	Ctnnbl1-4991865	12.0467	+	caggugugucuccuggccgccca
chr20	37983112	37983125	Tti1-1669078	17.4932	-	cauacaccucccug
chr20	37983173	37983209	Tti1-1669078	51.9986	-	ccccuuagccuaccaucucuauagccccagcucccuc
chr20	38089876	38089885	Rprd1b-593750	10.7869	+	gauggguguc
chr20	38089940	38089961	Rprd1b-593750	24.3933	+	aaauaaccuucuagccccuggu
chr20	38090125	38090140	Rprd1b-593750	12.8732	+	uuucaugccccccugu
chr20	38090268	38090285	Rprd1b-593750	20.429	+	ugggcugggcuuguucaa
chr20	38090577	38090594	Rprd1b-593750	19.7386	+	uuugcuucaaguuccuag
chr20	38090659	38090680	Rprd1b-593750	17.9335	+	aucccuggugggugcgaaggca
chr20	38090930	38090948	Rprd1b-593750	14.1987	+	cgacggggaguacuugcgu
chr20	38091005	38091034	Rprd1b-593750	24.3837	+	auuggggguuuuaauucuauuaucauguca
chr20	38091172	38091243	Rprd1b-593750	77.7429	+	ccaguaguguaauaggaguuauagaccagaggcugaaacccaaacuauauaaaaaggaauucaguggagggg
chr20	38091283	38091313	Rprd1b-593750	36.0203	+	aucaccaaaaauuacauguaauuuuacaugu
chr20	38091352	38091378	Rprd1b-593750	30.9939	+	acgggcuucccuuccagaagcucuccu
chr20	38091406	38091433	Rprd1b-593750	27.0048	+	agucauagcagauacucaguuuaacucu
chr20	38091447	38091460	Rprd1b-593750	14.6376	+	uaguguuugagcug
chr20	38091549	38091581	Rprd1b-593750	38.6988	+	uuuuucuuccagaggccauaggugacaucacua
chr20	38091996	38092029	Rprd1b-593750	35.9005	+	aaucuuaauucugcuguccacauccucccaaagu
chr20	38092161	38092207	Rprd1b-593750	85.1034	+	uuuccuuuaggucauauuccucagaaagucuucaaucuucccuuguu
chr20	38128178	38128202	Tgm2-7138620	12.3219	-	guauguaguucccugagccuggagu
chr20	38292490	38292517	Bpi-7035258	19.1053	+	aggcacuugguggcuggcagggcccucu
chr20	38575036	38575068	Ralgapb-9130896	33.1988	+	ugaucacuguaaaaauaaaaacaaaucacuccc
chr20	38575081	38575120	Ralgapb-9130896	51.9207	+	uuuaaucaccagaauagaagaaacacauuauaacccauuu
chr20	38575425	38575444	Ralgapb-9130896	20.4908	+	gagaaggaaagaagucacag
chr20	38575583	38575626	Ralgapb-9130896	48.1105	+	uccuucucaucacugcacagaucugucugaaagccucaguuucu
chr20	38575644	38575665	Ralgapb-9130896	22.6428	+	aucagaaauggagcauggccuu
chr20	38575846	38575887	Ralgapb-9130896	30.1074	+	gguuucauccauugucucuuauuucaggaccaagcagcaaac
chr20	38576030	38576067	Ralgapb-9130896	42.5273	+	aaauggcuguugucauguuuucuggacuuugccagcca
chr20	38576182	38576215	Ralgapb-9130896	36.5343	+	cuacaguauacacugcucauuuauccuauucuca
chr20	38576295	38576338	Ralgapb-9130896	48.1105	+	aagggguguuuucccacuugaacucugaugucagucgacugugg
chr20	38576828	38576868	Ralgapb-9130896	59.2329	+	aacuuacagcauuccagagguuaaaaauaacugaugcagau
chr20	38577241	38577255	Ralgapb-9130896	16.6247	+	guauggauuugaguu
chr20	38577274	38577287	Ralgapb-9130896	15.2903	+	ccaccugccuuugu
chr20	38577418	38577431	Ralgapb-9130896	13.0891	+	uguggcuuaaacag
chr20	38577545	38577573	Ralgapb-9130896	44.4008	+	gcuuuucuccuccccucugguugggagca
chr20	38577820	38577863	Ralgapb-9130896	48.1105	+	uacccacaccuuuggccaguaaugucaguuaccugcugcagguu
chr20	38577943	38577959	Ralgapb-9130896	19.2385	+	agagaggcagagucuuu
chr20	38578464	38578497	Ralgapb-9130896	38.3842	+	agcaaaccaaguuucccaaguccucaucucuuau
chr20	38578519	38578532	Ralgapb-9130896	12.9705	+	cucugaagggcuug
chr20	38578616	38578656	Ralgapb-9130896	49.5308	+	gacaugauuuuuucuuauuguauuuucuguaaauauuucug
chr20	38578703	38578762	Ralgapb-9130896	71.3975	+	ccgugccccuugccuccuguguuucaucuucgucgguuagggaagaagguccagagguuu
chr20	38771833	38771865	Actr5-7807802	39.037	+	agacugcccugcacgccaugccuugggccacgu
chr20	38771994	38772022	Actr5-7807802	17.9556	+	ucgguucacuugggggcuucugugguaga
chr20	38918904	38918916	Ppp1r16b-6068200	10.4388	+	guucacucugcug
chr20	38919024	38919038	Ppp1r16b-6068200	18.4952	+	acacacacacacaag
chr20	38919571	38919616	Ppp1r16b-6068200	36.2695	+	ugaauucacuucuuuuuguggaucguaucaaggucacuggguuuua
chr20	38919835	38919867	Ppp1r16b-6068200	28.5454	+	ugccuccaccucccacccccuuccaccuccauc
chr20	38920168	38920194	Ppp1r16b-6068200	20.0739	+	cuccccucacugcugagucucccagga
chr20	38920426	38920442	Ppp1r16b-6068200	14.9539	+	gggcaccugggcuaggg
chr20	38920535	38920547	Ppp1r16b-6068200	9.07912	+	uagccccauaacc
chr20	38920622	38920633	Ppp1r16b-6068200	8.36496	+	uagagggcccau
chr20	38920781	38920825	Ppp1r16b-6068200	50.8767	+	gaccuugccauuuggggugggcucuucaacaucucaggcuguggc
chr20	38920889	38920909	Ppp1r16b-6068200	17.1618	+	cugacgcugaaaucccucaug
chr20	38920934	38920942	Ppp1r16b-6068200	5.92773	+	gaguucuga
chr20	38921324	38921343	Ppp1r16b-6068200	15.676	+	auuuacugaguagcugcaac
chr20	38921528	38921546	Ppp1r16b-6068200	15.1864	+	agucugaauuccuuuagcu
chr20	38922002	38922034	Ppp1r16b-6068200	28.4668	+	cuuccaaagcaggugcugcauggcucaccauca
chr20	38922384	38922398	Ppp1r16b-6068200	13.012	+	ugcuccuuuuaagau
chr20	38922461	38922498	Ppp1r16b-6068200	33.1028	+	gggcacauaagagcaaaggcuccaauggucaguggaug
chr20	38922837	38922861	Ppp1r16b-6068200	20.6845	+	ucguacugagguaacuuccacguag
chr20	38952521	38952550	Fam83d-7537303	37.7679	+	cugcuccguguucagacuccugguuucuuc
chr20	38952585	38952654	Fam83d-7537303	68.3701	+	uaaaaaauaucuuaugucccuaauugccuuucuuuuaccugacuuugucaccuuuguugucuuugaauuc
chr20	38952744	38952757	Fam83d-7537303	10.1709	+	uuguuuugcacaau
chr20	38952815	38952838	Fam83d-7537303	26.7398	+	uggcagucucauaagauuauaaua
chr20	38952946	38952977	Fam83d-7537303	34.1658	+	ugcauuuuucuuagguuguaugcucuucuguu
chr20	38953930	38953949	Fam83d-7537303	13.8019	+	ugcuuagaaacaacucugag
chr20	38954123	38954140	Fam83d-7537303	12.2258	+	ugacauggcuuguaaaug
chr20	38954420	38954450	Fam83d-7537303	22.4805	+	gucucuauuaaaaauacaaaauuagcugggu
chr20	38954489	38954516	Fam83d-7537303	20.1065	+	cugaggcaggagaauugcuugaaccugg
chr20	38955013	38955047	Fam83d-7537303	37.9357	+	ggacuacucagaacucugaaguaaugaucacagug
chr20	38956080	38956097	Fam83d-7537303	12.2258	+	auaucccucugucuacug
chr20	38956482	38956510	Fam83d-7537303	27.8494	+	acuuuaccacugucacaccuaaacaacuu
chr20	38956530	38956542	Fam83d-7537303	8.31871	+	aaauauucagugu
chr20	39038580	39038593	Dhx35-4817706	13.2566	+	guccucuccuccau
chr20	39038610	39038631	Dhx35-4817706	21.6246	+	ccagguggggugagcuggcacc
chr20	39038704	39038738	Dhx35-4817706	39.9616	+	acagcauuugcauccuugcugggauccuggaggac
chr20	39038751	39038784	Dhx35-4817706	51.1073	+	caggcauccuucugugcugcagcgggcagagugg
chr20	39038796	39038827	Dhx35-4817706	43.3622	+	cucagcacgcucacuaacccagcaugccacuu
chr20	39038928	39038962	Dhx35-4817706	34.6543	+	ggcuggcuuugcuuucccugcuggggccacagcug
chr20	39039023	39039037	Dhx35-4817706	14.3984	+	cauuggggaucucug
chr20	39039282	39039315	Dhx35-4817706	33.8863	+	guucaucagcucagaucccacagggccuccucuu
chr20	39039354	39039374	Dhx35-4817706	32.0714	+	uguagcucaggaacaucacug
chr20	41123318	41123364	Top1-3693379	59.5524	+	ucugugaagaggaacagugugguuugggaaagauggauaaacugagc
chr20	41123429	41123457	Top1-3693379	36.5383	+	aagauaaaccuggagauauuauaagggag
chr20	41123504	41123522	Top1-3693379	18.5812	+	auaucaaaauucuagcugu
chr20	41123560	41123570	Top1-3693379	8.23973	+	gcaaguggaug
chr20	41123641	41123672	Top1-3693379	41.2708	+	augcaaaguccgauuauauuggugcguuuuua
chr20	41123770	41123798	Top1-3693379	29.5127	+	caaaaaacccagcgcaccuguuagagucg
chr20	41123835	41123849	Top1-3693379	12.1699	+	acuugaagcagucgu
chr20	41124084	41124102	Top1-3693379	15.3504	+	ucauccuuuguucugagca
chr20	41174604	41174618	Plcg1-4384374	13.1252	+	uccgggucucgcagc
chr20	41174692	41174705	Plcg1-4384374	9.71046	+	ccuccaugccccag
chr20	41174841	41174871	Plcg1-4384374	32.8008	+	gccaguggcacaggagacuccaaggagcuac
chr20	41174893	41174923	Plcg1-4384374	46.1223	+	aggaggaggagccuugcugggccagggaaac
chr20	41174984	41175001	Plcg1-4384374	11.7262	+	cccugcaguuuggcccug
chr20	41175175	41175201	Plcg1-4384374	21.9071	+	cuaaguuauuuacuccuccugcuccuc
chr20	41175343	41175370	Plcg1-4384374	28.3668	+	ggugagguuuuuuguuuuuaagucaaag
chr20	41175458	41175466	Plcg1-4384374	5.58384	+	cugaaugaa
chr20	41175652	41175699	Plcg1-4384374	72.6564	+	uggccauuugcuaguucugcugcccucuuaagaucugacugccaaaua
chr20	41175768	41175812	Plcg1-4384374	47.0089	+	gggacaugcucacuagaaacagucgccagaugauuauucugcagu
chr20	41176656	41176670	Plcg1-4384374	9.55416	+	uugggcucuguaaga
chr20	41176748	41176765	Plcg1-4384374	17.0569	+	gaucauuuucacuucaag
chr20	41177457	41177522	Plcg1-4384374	67.9982	+	cacuaaggaccuagacacucacuugucuuucaacuugagcccaucacucaccaugugaguucuguu
chr20	41178403	41178435	Plcg1-4384374	33.4269	+	guuuuuggcuuuuuuccugacucccccacaaaa
chr20	41178468	41178497	Zhx3-8384629	17.3905	-	acuucaaaccuuuugauuauuccuaaauaa
chr20	41178596	41178621	Zhx3-8384629	32.3386	-	uguggggaugcugcuauuucuaagau
chr20	41179214	41179228	Zhx3-8384629	8.44778	-	agaaguguuaggagg
chr20	41180169	41180184	Zhx3-8384629	8.54367	-	ucugguggggacucua
chr20	41180273	41180309	Zhx3-8384629	42.6491	-	acuuugaggaugauaaagaacauauagguacuagcuu
chr20	41180409	41180431	Zhx3-8384629	18.0381	-	gcaggggagggaacccagaggcu
chr20	41180602	41180635	Zhx3-8384629	41.483	-	ugggaguacagagagcgucuggccuuggagaggg
chr20	41181095	41181155	Zhx3-8384629	50.8385	-	cagacacggacccuccucuucagggucucuugacccagcuuccuucucuccuuuuaccuga
chr20	41181519	41181556	Zhx3-8384629	35.4784	-	cguggucucuugucucuuuuuggaccaauauccucaga
chr20	41181720	41181765	Zhx3-8384629	68.9007	-	aggccgucccaccaggaaaucucucuauuccguagccugagaugug
chr20	41182006	41182033	Zhx3-8384629	22.1885	-	gucauuuuugagaaucuuggguuccuga
chr20	41182479	41182503	Zhx3-8384629	19.9382	-	acagagacacacccacacuagccca
chr20	41183387	41183435	Zhx3-8384629	62.6729	-	ugucaucuucugcccucccugucccaauagggaccacaucuuauuuguc
chr20	41183663	41183695	Zhx3-8384629	40.2326	-	gccacaaguaccaggcuucgugggcacagacac
chr20	41183740	41183784	Zhx3-8384629	59.1699	-	gaguagcugguaaagaggggcgaacuaaagaccuguccaccugua
chr20	41183933	41183950	Zhx3-8384629	14.5994	-	uuauguccccaaacuugg
chr20	41185146	41185174	Zhx3-8384629	23.0798	-	gugaaggacuggccagucugggaaaccgc
chr20	41402145	41402205	Chd6-8894005	73.3935	-	uucaucuaauuccaugucacucacggccauaacuuuccuugaccauucuucaccccauguc
chr20	41402261	41402275	Chd6-8894005	9.99945	-	ucuuaugauuauuuu
chr20	41402291	41402307	Chd6-8894005	15.5625	-	guggauuauuugcucug
chr20	41402862	41402893	Chd6-8894005	34.4981	-	gaacaaauccuauuuaaugacauccuuguagc
chr20	41403000	41403032	Chd6-8894005	39.658	-	gcaucucaaagaagucuguuaaaucaugacuga
chr20	41403130	41403140	Chd6-8894005	7.29385	-	gguccaaaagu
chr20	41403397	41403427	Chd6-8894005	38.4004	-	cuuccucagcuucuccauguuuaggaacuga
chr20	41403489	41403518	Chd6-8894005	20.7824	-	uucuccauucuguuuauaucuuacaguugg
chr20	41403880	41403892	Chd6-8894005	12.8829	-	gauuccucuugcu
chr20	41404336	41404378	Chd6-8894005	45.1703	-	agaauucucauucuguuauccaguucauuccagcaaucauagu
chr20	41497378	41497419	Chd6-8627479	22.1152	-	aauaaacaagcccagaugaagcacauuuuuacggaggugaag
chr20	41497819	41497860	Chd6-8627479	31.3325	-	agagaaccacucuccuguagcauaugcucuuuuccccucuug
chr20	43461171	43461182	Srsf6-7049394	7.29133	+	ggggcacacaga
chr20	43461200	43461211	Srsf6-7049394	7.31619	+	aauuggaugaaa
chr20	43461406	43461441	Srsf6-7049394	42.9015	+	uuuuguuuuauuuguuugcuuauuuuuaaauuaacu
chr20	43461843	43461881	Srsf6-7049394	30.5657	+	uaaacuauuuaagaaauagcuccuaauacuugggaucuu
chr20	43462311	43462327	Srsf6-7049394	21.433	+	uaguccauacauccaua
chr20	43462408	43462449	Srsf6-7049394	31.6352	+	uuuaaaagcauuuauuaaucuuagucugaaaucaaaauauag
chr20	43462494	43462513	Srsf6-7049394	23.2556	+	guaggguaccaaggguugga
chr20	43462807	43462817	Srsf6-7049394	11.0841	+	uuugauacuuu
chr20	43462982	43463003	Srsf6-7049394	15.7885	+	gaaagaacauaaaagcuuuuug
chr20	43463105	43463140	Srsf6-7049394	32.4772	+	gacaucauaugguaauagacugguuugacuauauug
chr20	43463385	43463405	Srsf6-7049394	21.773	+	gcuagauggaguauuaaggug
chr20	43463443	43463460	Srsf6-7049394	19.9791	+	cuuuuacuugaugguguu
chr20	43463496	43463507	Srsf6-7049394	7.88322	+	aguccugccuac
chr20	43463529	43463556	Srsf6-7049394	26.7924	+	ccuguguuaccaccuuccucccgauuug
chr20	43463667	43463703	Srsf6-7049394	52.8868	+	ugaauuggaguuugcauuggcaagccauuccugucuu
chr20	43463821	43463856	Srsf6-7049394	43.5929	+	gggauaaaacaugcaugggaugugaagauuaaaagu
chr20	43463923	43463939	Srsf6-7049394	19.5293	+	ggaccauaccuuggaau
chr20	43540997	43541014	L3mbtl1-2787253	21.4881	+	ggggaccuugugugcuca
chr20	43647062	43647094	Ift52-6478218	38.5248	+	aucaaaauuguuuauacacucuuuccuccauga
chr20	43716120	43716171	Mybl2-9329243	66.5564	+	uuuacagggguugugggggcagagggggucugugaaucugagagucauucag
chr20	43716465	43716495	Mybl2-9329243	24.3558	+	uaaaauugccucucucuuugugcuggucugg
chr20	44069155	44069193	Tox2-9403506	28.9028	+	guaaguaguugacuacguguuuuagaacugugcugaaga
chr20	44069313	44069339	Tox2-9403506	19.12	+	gccaaaccguuucgucauccucacagc
chr20	44069551	44069572	Tox2-9403506	22.9187	+	ugucugucuuggugcccagugc
chr20	44196321	44196351	Oser1-9841901	22.1403	-	ugugucuucaccaucuccagcauuuuaaaua
chr20	44196818	44196848	Oser1-9841901	33.9928	-	cagaucaaagaaaaaucccccuuauuuagaa
chr20	44196940	44196956	Oser1-9841901	10.7908	-	aucucuuucugcucacu
chr20	44302949	44302962	Fitm2-2914382	8.52576	-	cgugcaucugucau
chr20	44303306	44303325	Fitm2-2914382	11.867	-	ucuuggcaccacuccugaua
chr20	44303711	44303738	Fitm2-2914382	20.4292	-	gcaggagaaucgcuugaacccaggaggc
chr20	44304367	44304453	Fitm2-2914382	66.9561	-	uggccuuugcugugacaaugcugggaaggguuagaaauccugucaccuccauccacaaaggcacaguuccacgcccugugauaagau
chr20	44305129	44305159	Fitm2-2914382	38.6544	-	uuuguugguugguugguuggcugguugauug
chr20	44305531	44305551	Fitm2-2914382	14.2993	-	cgcgcccggcucaggcagggu
chr20	44306247	44306273	Fitm2-2914382	19.5624	-	ggacuccuuugcugccuucucccuggu
chr20	44489289	44489307	Ttpal-7781113	12.1013	+	cucucuccacacaaaccuu
chr20	44489396	44489414	Ttpal-7781113	11.9301	+	acgauuuugugaaagaguu
chr20	44489444	44489461	Ttpal-7781113	11.2554	+	uccugggccagacgcugc
chr20	44489771	44489804	Ttpal-7781113	21.918	+	ucccagucugcaacuauuaaucuggaggcuauau
chr20	44489820	44489851	Ttpal-7781113	20.5852	+	uuuugguugggggguggugaucugguucuuac
chr20	44489895	44489929	Ttpal-7781113	22.5928	+	cccacuuuuccaggagaaaaaccaccuguuuggcc
chr20	44489951	44489969	Ttpal-7781113	11.9301	+	auaauuuggccaaaccuuc
chr20	44490015	44490034	Ttpal-7781113	12.5882	+	cccuaaguauagaccucugc
chr20	44490547	44490640	Ttpal-7781113	82.3255	+	uuccaagagagaugugucaccaauuagcccugccuuuaaagaaacuauuauguguauuccugggacucacugacaccaauuuucuuuuuauagu
chr20	44490777	44490798	Ttpal-7781113	13.9211	+	ucuuuaauuuuggucucugagc
chr20	44491400	44491419	Ttpal-7781113	14.9358	+	gcauuuauuagacuaaccag
chr20	44491483	44491501	Ttpal-7781113	11.9301	+	acuaagcuguuuaucucua
chr20	44491537	44491572	Ttpal-7781113	27.7003	+	aaauuaaguuacuuaaccucauuaauaccaauucua
chr20	44491686	44491699	Ttpal-7781113	10.679	+	acacacacugcuga
chr20	44491929	44491948	Ttpal-7781113	12.5882	+	cuccuagagaauuaucucaa
chr20	44492097	44492139	Ttpal-7781113	40.0784	+	ucagauaguuuugacaccucaggaaacuugaaccaagcuguga
chr20	44492319	44492381	Ttpal-7781113	52.5716	+	uccuucagggagaaguucuggcccauugcacaaacacuuggaaauuaacuuuucccuaaauuc
chr20	44492779	44492812	Ttpal-7781113	21.918	+	aucuacaaaaacagccaaaagugccacccuggcu
chr20	44492933	44492977	Ttpal-7781113	35.6417	+	ucuuucauauuucauccugguuucacaaggagucacuuaucuuag
chr20	44493039	44493060	Ttpal-7781113	13.9211	+	uugagcggcugaggugggugua
chr20	44493565	44493589	Ttpal-7781113	15.9286	+	uuuagggaguaaaauguuagcuaaa
chr20	44494033	44494068	Ttpal-7781113	28.2114	+	gugucaaauaaauaaauucauucuucugcucuccug
chr20	44494097	44494121	Ttpal-7781113	15.9286	+	uaguaacaaacaucacagucaacag
chr20	44494569	44494592	Ttpal-7781113	15.2539	+	ucagucugaaacaauaaaaaucuc
chr20	44497447	44497458	Serinc3-9056457	12.9596	-	uuuauuuuuuuc
chr20	44497681	44497706	Serinc3-9056457	24.7924	-	uaaaccagugguuuaugucaggguau
chr20	44497944	44497975	Serinc3-9056457	35.2493	-	acaagauuguuaaagaauaaaguuauuuugca
chr20	44498033	44498087	Serinc3-9056457	55.4022	-	aucccagcuuugccguuuucuggcuaucaaacuugucagcuauuauuuguugagu
chr20	44498498	44498530	Serinc3-9056457	31.9807	-	gaucuccgcucacugcaggcuccgccucccggg
chr20	44498756	44498768	Serinc3-9056457	16.9787	-	uagugucaugaac
chr20	44499035	44499047	Serinc3-9056457	14.7611	-	gagagaacucaaa
chr20	44499207	44499227	Serinc3-9056457	19.1436	-	aauaaaagaguucuuucaaca
chr20	44499416	44499467	Serinc3-9056457	63.2675	-	cuuucuuccaacagcuuuuauaguuagcagccauucuuuauuuucuggauag
chr20	44499515	44499561	Serinc3-9056457	45.5055	-	augaguauguaaaaguaaaaugcaugugaauuuaucauauuugcacu
chr20	44499678	44499735	Serinc3-9056457	84.5855	-	ucuacaucuugaguuuuuuaauuuacuuuuuuuacacuguagcauugagacugcuuga
chr20	44499808	44499831	Serinc3-9056457	38.6532	-	uuaaacucuucagcgggguagcau
chr20	44499911	44499926	Serinc3-9056457	13.9848	-	uauccuuuaaaagcaa
chr20	44499977	44500010	Serinc3-9056457	38.1996	-	guagguucuuuuaacuuugguuuaaaauguaaga
chr20	44500045	44500066	Serinc3-9056457	26.0607	-	uuuuuuguuuaaagugaacuac
chr20	44500139	44500192	Serinc3-9056457	98.0657	-	uugcaaguuugacuguaugcagguuuauaucagaaggugagauugaauaaugcu
chr20	44618462	44618477	Pkig-2383856	13.5975	+	ugucccagauaaacca
chr20	44618626	44618665	Pkig-2383856	69.5493	+	ugagcuggcgccgggacuugggcggggccugcccuacagu
chr20	44618682	44618704	Pkig-2383856	26.2009	+	aacgcuccucucgcgagcggccc
chr20	44618723	44618734	Pkig-2383856	11.142	+	aacaccaacacc
chr20	44618913	44618936	Pkig-2383856	35.8207	+	uggagcuccacagauccauuuuua
chr20	44619625	44619639	Ada-315610	4.20399	-	cuggccagggaccag
chr20	44619696	44619716	Ada-315610	6.9325	-	gcuccugaacccuaugugucc
chr20	44619743	44619786	Ada-315610	13.5716	-	guggggcugagcaacauuuuuacauuuauuccuuccaagaagac
chr20	44727706	44727730	Wisp2-8356374	17.0868	+	cauuuuucuggggguaggaugaaga
chr20	44752140	44752162	Rims4-1608067	23.8816	-	uccacgagcucacccgacgccga
chr20	44754781	44754806	Rims4-1608067	19.8747	-	uagcuagguagaguuagugcuccaag
chr20	44906528	44906541	Ywhab-7768071	11.9257	+	gagaaucguacguc
chr20	44906860	44906885	Ywhab-7768071	27.9649	+	agagauuauauugugaugcuggaacu
chr20	44907033	44907074	Ywhab-7768071	32.4351	+	gaggaaacucgaauccugaaauggaaauucuuuguggcagau
chr20	44907375	44907415	Ywhab-7768071	53.1105	+	uaaagcugcagugcccugugguugcaccugugaauaacugc
chr20	44907577	44907596	Ywhab-7768071	13.1975	+	uucccaccauccuuuuugac
chr20	44907670	44907705	Ywhab-7768071	29.7099	+	uuuaucugucuuuuguucacuuuuuaaugcuauaua
chr20	44907726	44907779	Ywhab-7768071	37.9888	+	uacugagcaccuuggugagcaagccuggcuuuaaagauuggagaagagcuucug
chr20	44907855	44907872	Ywhab-7768071	14.6877	+	guauuuuuaaauauccau
chr20	44907973	44907988	Ywhab-7768071	12.822	+	ggagacccuauauuca
chr20	44908491	44908527	Ywhab-7768071	35.1049	+	ucaaaagugaaauaaaaauuuuaucaguuaguugccu
chr20	44930549	44930571	Pabpc1l-3513328	20.418	+	cgggcgcaucgugggcaccaagc
chr20	44933072	44933089	Pabpc1l-444920	14.7659	+	gugccucaaugguccggc
chr20	44935459	44935474	Pabpc1l-8233556	13.9003	+	ccgugcaaauguuccu
chr20	44936680	44936691	Pabpc1l-1981932	9.88292	+	ccgcguccaugc
chr20	44938152	44938180	Pabpc1l-192165	21.3454	+	guugcucaugcuggagucuccagaauccc
chr20	44938685	44938701	Pabpc1l-7544202	20.5537	+	aguggccgugcugcagg
chr20	44939167	44939186	Pabpc1l-3265579	23.3749	+	uuucuggcucucagcccuaa
chr20	44939288	44939313	Pabpc1l-3265579	42.8795	+	uuuguguauuaaaagugcugcaaaau
chr20	44942177	44942188	Tomm34-5992903	9.46022	-	ucagcuuugcac
chr20	44942266	44942284	Tomm34-5992903	16.6374	-	uugaauugacugauuuugu
chr20	44942338	44942364	Tomm34-5992903	31.7522	-	ucugggcagggacuugguuuuuuguuc
chr20	44942414	44942428	Tomm34-5992903	15.2258	-	auuguggcugcuccu
chr20	44942534	44942544	Tomm34-5992903	7.57426	-	ucuguucgggc
chr20	44942565	44942580	Tomm34-5992903	15.8413	-	ccuugcacagucuccu
chr20	44942648	44942662	Tomm34-5992903	15.7888	-	ugauccaaagcagcc
chr20	44942701	44942725	Tomm34-5992903	34.0626	-	aguucaucugaacaaccugagcucc
chr20	44943019	44943038	Tomm34-5992903	23.3997	-	ccgcuccugaaacccagcau
chr20	44958436	44958459	Pabpc1l-894300	17.4723	+	guugcucagaaacagcaguggugc
chr20	44958945	44958988	Pabpc1l-894300	27.2867	+	gaaugaaaucuggagaggaugugaggagaggucuagcaaaauga
chr20	45075024	45075040	Stk4-6054027	18.2005	+	aguuggacaguggagga
chr20	45075169	45075190	Stk4-6054027	29.7092	+	acuucugagcaaggccaggcug
chr20	45075434	45075532	Stk4-6054027	114.88	+	acagagacuccuaguugagugauagcugggaaaguuuuacauugucuguuuuucuucucccaauagcuuucaauuguucuuucuggaagacuuuuaaaa
chr20	45075659	45075685	Stk4-6054027	29.8874	+	augagggcagaggacaccgggaggcug
chr20	45075715	45075771	Stk4-6054027	61.7811	+	ccucccccuuugcagggcugcauuuaaaaauuagguuugggacaguucuuguaccgu
chr20	45075803	45075856	Stk4-6054027	101.599	+	cuggagcuauuggugauguccaagggaaagcuuugagaguuuauguuuacucuu
chr20	45076162	45076188	Stk4-6054027	28.2624	+	acuguuuucuuuucucuuuuacugcua
chr20	45076267	45076283	Stk4-6054027	17.6591	+	gagcuggaagggacuau
chr20	45076393	45076416	Stk4-6054027	33.8686	+	uucaggguccucacucccaggcca
chr20	45076557	45076573	Stk4-6054027	19.2163	+	agccagaucauucaguu
chr20	45076618	45076630	Stk4-6054027	12.6333	+	caagcacccaugg
chr20	45077031	45077048	Stk4-6054027	18.5168	+	cucuaaacuucacaauaa
chr20	45077430	45077461	Stk4-6054027	33.7046	+	uuucgcucuugucgcccaggcuggaguacaau
chr20	45077718	45077730	Stk4-6054027	13.1799	+	cuuggccagagag
chr20	45077742	45077775	Stk4-6054027	43.6781	+	ccauuuucucccuuccuaagcuagauccaaauaa
chr20	45078005	45078025	Stk4-6054027	19.1473	+	uaguuguuguuguuguuguug
chr20	45078354	45078371	Stk4-6054027	17.2006	+	gcaccaccacgcccggcu
chr20	45078389	45078431	Stk4-6054027	73.8464	+	uagagacaggguuucaccauauuagccaggugggucuugaacu
chr20	45078515	45078525	Stk4-6054027	11.7289	+	gaauucuuuaa
chr20	45078548	45078558	Stk4-6054027	10.3412	+	guaauuuugaa
chr20	45078595	45078614	Stk4-6054027	20.61	+	ccuuuccccaagccaccaau
chr20	45078758	45078769	Stk4-6054027	11.4211	+	cuguagauuucg
chr20	45078804	45078870	Stk4-6054027	100.595	+	ccagaaauuuauaccauuuaaaacucaguaagucuuuuaaauaucaggaaggagagaagcgacauca
chr20	45078970	45078980	Stk4-6054027	11.0694	+	aauaaaaagua
chr20	45079316	45079343	Stk4-6054027	33.2292	+	aaaauugaggcucagagaaguaaagucu
chr20	45079416	45079437	Stk4-6054027	26.7807	+	guguccuuucuagcauaccaug
chr20	45079747	45079793	Stk4-6054027	86.9612	+	gcuauuuuguaagguuuggauguaaguaaucaauugaggucagcagu
chr20	45079846	45079869	Stk4-6054027	27.1284	+	guuugagaugcuuccuguguuuuu
chr20	45293487	45293516	Matn4-2195854	24.2815	-	gcugcgcucaguucuuuguuggauuucuug
chr20	45367191	45367215	Sys1-9345961	21.2429	+	uccagcccagaucugagaggaaccc
chr20	45367337	45367357	Sys1-9345961	17.1983	+	aggucaggaaggggaccucuu
chr20	45367373	45367418	Sys1-9345961	63.2225	+	aauuggaaccaugccacucuugagccacaauaccugucaccagccu
chr20	45367590	45367623	Sys1-9345961	38.9442	+	uuuccggauccagagccacagaaagaaauguagg
chr20	45367743	45367778	Sys1-9345961	44.419	+	uucuuccaguuccuucuaccagguccccauccugcu
chr20	45367941	45367952	Sys1-9345961	9.78765	+	ggaaggguauga
chr20	45368174	45368190	Sys1-9345961	13.7421	+	aggcaagggaacuuuaa
chr20	45368624	45368643	Sys1-9345961	16.3209	+	agagacugggaagguucuag
chr20	45368688	45368723	Sys1-9345961	30.6019	+	ggaagcaguuuguuaaugaggcacaguaauccuggc
chr20	45368811	45368824	Sys1-9345961	18.2368	+	acuaacuuugaaag
chr20	45369099	45369129	Sys1-9345961	25.594	+	uucuaaaguaacaauaaaagcaguuuuuaga
chr20	45372029	45372053	Tp53tg5-2305954	11.9797	-	ugcuuaacaguuaacugggaaaaaa
chr20	45374295	45374322	Sys1-5355610	20.9425	+	cagggucuugcucucuugcccaggcugg
chr20	45374411	45374436	Sys1-5355610	29.2071	+	acaagcgcaaggcaccacaucuggcu
chr20	45374715	45374721	Sys1-5355610	2.50056	+	guaggcc
chr20	45374808	45374852	Sys1-5355610	50.0139	+	uccacacaucuccuagcuguauccugagacgccucaaccuaguca
chr20	45376415	45376440	Sys1-5355610	25.5951	+	uugggauccuuacuauuucugugaag
chr20	45409940	45409959	Dbndd2-7758072	22.0414	+	aaccauuuggaggagcugag
chr20	45410001	45410032	Dbndd2-7758072	36.3395	+	ccuccuccuccuccuccgacuccuccaccaac
chr20	45410137	45410157	Dbndd2-7758072	22.3832	+	cuagcagugggccccugccua
chr20	45410250	45410307	Dbndd2-7758072	77.194	+	ccagaggugggaaggauggugggauuguguaccuuucuaagaauuaacccucuccugc
chr20	45410377	45410404	Dbndd2-7758072	33.159	+	aaaugaggagagagaagaugagguugga
chr20	45426012	45426078	Pigt-4787074	83.6707	+	uaacuuagaaauucauuuccucaccuguaguggccaccucuauauugaggugcucaauaagcaaaag
chr20	45426162	45426175	Pigt-4787074	11.2633	+	auggggugugcuac
chr20	45447128	45447169	Al031663.2-6688344	17.2383	+	uuuaccugaugguuuacuaaagaggugaagaagucuguggcu
chr20	45447542	45447576	Al031663.2-6688344	14.1946	+	cuguguagaccgcugugaugaccaucuucuuauug
chr20	45447590	45447603	Al031663.2-6688344	3.72356	+	ucuggagccccgcc
chr20	45447784	45447803	Al031663.2-6688344	7.65627	+	agcagguccggagggaagau
chr20	45448305	45448319	Al031663.2-6688344	4.00161	+	guggcugcuuucuga
chr20	45537482	45537507	Eppin,Eppin-wfdc6-1297591	13.3316	-	uuagaccgccuacacucuuucuucuc
chr20	45811206	45811229	Dnttip1-7552286	15.8	+	ccuggccacacuuggcagcccucc
chr20	45816791	45816829	Ube2c-328460	55.0836	+	gugucgucuuuuuaauuuuuccuuagauggucuguccuu
chr20	45840826	45840880	Snx21-4037481	27.1723	+	guagccgggccuuugagcaguuuuugggucaccugcaggcagugccugagcugcg
chr20	45842072	45842098	Snx21-4037481	6.92186	+	uucaagggauccucccgccucagccuc
chr20	45841720	45841735	Acot8-294882	15.1322	-	acugauaccacuggag
chr20	45879079	45879104	Zswim3-5818882	21.5304	+	uguaacuuuuuauucauauuaaaguu
chr20	45884162	45884183	Zswim1-2978045	24.4495	+	uuccgugggcccuccuuccaga
chr20	45884292	45884319	Zswim1-2978045	29.8643	+	guuuacucagguggccacauacagucuc
chr20	45884706	45884731	Zswim1-2978045	27.4159	+	gucuuuaaaaaagcaggcaauccagc
chr20	45884992	45885068	Zswim1-2978045	66.5907	+	gagggugagacuccaucuaaaaaaaauaaaauaaauggcaaccccuggucuaagauaagagauaaaacaucaggugg
chr20	45885181	45885206	Zswim1-2978045	17.1088	+	cucuggggagcugacucagccaggcu
chr20	45885231	45885254	Zswim1-2978045	16.2789	+	uccuggggucaauaaaacugaaug
chr20	45898460	45898493	Ctsa-8165653	36.8379	+	caaccagcuccacggccugaugcagccccuccca
chr20	45898554	45898569	Ctsa-8165653	14.603	+	gccaggacugcccccu
chr20	45898871	45898907	Pltp-4032036	67.8907	-	ggaccccaaccccucucagccccucuuuucccacauu
chr20	45947756	45947786	Pcif1-7383433	19.106	+	cauauccugcggggaggaggagccccagggg
chr20	45947936	45947960	Pcif1-7383433	17.5295	+	uagguccugaugccuucccaacccc
chr20	45947973	45947983	Pcif1-7383433	6.48012	+	guugccaccuu
chr20	45948747	45948764	Znf335-6431715	16.9592	-	gggugccccagccugcag
chr20	45948805	45948825	Znf335-6431715	31.86	-	agggagccagaccugugcugu
chr20	45948939	45948951	Znf335-6431715	11.6789	-	ccccgagggccca
chr20	46057869	46057901	Slc12a5-1771327	37.1073	+	ggaggagacgcugcaauaaagguugggagaagg
chr20	46058907	46058931	Slc12a5-1771327	17.488	+	agcuccgucucccggggaccugggc
chr20	46061313	46061416	Ncoa5-4175395	128.419	-	uauucuguuuccugagcagcaggagguagggaccacuuugaugucagacuucugguagcuggacauguucucgagauggguggcuguucgcgacuuuuguacca
chr20	46061548	46061584	Ncoa5-4175395	33.3535	-	cugggccccaccacucuucccuguuaaccaguucugu
chr20	46061644	46061713	Ncoa5-4175395	90.3069	-	aagaauuuuucucucugagccaagguuguuuuuuguuuuuuucucuuuucuuuuuuguuuucauuucauu
chr20	46061791	46061826	Ncoa5-4175395	31.4501	-	cuuggcaggcacagugucaucauacccucaccccau
chr20	46061858	46061878	Ncoa5-4175395	23.8573	-	cucaagcuccugccugcaacu
chr20	46062043	46062053	Ncoa5-4175395	9.63063	-	caguacaggug
chr20	46062250	46062262	Ncoa5-4175395	13.8111	-	cuggccuccuccc
chr20	46347663	46347701	Slc35c2-5250686	35.7026	-	gucuccaucuguuucugcuuuauccugcugugaaaaacc
chr20	46348410	46348446	Slc35c2-5250686	22.4221	-	gccuccuccgucuuagaggcugcuugggaugcaggcu
chr20	46348937	46348976	Slc35c2-5250686	36.7199	-	gaacuuuaauacuuuaaaaaugggucugcaaacuuccugu
chr20	46349446	46349478	Slc35c2-5250686	31.2664	-	uaaguggccgggcugagguucacauccaagucu
chr20	46349761	46349783	Slc35c2-5250686	21.4666	-	ggggccccacugcaccugcuggc
chr20	46349811	46349867	Slc35c2-5250686	55.6891	-	cuggagccuucuucaaaugucuggucuuaagccaggccuccuucauuuucucgcucc
chr20	46349902	46349923	Slc35c2-5250686	19.7958	-	gacgugggggcagggaggggac
chr20	46350078	46350084	Slc35c2-5250686	5.03513	-	aaggcac
chr20	46350105	46350139	Slc35c2-5250686	51.9668	-	agugggcugguucuucccaccacuucccaggcucu
chr20	46350256	46350300	Slc35c2-5250686	38.4677	-	ggagcuguggacgggagucaccaggugguggggccaagccaggga
chr20	46366100	46366123	Elmo2-2132426	24.7526	-	gauuguaaccagagagcagccagg
chr20	46366153	46366176	Elmo2-2132426	24.7526	-	aaauaaaauugaggggaaguaaaa
chr20	46366385	46366408	Elmo2-2132426	24.7526	-	acaccugugccaguggggcuuccc
chr20	46366478	46366496	Elmo2-2132426	18.899	-	accccaggaaguuggccuu
chr20	46366518	46366557	Elmo2-2132426	49.3626	-	gagaaaucuccccuaaccugaauugcagcccccuccaguu
chr20	46366797	46366824	Elmo2-2132426	48.2382	-	gcugcuucugagguuggcucuaacaucu
chr20	46366967	46366998	Elmo2-2132426	39.9089	-	ccacgugagcaacagcuggcccaggaaaggcu
chr20	46367078	46367112	Elmo2-2132426	36.7767	-	ggaacaaacagcagaugcccuugccuuccagucca
chr20	46367329	46367348	Elmo2-2132426	20.6344	-	gaaacgacgguacccaggag
chr20	46684808	46684846	Tp53rk-9842189	48.3224	-	uauuuucaaggaacuccaagggccacaggagcugacagg
chr20	46684896	46684969	Tp53rk-9842189	83.7408	-	agacgucacagguagcaagagguacuuuuaccuggcuccaaaucuguguucuuuccacugacaaaugagauaug
chr20	46685396	46685410	Tp53rk-9842189	13.3436	-	auuuucuaauuuccc
chr20	46685495	46685509	Tp53rk-9842189	16.051	-	uauggacauuugcag
chr20	46685551	46685572	Tp53rk-9842189	29.0618	-	ugauugcuacagcugagcuaau
chr20	46685737	46685752	Tp53rk-9842189	14.1482	-	uauuuugagugccuuu
chr20	46686255	46686287	Tp53rk-9842189	31.105	-	uggaaaauaucaguguauuguuuuaugaaacuu
chr20	46686448	46686474	Tp53rk-9842189	30.332	-	gagaacauuauucucuuuuuaguccuu
chr20	46686682	46686697	Tp53rk-9842189	18.4463	-	agaaaugcuacaagua
chr20	46686751	46686784	Tp53rk-9842189	44.6944	-	ugagaggaagaaagagguccaugguuggguagaa
chr20	46686983	46687054	Tp53rk-9842189	75.7963	-	acgaugaagaccucauucauggugaucucaccaccuccaacaugcuccugaaacccccccuggaacagcuga
chr20	46687077	46687133	Tp53rk-9842189	88.0026	-	uccacuauggagacugaaaaaacuccccagggucucuccaacuuagccaagacaauu
chr20	47209485	47209506	Zmynd8-5382064	16.6136	-	aaaacaggagagaaagaacauu
chr20	47209943	47209963	Zmynd8-5382064	23.2194	-	agaaaccuuaucuuugcuuug
chr20	47210093	47210117	Zmynd8-5382064	27.0756	-	agcuaguuucuuucaugugauugaa
chr20	47210329	47210340	Zmynd8-5382064	5.08275	-	acgacggaaugg
chr20	47210383	47210414	Zmynd8-5382064	17.1895	-	aagcaaccaaccccaacaacaaaaaagaaugu
chr20	47210587	47210610	Zmynd8-5382064	17.4605	-	cuacacuacaggacacccagcauc
chr20	47210729	47210759	Zmynd8-5382064	29.2816	-	agugaaucgggacacaaaccacccaccccau
chr20	47653418	47653442	Ncoa3-6674614	20.3827	+	caucucugcaccaggaccucuuaag
chr20	47653603	47653659	Ncoa3-6674614	58.7109	+	cguguuuuuccccccuccuucugcuguguaucaugguguucaaaacagaaauguuuu
chr20	47653680	47653708	Ncoa3-6674614	28.8496	+	gauauaauucuggagacauggaguguuac
chr20	47654036	47654070	Ncoa3-6674614	31.8494	+	cauggauguccaaauggcuuugcagaaaggaaaug
chr20	47654155	47654172	Ncoa3-6674614	14.5457	+	aaaugcaauauucuugag
chr20	47654371	47654389	Ncoa3-6674614	15.6338	+	aauagauuuuuuuguaaau
chr20	47654607	47654641	Ncoa3-6674614	36.0898	+	uagaugccucgcucuuuucaaucucuuaaucuaaa
chr20	47654743	47654769	Ncoa3-6674614	22.3105	+	auauggggaaauaaacuuaaaaaaaaa
chr20	47654820	47654834	Ncoa3-6674614	12.0634	+	gcaguccgaaauaau
chr20	47655004	47655022	Ncoa3-6674614	15.4185	+	cagcuguccccucauucua
chr20	47655260	47655286	Ncoa3-6674614	22.3105	+	uuaauucauuugguucaaauaguugac
chr20	47655375	47655406	Ncoa3-6674614	32.0017	+	uuaagaauuucacacauuuagccaaucuuucu
chr20	47655514	47655524	Ncoa3-6674614	9.77216	+	guauagacaau
chr20	47655537	47655550	Ncoa3-6674614	11.3197	+	cucuuuccccuacc
chr20	47655884	47655916	Ncoa3-6674614	33.2868	+	uuuauauuuucuacuuguucauuuggugcaaac
chr20	47655993	47656032	Ncoa3-6674614	33.4987	+	auucuuuguacuccugcugucuaccucuccucacacccca
chr20	47656486	47656506	Ncoa3-6674614	20.506	+	cccaguucccuuuuuauuugc
chr20	47656571	47656598	Ncoa3-6674614	36.8753	+	uuuucaacuccaaggcacacuguuaaua
chr20	47656730	47656754	Ncoa3-6674614	30.6386	+	auuauguugcuuaaaaaaauagaaa
chr20	47656775	47656813	Ncoa3-6674614	38.442	+	aauugaaaccacaugaaaugacuuaugggggauggugag
chr20	48625537	48625562	Prex1-4663755	25.4128	-	uggaggccacauggggccacccggcu
chr20	48625665	48625712	Prex1-4663755	59.7747	-	gugaugacgagcuggcugauuggcccugggccggcccauucuucacac
chr20	48625839	48625880	Prex1-4663755	44.5287	-	ccaaaugccccacgcugggccgcggccucuggagcugggauu
chr20	48627548	48627571	Prex1-7224252	28.7411	-	ccagaugccccagggugcuccgcg
chr20	49033353	49033385	Arfgef2-6553056	39.8924	+	agucuccaacuaaggcuuaugguauuucauuaa
chr20	49033595	49033643	Arfgef2-6553056	72.7628	+	uaauaaaacuucuuguaacggcuaacugccaccuaaaauaugcuggguu
chr20	49033734	49033753	Arfgef2-6553056	13.7897	+	uagagaagaguuguuuuugu
chr20	49033953	49033976	Arfgef2-6553056	25.1311	+	gccuuccuugaaauaaguauuugu
chr20	49033989	49034004	Arfgef2-6553056	14.654	+	aauuaaaauuuccaga
chr20	49034209	49034243	Arfgef2-6553056	41.8155	+	gaagccgcucccauaagccuccucagccagauguc
chr20	49034389	49034423	Arfgef2-6553056	44.6264	+	augauggugcaauacucucaccugcaguagaacug
chr20	49034691	49034706	Arfgef2-6553056	16.4287	+	aaccuaucuguaaaau
chr20	49034756	49034785	Arfgef2-6553056	36.6427	+	agagaccgauauucuuaaguuguuuucuug
chr20	49034910	49034939	Arfgef2-6553056	40.9587	+	gacuuauauacauuagauaaaaggagcugu
chr20	49035095	49035106	Arfgef2-6553056	11.5376	+	cagucgucucca
chr20	49035144	49035169	Arfgef2-6553056	27.0421	+	guucauucauuaaguccaucuugcgu
chr20	49035331	49035365	Arfgef2-6553056	43.6994	+	aacauucaggcuuacauuucuuauuaguuuaguau
chr20	49035421	49035474	Arfgef2-6553056	56.1974	+	uuaaaaaauuggauguaaaaccauucagggugauuuuucuugucaguggacagu
chr20	49035491	49035529	Arfgef2-6553056	51.0873	+	aaaucccuuaccuccaauaauaagccauucagccuaaau
chr20	49035710	49035799	Arfgef2-6553056	128.174	+	ugauuauaugugcugggucucuagagaaguuuuuauuuguuacaauacugcugcuuugagcaauuuuguuucucuucauugucuguuagg
chr20	49035818	49035856	Arfgef2-6553056	41.4802	+	aucuuaacaacaaacaguggauggguaauuuuuauuucu
chr20	49036234	49036248	Arfgef2-6553056	15.6389	+	cuggaguuuuguuau
chr20	49096524	49096534	Cse1l-2794232	4.4015	+	uucuccuuuug
chr20	49096565	49096590	Cse1l-2794232	10.5257	+	uauuaaauguugcuuuaaccugaacc
chr20	49096609	49096672	Cse1l-2794232	65.0194	+	uugugugaucauacaguuauguggguggcuucuaguuugcaacuucaagggacaaguauuaaua
chr20	49096735	49096770	Cse1l-2794232	28.8534	+	acggacacuguggagacuuucuguuacuaaauccuu
chr20	49100101	49100128	Cse1l-2794232	17.0255	+	gcauuauuugguugccauuuugauaagu
chr20	49100344	49100379	Cse1l-2794232	22.8229	+	cugaguagcugggauuacaggcaccuuccaccaugc
chr20	49100762	49100811	Cse1l-2794232	48.7956	+	agugcugggauuacuggcuugagcuaccacacauggccucaacucuucau
chr20	49113417	49113447	Stau1-7782824	28.6858	-	auuuuuaagaaaaaaacuuuguaaugcuugu
chr20	49113461	49113480	Stau1-7782824	19.7445	-	gguccccucccaacuugccc
chr20	49113664	49113674	Stau1-7782824	14.1569	-	gugcacugagg
chr20	49114042	49114069	Stau1-7782824	27.4415	-	cagcugaaacaguccuggacuuucaaaa
chr20	49114164	49114187	Stau1-7782824	29.2221	-	ugacuuuaucaauaaucuaaccga
chr20	49114448	49114459	Stau1-7782824	14.2981	-	ccagagagaggc
chr20	49114503	49114539	Stau1-7782824	43.08	-	cugugugaaagaagaaacggcacgaccccuucucaag
chr20	49114682	49114695	Stau1-7782824	13.0602	-	gugcugggguuugu
chr20	49114737	49114767	Stau1-7782824	40.2539	-	uggguaaaggaugugggcagcagcagggaag
chr20	49114805	49114824	Stau1-7782824	18.7629	-	ugaaacugcuuugaaaauuu
chr20	49238354	49238382	Znfx1-5686735	25.8722	-	aacaguaagcuaugaucgcaccccuguac
chr20	49243998	49244033	Ddx27-1128397	48.7242	+	gucugucaaucucccuucuugcugauuagcuuucau
chr20	49245968	49245998	Znfx1-9787964	29.8833	-	uccuuucuaagugucccuuuccuauguaugc
chr20	49246260	49246291	Znfx1-9787964	21.8599	-	ccugcacuuugggaugguagaaguuucuuuac
chr20	49246390	49246483	Znfx1-9787964	74.4241	-	ucccugcccuccuugggcacccugccuccaggagauggaggcacgugauaagacaaaagacugcaccaacucacccugacacaguuacauaguc
chr20	49246773	49246805	Znfx1-9787964	33.3568	-	auuuaccccugcgcuagaguaagcacuuuaucu
chr20	49246901	49246936	Znfx1-9787964	35.347	-	agaucaugccauugcacuccagucugggcgacagga
chr20	49247258	49247265	Znfx1-9787964	6.14694	-	aagauggu
chr20	49504493	49504532	Ptgis-3685127	27.0638	-	uaguagagacgggguuuccccauguuggucaggcuggucu
chr20	49633344	49633393	B4galt5-51903	81.504	-	ucaaggcuacugauggguggccccuuaaucuugucuuugauugcugugug
chr20	49633434	49633502	B4galt5-51903	64.3309	-	aaaaacguacagccaggcccgugugcuguuaauagugugaaauugucauguuaaaaaaaaaaacaggaa
chr20	49633521	49633542	B4galt5-51903	18.5936	-	uccaccaggccucgaauaucau
chr20	49633600	49633623	B4galt5-51903	30.5729	-	guggggucacuuugauaccuuugc
chr20	49633644	49633667	B4galt5-51903	26.3726	-	gcugauuugagaacaaaaggaaag
chr20	49633887	49633913	B4galt5-51903	40.8599	-	ccuuggcuuuucuccccuucucauucu
chr20	49634111	49634147	B4galt5-51903	31.9547	-	gcauugcaaagcucuuaucggcucauaugagagagca
chr20	49634177	49634203	B4galt5-51903	23.0388	-	uguuuguuuguguuuuuguucuuuuga
chr20	49634215	49634226	B4galt5-51903	9.96358	-	ggccaggccuug
chr20	49634768	49634801	B4galt5-51903	29.2738	-	uccaucuccuaggcucaagccauuuucccaccuc
chr20	49634985	49634999	B4galt5-51903	14.8901	-	gcagcugggauccag
chr20	49635122	49635135	B4galt5-51903	11.8447	-	uucagugauuccuc
chr20	49635258	49635284	B4galt5-51903	23.0546	-	cuccaggcuucguguucugucuuuuca
chr20	49635370	49635417	B4galt5-51903	46.0901	-	cuggauucacucuucccugucggccgcgcaugugcucaucccacucuc
chr20	49635466	49635489	B4galt5-51903	24.4905	-	gaccuuuauugcugggagcuggcu
chr20	49635778	49635803	B4galt5-51903	25.9633	-	uuaaaaaauuaccuucuuuggguggg
chr20	49635849	49635866	B4galt5-51903	20.6876	-	aagagcaaaugaaacucc
chr20	49635932	49635970	B4galt5-51903	38.4749	-	guccugccgugguccugccguggagccugucccuacaca
chr20	49887978	49887994	Slc9a8-1622204	17.4787	+	cguuugcugcgcacaga
chr20	49888047	49888083	Slc9a8-1622204	47.3258	+	auaagagggcggggcgagguacuggcugcagagucgc
chr20	49888120	49888155	Slc9a8-1622204	34.3231	+	gacuucuugggaaacugucaucucccgacuccuccc
chr20	49888208	49888221	Slc9a8-1622204	10.3777	+	uggggccaggugcc
chr20	49888300	49888336	Slc9a8-1622204	43.9417	+	caguugugccauuccccagccacugccuucaugcugc
chr20	49888357	49888396	Slc9a8-1622204	42.3648	+	caggggucagccaccugccuuugagucaucaagaugccuc
chr20	49888431	49888463	Slc9a8-1622204	34.0712	+	agaaauccugaaaaccucccgcugccuuuugug
chr20	49888720	49888732	Slc9a8-1622204	9.70719	+	gcugucuugauuu
chr20	49888824	49888847	Slc9a8-1622204	18.431	+	uaaucggaggccacugugcugagg
chr20	49888957	49888982	Slc9a8-1622204	25.2316	+	ggguccccaaagcacuggggcagggg
chr20	49889007	49889022	Slc9a8-1622204	11.9884	+	ccuccucuacucugac
chr20	49889160	49889184	Slc9a8-1622204	19.2467	+	aucuccccuuugacgagccucaaac
chr20	49889206	49889247	Slc9a8-1622204	40.0632	+	auugccaacuuccguaugugguucugggucccagggagccuu
chr20	49889350	49889379	Slc9a8-1622204	23.263	+	caugugcauuccugcuucucuggggacaca
chr20	49889406	49889429	Slc9a8-1622204	18.431	+	ccugggcuagagcaagcacaucuc
chr20	49889686	49889724	Slc9a8-1622204	30.5213	+	uaauuuugguuuccaccauuuccuuuuaguggagaagag
chr20	49890164	49890188	Slc9a8-1622204	19.2372	+	ggccaggugaggucagcagccuggg
chr20	49890294	49890360	Slc9a8-1622204	84.4118	+	ccugagaauaacaaauugcugcugucuaccuuuagcacacccaauaauucuauuuggggcagugaau
chr20	49890968	49890990	Slc9a8-1622204	17.636	+	aaggugccaucggcagggcuugg
chr20	49891445	49891465	Slc9a8-1622204	19.0145	+	ucuccugccguuucccaaaca
chr20	49891768	49891802	Slc9a8-1622204	28.4762	+	ucccugcuuccaccugcauggugggcauggccugg
chr20	49891834	49891847	Slc9a8-1622204	10.3777	+	guaaggaucugcaa
chr20	49903713	49903748	Spata2-7495001	27.8804	-	cuaguuuucuaguuuuccauuuccagauugcgccag
chr20	49903783	49903819	Spata2-7495001	28.2763	-	gggcauucaucuuugauguucuuccuuuucacauuuc
chr20	49904136	49904177	Spata2-7495001	32.2046	-	uaaagccgcuuccuugugaacuaacuauauuuuagccauaac
chr20	49904600	49904627	Spata2-7495001	21.1751	-	uucccugcaguaacuaucuauacaccua
chr20	49904890	49904926	Spata2-7495001	28.2763	-	ggacugacuucccccuuucuguuguuugcacaugccc
chr20	49905046	49905078	Spata2-7495001	31.5441	-	cuccccacccccuggcuuccccaccucuccagg
chr20	49905117	49905156	Spata2-7495001	38.5894	-	ccuccugccacacggggccucucccaaaggcucaucccuu
chr20	49905170	49905231	Spata2-7495001	55.4702	-	ugggaagggcccuucaggucaccaaacauccaccuggagcggcgagcuagaggccuguuggc
chr20	49905250	49905291	Spata2-7495001	32.2046	-	gauuucugucucugggacccucgcugcaccuaccccucccau
chr20	49905429	49905462	Spata2-7495001	36.4621	-	acuuagcgacucagauaucucaaccaauggcugc
chr20	49952142	49952146	Rnf114-5091117	2.90379	+	gcaga
chr20	49952203	49952231	Rnf114-5091117	33.4058	+	aaucuaugacuccuguaccuuaccuguuc
chr20	49952263	49952274	Rnf114-5091117	12.4896	+	acagggucacuu
chr20	49952652	49952711	Rnf114-5091117	71.7907	+	aucccgggguacaugucaccaguccucuugggguuuuguaccaucugaugcuggaaguuu
chr20	49952889	49952918	Rnf114-5091117	38.0038	+	ugggagggccagagcuuuuugguucugauu
chr20	49952954	49953020	Rnf114-5091117	82.4702	+	auguuuaccucuccauuugggagccugccuacauucuuguucuagaagcacaaaaaauccucagaug
chr20	49953119	49953146	Rnf114-5091117	34.1034	+	uguuuuccuuaugacacugguuucgaca
chr20	49953320	49953379	Rnf114-5091117	60.2662	+	accuuggaguucauauuucacaaauauuaauaaauauaaguccaagagcugucagccuaa
chr20	49953459	49953491	Rnf114-5091117	32.946	+	ggcugcaagugcuaccucgcgcuuguacacugc
chr20	49988169	49988204	Snai1-2989649	16.2616	+	ccccacuucuggccacaucagccccacaggacuuug
chr20	49988501	49988524	Snai1-2989649	10.4404	+	caauaauccacccccaggugcagc
chr20	50081124	50081130	Tmem189,Tmem189-ube2v1,Ube2v1-5633049	6.23631	-	uauuuaa
chr20	50081174	50081208	Tmem189,Tmem189-ube2v1,Ube2v1-5633049	54.7051	-	aacaguauuccauaagcagccuuuuuauugucaga
chr20	50081499	50081583	Tmem189,Tmem189-ube2v1,Ube2v1-5633049	93.5505	-	gaaccuugaauccggugcaugccuugguuuuggugcugcugcugcuucccaagauccucagcagggauuaagaaggaacccggug
[truncated: 97,442 more rows]

## Sheet: Table S2
Table S2.	Differential binding sites detected by DeepRNAReg enriched in unstimulated Jurkats compared to stimulated conditions
chrom	start	stop	geneid	Differential Binding Enrichment(DBE)	strand	RNA sequences
chr1	198319523	198319541	Nek7-1442888	29.4418	+	acaugcaagaucaugaaga
chr1	198319629	198319647	Nek7-1442888	18.0577	+	ugcuuugaauccuuaacca
chr1	198320004	198320040	Nek7-1442888	58.6143	+	guucuuagcagaguaguuuucaaauaugauucuuaug
chr1	198320530	198320538	Nek7-1442888	11.3827	+	cauuaaugu
chr1	198320573	198320601	Nek7-1442888	43.0625	+	agauauuugguauaccaauacuuuuccug
chr1	198320691	198320701	Nek7-1442888	9.4233	+	uauacuguacc
chr1	198320926	198320941	Nek7-1442888	23.623	+	agauguguuuucccug
chr1	198321135	198321155	Nek7-1442888	35.6332	+	uuucuuacacucauuugaaug
chr1	198321344	198321380	Nek7-1442888	47.1307	+	uuaacauuuauacugagcauccauagauauauuccua
chr1	198321419	198321452	Nek7-1442888	43.4353	+	cauguucauuuuaauguaauauaauugagaugaa
chr1	198321541	198321569	Nek7-1442888	32.0438	+	aaguaacuuuuaaguaaagauuaaagcuu
chr1	198321631	198321651	Nek7-1442888	25.9813	+	aauucauuauuucuauaugug
chr1	198321676	198321715	Nek7-1442888	46.6589	+	aucuuuuuaaaucuaaauguucauauuuuuccugaagaaa
chr1	198321928	198321938	Nek7-1442888	10.6959	+	uaccaguuacc
chr1	198322040	198322065	Nek7-1442888	24.4366	+	uuguaaauuuaguaagauauuacagc
chr1	198322298	198322318	Nek7-1442888	30.8135	+	gaaauacuuuuauuuuguuau
chr1	198322370	198322419	Nek7-1442888	51.1565	+	uaauauccuaauauaaacaaaaauauaaaaauaaaaaugaauacaguaaa
chr1	198692692	198692737	Ptprc-3107747	33.7454	+	uagauaacaaaauuuuauagucugaaagcagguuaacagcugucua
chr1	198692940	198692972	Ptprc-3107747	13.0838	+	uaaauucauacauaguacauacaaaauaagaga
chr1	198694441	198694481	Ptprc-2609788	42.6041	+	caaguugacacucaauauuaaccaucaaauacuauuauaag
chr1	198694518	198694553	Ptprc-2609788	36.6009	+	aauucacaucuaaugaaagagugagaguggacgaua
chr1	198694624	198694663	Ptprc-2609788	41.0078	+	uuuaaccuaaaaauaacaaauuaauaauuaucaagucuau
chr1	198694949	198694983	Ptprc-2609788	35.5179	+	uuuauuugugaguuauuugguuaugaaaaucuaga
chr1	198695061	198695087	Ptprc-2609788	16.7412	+	ucugcaauauuucauguauauuggaau
chr1	198695125	198695138	Ptprc-2609788	11.7253	+	uuaacuuuagcuuu
chr1	198756261	198756272	Ptprc-9604979	9.43868	+	guauacagugga
chr1	198756533	198756566	Ptprc-9604979	53.5018	+	uuuuaugaagaaaaaauacauuuuauauuagaag
chr1	198756655	198756702	Ptprc-9604979	87.4622	+	agauguccuccuuguucuacucauauauaucuaucuuauauaguuuac
chr1	198756966	198756994	Ptprc-9604979	33.4722	+	uuuguacaauugaacuuaaauaaauguca
chr1	198757121	198757137	Ptprc-9604979	16.4286	+	gaaaaauaugauauugc
chr1	198757258	198757275	Ptprc-9604979	17.1094	+	aaccauuauuuuuuucuu
chr1	198757310	198757325	Ptprc-9604979	20.6245	+	aaauguguaugcaccu
chr1	198757401	198757437	Ptprc-9604979	36.9489	+	auuguuuaagaucuagaaaaaaaaaaucaagaauagu
chr1	198757448	198757469	Ptprc-9604979	24.8993	+	augaaguaauaaaaacucguuu
chr1	198757606	198757628	Ptprc-9604979	20.3472	+	uuuauuuugugucccuacuucua
chr1	198757800	198757830	Ptprc-9604979	30.1972	+	uagaaucaccaauuaugggcacaaaaaauaa
chr1	198758055	198758089	Ptprc-9604979	38.2961	+	aauugcaaguaacaucuuccaaauguaguugugug
chr1	198758180	198758205	Ptprc-9604979	27.8563	+	aucaagcuugagacuuuuuuucuaca
chr1	198758400	198758417	Ptprc-9604979	19.1136	+	ggaucuguuacaagguau
chr1	198758493	198758533	Ptprc-9604979	43.6617	+	uuugacuuacaaaagccugguacacuguagggauaauguua
chr1	198758773	198758789	Ptprc-9604979	16.9777	+	acaucugucuuugcaaa
chr1	200402663	200402680	Znf281-9092795	17.199	-	auccuugguaacauuuaa
chr1	200403420	200403451	Znf281-9092795	31.4642	-	cauuuuaaaauuaagguuuuuuuuuacuuuua
chr1	200403683	200403713	Znf281-9092795	39.8389	-	gagauuaucuguacuggcgagucugugauua
chr1	200404628	200404669	Znf281-9092795	44.775	-	agugaaaccccgucucuacuaaaauacaaaaaaucagcuggg
chr1	200404960	200405004	Znf281-9092795	58.943	-	uuauucugauuguuugcucuaguuuacuaccaauaaaaguccugu
chr1	200405051	200405061	Znf281-9092795	10.2115	-	uauacagguuu
chr1	200405122	200405133	Znf281-9092795	11.6244	-	cuguaaucaaag
chr1	200405472	200405499	Znf281-9092795	29.7615	-	ugauguuucagucuuauguacucuucug
chr1	200405529	200405544	Znf281-9092795	13.411	-	auguacuuugauguuu
chr1	200405567	200405606	Znf281-9092795	57.8685	-	caguggcucuacucuaaaacugcuuuuuagcaauuguauu
chr1	200406054	200406125	Znf281-9092795	98.4414	-	uuauuuauuauacauggccuacaacgguucugucugcgcuguuacguauuaccuacacuucuggguuuuuuu
chr1	200406163	200406188	Znf281-9092795	25.3515	-	ggcugguuccaguauuagaacucaag
chr1	200406208	200406228	Znf281-9092795	29.8182	-	uucuacugacaucuaguacag
chr1	200406287	200406301	Znf281-9092795	11.719	-	aauaaaagaaggaaa
chr1	200406358	200406376	Znf281-9092795	18.2281	-	uccaaaccacauucauucc
chr1	200406504	200406526	Znf281-9092795	22.6573	-	caaauugcucuaucugggcugau
chr1	200406689	200406697	Znf281-9092795	7.38807	-	aaaccuaca
chr1	200406736	200406802	Znf281-9092795	91.9279	-	ucaaagugacaauguuuagcaaucaaauuuacauguauagaucgucagggaauagcccaaauguuuu
chr1	200406926	200407016	Znf281-9092795	112.259	-	gucccaaaaguggccaggcuggaggucuucuaauguaauuuuguuuuauuuugagaacacugccauuggaauguuucuacacgauccuauu
chr1	200551687	200551709	Kif14-1653869	26.8223	-	uaaucuucaguuugugcuuugua
chr1	200551829	200551862	Kif14-1653869	75.266	-	uguuuuuauuagucaauaaucuggcaaguagcac
chr1	200551929	200551944	Kif14-1653869	15.6669	-	augguacaauguagca
chr1	200552335	200552353	Kif14-1653869	24.6979	-	cuuuaaaaaaaaaccuuua
chr1	200552475	200552518	Kif14-1653869	51.8676	-	uauuauuuaaaacuaauaaaauguugccagaauuauacuaaacu
chr1	200552626	200552645	Kif14-1653869	24.5941	-	uagcuuccuguuucuuucca
chr1	200552686	200552727	Kif14-1653869	54.9389	-	caacuuaacuugcauuguuaaucaaaaauucuuuucucaaag
chr1	200553345	200553382	Kif14-1653869	39.7987	-	gauguguaggcacuuuuaugaccacccaugaaagaaaa
chr1	200640895	200640914	Ddx59-1523821	14.6737	-	cgugugaugauauaggacaa
chr1	200858686	200858704	Camsap2-3069566	15.0765	+	cucaaguauuaacauucuc
chr1	200859335	200859370	Camsap2-3069566	42.8384	+	guuuucuuucaugggaaguagagauaaaaauauaua
chr1	200859530	200859567	Camsap2-3069566	61.9062	+	caaaugcugucaauauuuuacuguaauuuauguucuua
chr1	200860615	200860633	Camsap2-3069566	15.0765	+	gaugcugugcuguaaaaua
chr1	200914335	200914362	C1orf106-5915122	21.4903	+	uuguagccucagggggucuggcuggggg
chr1	200969495	200969511	Kif21b-5004506	16.8198	-	accucugccgauggcug
chr1	200969569	200969639	Kif21b-5004506	94.7425	-	gaugaaucagggcccugcccugcccaccaacucuuuucuagcaaucauguccugcccaggcugcaggcuuc
chr1	200969835	200969864	Kif21b-5004506	32.0103	-	agauccuucccugcccucuugugugcaagg
chr1	200969984	200970031	Kif21b-5004506	71.8204	-	aggagcagugacuuucuucccacugugugucccggaccugugguaugu
chr1	200970093	200970116	Kif21b-5004506	25.2529	-	ugggcugggagcaggcauaucccc
chr1	200970147	200970181	Kif21b-5004506	48.6079	-	uagggaacauaacacuucuuugcccugcuagcucu
chr1	200970440	200970478	Kif21b-5004506	52.5292	-	aggaggaaagauuaacaggcggagccuggcacacccaag
chr1	200970646	200970666	Kif21b-5004506	22.4778	-	gguucccuggauagaaggagu
chr1	200971188	200971199	Kif21b-5004506	12.3452	-	cuucaugagagu
chr1	200971249	200971270	Kif21b-5004506	22.6998	-	ucauugacucucuaaacuugaa
chr1	200971434	200971471	Kif21b-5004506	39.9871	-	aagacucuguccccuugagcucccacccccgggccggg
chr1	200971497	200971515	Kif21b-5004506	20.8355	-	aaagaauccguccgcauga
chr1	200971613	200971656	Kif21b-5004506	62.0303	-	cagcaauggcuggaaauccuucuuccucuggccaccccgggggu
chr1	200971689	200971712	Kif21b-5004506	34.3406	-	gauagcaggaaggagacccccuug
chr1	200971764	200971781	Kif21b-5004506	23.9538	-	acagaggcuaagacggcu
chr1	200971810	200971816	Kif21b-5004506	6.54666	-	ccugguc
chr1	200972197	200972209	Kif21b-5004506	13.1292	-	ggcagaguuucuc
chr1	200972303	200972339	Kif21b-5004506	44.6676	-	gucccccacugggccggggagucucuccagcuucucu
chr1	200972420	200972438	Kif21b-5004506	20.3493	-	gccacguaggaagcagcau
chr1	200972505	200972535	Kif21b-5004506	53.8172	-	ucucacucgcgaggucuugugcccagcgccc
chr1	200972777	200972819	Kif21b-5004506	57.7407	-	uuucuuccccuauauucuuucccucagcucuugggggccagaa
chr1	200973000	200973029	Kif21b-5004506	31.8736	-	ggcggcugggccuugcagcuaacccuuaac
chr1	200973222	200973238	Kif21b-5004506	17.8297	-	cacauugucuccugcug
chr1	201113989	201114006	Ascl5-8354484	2.91663	-	uacauaggcacugcgucg
chr1	201134792	201134816	Tmem9-1621930	25.7211	-	uguguaaaucaaggaagccaucauu
chr1	201135383	201135449	Tmem9-1621930	75.0341	-	gggucuuugggguugaagggagggggaaggcaggccagaagggaauggagacauucgaggcggccuc
chr1	201135575	201135601	Tmem9-1621930	22.9616	-	aagcagggggcuacuucucccuucccu
chr1	201330475	201330523	Pkp1-8372482	25.4488	+	guguuucuuacucauaggcaaggacaacaugugcuuuuuggugagcugc
chr1	201465174	201465198	Phlda3-7262326	32.2584	-	cugucauuuauacucucaggcuuua
chr1	201465339	201465387	Phlda3-7262326	51.8184	-	ggauaggcagagacacuaaaaccccaguagacagggccuuggugguccu
chr1	201465647	201465671	Phlda3-7262326	11.9234	-	ccuuuugggacccccacccauccag
chr1	201465827	201465842	Phlda3-7262326	12.7278	-	cccauggggugccgag
chr1	201465888	201465916	Phlda3-7262326	31.0445	-	ugugguccugcccucuguccugcagacug
chr1	201466073	201466112	Phlda3-7262326	32.1845	-	cguguggaggaggcgcuggagcugaaggaauggacgagcc
chr1	201468391	201468401	Phlda3-9925776	16.8682	-	ccaccgggcgc
chr1	201483699	201483722	Csrp1-1869447	29.7882	-	agaucacaucacuccaccccugcc
chr1	201483765	201483779	Csrp1-1869447	14.5895	-	ucuucccuuuaaccc
chr1	201483955	201483984	Csrp1-1869447	32.8586	-	uaccugaaacauauauuggcauuuaucaau
chr1	201484057	201484064	Csrp1-1869447	5.51911	-	cuuaagga
chr1	201484377	201484389	Csrp1-1869447	12.8899	-	agcugaccaagac
chr1	201484410	201484468	Csrp1-1869447	68.7196	-	aggugagagcaggccccucuccccacaccucgccccacagagcucuguucuuagccucc
chr1	201484493	201484513	Csrp1-1869447	21.5756	-	ggaucugacaccaucaccagu
chr1	201484561	201484591	Csrp1-1869447	51.2405	-	uugaacuugggcaucuggcucccuuugguuu
chr1	201484675	201484687	Csrp1-1869447	12.8442	-	cccacuccugcgc
chr1	201820356	201820375	Nav1-8556963	9.97131	+	gaagcuccucagauuuucuc
chr1	201820634	201820670	Nav1-8556963	22.5963	+	aaccugagaagucaccaaaccacaaaaauaaccuuac
chr1	201820869	201820892	Nav1-8556963	13.5176	+	uggguugcuuuuccaggggcuagu
chr1	201821273	201821294	Nav1-8556963	11.1781	+	uuuucacaaaugaguauucaca
chr1	201822042	201822080	Nav1-8556963	21.4284	+	gcugccccucacaaaagcuucugcauccacgugguaagc
chr1	201822190	201822253	Nav1-8556963	32.9224	+	uggugggaagaggcuguguguccaaggauggugcugaaaucacugccuuaaggucucugcugug
chr1	201822619	201822661	Nav1-8556963	23.842	+	gacuuuuuauuucucuuccugggauccaccacccucuacucuc
chr1	201823052	201823083	Nav1-8556963	21.0434	+	gcuaaauucucaaccgccaggcaccuucagaa
chr1	201825845	201825863	Nav1-8556963	6.59013	+	agauacggaguuuugccuu
chr1	201826845	201826872	Nav1-8556963	10.0234	+	cuuccuucaucaccacugaggccacccc
chr1	201876066	201876076	Ipo9-7467171	6.4833	+	uuucuacauuu
chr1	201876292	201876307	Ipo9-7467171	17.076	+	cuuuuuucuccccgac
chr1	201876351	201876359	Ipo9-7467171	8.51989	+	agaaacauu
chr1	201876565	201876571	Ipo9-7467171	4.30812	+	gcuucau
chr1	201876654	201876687	Ipo9-7467171	39.7467	+	gcuucauugcaugacauaacccuuccccucaagc
chr1	201876890	201876911	Ipo9-7467171	16.8945	+	agugcuuaaguuguagcccuca
chr1	201876969	201877011	Ipo9-7467171	44.6306	+	ugcaugguauaaggugucucagcaccuguuugccuucuauucc
chr1	201877517	201877563	Ipo9-7467171	51.2539	+	cauggggagaaagaugaaaccuguguuccccuuuuuuugguagugcc
chr1	201878443	201878461	Ipo9-7467171	18.656	+	auuagacaaacauucuaua
chr1	201878561	201878594	Ipo9-7467171	42.7055	+	guccugaggaaagggcccuaguaacacuuaaggg
chr1	201878655	201878671	Ipo9-7467171	16.4962	+	ugugcagguacuuaauu
chr1	201879010	201879038	Ipo9-7467171	29.4489	+	gcagcuggggcaccaaggggcucccagga
chr1	201879360	201879391	Ipo9-7467171	32.6997	+	ccacuaacuaacaaacuauaaauucacccauu
chr1	201879451	201879462	Ipo9-7467171	10.1998	+	ugacagaugacu
chr1	201879475	201879491	Ipo9-7467171	12.3808	+	uacccauuccacaaaag
chr1	201879552	201879563	Ipo9-7467171	7.78167	+	uagauaauaaga
chr1	201879693	201879704	Ipo9-7467171	10.6239	+	agaguugaggac
chr1	201880555	201880565	Ipo9-7467171	9.29969	+	uaagcugaccc
chr1	201880768	201880792	Ipo9-7467171	25.1313	+	uuuucaacuuuaggauugugcaaaa
chr1	201880871	201880886	Ipo9-7467171	10.4753	+	caacacuuuauuauaa
chr1	201881055	201881076	Ipo9-7467171	21.9177	+	guauaauaaauguggggagugc
chr1	201881094	201881108	Ipo9-7467171	9.7116	+	uacuggguuuaguuc
chr1	201881426	201881435	Ipo9-7467171	6.43488	+	ccugugcauu
chr1	201881713	201881738	Ipo9-7467171	31.1355	+	uguugaugcaaaugugacuagaaggg
chr1	201881756	201881797	Ipo9-7467171	43.4936	+	ugaaggggugggagaugggagaaaggaaugcagucuggcagc
chr1	201881903	201881940	Ipo9-7467171	48.5442	+	uaggacuuaaagacugacaaguaaggauuuuccaaaag
chr1	201881954	201882000	Ipo9-7467171	54.5263	+	augaauugucuuaaaauguugcagugaguuccuccucaucaauccaa
chr1	201882101	201882120	Ipo9-7467171	21.775	+	caguagcaaagcacccaaaa
chr1	201882205	201882217	Ipo9-7467171	8.44785	+	gcggaccacgaca
chr1	201882471	201882500	Ipo9-7467171	43.4633	+	auuuaaguuucccuaauggaugguacaggu
chr1	201882579	201882590	Ipo9-7467171	11.1128	+	uggcuuccuaaa
chr1	201882664	201882733	Ipo9-7467171	77.6532	+	aagcaaugaggaacuacuggccugacuaggaggccuagaagucccucccaggcuugaguuguucugacuu
chr1	201882841	201882928	Ipo9-7467171	91.0005	+	ggaugacuucauuaaagcaccucuagugguggaagaugucccauccuaucccccacccauagcugggagcuauguuuggcucauucuu
chr1	201883037	201883057	Ipo9-7467171	13.835	+	cacugcagcccugccugagga
chr1	201883071	201883106	Ipo9-7467171	48.3637	+	aggugguaggcccagcucuugccuuccaccuacuaa
chr1	201883172	201883186	Ipo9-7467171	15.5822	+	cccccccccccaaca
chr1	201883282	201883303	Ipo9-7467171	27.2103	+	cuggacccuauggugaaagcuc
chr1	201883352	201883369	Ipo9-7467171	17.5882	+	aaaagggggguaguuuuc
chr1	201883397	201883428	Ipo9-7467171	32.6997	+	ccacggggccuaugagcggugagacuccugcc
chr1	201883537	201883612	Ipo9-7467171	107.998	+	uuguaccuggggcacacagaccaacacuucugaauuugcaagcuuaagagcauguaugagcagaaccugugcagac
chr1	201892657	201892685	Shisa4-100271	24.8623	+	cuuucugaccuuggccaugucuccaaagg
chr1	201969589	201969600	Timm17a-7459710	14.0001	+	uugugguucgag
chr1	201969685	201969696	Timm17a-7459710	11.8544	+	agcacuuuuuuc
chr1	201969740	201969756	Timm17a-7459710	24.6302	+	uuuauuuauucacacuu
chr1	201969789	201969812	Timm17a-7459710	35.706	+	aucgcuaaaggaaaauacaguaag
chr1	201970010	201970039	Timm17a-7459710	28.6324	+	uuagucccucaucacuugaagugacuucug
chr1	201970151	201970186	Timm17a-7459710	63.8637	+	uuuugaggauauuggauacaaaacucucuuccuuua
chr1	202005808	202005831	Rnpep-3246817	25.9025	+	uggaguuuauauccccucaggaua
chr1	202005889	202005921	Rnpep-3246817	33.1971	+	acuucucuauagcccacugagccccgagacaga
chr1	202005999	202006014	Rnpep-3246817	12.9067	+	cugggaagaaguggag
chr1	202133422	202133463	Arl8a-7507578	76.132	-	uuuuuuugcuuccuaauaacaaugacaacaaaaaaaauaaau
chr1	202133791	202133810	Arl8a-7507578	28.3321	-	acccccagccuggguagagc
chr1	202133865	202133876	Arl8a-7507578	11.8982	-	cuggcuuguccu
chr1	202133956	202133966	Arl8a-7507578	10.6177	-	aucagaagagg
chr1	202134034	202134046	Arl8a-7507578	18.4117	-	cugcaggggccuu
chr1	202134105	202134142	Arl8a-7507578	63.0215	-	caacacucucuguuauuguccuguguguacaguauaua
chr1	202134170	202134182	Arl8a-7507578	12.7467	-	ccccuggcuuuuc
chr1	202134315	202134336	Arl8a-7507578	25.6991	-	ccagaguccuguucugcugagg
chr1	202134439	202134460	Arl8a-7507578	35.6162	-	agcccuucucccucagaccagg
chr1	202147160	202147173	Ptpn7-2860981	18.8067	-	gauccugcccuggg
chr1	202147329	202147378	Ptpn7-2860981	52.0968	-	ccucacucaggacuucucuccugaagaacacgcagugcuaaaacugagga
chr1	202147511	202147562	Ptpn7-2860981	75.7573	-	uaccucaggacugaacgccacaccucaggauuccuccuccuugaaucugaga
chr1	202147616	202147634	Ptpn7-2860981	19.098	-	acugucuaccugagagaau
chr1	202148279	202148301	Ptpn7-2860981	23.062	-	gcccagguguccugguguucucu
chr1	202148464	202148476	Ptpn7-2860981	9.72444	-	gugcuugcaguca
chr1	202329443	202329492	Ube2t-5498490	39.598	-	ggcuacaaggaacuuuucucucuaaucacaagaaacaccagagccaaaag
chr1	202330847	202330868	Ube2t-5498490	10.556	-	ccuaugaauuaccucguacucu
chr1	202331512	202331549	Ube2t-5498490	30.4662	-	agcaucacuagggauauugaauguuugacacagaugua
chr1	202331658	202331707	Ube2t-5498490	35.3274	-	uguauuuugaaaucuuuuaaaccugaaaaauaaauagucauuuaauguug
chr1	202437975	202438015	Ppp1r12b-9404102	22.33	+	gcuccucuucaagcccucggauuucugcucuacuggacaac
chr1	202580588	202580624	Ppp1r12b-6430481	22.9005	+	aagggacagcauuugcugcccccaccccucuuuucca
chr1	202580987	202581013	Ppp1r12b-6430481	24.1645	+	gccacuccaggauccugauuggggugc
chr1	202581345	202581383	Ppp1r12b-6430481	24.1981	+	gggaagucauuauucuggagacaagaaaaucaucacucu
chr1	202581543	202581585	Ppp1r12b-6430481	52.6807	+	gaccuuguuuuccucucuucgcccugacaccugcuucuaauga
chr1	202581763	202581783	Ppp1r12b-6430481	20.6275	+	uggugaauuugauuauuucca
chr1	202581878	202581908	Ppp1r12b-6430481	28.2754	+	auugaugagagucauggaaguuuagaguggc
chr1	202582989	202583014	Ppp1r12b-6430481	14.9333	+	ucauuuccaaccauuuuucaagagaa
chr1	202583547	202583589	Ppp1r12b-6430481	40.608	+	gauuucuggucuaucuccagagauaaaauaccauuccuucaca
chr1	202584021	202584043	Ppp1r12b-6430481	23.7574	+	agauagcuccagaguaugaugac
chr1	202584525	202584552	Ppp1r12b-6430481	25.2046	+	guacuuuguuaggugucuggauuuuugg
chr1	202584805	202584826	Ppp1r12b-6430481	19.9051	+	gaaauucuacucuaccagauga
chr1	202585218	202585260	Ppp1r12b-6430481	39.8741	+	agcugcugggcucaagcaauccaccuggcugggccucccaaag
chr1	202585279	202585305	Ppp1r12b-6430481	16.4127	+	aagggcccacgcccagccuaccauacu
chr1	202585356	202585414	Ppp1r12b-6430481	63.3387	+	caauaagcaggcagcuuugaggacaaaaaggcaacauuaaaagauaagacccuagaagu
chr1	202585508	202585546	Ppp1r12b-6430481	41.9453	+	gauaaucuuuaugugcccuuuccuuuuggcuuaaaauuc
chr1	202585588	202585628	Ppp1r12b-6430481	25.4957	+	gauuucugcuucaaaaauucuuucuaaccucaaaaauccaa
chr1	202585643	202585676	Ppp1r12b-6430481	31.3709	+	guuuucuucuggauuuaaacuguuuaauaugagc
chr1	202586277	202586304	Ppp1r12b-6430481	25.2046	+	gacccuggaaguggagguggcugugugc
chr1	202586521	202586540	Ppp1r12b-6430481	12.6343	+	ccugucagggacagcuauug
chr1	202586735	202586778	Ppp1r12b-6430481	41.6481	+	gaacccagguuuggcuuacaacccagugucccggaagcccuccu
chr1	202586818	202586846	Ppp1r12b-6430481	17.7102	+	caauaccauuaaugaauguucuggccuua
chr1	202587105	202587159	Ppp1r12b-6430481	60.2866	+	cuguuauuucuccuccaaauuuuucccugauguuuccaauaaagauuuacuuggg
chr1	202587183	202587203	Ppp1r12b-6430481	17.9606	+	augcucuuauguccuuccaga
chr1	202587833	202587886	Ppp1r12b-6430481	64.0234	+	gaagagagguuagguaaagagaguuuggaggaaaaaagacaccaggaggcaggc
chr1	202591649	202591685	Ppp1r12b-6430481	34.4417	+	gcaggaggaugcacgagggaagagcgucagccccugu
chr1	202592152	202592170	Ppp1r12b-6430481	11.2223	+	auucaaacagugggaggaa
chr1	202725474	202725510	Kdm5b-3324525	27.2212	-	uggcuucgcccucuuugccccucugucaucaauccuu
chr1	202726451	202726474	Kdm5b-3324525	17.4745	-	cuguuuguuuuuuguuuuuccuuc
chr1	202726700	202726745	Kdm5b-3324525	52.8671	-	acuacagacugaugugaucuaaaaaccauguuucauuguguguuag
chr1	202727058	202727091	Kdm5b-3324525	38.2718	-	uuuuucuucuucaccuguggguggugguacacag
chr1	202727567	202727597	Kdm5b-3324525	40.3532	-	cuuuugcuuaccuuuuccuauucuguugcca
chr1	202727658	202727681	Kdm5b-3324525	26.2824	-	uguggauagcccauagcuauuuuc
chr1	202727806	202727857	Kdm5b-3324525	53.3728	-	ugaauugacaggggaacuugguuuaggguuaagacguuggaaggaaaucuaa
chr1	202727983	202728002	Kdm5b-3324525	14.4729	-	ucacuaacaaagaaccccuc
chr1	202728098	202728133	Kdm5b-3324525	34.4447	-	ccagaaggggcugcuugcuuuugccucugcccaacc
chr1	202728238	202728249	Kdm5b-3324525	10.2796	-	uaucaaauguua
chr1	202728401	202728447	Kdm5b-3324525	43.6444	-	aaaacaaaacaaaacaaacuuccaaacaguguguuggugcuuuagcg
chr1	202728483	202728503	Kdm5b-3324525	30.7863	-	gacuagguuuauuuaucugag
chr1	202728640	202728687	Kdm5b-3324525	84.7754	-	cuuaagaguccaacucacuuccagugcccaaaagggcacccaccagaa
chr1	202728840	202728867	Kdm5b-3324525	20.4762	-	aaacaacuaaaaaaauuuuugacacuuu
chr1	202728889	202728914	Kdm5b-3324525	28.5415	-	cuauuccuuaugggaucauuuuucca
chr1	202729029	202729034	Kdm5b-3324525	4.10739	-	aacaca
chr1	202876481	202876499	Rabif-3169562	11.109	-	acgaggaguagccgagaca
chr1	202877280	202877295	Rabif-3169562	15.2611	-	gcaacagugagccccu
chr1	202877897	202877937	Rabif-3169562	37.1866	-	gcccacaguggcuggagacaucggugcuaucagacuaaaau
chr1	202878343	202878377	Rabif-3169562	20.9375	-	cugggaggugggcuuggugugagggccaccguucu
chr1	202878537	202878574	Rabif-3169562	34.2794	-	augaggcuacacauguaacugaguaacuaugaggacuu
chr1	202878743	202878835	Rabif-3169562	94.154	-	caaacgucauuucuucauuucccucacaccuaauaggcucucaguacauacuugugaaucagcugcuauuugcuguggguagauagaggcaac
chr1	202879078	202879111	Rabif-3169562	30.4191	-	uuuuauuucuagugaaacuuuuauauacguaucg
chr1	202879150	202879203	Rabif-3169562	65.3479	-	cugucucaaacaaacaacaacaguaacaacaaaaaaauauauagcgacuugaau
chr1	202879572	202879593	Rabif-3169562	12.9409	-	gagcuuuaguaagcaauugaga
chr1	202880094	202880122	Rabif-3169562	17.193	-	guaacuuucuucuuuuguucauaggcaag
chr1	202880206	202880237	Rabif-3169562	28.489	-	cccagcccuggcuguuuacucaggcucucuua
chr1	202880496	202880512	Rabif-3169562	14.7572	-	cccuugugaucuacagu
chr1	202880629	202880639	Rabif-3169562	7.08136	-	gcaguauucaa
chr1	202880676	202880690	Rabif-3169562	12.6842	-	cccuaggcucuguuu
chr1	202880807	202880836	Rabif-3169562	37.4021	-	ugcagaggguuaauccugcuuccuaaagcc
chr1	202880968	202880976	Rabif-3169562	11.3744	-	ugaggggag
chr1	202891261	202891277	Klhl12-3052583	16.1399	-	uucuuguuuugugggua
chr1	202891337	202891344	Klhl12-3052583	7.47124	-	uuucagua
chr1	202891526	202891554	Klhl12-3052583	29.0402	-	gggcugggagugacaguagccuaguaguu
chr1	202891568	202891590	Klhl12-3052583	26.0926	-	uacacuauuacacuuccacacua
chr1	202891705	202891781	Klhl12-3052583	118.694	-	cagcauaaaagagugaacaaauguugggaugagagaagaugacaucaaugugggaguucaguauaacuggggauaaa
chr1	202891954	202891967	Klhl12-3052583	13.3601	-	aucugacacuucuu
chr1	202892232	202892272	Klhl12-3052583	60.4762	-	uuuggggagcacuuuccugucauuucuaacuuaccacaugc
chr1	202892446	202892468	Klhl12-3052583	22.8711	-	aauccuuuccagaaugucuguuu
chr1	202892505	202892522	Klhl12-3052583	20.4225	-	agcaccauccagagcuag
chr1	202940912	202940950	Adipor1-7643016	58.251	-	aaagauauuuaauauuuaauacuaagcuuuaaaaagaaa
chr1	202941319	202941336	Adipor1-7643016	18.207	-	caucuaccggccccucac
chr1	202941366	202941409	Adipor1-7643016	47.5919	-	uaaacuuuccauuuccauucuccuagcuggggauggggcauggu
chr1	202961918	202961949	Cyb5r1-2646346	34.392	-	aucgaaaacugcuguuuguggcaggaaccccu
chr1	202962175	202962179	Cyb5r1-2646346	2.12907	-	aaagg
chr1	202962444	202962460	Cyb5r1-2646346	13.1046	-	ccuuagauuccuuuccu
chr1	202962501	202962511	Cyb5r1-2646346	6.5884	-	ccuggugcugu
chr1	203023064	203023095	Tmem183a-6380355	37.9422	+	gcagccucgaguguaguccauuaguaaucaga
chr1	203023153	203023165	Tmem183a-6380355	12.188	+	cagguucuagggc
chr1	203023329	203023378	Tmem183a-6380355	54.8682	+	gugaaaauuguugaucuugcuguagggaaaaauuaaacucuuugaaucuc
chr1	203023540	203023567	Tmem183a-6380355	21.1069	+	accauauugacuuguguaucuuuuuuaa
chr1	203023655	203023675	Tmem183a-6380355	23.0759	+	ugaugacuuuauacccuuggu
chr1	203023829	203023848	Tmem183a-6380355	21.1926	+	uuguaccauaaguuuaaaag
chr1	203024028	203024055	Tmem183a-6380355	31.3714	+	uaaaaccaagaaaguuauuucaggaagg
chr1	203024332	203024375	Tmem183a-6380355	63.7064	+	gaaaaccuugcugcuugucucuccucccacccuccaccauccaa
chr1	203024414	203024426	Tmem183a-6380355	9.33849	+	ggaggugggcauu
chr1	203076881	203076914	Ppfia4-4540733	18.113	+	auccccagcaucaccacucucccaacccaucacc
chr1	203077021	203077062	Ppfia4-4540733	23.4857	+	ugagguagagauuccaggcccuggcauaagcugaaucccaaa
chr1	203077752	203077787	Ppfia4-4540733	26.5331	+	auacccgcuccucaccuacucccucauccuaccaag
chr1	203078106	203078125	Ppfia4-4540733	10.2628	+	cucucccuuaggcuugggca
chr1	203078198	203078239	Ppfia4-4540733	22.5988	+	uggagggauuauugagcagaaaaugaguuggauggagauaaa
chr1	203165639	203165659	Adora1-3168198	12.3623	+	cuuccucuuugcccucagcug
chr1	203165899	203165935	Adora1-3168198	34.2154	+	agaccccgccuuccgcucccaccagcccacauccagu
chr1	203165963	203165986	Adora1-3168198	20.437	+	cgcugucccaggggucucccugag
chr1	203166979	203167026	Adora1-3168198	45.851	+	ugugggggaaggccuugcugucaugugaaucccucaauaccccuagua
chr1	203216243	203216265	Chit1-6641406	12.3465	-	cuuugcaggcccuaucucaccua
chr1	203307566	203307587	Btg2-5276252	27.1801	+	aaaggaggaaaagaaaccaaaa
chr1	203307649	203307662	Btg2-5276252	14.484	+	uuuggagagaacug
chr1	203307676	203307707	Btg2-5276252	41.1309	+	ucugugagccagugucugccuauaggaggggg
chr1	203308048	203308064	Btg2-5276252	14.5504	+	cuaauucuacccucagg
chr1	203308273	203308313	Btg2-5276252	53.9895	+	ggauguuuuuuggccaaaacucuuccuuuuggaaccacaug
chr1	203308632	203308671	Btg2-5276252	53.6859	+	uauuccuuggcugaaugggagagugccccauguucugcaa
chr1	203308724	203308782	Btg2-5276252	86.4298	+	cacuguuuuuucucccuggugcucagagcaccugugggaaagguugcugucugucucag
chr1	203308972	203309016	Btg2-5276252	59.2846	+	auggccacccuccugcuguugccccuuagugaggaaucuucaccc
chr1	203309498	203309519	Btg2-5276252	25.6644	+	acaaagguuacuaauuguauga
chr1	203309548	203309589	Btg2-5276252	43.2599	+	cuuauggacaaauguacaccuuuuuguuacuuuaauaaaaau
chr1	203739572	203739580	Atp2b4-7409873	8.04215	+	uucccucca
chr1	203739657	203739701	Atp2b4-7409873	52.2364	+	gaguugccacgaacaccacuccuggaugaggaagaggaggaaaau
chr1	203739757	203739793	Atp2b4-7409873	44.6371	+	cuccauaugccaauacaaacaacaaugcgguggauug
chr1	203739845	203739860	Atp2b4-7409873	22.063	+	aucaguuugaauuuuc
chr1	203740041	203740054	Atp2b4-7409873	13.5257	+	uugacuugggguuu
chr1	203740760	203740832	Atp2b4-7409873	115.942	+	cucuuauuccuaaagugguggcaaaagaaugaacuggguaugacccugcccccuuacugggcuuggauauuga
chr1	203740886	203740904	Atp2b4-7409873	22.8468	+	ugggcuccucuuuggggug
chr1	203740987	203741011	Atp2b4-7409873	27.7117	+	gaggccaaagagccauucuagcaug
chr1	203741151	203741161	Atp2b4-7409873	10.6036	+	uucucaaauau
chr1	203741182	203741243	Atp2b4-7409873	93.617	+	uccaaagugggaggccccugugacauuuugccaacuuaaacgagaaaaagaccccccgcacc
chr1	203741731	203741746	Atp2b4-7409873	20.7693	+	guaggaaauaggaaag
chr1	203741773	203741797	Atp2b4-7409873	34.2563	+	guacaugcuucaauaauucuuuuuu
chr1	203741853	203741888	Atp2b4-7409873	42.5006	+	cauauauauucaucaacuauuuuagaagauuuaauu
chr1	203742052	203742072	Atp2b4-7409873	20.5988	+	uguucuaguuuccauaauagg
chr1	203742242	203742257	Atp2b4-7409873	17.6018	+	uauauuuguaauuggu
chr1	203742530	203742591	Atp2b4-7409873	81.9776	+	acguaucauccuagcuuccucucuuaauaaaccuagaaaaacggguaguaaacuguggauag
chr1	203742634	203742654	Atp2b4-7409873	18.0319	+	aucuuccccccaacccccacc
chr1	203742945	203742965	Atp2b4-7409873	25.3811	+	aaaacaauggcugguucuagc
chr1	203743183	203743194	Atp2b4-7409873	11.6731	+	aggggcguggca
chr1	203743379	203743388	Atp2b4-7409873	12.3665	+	gccauuccag
chr1	203743469	203743478	Atp2b4-7409873	10.3248	+	cugcuguucc
chr1	203743536	203743569	Atp2b4-7409873	40.611	+	uugguucauguuuucuccccauauguauauaugc
chr1	203743672	203743698	Atp2b4-7409873	40.3796	+	acuaguauaacaagcacugguauuuuu
chr1	203743767	203743803	Atp2b4-7409873	37.3376	+	caaagcaacguauaccccaguccaguguguguugcca
chr1	203743906	203743933	Atp2b4-7409873	33.2762	+	ggaaaaaaaaugcuauaaacugcaaauc
chr1	203744055	203744070	Atp2b4-7409873	14.4546	+	agaauaaaaacucaug
chr1	203774811	203774829	Lax1-2905216	20.9516	+	cugagaugagcagugaacu
chr1	203774949	203774970	Lax1-2905216	24.4113	+	aagaaagcaggaaaguagugca
chr1	203775185	203775199	Lax1-2905216	16.0608	+	gugccaggaguucua
chr1	203775370	203775385	Lax1-2905216	17.7451	+	gugacagagcgagacu
chr1	203775473	203775519	Lax1-2905216	50.2348	+	gcugaugggauugcaaagcgucagggcagcuuugaaaaacuuuucag
chr1	203775538	203775563	Lax1-2905216	20.4847	+	acuuaucauauggcccagccauuuca
chr1	203775744	203775768	Lax1-2905216	29.2799	+	aaaaugaacucuugguucacacaau
chr1	203776045	203776060	Lax1-2905216	16.5766	+	cgguggcucacacccg
chr1	203776193	203776233	Lax1-2905216	48.1131	+	uaaacccugucucucauauuuguaaaacuacaaaaauuagc
chr1	203776353	203776392	Lax1-2905216	57.2897	+	aaaaaaaaaaaaaaaaaaaaaacuguacacuagacaaagg
chr1	203776412	203776427	Lax1-2905216	12.6793	+	uuuuuuaaaaaugaac
chr1	203776502	203776522	Lax1-2905216	16.4702	+	caacucacugaaagggauggg
chr1	203776738	203776773	Lax1-2905216	53.3184	+	ugcagggcacccaacugguguccagaaagcuggaaa
chr1	203776948	203777036	Lax1-2905216	128.169	+	aucgaaaggacaaucccauagucaaguaaggagaaguuuguaucauaugugagaaugaagcuuaaauggacugaacaaaaucuuaaaca
chr1	203777723	203777754	Lax1-2905216	43.7554	+	uguugacuaauugucuuaucucauacacucga
chr1	203800510	203800527	Zbed6-6015465	12.409	+	aucuuaauagcuguaguu
chr1	203800584	203800633	Zbed6-6015465	71.1039	+	gggcugaaaauuccucagaggcaauauaauuuugauaaaaugaagauuaa
chr1	203800673	203800695	Zbed6-6015465	20.395	+	uuuugcuuauaccaaugagagag
chr1	203801200	203801209	Zbed6-6015465	5.62814	+	guugaauggg
chr1	203852905	203852927	Zc3h11a-6136139	21.7773	+	uuuaaagauucaacuaagcuuua
chr1	203853023	203853039	Zc3h11a-6136139	14.3676	+	auaucuaauuuauuauu
chr1	203853094	203853131	Zc3h11a-6136139	40.9894	+	uucuauuucugggauucccuggauucauuauaugagau
chr1	203853214	203853235	Zc3h11a-6136139	23.4236	+	auuaacacagggacaaaauuug
chr1	203853334	203853343	Zc3h11a-6136139	7.65255	+	cugccaauau
chr1	203853423	203853466	Zc3h11a-6136139	41.9718	+	gccaguuuucuucauuucugaauugaguuuucuuuucuugaugu
chr1	203853549	203853596	Zc3h11a-6136139	58.0722	+	uguauauaaucaggaggaagaggaaggaaggacuuacccauuuugaua
chr1	203853679	203853693	Zc3h11a-6136139	13.139	+	aagcggcucaucaag
chr1	203853899	203853944	Zc3h11a-6136139	60.6827	+	uucaccauggauuuucuacuuauuucguuuuuggaaucagcuuaca
chr1	203854085	203854113	Zc3h11a-6136139	23.7133	+	uacuuguuuguguuuuaaauaaaacugau
chr1	203869944	203870009	Snrpe-3278169	89.3839	+	gaagugagaaauuguugagaaggauacaguuuguuuuuagauguccuuuguccaaugugaacauuu
chr1	203870094	203870115	Snrpe-3278169	18.4257	+	cuucuuacuauucagcaguaga
chr1	203870481	203870497	Snrpe-3278169	9.29942	+	uuggauauagggaaaga
chr1	203870845	203870871	Snrpe-3278169	15.0067	+	cuaagugcuauuuaaauuggaucuuga
chr1	204126234	204126281	Sox13-3512322	59.2034	+	uuguucgugccccagagaugggcaaagcugugcacuugcagauacauu
chr1	204127549	204127566	Sox13-3512322	13.4224	+	cccgucuucucuccaucc
chr1	204131503	204131536	Etnk2-2906118	33.5396	-	gucccccugcuggggggacaggagagggaguggu
chr1	204131605	204131618	Etnk2-2906118	13.4465	-	cucaccuucuccaa
chr1	204131789	204131825	Etnk2-2906118	37.3001	-	cuggggaaggaggcggggagggcuccuuucuaccucc
chr1	204131859	204131873	Etnk2-2906118	7.48008	-	ccugcuggaauuggg
chr1	204131902	204131933	Etnk2-2906118	21.0557	-	cugcagccagguccugaaccauaaccaccccu
chr1	204403230	204403260	Ppp1r15b-2306697	30.9123	-	ugcaguauuaugagaggcccuucuaagaaac
chr1	204403693	204403704	Ppp1r15b-2306697	8.34639	-	uuuauacauuua
chr1	204403714	204403746	Ppp1r15b-2306697	33.4109	-	guaaucuuaaagagaaaaucuuuggagguuuua
chr1	204403808	204403857	Ppp1r15b-2306697	70.339	-	aucagaaggugauaagaaggacagaaaggacuauuuuaaaguuggacuga
chr1	204403881	204403925	Ppp1r15b-2306697	55.764	-	ccucacuaccaaaugagugaaagcuugauuaagaguucuuccaua
chr1	204404071	204404084	Ppp1r15b-2306697	14.138	-	gacaacauacaggc
chr1	204404103	204404119	Ppp1r15b-2306697	20.9692	-	aaagcaggcgucauuug
chr1	204404290	204404306	Ppp1r15b-2306697	12.1402	-	uuucgcuauguuggcca
chr1	204404329	204404342	Ppp1r15b-2306697	14.273	-	cggcuaauuuuuug
chr1	204404604	204404619	Ppp1r15b-2306697	11.843	-	uauccaguucuaagaa
chr1	204404880	204404891	Ppp1r15b-2306697	14.4891	-	uuacuuugaauu
chr1	204404950	204404981	Ppp1r15b-2306697	35.9239	-	ugagagaaguaauggcaaggccuuuacuuuca
chr1	204405020	204405034	Ppp1r15b-2306697	16.5571	-	aaaauauaaacuuca
chr1	204405076	204405092	Ppp1r15b-2306697	19.2542	-	ucaggaucccacuguaa
chr1	204405141	204405146	Ppp1r15b-2306697	6.96783	-	agaaaa
chr1	204405410	204405446	Ppp1r15b-2306697	41.7059	-	acugccacaaaacccauaugugcaguacuuuacuacu
chr1	204405478	204405518	Ppp1r15b-2306697	39.8955	-	aaugacuuggauugaaaauaugugguagccuuuuuauuucu
chr1	204405537	204405553	Ppp1r15b-2306697	18.9168	-	gcauuauuuugugucac
chr1	204405605	204405618	Ppp1r15b-2306697	15.5803	-	uucaaugauuuggc
chr1	204405680	204405758	Ppp1r15b-2306697	145.926	-	caauauuuauagggcuuaaagcccauuuucauuucuaaucuaaauuaugugugccuaucugaaaacuuugggcucuuuc
chr1	204405771	204405864	Ppp1r15b-2306697	156.728	-	uugauuuaguuggaugugcuuuuaaauguccuuugccugcaugagguggaaaggggaccuuuuugaguugucauuuugcacuuucaaaacuuau
chr1	204422729	204422774	Pik3c2b-1173715	64.0741	-	gugccuguagcucauuuuauuaugaccuauaugcuccugauuuaaa
chr1	204422966	204422982	Pik3c2b-1173715	25.0725	-	ucagaaacuccccguuu
chr1	204423012	204423031	Pik3c2b-1173715	19.507	-	agagugaaaugaggacauuc
chr1	204423472	204423488	Pik3c2b-1173715	13.6053	-	auucuuuauucccuacc
chr1	204423658	204423699	Pik3c2b-1173715	38.7863	-	ggggccauaaaccuauuuagucuggagccaaagggaugcccu
chr1	204423850	204423902	Pik3c2b-1173715	92.4258	-	ugacucaguccuuagauguaguuucacccaagagcaucuuggcccugggaaga
chr1	204423940	204423986	Pik3c2b-1173715	50.8366	-	gggggucagcuggucucuaugaauaugcugggggugcuuccccauag
chr1	204424093	204424102	Pik3c2b-1173715	7.01507	-	uauucaggga
chr1	204424221	204424245	Pik3c2b-1173715	26.8446	-	uuggggaggguuggggagggcugcc
chr1	204424260	204424270	Pik3c2b-1173715	8.46823	-	ggccagagccc
chr1	204536981	204537007	Mdm4-6831768	26.1583	+	agaucccauaacccuguaugacuuaac
chr1	204544535	204544567	Mdm4-3150026	38.6154	+	gauguggguacugccauuguuucagauacuaca
chr1	204549648	204549663	Mdm4-2812185	14.777	+	agauucagcugguuau
chr1	204549770	204549788	Mdm4-2812185	18.8307	+	ugucagagaauguucuuag
chr1	204549819	204549867	Mdm4-2812185	57.252	+	auacuggagcuaacaaugaagaacagaaguaaucugauuagucaaauua
chr1	204550007	204550095	Mdm4-2812185	134.842	+	cuaacgaguuguagaaaucugaguaaccacccaaaaaagcaauagaauguuucugucaccccaaaacacucccuucugccccucuucag
chr1	204550148	204550181	Mdm4-2812185	39.58	+	cuuuuuuuuuuccggggguauaggggaggugugg
chr1	204550197	204550210	Mdm4-2812185	12.8593	+	cuuguucugucucc
chr1	204550318	204550357	Mdm4-2812185	62.7299	+	cuagcauaaccacacuggcuaauuuuuuguggagaugaag
chr1	204550386	204550475	Mdm4-2812185	150.179	+	aacuccugggcucaaacaauccucccgccucagccuuccaaauugcugggauuauagucaugaggcaccuagucuggcccuuuugcaaga
chr1	204550514	204550547	Mdm4-2812185	31.8968	+	uacaaaggauauacuauccaacauauugcauauu
chr1	204550567	204550660	Mdm4-2812185	145.705	+	uuuuuuuuuuuuugagagacggucucacuuugucauccaagcuggagugcaguggugcaaacacggcccaccuccugggcucaagugauccucc
chr1	204550831	204550850	Mdm4-2812185	22.698	+	gcucaaagauauuuuuauga
chr1	204551112	204551132	Mdm4-2812185	19.6352	+	aguucacugcagccucgaccu
chr1	204551216	204551232	Mdm4-2812185	15.6847	+	uuguauuuuuuguacag
chr1	204551248	204551293	Mdm4-2812185	70.1847	+	guugcccaggcuggucccaaacuucuagccucaagcaacccuccug
chr1	204551359	204551392	Mdm4-2812185	32.5657	+	aggagucauuuagauuuuuuuugauccuuuuguu
chr1	204551667	204551714	Mdm4-2812185	77.0389	+	cucaaggguaugcaugugucauuuugaagaccaaggcccuagaauugu
chr1	204551727	204551761	Mdm4-2812185	48.9648	+	ucauaaaaaucaugaggguugcuuguuaaaaaugu
chr1	204551793	204551814	Mdm4-2812185	20.4836	+	ggaccaggaauuugcauuugaa
chr1	204552077	204552134	Mdm4-2812185	61.8885	+	gccugaccgacauggagaaaccccauuuuuacuaaaaauacaaaaaauuagcugggca
chr1	204552710	204552773	Mdm4-2812185	67.8227	+	ugaaagaauccucuuaggcugcucagcuucacucuuccugcuugcccaccgggguuuuucacug
chr1	204552840	204552873	Mdm4-2812185	32.6967	+	uguaggaaacuuuaaacuauuucuuuucuuuucu
chr1	204553095	204553172	Mdm4-2812185	96.7997	+	acuccugaccucaggucauccacccaccucagccucgcaaagugcugagauuacaggcaugagccacagcgcccagcu
chr1	204553286	204553302	Mdm4-2812185	20.5021	+	uucagaguuuacugcua
chr1	204553343	204553362	Mdm4-2812185	18.7243	+	aguuauugggaccaugugcu
chr1	204553826	204553867	Mdm4-2812185	63.1132	+	accagaucuuuaauaugguaugccauuuccccagucuaccaa
chr1	204554110	204554136	Mdm4-2812185	25.5074	+	ugucaauucaaugcaauguuggcugcc
chr1	204554193	204554237	Mdm4-2812185	71.6497	+	guaauguuaccucuugacucgcuuuugaaaggaagacaauuguua
chr1	204554467	204554490	Mdm4-2812185	29.3548	+	gcuauguuuuuagaaucaaagaug
chr1	204554591	204554603	Mdm4-2812185	11.9541	+	aauuuaucagacu
chr1	204555052	204555063	Mdm4-2812185	10.9726	+	uuaucugaaauc
chr1	204555479	204555503	Mdm4-2812185	23.4855	+	agggucaaggauaccuaaaaagggu
chr1	204555529	204555540	Mdm4-2812185	10.9726	+	ucuuucagagca
chr1	204555913	204555932	Mdm4-2812185	27.7473	+	aucugaaggcacuguuuuuu
chr1	204556019	204556044	Mdm4-2812185	28.7015	+	aagugggaagaaaacagcauuuuaaa
chr1	204556067	204556099	Mdm4-2812185	43.3373	+	ugaguaauaauaaaacucuggucucccuuaaga
chr1	204556135	204556155	Mdm4-2812185	26.5278	+	auccccuuaguuccaaaguua
chr1	204556308	204556330	Mdm4-2812185	40.4943	+	gcuacuaucuaauaaaguaacaa
chr1	204556479	204556496	Mdm4-2812185	16.6792	+	uugcgcucuggagcucga
chr1	204556649	204556668	Mdm4-2812185	33.5935	+	uggcaccacugcaauccaag
chr1	204556794	204556820	Mdm4-2812185	44.8135	+	uggguuuuuuuuucccccuuuuaaaau
chr1	204556982	204557002	Mdm4-2812185	28.7854	+	ucuugacguccguaugccuca
chr1	204557033	204557048	Mdm4-2812185	14.8522	+	uaccuacccuuuucua
chr1	204557170	204557191	Mdm4-2812185	29.5507	+	aauaccucauguucuggaagcu
chr1	204557426	204557457	Mdm4-2812185	30.0149	+	agagucuuacucugucacccaggcuggaaugc
chr1	205083234	205083300	Tmem81-437621	53.088	-	auugccuguguuccugggaagaguucuaagaagcuugcauucauuuucuacccuuuaugacuuggau
chr1	205086217	205086228	Rbbp5-6390486	11.975	-	aguuuuguacaa
chr1	205086403	205086427	Rbbp5-6390486	18.0667	-	ccgucucuacuaaaaauacaaaaau
chr1	205086514	205086545	Rbbp5-6390486	31.4671	-	aauauucugggcugggcaugguggcucacacc
chr1	205086873	205086906	Rbbp5-6390486	56.6685	-	acauuauauccauuccaguccucugcacuguaca
chr1	205086920	205086953	Rbbp5-6390486	28.0963	-	ugguugagauuaguagauggcucacuagacaugu
chr1	205087208	205087229	Rbbp5-6390486	15.8278	-	augagacucuaucucaaaaaaa
chr1	205087750	205087778	Rbbp5-6390486	21.0148	-	cagucacuuccuuucugugaaagguugcu
chr1	205087831	205087863	Rbbp5-6390486	42.3245	-	guaucacugccuguggaaaucuauccucaucag
chr1	205087892	205087929	Rbbp5-6390486	75.7335	-	aguaaaaccauccagaaucaaagcagcaaccacauagu
chr1	205087944	205087972	Rbbp5-6390486	32.2692	-	agcuacuuuuuuacuggggugggggaauc
chr1	205088035	205088048	Rbbp5-6390486	18.5632	-	agaaucaucaauag
chr1	205088235	205088292	Rbbp5-6390486	55.3002	-	cuauauuuccauauugugugcaaaggaugggcagaaaagaaagugcuugaaagauuuc
chr1	205088413	205088436	Rbbp5-6390486	26.3686	-	caugucauuuccuaucucccauuu
chr1	205088516	205088581	Rbbp5-6390486	107.771	-	ccaaauagacucucaggaaugaagauuugugaagacaucagauaggaauuuugacucauuuaaacu
chr1	205143149	205143184	Dstyk-1660152	54.8266	-	gcagagcaagacuccaucucaaaaaaaaaaaaaaga
chr1	205143834	205143868	Dstyk-1660152	41.6778	-	gaagcaguggaggaaagaaugcauuacuaccacag
chr1	205144272	205144313	Dstyk-1660152	50.6285	-	gcaugaaagaaugacccuuauuguggucuguccuucuaauca
chr1	205144371	205144389	Dstyk-1660152	21.1832	-	auuuuaccucccagcuuug
chr1	205144545	205144573	Dstyk-1660152	23.0464	-	uugcuuuuguuuuauaacauugucagcua
chr1	205144800	205144821	Dstyk-1660152	25.0102	-	uucucuagcagauuccccaaca
chr1	205144866	205144889	Dstyk-1660152	18.5198	-	gauuuuuuuccucuacccagaguc
chr1	205144952	205145016	Dstyk-1660152	76.1302	-	ucccuuuccagacuguuuucuuuugacucuaacuauaaucauaagucugugcuuccauuaugaag
chr1	205145701	205145713	Dstyk-1660152	9.62892	-	uauaagaugaguu
chr1	205145731	205145769	Dstyk-1660152	53.0049	-	uggucuggccccuguguucagcccgagaguuuguaaaac
chr1	205145840	205145876	Dstyk-1660152	56.6765	-	gccuuccucaaccaaacugguccauuagauuccgaaa
chr1	205146104	205146182	Dstyk-1660152	91.9221	-	aacuugaucaaugagcuuuuaaccacgauuucucccgcaauuuguuccuucuuuuuaccuuuuuaaaaaucuguuagaa
chr1	205146873	205146920	Dstyk-1660152	80.4331	-	acuguuacaucaccaagaggcccugaaaagaggaaaaaaaaaaaaaaa
chr1	205146975	205147012	Dstyk-1660152	45.5262	-	agggagcuagaaacagagcuaucuguuccucauagugc
chr1	205147380	205147427	Dstyk-1660152	67.391	-	aaccuucccaggcagggaugacuccuggacagugaagaguugaaugac
chr1	205272706	205272753	Tmcc2-6316728	50.9648	+	gagcugauuugaggccuccuucuggggcugggcucugcaggccaggug
chr1	205272961	205272999	Tmcc2-6316728	40.6404	+	gccccauccucucucugaagccagggcccuuccauucca
chr1	205273108	205273145	Tmcc2-6316728	26.0141	+	uccgucuauuuauuuuguaaguguauucguguggagga
chr1	205273330	205273342	Tmcc2-6316728	11.9283	+	aaauuuucaaacc
chr1	205332408	205332432	Klhdc8a-2060527	5.62711	-	ggcaggagccaggugagagcugaug
chr1	205333037	205333078	Klhdc8a-2060527	10.699	-	gacaagagugaaacuccaucucaaaaaaaaaaaaaaaucaga
chr1	205337005	205337028	Klhdc8a-2060527	5.33273	-	ugcugucuuuccccagcucugaac
chr1	205531379	205531398	Cdk18-5476506	24.7699	+	gccacgcccaccuugcugug
chr1	205531986	205532016	Cdk18-5476506	30.1088	+	cccuacccucauuccccgacacccucuggcu
chr1	205532112	205532133	Cdk18-5476506	25.4028	+	ugccaccucagccagcccccgc
chr1	205532197	205532230	Cdk18-5476506	43.0048	+	ggagcugugaccggcuccugccuguccaccccuu
chr1	205607944	205608024	Elk4-872718	80.5862	-	uacauauauguuaauagauauaugugcaacuagauauggacagcaguuguauuuuuuuaaauaaauauuuuuaacaaaaug
chr1	205608099	205608110	Elk4-872718	11.6977	-	uaagaacugaca
chr1	205608134	205608177	Elk4-872718	67.2374	-	guuaaauucuauaauggugauaugcaucuuuuaggaaagauaua
chr1	205608489	205608521	Elk4-872718	36.9825	-	acuucauguuaguugaugaaacagcuggaggga
chr1	205608589	205608619	Elk4-872718	24.7401	-	agggagaccuaaaaagcaccuucaaaguauu
chr1	205608681	205608702	Elk4-872718	25.9173	-	agugcacaccuacccagaggaa
chr1	205609062	205609073	Elk4-872718	14.617	-	uuuaaccacagu
chr1	205609685	205609717	Elk4-872718	34.0395	-	ucuuuucuguuuggucauuguugcuuauugucu
chr1	205609795	205609828	Elk4-872718	33.6361	-	aaaauaauuugcaagcuuuuaauauugugcuuug
chr1	205610042	205610057	Elk4-872718	17.9203	-	ucuugggcaccaauau
chr1	205610120	205610134	Elk4-872718	13.7103	-	agccaauggaaucau
chr1	205610386	205610409	Elk4-872718	25.1351	-	auucgaccauggauugaauacagu
chr1	205610576	205610628	Elk4-872718	65.7365	-	uugcucaccaacauuuuagaaauacacugcuuacaugugacauacucuaaaca
chr1	205610712	205610823	Elk4-872718	134.187	-	augcauauauacugauguauugacugaaugugugugugugugugugugcgcguguaaaucuguuuucauagggaacauacauugauggcuccuagucuauuuuauacuaaaa
chr1	205610852	205610877	Elk4-872718	18.8006	-	gaccauuucuuuuuccaagucauucu
chr1	205610926	205610990	Elk4-872718	78.9843	-	ggauacaaucaaacauaguuaaucucuugagugcuaaucauuugaguauaguccacaucaggaag
chr1	205611125	205611223	Elk4-872718	112.934	-	gucaguuucuucaagucacuucucugaaaaaaauuaugauagauugauagccugccagaaaauagcaauuucuaaggugcugccauccacacuuacuua
chr1	205611499	205611525	Elk4-872718	27.893	-	auuauauucuugguuugggaucaacaa
chr1	205611766	205611806	Elk4-872718	43.9781	-	uaggugccauucuuagguaugaaaacaaguuuggagaccaa
chr1	205611856	205611910	Elk4-872718	64.7546	-	uuucagcaacuaaaggaauacuuuucuuuauaggucuguucuguuuuuaaccuca
chr1	205612086	205612096	Elk4-872718	12.4686	-	gucucuuaucu
chr1	205612378	205612418	Elk4-872718	70.7118	-	gugaaggauggcauaaaaaguaauucuugaguagcaguuau
chr1	205612568	205612594	Elk4-872718	31.1878	-	ucugaagcagugguucagaaaaggagu
chr1	205613463	205613496	Elk4-872718	35.6327	-	cagugcuggcaaaccauugcauuuacuccaccca
chr1	205613538	205613551	Elk4-872718	14.8072	-	gauuucaagcuacc
chr1	205613755	205613767	Elk4-872718	13.0977	-	aucuucucugaua
chr1	205614076	205614154	Elk4-872718	98.3116	-	cauaaaucuauagccucucagaggugugaggcugucacagauuggugaucugcuaucucuuugagaucaacuaauuugg
chr1	205614375	205614393	Elk4-872718	19.7262	-	aacauuuuguacauuaaau
chr1	205614423	205614480	Elk4-872718	72.8732	-	uuuuuuuuccauauuaaauuauuuaguuugcaugccuguuugaaauuggaccucucag
chr1	205614640	205614652	Elk4-872718	11.9573	-	aacuuaguaguag
chr1	205614753	205614769	Elk4-872718	11.6244	-	ugaaggcucagacugac
chr1	205614894	205614932	Elk4-872718	41.7734	-	aucaguaucacaguggagucuuuugaaaauuaaagucca
chr1	205615414	205615447	Elk4-872718	31.6875	-	ccccagucaggagcgaagaugugcuuauuuccuu
chr1	205615560	205615573	Elk4-872718	13.9144	-	uuuuuccuguucau
chr1	205615643	205615663	Elk4-872718	21.4062	-	aacaucucugaguaaaagauu
chr1	205615719	205615730	Elk4-872718	13.091	-	ugcccauggaau
chr1	205615784	205615799	Elk4-872718	15.8028	-	ccuaguaagaauaugg
chr1	205616013	205616029	Elk4-872718	17.8347	-	cauuccuauucauacaa
chr1	205616197	205616209	Elk4-872718	12.6331	-	aaagcaauuaaga
chr1	205616276	205616294	Elk4-872718	23.3964	-	uccuuccuuuucuuuucuc
chr1	205616425	205616460	Elk4-872718	38.333	-	cuacaaugcugauaauagacuauugugauuuuugcc
chr1	205619339	205619353	Elk4-8600916	9.69071	-	aauuuaccaccaaag
chr1	205619489	205619502	Elk4-8600916	6.42456	-	uuucacacaccuca
chr1	205619677	205619702	Elk4-8600916	19.1857	-	uacacacacucucucgcucucucucg
chr1	205657861	205657879	Slc45a3-1889398	12.8043	-	acaaaauuaaaggcuuucu
chr1	205657912	205657930	Slc45a3-1889398	8.47596	-	ggugaauauuuuauacugu
chr1	205658256	205658261	Slc45a3-1889398	3.27074	-	cccagc
chr1	205658282	205658320	Slc45a3-1889398	28.437	-	aagguagaggguggggcuucaggucucaacggcuucccu
chr1	205658409	205658439	Slc45a3-1889398	22.184	-	ccagaaucuucuucuccuggggucuggcccc
chr1	205658452	205658470	Slc45a3-1889398	13.7897	-	cugagauagcuggucauug
chr1	205658516	205658532	Slc45a3-1889398	15.4148	-	agcuuuucuguguuggu
chr1	205658700	205658726	Slc45a3-1889398	19.0574	-	uaggggaagaguccugaggggcaacac
chr1	205658811	205658833	Slc45a3-1889398	10.3282	-	ccaucucuaagccccuuaaccug
chr1	205712849	205712869	Nucks1-3597885	20.042	-	gcaaaguuuaacaaucauaua
chr1	205713165	205713176	Nucks1-3597885	10.7329	-	acuucuuguaau
chr1	205713334	205713357	Nucks1-3597885	32.0181	-	aaaaagaagccuuuauuguugagc
chr1	205713571	205713586	Nucks1-3597885	18.095	-	gaccauguucgugaau
chr1	205714145	205714157	Nucks1-3597885	16.3603	-	uauacaucuggca
chr1	205714196	205714231	Nucks1-3597885	39.77	-	gcuuaugcccuaaaauaacauguauaaaaaccccug
chr1	205714247	205714261	Nucks1-3597885	18.1821	-	uuuugauggggugug
chr1	205714425	205714446	Nucks1-3597885	22.6189	-	aacaucccguaaaccugccugu
chr1	205714506	205714542	Nucks1-3597885	37.928	-	gauucuuuuugaauccugaauccauaaauuacacuuu
chr1	205714724	205714744	Nucks1-3597885	19.8934	-	uuccugccauaggauagggaa
chr1	205714968	205715001	Nucks1-3597885	42.7229	-	agaugcuuugagagcguuaggcaaaagcagaaau
chr1	205715111	205715133	Nucks1-3597885	21.1514	-	ugaauauggucagcuagacuaaa
chr1	205715149	205715203	Nucks1-3597885	89.6391	-	gcauuuucuuacagauaacaaaucaagagugaaauuugagguuauacuccaguaa
chr1	205715376	205715414	Nucks1-3597885	61.3875	-	cauauuuccacuccauauugauuccauaagggaaaauua
chr1	205715626	205715642	Nucks1-3597885	15.273	-	ugcugacugacacuaca
chr1	205715716	205715748	Nucks1-3597885	37.4395	-	cacugucguauuuugcagugcucaggaaguggg
chr1	205715915	205715929	Nucks1-3597885	18.8934	-	caugcaaauaggagg
chr1	205716093	205716134	Nucks1-3597885	43.4116	-	cuagauuacuugugugcauuugauugggcuucuuguuuaggg
chr1	205716154	205716169	Nucks1-3597885	16.4023	-	gauauaugcacauauu
chr1	205716332	205716344	Nucks1-3597885	12.2544	-	caccaugcacuuc
chr1	205716404	205716446	Nucks1-3597885	81.5626	-	aggguguuaaagauuaaucuauuugccuaaauggguuuguuca
chr1	205716509	205716530	Nucks1-3597885	18.8651	-	caaaaauacaggacuugaacau
chr1	205716537	205716645	Nucks1-3597885	142.542	-	gguuuacuaggaacaugcuuacucugaucuuuuuuuaaaaaacacacaguggcagagucauuucacuauugcacuguguguuaaagaaugaauaaggaguuuucaguua
chr1	205716950	205716987	Nucks1-3597885	53.5764	-	auauguuaaaugcugcucccauacaauucaguuagcuc
chr1	205717113	205717161	Nucks1-3597885	60.5287	-	aucccgaucuucccauuucuucauagaaaugugauaagaaguacauccc
chr1	205717313	205717342	Nucks1-3597885	31.8319	-	aaacugacaauguuuagguuuuaagcaaau
chr1	205717511	205717552	Nucks1-3597885	67.7425	-	agccagugauccuuuuauccugcuacagucuuuagggagcua
chr1	205717783	205717793	Nucks1-3597885	12.7135	-	aucaauuguca
chr1	205718059	205718076	Nucks1-3597885	17.3605	-	cauuguauguguaagugu
chr1	205768151	205768171	Rab7l1-8905518	23.5236	-	cagucuucugaaaccuuguau
chr1	205768203	205768230	Rab7l1-8905518	31.6769	-	ggaccaaaccuucggugguuuguugugu
chr1	205768552	205768599	Rab7l1-8905518	60.705	-	aucacaccauugcgcuucagccugggcaacaagagugaaacuccaucu
chr1	205768823	205768850	Rab7l1-8905518	20.0009	-	agauuuuuggguccugagccagccgugg
chr1	205768871	205768893	Rab7l1-8905518	25.501	-	ggaauaccugggaaguuuguuaa
chr1	205768936	205768970	Rab7l1-8905518	41.0731	-	aaacucugaggccugaaguucugugauagaccuua
chr1	205769363	205769415	Rab7l1-8905518	75.3739	-	aaacuaccuaucucaugcaaugaaagcauuuucuuccacaaagagcuuaaucc
chr1	205769431	205769447	Rab7l1-8905518	12.0102	-	caaaaaaaaaagaaaaa
chr1	205769481	205769498	Rab7l1-8905518	12.7437	-	cgagaucaugccaccgca
chr1	205769752	205769771	Rab7l1-8905518	20.8689	-	uuaaguuucucuugucuugg
chr1	205770276	205770337	Rab7l1-8905518	68.7986	-	guuuggcuuauuuuccaucccaguucugggaggucuuuuaagucucuucccuuugguugccc
chr1	205789108	205789135	Slc41a1-3225521	26.6066	-	ugauaaauuauauuugguaaaauaaaga
chr1	205789585	205789602	Slc41a1-3225521	17.5796	-	ccuccucccucuggacuu
chr1	205789721	205789746	Slc41a1-3225521	25.9482	-	auauuuucucucccuccauuucuacc
chr1	205789878	205789909	Slc41a1-3225521	32.1085	-	auuuggauguaggcuuuuucuaacuucucucu
chr1	205789959	205790002	Slc41a1-3225521	71.4803	-	caucaucugguuguuucuacuuuucucugccuagcacaaaauug
chr1	205790050	205790063	Slc41a1-3225521	14.0829	-	cccuucccuccacc
chr1	205790544	205790565	Slc41a1-3225521	25.9263	-	cuccugaggacauaaucacuug
chr1	205790824	205790857	Slc41a1-3225521	56.0138	-	auuuccaguugauugucauauccaggaaaaaaug
chr1	205791049	205791100	Slc41a1-3225521	75.2765	-	cagagggacagaagaauaaguaacacucccaaacacagacauacuuuuguag
chr1	205791289	205791310	Slc41a1-3225521	31.4182	-	uuuugagacaaucaccaagugc
chr1	205791396	205791431	Slc41a1-3225521	51.8261	-	ggacuucacuuugauaccaaauucucauuauuuuca
chr1	206461466	206461486	Srgap2-4897083	19.5226	+	acuguuauuaaaaucuuccua
chr1	206462024	206462049	Srgap2-4897083	23.4894	+	ggucucuguuuccaucacaaacuuug
chr1	206462222	206462250	Srgap2-4897083	17.2864	+	uacacccccgucuuauuaaggagcuuuua
chr1	206462337	206462401	Srgap2-4897083	57.0335	+	agacaguuuuauagcugguuccuuuuaggguaaagagucuuaagagaguuuuauugugucuaugg
chr1	206462452	206462497	Srgap2-4897083	43.5336	+	gcacuuaaaacauaaaauucauuauccuauuaaaaaauuaaauuca
chr1	206462521	206462623	Srgap2-4897083	90.362	+	cccaaaugaaaacuuguuuuaaguccaccccuuaguuuccuuauuuuacaaggucucucuucagggaccaacaggggcuuagagagccuuaguuagauuaaag
chr1	206462708	206462721	Srgap2-4897083	8.12587	+	ucccaaggccagaa
chr1	206463615	206463636	Srgap2-4897083	19.4806	+	uucaccauccccuugaucagug
chr1	206463833	206463848	Srgap2-4897083	9.34825	+	uugcacacugugauuu
chr1	206463889	206463903	Srgap2-4897083	8.72974	+	agggagaccagccuu
chr1	206464000	206464025	Srgap2-4897083	18.2451	+	ucagucuucggggaagagaggugggg
chr1	206464293	206464327	Srgap2-4897083	43.4155	+	uucuuuaaaauaguguugauaacuggaauauugua
chr1	206496146	206496164	Ikbke-7611003	26.5387	+	gcuccauggggcacaugag
chr1	206496273	206496336	Ikbke-7611003	98.7943	+	gccaggaugucgccagcauuaccuuccacugccuuucucccugggaagcagcacagcugagacu
chr1	206496819	206496858	Ikbke-7611003	80.2422	+	gacugugagucugggcagguccaaggccugcaccuucaag
chr1	206586857	206586871	Rassf5-4593257	16.8377	+	acuuccuaacaaucc
chr1	206586916	206586977	Rassf5-4593257	86.9555	+	uaugacaaguuuaggcagaaacuggaggaggccuuaagagaaucccagggcaaaccugggua
chr1	206587087	206587104	Rassf5-4593257	15.4621	+	ccugcccagcaguuccag
chr1	206587267	206587284	Rassf5-4593257	18.8638	+	uugccucucucgucacca
chr1	206587411	206587454	Rassf5-4593257	53.9271	+	aaaaguuguagcacauuccuuuugcaggucugagcuaagccccu
chr1	206587490	206587594	Rassf5-4593257	144.611	+	gcggccccaaggugccuguuguucacacuuaagggaaguuuauaaagcuacuggccccagaugcucaggguaaggagcaccaaagcugaggcuggcucagagauc
chr1	206587841	206587854	Rassf5-4593257	13.5879	+	aagccaaaaagcaa
chr1	206588273	206588289	Rassf5-4593257	20.703	+	cagaccucccucccauc
chr1	206588531	206588574	Rassf5-4593257	57.4518	+	uccucugccuucccaagucccucuugggucgguucaagcccaag
chr1	206588629	206588658	Rassf5-4593257	40.513	+	ccccugaucccagaaggaaugcugaccccu
chr1	206588818	206588834	Rassf5-4593257	16.4798	+	agcagguggagagucau
chr1	206589059	206589078	Rassf5-4593257	23.8641	+	cacaguuagacccaaggccu
chr1	206591758	206591773	Eif2d-2235942	8.85482	-	agacucuuuugucuca
chr1	206649066	206649102	Dyrk3-8514834	36.5724	+	gaguagacuuuuuuuaaacaagacaaaacauuuuuau
chr1	206649591	206649633	Dyrk3-8514834	46.2347	+	gucacucaaagcauuuuacagaagccuuaccacuuuacuaaau
chr1	206649671	206649698	Dyrk3-8514834	34.2981	+	gcaucccuccuccuuuccucucccaugc
chr1	206649847	206649884	Dyrk3-8514834	44.1147	+	guaaucacucucggauaaaccuuacuacaguuuaaaaa
chr1	206650050	206650072	Dyrk3-8514834	26.8851	+	guuucuuaauuuuauucucuuca
chr1	206650132	206650155	Dyrk3-8514834	19.7997	+	guuaagccaguguccuacuuacaa
chr1	206650231	206650260	Dyrk3-8514834	32.8069	+	guccucuuccagaacaaaaguaugcucaag
chr1	206650602	206650656	Dyrk3-8514834	74.4438	+	ucucagaaugauccaguuccauuuauuauucuagaauguggugcaaacucaauga
chr1	206651088	206651117	Dyrk3-8514834	29.3934	+	gcugugugaaauuagucugguuauugguuu
chr1	206651140	206651204	Dyrk3-8514834	68.6495	+	gaucucuucagaugucacacuaaaugcugcucauaacccauccuccucuucuuuauucaucacug
chr1	206652031	206652035	Dyrk3-8514834	4.79949	+	ucuuc
chr1	206652139	206652185	Dyrk3-8514834	67.6442	+	ugaagucucuaacaccauauugcuguuguccugaauuuucuaacuug
chr1	206652236	206652253	Dyrk3-8514834	14.2333	+	uguuuugccaguuguuau
chr1	206652450	206652494	Dyrk3-8514834	43.9516	+	guuacugaaacugggcuaagggaaaguguauagacaacucauuac
chr1	206652842	206652862	Dyrk3-8514834	16.8405	+	cucuuccucaguuacuggauu
chr1	206653084	206653137	Dyrk3-8514834	47.5006	+	caguguugucugcagccucaaccucccaggcucaggugauucucccaucucaac
chr1	206653299	206653335	Dyrk3-8514834	40.6471	+	ugagcgaccgugcccagccucauuuuuucuuucaaua
chr1	206653565	206653606	Dyrk3-8514834	54.9556	+	ggagcaugcucgccucuucuuuuaaguugacccacacaaucu
chr1	206654561	206654611	Dyrk3-8514834	49.4096	+	ccugaagcccaaacuuuuaaagaauuuacuuccagaccuggccuucagccu
chr1	206654930	206654951	Dyrk3-8514834	25.5249	+	gaaaggagagucccacaucagg
chr1	206655037	206655062	Dyrk3-8514834	31.0317	+	guccauuguccguuugagucugcuga
chr1	206732579	206732623	Mapkapk2-9289700	53.7085	+	agaugaccagugccuuggccacaaugcgcguugacuacgagcaga
chr1	206732696	206732706	Mapkapk2-9289700	10.8983	+	aggcugcggcu
chr1	206732923	206732971	Mapkapk2-9289700	52.1403	+	gaagugagcaaggugcucuugaaccugugcucauuuugcaauuuuauca
chr1	206733052	206733074	Mapkapk2-9289700	28.1817	+	auacugcaaaggcuugugguuug
chr1	206733430	206733440	Mapkapk2-9289700	8.38055	+	ugcccugccca
chr1	206733486	206733517	Mapkapk2-9289700	33.4495	+	acaggcccucuguggccugucucuauuagcug
chr1	206733647	206733680	Mapkapk2-9289700	43.6017	+	aaugaccucucuacuuccccuucuugccauuauu
chr1	206733837	206733872	Mapkapk2-9289700	42.3513	+	ggcaaaggcagggccacuuuugaagucuucccucag
chr1	206733912	206733933	Mapkapk2-9289700	21.7269	+	gcaccaaagauguccugacuuu
chr1	206734006	206734031	Mapkapk2-9289700	24.844	+	cccccagcacagaugaggagcagcug
chr1	206734206	206734251	Mapkapk2-9289700	57.2014	+	uguguccagcacucgauuguuguaaacuguuguuuuguaugagcga
chr1	206767755	206767786	Il10-6229110	14.6813	-	cuguacuccagccugggugacagagcaagacu
chr1	206903770	206903813	Faim3-9121293	47.3022	-	acauccaggugcaaugucaccaucagcaaggucagcuugacacu
chr1	206903901	206903933	Faim3-9121293	34.98	-	cuuuucuagcuguacaacacagucucacugggc
chr1	206903970	206903998	Faim3-9121293	19.5756	-	ugucgaccacaaaguucagccagagcuug
chr1	206904194	206904218	Faim3-9121293	26.0282	-	aaaccauuacauuucuugguuuuca
chr1	206904274	206904290	Faim3-9121293	11.4891	-	uuuaucuuucuuccaua
chr1	206904381	206904421	Faim3-9121293	43.9318	-	uaaaccaaacuuauuagcaagauaugcauauauauccauaa
chr1	206904674	206904777	Faim3-9121293	136.607	-	cccaaugccacuugcuuccuuuccaagccgucgaacagacugugggauuugcagaguguuucuuccaugucuuugaccacaggguuguugcugcccaggcucua
chr1	206904910	206904926	Faim3-9121293	15.6961	-	cucagagcccucaucac
chr1	207043874	207043888	Yod1-1961496	15.5554	-	uaagugacuuguuuc
chr1	207043994	207044005	Yod1-1961496	11.2676	-	cuaccuggaaga
chr1	207044036	207044114	Yod1-1961496	83.8804	-	ggcaaaacagcauaagaaaauauuuuuucuuaaugcagauggacaguguuuucuuguuuuaaaaauguuuugccuauuu
chr1	207044200	207044291	Yod1-1961496	136.639	-	auucagccuaaauacagaaugaauaugaauaguuugugaaaaggguuagagaacaacaauauuccuauaguuucuguauuaaugcaguagag
chr1	207044332	207044352	Yod1-1961496	23.2564	-	ccagcuguuuacaggaaauau
chr1	207044401	207044429	Yod1-1961496	22.331	-	uagcccguaaguuacuuaaaggaccaggg
chr1	207044447	207044470	Yod1-1961496	27.7467	-	uuacaugagucuacuuuauaaacu
chr1	207044527	207044550	Yod1-1961496	27.7467	-	uuaggaauggugaagauauaauuu
chr1	207044564	207044584	Yod1-1961496	23.5606	-	auguuuuuaaaaguacuaacc
chr1	207044789	207044831	Yod1-1961496	55.0249	-	agagugaagggagaaaagggccaagaagacaaaguaccacuga
chr1	207044987	207045001	Yod1-1961496	17.5448	-	uaagugucccugguu
chr1	207045069	207045081	Yod1-1961496	9.79176	-	gaauaagcuaguu
chr1	207045208	207045235	Yod1-1961496	32.7223	-	uguagugcagagaugacugauaauuucu
chr1	207045553	207045564	Yod1-1961496	13.0693	-	aauuauguucuu
chr1	207045687	207045703	Yod1-1961496	18.2807	-	guugcaaguugcccuaa
chr1	207045782	207045795	Yod1-1961496	10.5553	-	uguuaucuaucuaa
chr1	207045852	207045874	Yod1-1961496	26.0742	-	uuaacaacuaauguagucaugcc
chr1	207045895	207045912	Yod1-1961496	16.5924	-	cccuugacgcuugacugc
chr1	207045941	207045951	Yod1-1961496	8.22435	-	cuucauuguuu
chr1	207046760	207046768	Yod1-1961496	7.26402	-	aaauuuaac
chr1	207046809	207046823	Yod1-1961496	11.3592	-	guuccaacauaaguu
chr1	207046901	207046919	Yod1-1961496	22.8378	-	uuagaucuagaaguuuauu
chr1	207047014	207047030	Yod1-1961496	12.9354	-	uaccacuagauaacaau
chr1	207047116	207047131	Yod1-1961496	12.1323	-	ucucuccacaccugac
chr1	207047396	207047406	Yod1-1961496	10.3246	-	gugaagguggc
chr1	207047486	207047504	Yod1-1961496	30.7086	-	gaaauucagugguauacuu
chr1	207047517	207047535	Yod1-1961496	20.7685	-	uuggucucuuuuuuauuaa
chr1	207047594	207047633	Yod1-1961496	47.6491	-	ccucuuuucuuaauuauucugaucagggaugcuaaauuau
chr1	207047714	207047737	Yod1-1961496	18.4019	-	uuccuaguacuagauguguagcca
chr1	207048045	207048065	Yod1-1961496	13.7607	-	gaauuuaauuuucucagcuuu
chr1	207048613	207048622	Yod1-1961496	5.54903	-	uuauaaacua
chr1	207072516	207072555	Pfkfb2-4563666	43.5296	+	agaacaugagguuauguguuuauaggacaacuuaagcugu
chr1	207074036	207074073	Pfkfb2-4563666	48.4975	+	uuguugaaucauaaacaugccuguguccaccuuaugcu
chr1	207074265	207074284	Pfkfb2-4563666	12.8252	+	acaguucuuuggguuugaug
chr1	207074730	207074746	Pfkfb2-4563666	10.6387	+	aaaagguccuuguccag
chr1	207075138	207075181	Pfkfb2-4563666	30.3892	+	ggacuucucuaacaagcuagcauuguguuaaccugucauuaacc
chr1	207075591	207075620	Pfkfb2-4563666	48.6615	+	uuuguuuugugagaaauagguaaagacauu
chr1	207075771	207075788	Pfkfb2-4563666	11.3616	+	ucuaaaguggggaaaggg
chr1	207076187	207076218	Pfkfb2-4563666	19.9533	+	ggcauuuugaagaaacauaugauauagcuguu
chr1	207076647	207076689	Pfkfb2-4563666	54.5707	+	uuuagugucugugugcugacugacagacucuaguagugucuau
chr1	207076798	207076815	Pfkfb2-4563666	17.6183	+	acuauaguaaaauuuggg
chr1	207077004	207077041	Pfkfb2-4563666	41.2803	+	uucuuauauaguaguggccaaauucucauuauuuugua
chr1	207077183	207077203	Pfkfb2-4563666	13.5661	+	uucauuucugaagcuucugug
chr1	207077336	207077353	Pfkfb2-4563666	11.3616	+	auuuuaaggguuggcaaa
chr1	207079200	207079235	Pfkfb2-192023	27.9074	+	guuacacugaaaaauuuaacuucccugugccucaaa
chr1	207079296	207079314	Pfkfb2-192023	14.3506	+	ggucaaucucauucuguau
chr1	207079467	207079503	Pfkfb2-192023	28.7539	+	uacuuaugcuagcaguuaccauuugccacauuggaag
chr1	207079753	207079775	Pfkfb2-192023	16.7614	+	gcugaugugguucuccugggugg
chr1	207080498	207080539	Pfkfb2-192023	41.3576	+	ugauuuucaucuggcugccuaccgcaugcuguacuauaauga
chr1	207359776	207359820	Cd55-6679260	54.6405	+	ggcaguccuggaaucacauucuuagcacaccuacaccucuugaaa
chr1	207360123	207360226	Cd55-6679260	98.8985	+	aauauuuuaaagguaaaacaugcuggugaaccagggguguugauggugauaagggaggaauauagaaugaaagacugaaucuuccuuuguugcacaaauagagu
chr1	207363320	207363345	Cd55-6679260	21.9886	+	uggcccuaaaacauccccauauguga
chr1	207367493	207367519	Cd55-6679260	16.9334	+	caccacuacgccuggcuaauuuuugua
chr1	207790333	207790344	Cd46-6751355	9.91896	+	uuaucauuaaaa
chr1	207793519	207793533	Cd46-8775202	14.4062	+	gaaagcagauggugg
chr1	207794047	207794067	Cd46-8775202	19.963	+	uauacuacuuuggcucuugug
chr1	207794267	207794302	Cd46-8775202	30.9953	+	aucaguaauuucagaaucagaugcauccuuucauaa
chr1	207794505	207794576	Cd46-8775202	112.037	+	uugaagagaauaaauucaucagauaaccucaagucacaugagaaucuuaguccauuuacauugccuuggcua
chr1	207794705	207794727	Cd46-8775202	25.4289	+	uaaauauagcucagguagcacuu
chr1	207794916	207794948	Cd46-8775202	39.1384	+	uggaaaaucaagaguguagaagaauaaauacug
chr1	207795060	207795098	Cd46-8775202	50.6482	+	ugaauuaagcacagaguugaaguuuauacccguuucaca
chr1	207795119	207795137	Cd46-8775202	18.7185	+	auuacuaagaagcagauaa
chr1	207795389	207795399	Cd46-8775202	9.92073	+	agcugcaaaaa
chr1	209735991	209736012	Hsd11b1-8574602	16.8681	+	cacccuagccucaccucacgcu
chr1	209779456	209779471	Traf3ip3-6388718	17.4972	+	uccuggagucccagcc
chr1	209779590	209779620	Traf3ip3-6388718	19.9681	+	gguuucuauucucucugaaagcacaugucug
chr1	209782266	209782287	Traf3ip3-9600843	25.0828	+	uuauuaauuucuuaaccuacug
chr1	209782369	209782395	C1orf74-3957945	18.2456	-	gaguagaccaccaguaugcuuaaauau
chr1	209782608	209782645	C1orf74-3957945	26.2317	-	aaauugguagauaguacauacuugccauuucuauacua
chr1	209782745	209782784	C1orf74-3957945	16.1232	-	ucaucucuagguuggggauggcaaauaaucaucucaacug
chr1	209851732	209851748	Diexf-4924926	7.92603	+	auaaauucuuuuauuac
chr1	209851819	209851876	Diexf-4924926	76.3831	+	guaaggaauacacauugcuugcgagaacugguuaugagacauuggaauacuucuugcu
chr1	209851969	209851984	Diexf-4924926	11.2085	+	aauucagccuagaaga
chr1	209853877	209853921	Diexf-4924926	58.2556	+	agccaacugcuucuugccugcagagaacacugaggauuucaagug
chr1	209854421	209854432	Diexf-4924926	7.54873	+	gcagcagcuaaa
chr1	209855145	209855192	Diexf-4924926	41.4059	+	cauuuccucccaagcaaaccccgcgacguucagccgucuuccuccuau
chr1	209855800	209855810	Diexf-4924926	4.51679	+	uuaggaguugu
chr1	209855992	209856018	Diexf-4924926	32.2736	+	aggagagguggcccugggcucacagcu
chr1	209856511	209856535	Diexf-4924926	29.3867	+	agaaaggagcuugguucugcaagga
chr1	209856691	209856709	Diexf-4924926	14.249	+	acuccaaagacacugccua
chr1	209857316	209857352	Diexf-4924926	64.6607	+	aucauccuuacuuccuuaaacuuuuuuuuuuccugaa
chr1	209857551	209857564	Diexf-4924926	7.27418	+	ugguuuugaaggua
chr1	210243084	210243115	Sertad4-6685454	22.7647	+	caaacaggacaaaaaaaaaaaaaaaaaaaaaa
chr1	210674401	210674422	Hhat-4169734	16.0834	+	ccuuguugcuggccuccaaggc
chr1	210675704	210675735	Hhat-4169734	38.0956	+	uugauugucuuucuucauagcuucucugcuug
chr1	210676008	210676031	Hhat-4169734	17.9411	+	ggagucugacugaaguuuacuugg
chr1	211313860	211313876	Rcor3-1111840	13.393	+	ucuagauacugaggcug
chr1	211313952	211313970	Rcor3-1111840	19.2919	+	uuacaacaaaaagccucca
chr1	211314022	211314032	Rcor3-1111840	10.6632	+	aaaaacaaaag
chr1	211314095	211314124	Rcor3-1111840	28.346	+	cuuuauauuccugccucuucauagucaagg
chr1	211314157	211314168	Rcor3-1111840	7.9634	+	ugaaaacuccuu
chr1	211314250	211314258	Rcor3-1111840	5.81096	+	ccagcauuu
chr1	211314935	211314946	Rcor3-1111840	7.9634	+	uaaagauguauc
chr1	211314971	211314980	Rcor3-1111840	8.60312	+	uaacuaaaaa
chr1	211315031	211315061	Rcor3-1111840	29.3429	+	uucaacccauaaucauuaaguacuuaacaaa
chr1	211315201	211315240	Rcor3-1111840	71.9241	+	uugcacauucacauucuuaucacguguagaauacuucaca
chr1	211315422	211315492	Rcor3-1111840	86.6479	+	cuuuuuccagguuagguccuuuucuuucucauugaaucaucuuaaauaguucuuggcccugaauuuagcug
chr1	211315628	211315634	Rcor3-1111840	4.34367	+	uuacagc
chr1	211315639	211315661	Rcor3-1111840	16.6161	+	auugucuugucucuugucaguag
chr1	211315933	211315965	Rcor3-1111840	44.3253	+	uauuuuucuuuuuuguuuaagcaguguuuggcc
chr1	211315985	211316014	Rcor3-1111840	28.6683	+	cugcuuaaucaaaggauuaaagauuuaaag
chr1	211316152	211316165	Rcor3-1111840	15.7241	+	guuaucauuuuuga
chr1	211372703	211372707	Traf5-2128418	3.06983	+	ucacu
chr1	211373117	211373162	Traf5-2128418	52.1146	+	ucugcaaaagccaucuuuauaagguaggcuguuccaguuaaguagu
chr1	211373403	211373438	Traf5-2128418	27.343	+	gauuuuguuagguucaacccuaugaaaaaaacuauu
chr1	211373496	211373531	Traf5-2128418	32.639	+	auauauauacacacacacauacauauacaccuauau
chr1	211373608	211373649	Traf5-2128418	40.6446	+	augauagagaaaaugucauaaauggauaaaaggaauuuacaa
chr1	211373684	211373721	Traf5-2128418	52.0047	+	gucagaaguacucucagcgaaaacugauggcuaaaaca
chr1	211373859	211373895	Traf5-2128418	30.0564	+	aguagcugggauuacaggcgcccgucaccacacccag
chr1	211374140	211374184	Traf5-2128418	47.8271	+	uauucuuaugcaucuaucuguaugggucugaagguguauauacaa
chr1	211374333	211374357	Traf5-2128418	22.1894	+	gccaugggccccuguagagcugcuu
chr1	211374396	211374419	Traf5-2128418	18.036	+	uuaacccuauagaagcaugcuuua
chr1	211374499	211374521	Traf5-2128418	17.4049	+	aaucaucccagaugauuaaauuc
chr1	211571919	211571962	Slc30a1-3591095	38.1768	-	uauauauauauauaaaaagacacaaauugccauguuaugguucu
chr1	211572003	211572021	Slc30a1-3591095	15.3274	-	guccagugucuuuggcaaa
chr1	211572036	211572052	Slc30a1-3591095	12.7045	-	caauuuaaacuuuuaaa
chr1	211572243	211572280	Slc30a1-3591095	32.7658	-	cauaaacaguguuaaaacucuugggaagguguaggggu
chr1	211572553	211572584	Slc30a1-3591095	41.0339	-	guccaucaaaugcaccuuggaaaaucacagua
chr1	211572670	211572687	Slc30a1-3591095	10.3012	-	aaaccuaaaaaacagaau
chr1	211572744	211572790	Slc30a1-3591095	61.4643	-	gcagccuuagugaugagagauuuaauucuccauugucaccuuuuagc
chr1	211573414	211573450	Slc30a1-3591095	40.1142	-	uuuacaaaugcucuacuugaggucugugucuuaaaga
chr1	211573825	211573853	Slc30a1-3591095	24.6392	-	ugggccuauuuaagaacagcugauuuuuu
chr1	211574532	211574555	Slc30a1-3591095	29.032	-	guauuuuuaaggauguugacaccu
chr1	211574778	211574819	Slc30a1-3591095	63.6783	-	acaguaagauaauuaacaaauugaacuacaguuuacacacaa
chr1	211575249	211575295	Slc30a1-3591095	61.4643	-	gaaguccuugucuggucacacaguuuaauucuauuuuuguaagaaca
chr1	211662866	211662872	Nek2-9431710	9.4793	-	uguuugu
chr1	211662955	211662975	Nek2-9431710	22.3209	-	aguuagaugcaauuuggucau
chr1	211663112	211663162	Nek2-9431710	67.2737	-	aguaggaacaugagaugugacauucuaaaucuugggagaaaaaauaauguu
chr1	211663960	211664006	Nek2-930017	34.311	-	uagaauggcacuuauuuucaaggacagagauaaauaacauugauuuc
chr1	211664070	211664115	Nek2-930017	54.5847	-	ugaacauuuaaccaaaacuguagguguucucuauuuaaaaaaaaaa
chr1	211664514	211664524	Nek2-930017	8.06163	-	caugucccugu
chr1	211664564	211664611	Nek2-930017	37.7732	-	acucuucauccagacagcccuguggcuucuuacuucagaaaugcugua
chr1	211664719	211664733	Nek2-930017	7.72531	-	uaaggucuaaaagca
chr1	211664814	211664851	Nek2-930017	29.3914	-	ccaucucagacaaaaacaaaaacaaaauaaaacuaucc
chr1	211665002	211665035	Nek2-930017	24.4918	-	aaaacacuuucuuucuuauaaaacugucccauua
chr1	211665198	211665211	Nek2-930017	10.7529	-	caguuggaaauauu
chr1	211665496	211665511	Nek2-930017	13.6385	-	cccuguuggggauggc
chr1	211665570	211665601	Nek2-930017	27.1106	-	cuuaaaucaugauuagggugauaaaaugagga
chr1	211665841	211665884	Nek2-930017	37.8717	-	gaucaauuuagugagcauuggcagcauuuuguaaauggaacaga
chr1	211665897	211665920	Nek2-930017	19.9365	-	uauuauucccaucuuuaauaaauu
chr1	211665988	211666003	Nek2-930017	13.3948	-	caaaaaucgagcaucu
chr1	211666117	211666161	Nek2-930017	49.0826	-	uuaucguauauaccagugaaccauugucuaacauucuccauuuua
chr1	211666246	211666286	Nek2-930017	35.17	-	uuaauaucuacauauguucucugcauuuccuucuuuauuua
chr1	211666300	211666312	Nek2-930017	10.8517	-	agacauauuuguu
chr1	211666660	211666683	Nek2-930017	19.9365	-	gggacuacagacacccgccaccaa
chr1	211743833	211743853	Lpgat1-4874616	21.7922	-	gaguuaaaucguuacagucgu
chr1	211744284	211744307	Lpgat1-4874616	25.5524	-	caacugcaggcaaaauucuaaaau
chr1	211744657	211744691	Lpgat1-4874616	38.1327	-	uagcaagaacauauaacacaauuaacaaauaauaa
chr1	211745086	211745114	Lpgat1-4874616	29.4738	-	ugauuuugguaaccagaucaccuuuucag
chr1	211745151	211745189	Lpgat1-4874616	45.6139	-	aaggcuguggcaacuguaauuaauuuuuguaaagggcug
chr1	211745215	211745242	Lpgat1-4874616	29.8102	-	ugaccuuucuuuguguuaucugcauguu
chr1	211745343	211745380	Lpgat1-4874616	42.7515	-	ugaugagacaguuauacuuucaacugccauuauuuuua
chr1	211745392	211745425	Lpgat1-4874616	39.1916	-	uguaaggagucuaugcauuuuacaguaacuuauu
chr1	211745453	211745481	Lpgat1-4874616	26.9928	-	uauuuuuauuguguaaaacuguugaacac
chr1	211745684	211745711	Lpgat1-4874616	31.1138	-	auuuugcgccaauccccaacaauuagga
chr1	211745740	211745751	Lpgat1-4874616	12.2487	-	auucucuggagc
chr1	211745920	211745951	Lpgat1-4874616	22.9099	-	guguguucagcucugguccacagaggauggau
chr1	211745964	211745988	Lpgat1-4874616	26.4965	-	cauuacacaggacuucacuccagag
chr1	211746003	211746027	Lpgat1-4874616	26.6843	-	aggaagaguuaauuguuuucuuugu
chr1	211746196	211746226	Lpgat1-4874616	33.9703	-	uuaagaagcgucuucauucuuugcucauguu
chr1	211746254	211746284	Lpgat1-4874616	22.2373	-	gaaaucaccaaauguaaaccugggaacauua
chr1	211746391	211746437	Lpgat1-4874616	57.0843	-	uguuaaugaguagugaaaugaugcggaaagacagcuaucaggaagag
chr1	211746493	211746535	Lpgat1-4874616	38.8171	-	auucuuacucucaucagacauuuuuuuucuagggacgcuuacu
chr1	211746626	211746660	Lpgat1-4874616	38.1327	-	aauauuacaaccaauccuuaacuuuccacuauaaa
chr1	211746719	211746761	Lpgat1-4874616	70.7249	-	ggaaaauaauauuuugggcaagcaaacaaauucacugagaauu
chr1	211746840	211746880	Lpgat1-4874616	58.0956	-	ugcaaaagugaccaagccagcaggucacccuuaacuucaga
chr1	211747082	211747118	Lpgat1-4874616	61.0102	-	uuguacuuugugaagggagaugaaaggacguuuaaag
chr1	211747133	211747144	Lpgat1-4874616	8.45512	-	uacaaaacugaa
chr1	211747339	211747376	Lpgat1-4874616	42.5691	-	gaguuaauuuuuuuaaauaucuccgugaguuguaaaua
chr1	211747665	211747694	Lpgat1-4874616	32.4214	-	ucacuugagggauuagucaaccaucugggg
chr1	211747713	211747749	Lpgat1-4874616	40.7815	-	gcuucuguuugaggcccagcaagcaccacuaaauuac
chr1	211747980	211747996	Lpgat1-4874616	12.0248	-	aacucagugcauaugug
chr1	211748016	211748036	Lpgat1-4874616	22.1049	-	aacaccaaauaaaagcccaca
chr1	211748418	211748441	Lpgat1-4874616	26.5463	-	aagugcugggauugcaggcgugag
chr1	211749243	211749261	Lpgat1-4874616	17.9762	-	cuguguuuacauacacucg
chr1	211749291	211749303	Lpgat1-4874616	11.9442	-	gguacuggaugug
chr1	211749319	211749331	Lpgat1-4874616	13.05	-	gaaaagcaguguc
chr1	211749348	211749384	Lpgat1-4874616	41.3995	-	aacuccagucuguugcaguaacaaacucuagaauauu
chr1	211749797	211749839	Lpgat1-4874616	52.2741	-	cauuauuuuacaugugcaaaucagaauauauuuaaaaaaaagc
chr1	211749874	211749885	Lpgat1-4874616	11.3692	-	cuugucaagguc
chr1	211939584	211939610	Ints7-754413	24.4605	-	uauuaugggcuccuggcacaaacucag
chr1	211939643	211939659	Ints7-754413	10.2447	-	uuaaaagauagguuuug
chr1	211939848	211939869	Ints7-754413	19.4643	-	uauuaucaagugacugaaagac
chr1	211939963	211940019	Ints7-754413	42.5345	-	cugaaucagaaagccuggguuucacucuugguucuggugaauuagcugugugaccaa
chr1	211940362	211940373	Ints7-754413	7.11869	-	acauuaauucaa
chr1	211940452	211940486	Ints7-754413	32.4348	-	uaauuuggccggaugcagcuccuaagguaaagcag
chr1	211940638	211940663	Ints7-754413	17.6766	-	agaaaacccccuuuuuuccuauuuua
chr1	211940777	211940808	Ints7-754413	33.1657	-	gggguggaucuuuuccuuugguuggugauugg
chr1	211941417	211941430	Ints7-754413	8.36755	-	agccgagacugugc
chr1	211941587	211941632	Ints7-754413	45.1662	-	ccuguaaucccagcacuuugggaggcugaggugggcggcucacgag
chr1	211941649	211941673	Ints7-754413	21.9852	-	ucuuaaaaauuuugucugacagcug
chr1	211941793	211941803	Ints7-754413	10.1127	-	agacucucaag
chr1	212102978	212103017	Dtl-6379410	45.3147	+	aaaacaagcugagcuuugguccacuaaaacaagaugaaaa
chr1	212103171	212103182	Dtl-6379410	14.0213	+	aaguaaauuugu
chr1	212103248	212103290	Dtl-6379410	56.0053	+	aucccaguucauggaggcaaaaaacaaguuucuuguuauccug
chr1	212103592	212103619	Dtl-6379410	23.935	+	acaacaacagaaagcuguguuugucuuu
chr1	212103666	212103673	Dtl-6379410	5.05965	+	uucaccaa
chr1	212103801	212103810	Dtl-6379410	10.3482	+	uaggggcugc
chr1	212104297	212104314	Dtl-6379410	18.1341	+	caacuuuuuaauuccuuu
chr1	212104435	212104470	Dtl-6379410	39.9872	+	agccuuaacugaauauuuaggaaaucugccuaaucu
chr1	212104528	212104566	Dtl-6379410	47.721	+	ccaauaucugccaguaacgcuguuuaucucacuugcuuu
chr1	212104691	212104732	Dtl-6379410	66.501	+	gaaauuauaccgagucuacuggguauaacaugucucacuugg
chr1	212104772	212104806	Dtl-6379410	40.6644	+	aaugagauaauuaucccugccuguguccaugucag
chr1	212361074	212361103	Ppp2r5a-2838003	41.8345	+	gaauucuucuuugauuguguugcacauaga
chr1	212361135	212361156	Ppp2r5a-2838003	19.2181	+	uuauaaugugcuuuucacacug
chr1	212361283	212361325	Ppp2r5a-2838003	45.3585	+	caauaaauacauuacuguacucuggaauuuaggcaaaaccuua
chr1	212361373	212361393	Ppp2r5a-2838003	23.2248	+	guaaaccaaaauucuucagau
chr1	212361496	212361530	Ppp2r5a-2838003	48.4171	+	cuccucuuccucucaaaggcugaaggcagggccuu
chr1	212361680	212361685	Ppp2r5a-2838003	3.5617	+	aaaggu
chr1	212364061	212364098	Tmem206-898589	41.6511	-	uuaaauuauuuaugugccuguugcuucaaagaggacuu
chr1	212364702	212364713	Tmem206-898589	8.13931	-	cagccucugaca
chr1	212364894	212364958	Tmem206-898589	72.4881	-	augacuuuugaauaggguuuguagaagaugccuuucuuccuguuugguucauuguauuguauuag
chr1	212365034	212365070	Tmem206-898589	40.4889	-	cuaaccccgucccaaaagaggcgguguagagccuaau
chr1	212365099	212365153	Tmem206-898589	64.2946	-	uguaaacggagcuaucaacaauccuguacucacuugaagaaauggggccuugcug
chr1	212365175	212365188	Tmem206-898589	10.3092	-	guccacaucaaugg
chr1	212446097	212446140	Nenf-187752	52.0508	+	ugagccacccagaucugaauaaaacagaugcuuacccuggaaga
chr1	212446215	212446245	Nenf-187752	20.9961	+	aagagccaaagugggacaccuccuagauguc
chr1	212446306	212446340	Nenf-187752	26.8618	+	ugacagauuuucagccaugaccauguucacuuuau
chr1	212619699	212619732	Atf3-9248988	44.488	+	ugauucagcaggcccuucccauucugccccagag
chr1	212620024	212620055	Atf3-9248988	24.7106	+	uagcaaauaugcuguuauguccagaaauugug
chr1	212620158	212620200	Atf3-9248988	43.8209	+	gggggcggggcugucaccacgugcaguaucucaagauauucag
chr1	212620314	212620347	Atf3-9248988	56.6758	+	aggaagaaagcagaaaguucaacuuccaaagggu
chr1	212620573	212620613	Atf3-9248988	39.0282	+	ugcagcugugagaagucacucacacuggccacaaggacgcu
chr1	212686663	212686707	Batf3-6450629	74.2401	-	agggggcaccuguggccaggccuccuccugggagcuccaggacca
chr1	212726454	212726497	Nsl1-4162724	41.2879	-	uccagcaccucuucuucucccuacacccauaugccaucuugaua
chr1	212726526	212726546	Nsl1-4162724	22.9403	-	cuguggagaccagagggccag
chr1	212726971	212727010	Nsl1-4162724	49.3168	-	gacuggagggccucugagaggacacagccaggaagcacac
chr1	212727608	212727642	Nsl1-4162724	20.7568	-	uucugaauuugugacgugugaauuuuagaagguua
chr1	212727681	212727710	Nsl1-4162724	28.8616	-	auagcuagucauucuuucaucgugggaagc
chr1	212727834	212727869	Nsl1-4162724	34.1255	-	acaaacauuuuuaaauuucccagcaguuaacgaaua
chr1	212728217	212728262	Nsl1-4162724	61.5335	-	guuaucaacuuauuugcugaagguaauaucaauauaaugcuaguag
chr1	212728673	212728710	Nsl1-4162724	22.5518	-	uguuccauucuccagagaucucaccaaaugguauaagu
chr1	212728761	212728783	Nsl1-4162724	20.7685	-	gaagggagaagcugcgagaugug
chr1	212728898	212728941	Nsl1-4162724	56.5468	-	acaaacguucaaacacacaaauaaacacugcucuuugccagagu
chr1	212729055	212729073	Nsl1-4162724	11.1375	-	uuauuuuucuuguaagccc
chr1	212729121	212729144	Nsl1-4162724	14.135	-	guuuuagaaacuacgauggaacac
chr1	212729995	212730023	Nsl1-4162724	16.8228	-	ucgcccuggccucccaaagugcugugauu
chr1	212730135	212730170	Nsl1-4162724	33.4754	-	ucaagagguucucaugccuuagccucccgaguagcu
chr1	212730324	212730355	Nsl1-4162724	18.9446	-	cauuucugccccugaugccaccuugaugggaa
chr1	212730431	212730446	Nsl1-4162724	13.8878	-	uaguugcagauuuuaa
chr1	212730486	212730524	Nsl1-4162724	36.3934	-	guaaaagauugggcauuucuaucaucaccuugacuagcc
chr1	212730620	212730646	Nsl1-4162724	24.6747	-	ugccuucugaucaccuuuuccuuuggu
chr1	212731063	212731074	Nsl1-4162724	7.1118	-	gauuugagaaaa
chr1	212731648	212731660	Nsl1-4162724	11.7545	-	auaaagagcugac
chr1	212732664	212732692	Nsl1-4162724	26.6278	-	aacuaaggcucccaaaacacagcacacuc
chr1	212733467	212733491	Nsl1-4162724	14.7448	-	gguggaaggaauaggaagugacugc
chr1	212733762	212733806	Nsl1-4162724	59.3405	-	gagaauugaaaacaugcucacacaauaacuuacacacaaauguuu
chr1	212734384	212734400	Nsl1-4162724	14.9092	-	uaaaaaugcacaaaacu
chr1	212735301	212735341	Nsl1-4162724	54.3076	-	ucuguucaacacauacaguuggacaccuacucggaucaaaa
chr1	212735511	212735539	Nsl1-4162724	26.6278	-	aaaucuuauccuagaccucuuucccuggc
chr1	212735610	212735626	Nsl1-4162724	14.8518	-	uacagcuauaggcacau
chr1	212735760	212735803	Nsl1-4162724	41.2879	-	ccaccuccuuacuauguccucacauggccuuuccucagugcaug
chr1	212736200	212736242	Nsl1-4162724	40.2996	-	aacauagugaaacuccauuucuacaaaaaauacaaaaauuagc
chr1	212736723	212736769	Nsl1-4162724	52.0678	-	auccuguuaauguugaaucuguguaaugacuauauucuacuuugugu
chr1	212737033	212737123	Nsl1-4162724	114.956	-	cugagcucagcuucaguuggauggugggucagcacccugcguuucugaacauacuagacuucaguuuaaaacuguuuugaggcuguauaau
chr1	212737434	212737467	Nsl1-4162724	47.603	-	uuauacaguguaggcagggccaucaaacuuacca
chr1	212737623	212737740	Nsl1-4162724	107.147	-	ucacuuuuuucuauagaccauuaacauaauuugacuuggaacuaaugguuucuuuuuaggguuucuuauuuauuucuuuacaaaucauuccaguucaaaauauauaucagauuaauac
chr1	212737842	212737883	Nsl1-4162724	38.8165	-	uuuguuacuccauguucagcuaauuuagguuugugagauuaa
chr1	212737988	212738038	Nsl1-4162724	61.4993	-	aaaaaaaaaaaaaagagagagagcuguauaaugauuuuucguuuacaugcu
chr1	212738147	212738165	Nsl1-4162724	11.2292	-	uaaaaauauuaaaagugca
chr1	212738274	212738293	Nsl1-4162724	17.8505	-	gauucauuuauacagauaua
chr1	212738497	212738607	Nsl1-4162724	131.228	-	uucaccaagaagucuuuuccaguugucauaggaaaccagaugcuaaaccugagaacuuuauaacacagauagaaaccacaccaacagagacugcuuccaggaaaaccucug
chr1	212738638	212738649	Nsl1-4162724	7.01916	-	cccaaguucuca
chr1	212738667	212738685	Nsl1-4162724	10.9796	-	ccuugccugcauuaauuga
chr1	212815024	212815038	Tatdn3-2395333	9.28467	+	gcccuggaacauuuc
chr1	212815112	212815140	Tatdn3-2395333	35.2964	+	gcauuaaaacuguuuccuaagcuccgaca
chr1	212815258	212815269	Tatdn3-2395333	8.77046	+	aggguuauagaa
chr1	212815340	212815416	Tatdn3-2395333	58.3521	+	auucuagccuugugcugcuuuucaauuagccgaguucuggcaggauauugggaaaauacugcuacuucuuacauugc
chr1	212815466	212815476	Tatdn3-2395333	6.87057	+	gguggcuccca
chr1	212815663	212815671	Tatdn3-2395333	7.95394	+	acaggcaug
chr1	212815814	212815829	Tatdn3-2395333	14.9975	+	cgccagccuaaagugu
chr1	212815878	212815915	Tatdn3-2395333	29.0442	+	gaaugucugguuuucuaugcugucagaaaucucuuuuc
chr1	212816088	212816110	Tatdn3-2395333	22.2457	+	ucugaauuuugucaacauauuua
chr1	212816509	212816527	Tatdn3-2395333	17.9492	+	uuuaacagguguggucaau
chr1	212816601	212816623	Tatdn3-2395333	14.8932	+	aaaauaaacuuccuaaaucaaag
chr1	212895424	212895446	Flvcr1-7008747	22.6631	+	cucuaaaugcauaauuauuauuu
chr1	212895460	212895506	Flvcr1-7008747	50.6789	+	aauuaagggaaauuuucuuaaaauucuucuguuuacaucauguuaac
chr1	212895629	212895656	Flvcr1-7008747	27.594	+	uacuuuuuaaagugauaauauggggugu
chr1	212895711	212895764	Flvcr1-7008747	98.4333	+	ggaacuaaauguacaauauauuccuaauuggcugccuuuuucacugugcugacc
chr1	212895831	212895849	Flvcr1-7008747	18.572	+	gcauugggaucaggcuuuc
chr1	212895899	212895913	Flvcr1-7008747	18.3211	+	cuuuuuaacacaugc
chr1	212896043	212896061	Flvcr1-7008747	20.5223	+	ucauggauaaaugcuaacg
chr1	212896283	212896295	Flvcr1-7008747	13.2231	+	auguccccauuua
chr1	212896450	212896464	Flvcr1-7008747	14.2642	+	ugcucuuuuacaugc
chr1	212896609	212896646	Flvcr1-7008747	38.2759	+	aaaauuuacauuauguucauaugcacccaaaaaagcua
chr1	212897069	212897108	Flvcr1-7008747	39.9109	+	ugaggcaggagaaucgcuugaaugcgaauggcagagguug
chr1	212897435	212897463	Flvcr1-7008747	28.6339	+	uugccugaaccuggaaggcggaggcuaca
chr1	212897555	212897594	Flvcr1-7008747	61.7134	+	uaauuuauaaauaaaagagguuuaaguggcucacaguucu
chr1	212897714	212897796	Flvcr1-7008747	108.615	+	agagcagggaggugccacacaccuucaaacaaccagauuuugugaaaacucacucauuacugcaaggacagcaccaagccaug
chr1	212898199	212898236	Flvcr1-7008747	37.8581	+	uaucacaggaacuugaauccagccagagaaaaauuccc
chr1	212898261	212898319	Flvcr1-7008747	61.8384	+	auugcuaccuuauggauacaacggacuuuuacauuucuuuuuagccuuuuuagucaguu
chr1	212898357	212898373	Flvcr1-7008747	16.317	+	uccuuugauauuuacau
chr1	212898915	212898926	Flvcr1-7008747	11.1652	+	gauaauacauug
chr1	212899089	212899109	Flvcr1-7008747	21.3554	+	uuuuaaucaaaugacuuagga
chr1	212899171	212899225	Flvcr1-7008747	66.5217	+	ccuuuugagaauguuggagagaugucuuuaaaaaauauguuuguguguaaaaaug
chr1	212988838	212988847	Vash2-2261983	7.13467	+	cguaacugaa
chr1	212989295	212989312	Vash2-2261983	12.4867	+	uuuguuuuuucaaaauga
chr1	212989349	212989408	Vash2-2261983	55.6614	+	ugucacuaacauuuaaacuuugcagacucuaacaaaaagcacaagaggucacguacuauu
chr1	212989638	212989661	Vash2-2261983	17.526	+	augugauuaucuuccaguacuuug
chr1	212989835	212989873	Vash2-2261983	50.98	+	guaaccucuggcugcagaccacacaggacaacccuaaca
chr1	212989911	212989933	Vash2-2261983	23.4091	+	uucaauuucauuugcuuuaucuu
chr1	212990137	212990158	Vash2-2261983	15.4587	+	ggacuucaaagcaaaagggugc
chr1	212990322	212990361	Vash2-2261983	39.3127	+	uauuaucagaguuuaaaaugaguuagcucuguuuaucuac
chr1	212990457	212990480	Vash2-2261983	16.7989	+	gccauauaccuucuguuugucaau
chr1	212990675	212990688	Vash2-2261983	9.80334	+	ccuuagaacugcca
chr1	212990876	212990923	Vash2-2261983	49.6065	+	caaaccccuaaauucuagugcaauaauuuaaaaaacaaaaaacaaaac
chr1	212990971	212991002	Vash2-2261983	27.3231	+	agacuggcuagaauucaaaauauaaaaaauaa
chr1	212991102	212991156	Vash2-2261983	49.8915	+	gacagaaaucuugauuuuagacuguauguugugcuguuuugaguacacuuuauuu
chr1	212991492	212991526	Vash2-2261983	25.5752	+	ccaguaagugcauguuucaaguuaauguuuuucuc
chr1	212991555	212991568	Vash2-2261983	9.66162	+	ggacuuuaauaaaa
chr1	212991776	212991791	Angel2-448837	13.0441	-	aauaccugggauuaca
chr1	212991812	212991822	Angel2-448837	8.57422	-	guucaagcgau
chr1	212992187	212992220	Angel2-448837	21.9824	-	uuguaccuguaaguuagguaauaaacuauuauac
chr1	212992494	212992520	Angel2-448837	17.0441	-	aacucugccagagccuguacuuaccug
chr1	212992996	212993039	Angel2-448837	43.5547	-	ccaccaugccuggccuuuggggggauuuuaauuacaguauuaau
chr1	212993053	212993063	Angel2-448837	7.7541	-	aagugcuguga
chr1	212993388	212993402	Angel2-448837	17.0854	-	auguggauuauaaga
chr1	212993505	212993516	Angel2-448837	9.97285	-	gaaugcuucacc
chr1	212993675	212993716	Angel2-448837	41.6297	-	agauggugcugacacuuucuaugaagugguuaugagcagguu
chr1	212993798	212993822	Angel2-448837	31.1816	-	gagauauuaacuuggagaccuaaug
chr1	212993939	212993977	Angel2-448837	25.9155	-	aagaucucugguuuaggggagagauuuuauuuuacugaa
chr1	212994190	212994223	Angel2-448837	21.9824	-	cugcaaccccugccucccgggcucaagcgauucu
chr1	212994238	212994259	Angel2-448837	20.5452	-	cccaggcugggggugcaauggc
chr1	212994320	212994352	Angel2-448837	46.0202	-	cagagacuggggauauaccuuuguuucccuagc
chr1	212994486	212994529	Angel2-448837	48.8875	-	aagggguuugauaaugcuuuuuaaguuguacagaaugcuuaauc
chr1	212994767	212994818	Angel2-448837	79.561	-	guaaaagagauguaaagguuuuauauucuaaauccuaguaaaauugacagug
chr1	212994898	212994915	Angel2-448837	18.3517	-	gcuuugaaacuccauauc
chr1	212995126	212995135	Angel2-448837	8.59106	-	cagaacaaga
chr1	213272647	213272665	Rps6kc1-6249375	13.5478	+	guuaucuucacacauucug
chr1	213272679	213272747	Rps6kc1-6249375	59.1044	+	caggcaucuccagcacugaggcaccucugacucacaguuacuuauggagcaccaaagcauuuggauaaa
chr1	213273394	213273435	Rps6kc1-6249375	52.8159	+	gaagggagugcuuauuucccuuuguguaaggacuaagaaauc
chr1	213273453	213273463	Rps6kc1-6249375	7.48881	+	uggugaaacau
chr1	213273982	213274027	Rps6kc1-6249375	64.2656	+	agcuuccaucugccaucgaccagguccucucaucaaauuaaaugga
chr1	213274466	213274488	Rps6kc1-6249375	16.6791	+	cagucuguugacacaauuccauu
chr1	214036004	214036022	Prox1-9773010	15.3568	+	uuccauugcaaggggaugg
chr1	214037010	214037093	Prox1-9773010	114.708	+	cagaagcuaguauugaccaaaaugugagaagaguguauagcauaggaaaauuugggguuaacccaaaagacacaauuccagcac
chr1	214038396	214038427	Prox1-9773010	40.7309	+	uuuuuuuaaucaccaucuuucaaaucuuagcu
chr1	214039360	214039407	Prox1-9773010	65.9254	+	gaguauuauuuaauuaaagaaguguuuuauguuugcagaaucuuuguc
chr1	214039725	214039765	Prox1-9773010	54.8829	+	augaaauuucuuuuucuauguacaugaagacauuuaguaag
chr1	214040224	214040263	Prox1-9773010	36.1827	+	gcucauauucagagcugggaucaaaacugguauuuaaccu
chr1	214040794	214040821	Prox1-9773010	24.2891	+	gaauuuuuguuguugucuauuguucuga
chr1	214336738	214336751	Smyd2-3927062	15.8951	+	aucauccauauauu
chr1	214336983	214337067	Smyd2-3927062	50.0817	+	ugcuuuuguuuccuaagagauaauggcaugguuucauauguuauacuuuggacagacagaguuuuaaaaauggaauuauuuuuuc
chr1	214337816	214337852	Smyd2-3927062	26.1073	+	gagaggaacuuccccacugguuaauaaguaaagccug
chr1	214337912	214337937	Smyd2-3927062	17.5282	+	guaaaucugguacauuuuccuucccu
chr1	214338477	214338514	Smyd2-3927062	26.8978	+	gaacaaaauggaucucuuugcauuucagcacuuacaga
chr1	214350283	214350309	Ptpn14-3699096	11.417	-	agacccauuuguuucuagcuucucccu
chr1	214350573	214350596	Ptpn14-3699096	9.87678	-	ugcacuccagccugggcaacagag
chr1	214352443	214352471	Ptpn14-3699096	12.4399	-	uguccagaagucaguguuauucagggggc
chr1	214353023	214353044	Ptpn14-3699096	8.85394	-	auucaagggaugggauugaguc
chr1	214354111	214354140	Ptpn14-3699096	12.9453	-	ugaagagagggucuuuguagacugcugagg
chr1	214356821	214356859	Ptpn14-3699096	31.9842	-	acagauggggaagcugauuuaugggagcuguaaggcauu
chr1	214364541	214364566	Ptpn14-679258	20.5051	-	gaccggcgugcucauucuuucugagc
chr1	214663849	214663905	Cenpf-1003108	69.2658	+	cugugccuacaggacuucucuuuagucagggcaugcuuuauuagugaggagaaaaca
chr1	214663976	214664006	Cenpf-1003108	12.8628	+	gcacugaucaccuguuagcauugccauuccu
chr1	214664131	214664160	Cenpf-1003108	36.2941	+	aaacacauuuuauucuucuaauuaacagcu
chr1	214664233	214664282	Cenpf-1003108	55.2042	+	gaauuucucagagcugaguaaaaugaaggaaaagcauguuauguguuuuu
chr1	214665023	214665041	Cenpf-1003108	11.595	+	accaucauuuauauuuaaa
chr1	214665176	214665210	Cenpf-1003108	34.6184	+	caauauccuuaccguaaaucaucccagggccccca
chr1	214666160	214666195	Cenpf-1003108	30.432	+	uugcaccugggaagaagucagggcacuucuuccugg
chr1	214667436	214667448	Cenpf-1003108	9.43012	+	aaauacaaaucaa
chr1	214668196	214668225	Cenpf-1003108	28.0872	+	ccaaauacaaaauauuucaaauacaaaugu
chr1	214668393	214668430	Cenpf-1003108	24.3349	+	ucuuggcucacugcaaccuccaccuccuguguucaagc
chr1	214668568	214668591	Cenpf-1003108	14.9532	+	ucccccugccuuggccuaccaaac
chr1	214668682	214668701	Cenpf-1003108	12.2727	+	caugaugauuaguuaauuug
chr1	215620619	215620629	Kctd3-3404404	4.69145	+	aaacucaccaa
chr1	215620897	215620904	Kctd3-3404404	4.71903	+	uaccacgu
chr1	215621019	215621040	Kctd3-3404404	15.0269	+	gaaucacauaauugucuuugga
chr1	215621216	215621249	Kctd3-3404404	24.8082	+	gauucucaucauugggagaucuuaaaucuuagca
chr1	215621356	215621429	Kctd3-3404404	67.7725	+	gagugcccagaagggaaagcuguaccaguugcuaaccugucuuguuucaggagccaccauguuuuuuuuucagu
chr1	215621494	215621506	Kctd3-3404404	9.06425	+	gaauuuuggguua
chr1	215621670	215621710	Kctd3-3404404	30.5037	+	guauauauccccauuccaagaaauauaagugagugaaguug
chr1	217427095	217427125	Gpatch2-7929872	33.0217	-	uuuggaaaguugugccucucauaaagcugcu
chr1	217427192	217427231	Gpatch2-7929872	28.7724	-	ucuuuccccucaaggauucugugauucuaauguaacaagg
chr1	217427298	217427331	Gpatch2-7929872	23.1854	-	gauucacaaauguauucauagccgauugugagcu
chr1	217427560	217427628	Gpatch2-7929872	75.6864	-	uguuagcaaagaauauuuuuuuuuauuuuuucuuuugguagaaagucauguuaauaguacaacaaagaa
chr1	217428027	217428059	Gpatch2-7929872	23.2431	-	guuacuuuuauuuuuaaacuauauggcacccuu
chr1	217430531	217430573	Gpatch2-7929872	48.095	-	ugaaguucacaguugacaaacaacaauuaauguuucccuugga
chr1	217608194	217608232	Gpatch2-8989939	53.7805	-	uguaauuuuuuuuuuucaauaaaaucucugacuugggca
chr1	217608311	217608345	Gpatch2-8989939	23.4982	-	agcuguuuuucuggucuauguuuuuuguauuuaaa
chr1	217608393	217608409	Gpatch2-8989939	19.1767	-	guuucacuugauggaga
chr1	217608671	217608696	Gpatch2-8989939	29.9726	-	gaauaagucacuuuaaaaccuuggcc
chr1	217609410	217609439	Gpatch2-8989939	29.5552	-	uuuuaaauuaucugcuuugucugauaccug
chr1	217609946	217609980	Gpatch2-8989939	34.9306	-	aaccugacuggggaggcuuucuagggauuuagguu
chr1	217868731	217868782	Spata17-6214527	17.0373	+	gugcaguggcaugaacucagcucacugcaaccuucaccucccaggcucaagc
chr1	218331092	218331108	Rrp15-1485536	15.2592	+	agcaucauaggaaauac
chr1	218331136	218331234	Rrp15-1485536	112.545	+	aaaauaugucauccucugauaguuggggaauuauaaggauaccauuuguaagaaagccaaaagacuuuugccagauuucauauuuccccuuuucaugua
chr1	218331446	218331477	Rrp15-1485536	30.3036	+	aguuaauauuuuucugccuucuaacuuauaga
chr1	218331724	218331755	Rrp15-1485536	30.7563	+	augcaguggcgugaucucggcucacugcaagc
chr1	218331800	218331813	Rrp15-1485536	11.9398	+	guagcugggacuac
chr1	218332368	218332386	Rrp15-1485536	16.5562	+	cauuccaaaauuuuuguga
chr1	218332410	218332436	Rrp15-1485536	25.3799	+	uuuaagggaauuauuuuuaauaaauau
chr1	218332496	218332521	Rrp15-1485536	24.071	+	ccacccaguugcacauacuugcaucu
chr1	218333143	218333215	Rrp15-1485536	96.986	+	aauuauuuuauuccaaagaaaaauugaguugccacuaucaggaaaaaaaaaauguaucacuucuguuagaagg
chr1	218333680	218333716	Rrp15-1485536	48.4105	+	uguagaugggguuaccccauguugcccaggcugguug
chr1	218334424	218334447	Rrp15-1485536	14.4822	+	gacguauaaauucugggaaaccuc
chr1	218334528	218334551	Rrp15-1485536	22.0888	+	augaaguuuauguagagcugugaa
chr1	218334818	218334854	Rrp15-1485536	50.0457	+	gccuauaaaaagcucucucacuccuuccccaagaaaa
chr1	218335003	218335033	Rrp15-1485536	29.0147	+	agaauguuugaggugguugacaagacauuua
chr1	218335343	218335373	Rrp15-1485536	18.7775	+	ggagcacauauucagcuuucuguuaaacacu
chr1	218335414	218335446	Rrp15-1485536	28.4325	+	uagaagagugggcauaauacuuuauauuaaaau
chr1	218335470	218335513	Rrp15-1485536	40.8904	+	auugcugucaauaggacuuuuuuugaugauggaaauaauuuaug
chr1	218335967	218335986	Rrp15-1485536	18.1245	+	uuucagaauuaaugcaccaa
chr1	218336352	218336395	Rrp15-1485536	54.4562	+	guuucucuaacccugaaucauuauccugcauuuuuaaugcaauc
chr1	218336438	218336478	Rrp15-1485536	42.1882	+	ucaggaccaacuggggcucuaaauggagagacagcugagag
chr1	218336870	218336909	Rrp15-1485536	31.9196	+	gguccuuacuaggauucccaaauauacuccuuaauaacca
chr1	218336926	218336935	Rrp15-1485536	5.86039	+	acuggacauu
chr1	218337008	218337041	Rrp15-1485536	20.6279	+	aguuuugaguccuacuaguuuuguuuccuugugu
chr1	218337368	218337407	Rrp15-1485536	45.5577	+	augacagaaaaugcugugugaacaguauuauauagaauug
chr1	218337850	218337892	Rrp15-1485536	52.2613	+	aauccuacuuuaucuuuuaaguuuugcuaauuacccugcaaug
chr1	219211880	219211936	Lyplal1-6610507	44.9758	+	ucuuauuaaugaaaaacaauagacaaacaucugugcauaauuuuucagacacaauuc
chr1	219212276	219212300	Lyplal1-6610507	18.1579	+	aagaaauucaggucuccuaauucuc
chr1	219212429	219212470	Lyplal1-6610507	31.0651	+	aauacauaauaaacacucaauaaagauuaaccauaaggagag
chr1	219212767	219212799	Lyplal1-6610507	24.2366	+	ggauguaucacuauuuguuuacacauucaccac
chr1	219911156	219911184	Slc30a10-5685061	9.69741	-	aaaagacugcaaaaaaaaaaaaaaaaaaa
chr1	219912884	219912909	Slc30a10-5685061	14.5222	-	acagaaaauccccuccuccccgccuu
chr1	219968632	219968649	Eprs-6194029	16.0717	-	gauaaaagacuuuucugu
chr1	219968662	219968700	Eprs-6194029	38.7655	-	ucuaaaaugaagucacacaggacaauuauucuuaugccu
chr1	220057649	220057686	Bpnt1-9602851	39.6648	-	auuauacauucucgacuuuggggauuaguuuauucuug
chr1	220058259	220058281	Bpnt1-9602851	22.9269	-	uauuuagguggagaaaugagaaa
chr1	220058440	220058456	Bpnt1-9602851	18.5474	-	auuaauuggguagaauu
chr1	220058489	220058511	Bpnt1-9602851	29.9286	-	guuucauuuacuuagcuaggaga
chr1	220058604	220058634	Bpnt1-9602851	22.0976	-	ucuugagcccggaaggcagagguugcaguga
chr1	220058660	220058691	Bpnt1-9602851	37.9416	-	ggcauccugucaugcgccugucaucccagcua
chr1	220147661	220147682	Iars2-4474678	19.4961	+	cccuccugacaguacuggcuag
chr1	220147775	220147802	Iars2-4474678	26.4821	+	agaauuauagaagaaguauuuccuguaa
chr1	220147853	220147869	Iars2-4474678	18.3641	+	guaucuguggauggaua
chr1	220147923	220147953	Iars2-4474678	60.1439	+	auguauucagcuugucuucaaauacggccaa
chr1	220148574	220148585	Iars2-4474678	10.5408	+	aaguggaccaca
chr1	220148729	220148766	Iars2-4474678	37.2501	+	aaaguaaaacuuuuuuuuucuguuugcaaaaguaugaa
chr1	220148927	220148949	Iars2-4474678	21.8295	+	auauuuaauguuuguuaaugaag
chr1	220148557	220148567	Rab3gap2-924416	8.99296	-	uaaggaacaaa
chr1	220148716	220148728	Rab3gap2-924416	13.6696	-	uauuauaaaacuu
chr1	220149088	220149121	Rab3gap2-924416	44.3715	-	uaccuauguagacauucuauaauaacaaagagcc
chr1	220149153	220149188	Rab3gap2-924416	41.3248	-	uauuuuacuacuuaucaagggcuuuuaaaauaaaua
chr1	220149336	220149351	Rab3gap2-924416	18.9505	-	gacaaucaaaucuggg
chr1	220149476	220149500	Rab3gap2-924416	28.9251	-	guaugaacuuaaggaggcuagucaa
chr1	220149512	220149523	Rab3gap2-924416	12.7858	-	uuccaaguacgc
chr1	220149663	220149681	Rab3gap2-924416	28.1303	-	guagcagcacuggaaaggg
chr1	220149716	220149736	Rab3gap2-924416	24.2083	-	cuugaguauuugggauggggg
chr1	220150108	220150177	Rab3gap2-924416	101.611	-	gcuugagcccaggaguuugaggccauucugggcaauauagcaagacccugucucgaaaaaaaaaaaaaaa
chr1	220150260	220150290	Rab3gap2-924416	35.2937	-	ggauaaaauacaacuaauuuuguacccuaua
chr1	220150446	220150484	Rab3gap2-924416	60.7771	-	guaaaacuuauguaaaaaaaaaaaaaaaaaaaaggcaaa
chr1	220150562	220150595	Rab3gap2-924416	38.9176	-	aucagagauguguaaaaugcagcaaauuaauuau
chr1	220150655	220150685	Rab3gap2-924416	26.9184	-	gaggaggaagaauggguucaagaucaucaua
chr1	220150696	220150752	Rab3gap2-924416	66.7617	-	ucuggauaccgaaagguuccuuucccagagguucugcuguugccaucagaggaggau
chr1	220150813	220150856	Rab3gap2-924416	58.425	-	ccccaucaguagcguauagaacaccccacucuccuuuaguaaau
chr1	221701483	221701517	Dusp10-5184015	65.8769	-	uuauuuaaaaauauuuuucgcaaaaaaaaaaaaaa
chr1	221701618	221701641	Dusp10-5184015	17.0448	-	caacaauauaucaaauacuuuccu
chr1	221701682	221701727	Dusp10-5184015	93.6588	-	guuuuaagugugcaaacaaguuagagcuggcagcugaaugauagac
chr1	222554956	222554981	Taf1a-5024072	24.986	-	cauuuuaaaguggaauuauauuuuug
chr1	222555065	222555091	Taf1a-5024072	26.3744	-	cuccugguuugauuagcauuuccgucg
chr1	222555373	222555449	Taf1a-5024072	97.3378	-	auuuuaauuuugcucagcauaauguccuccauguucugaauggcaggauuucuuccuuuuauaaggcugagcaguau
chr1	222555552	222555580	Taf1a-5024072	27.4097	-	accaauaucacuccauuucccccuucccu
chr1	222555829	222555847	Taf1a-5024072	11.9795	-	ccucugaauguauauauuu
chr1	222556025	222556055	Taf1a-5024072	29.4741	-	aauguaacuuuugagcaaguuugaugugauu
chr1	222556280	222556314	Taf1a-5024072	40.965	-	cugcucauuucugccugccagcaucauuucacaaa
chr1	222556413	222556455	Taf1a-5024072	41.861	-	aucccaacccaaucaaugugguuccaaagaucacacucucaug
chr1	222556608	222556646	Taf1a-5024072	37.732	-	aaacuuuuuuuagguccacugauguuuaagcugcuucca
chr1	222557261	222557305	Taf1a-5024072	43.9254	-	gaacaugagcugagcuuuauaauauguuggaauaauugguagaau
chr1	222558165	222558180	Taf1a-5024072	13.3046	-	ggccgggcgcaguggc
chr1	222567500	222567517	Taf1a-7650368	5.31143	-	augggguuguuguauaua
chr1	222567946	222567975	Taf1a-7650368	17.7552	-	uguauauuuccaccucaauagaugaaaauu
chr1	222568515	222568556	Taf1a-7650368	19.8987	-	uggcauuaaauuguauuucccuaaugacuagugauguugagc
chr1	222568857	222568890	Taf1a-7650368	15.8682	-	uauuucauuuuuauacauucacuucuugauggac
chr1	222665866	222665882	Mia3-7855623	15.7688	+	guuuuagcuaauguagc
chr1	222665921	222665947	Mia3-7855623	31.3262	+	uaugaacauuuccuguggaaaugcuuu
chr1	222666035	222666117	Mia3-7855623	74.5517	+	uggucacaaagacuguuacgcuaaaaauguuuacuaaaagaucacuaaacuaucuccccucuugcugaaguucuuuguaguaa
chr1	222666274	222666333	Mia3-7855623	50.1142	+	ugaacucuacaagugacgucuuuuuauuucaaagaaguuuauuucccacuuguauagcau
chr1	222666380	222666399	Mia3-7855623	10.1891	+	ucugagagugaguuuacauu
chr1	222667616	222667665	Mia3-7855623	68.7439	+	agccaguccauaacugcuuccucacauccaucugauugcaccauuucugc
chr1	222666430	222666461	Aida-5631167	34.8671	-	cacccuuuuucuacaggaaugguaaaaacaau
chr1	222666959	222666975	Aida-5631167	17.1713	-	caaacaaaaguaucagc
chr1	222667894	222667922	Aida-5631167	20.8589	-	ccacgaauuacuuaaauuuacuuuccaau
chr1	222668034	222668048	Aida-5631167	9.79349	-	auaccuuucaucaac
chr1	222668129	222668152	Aida-5631167	25.4216	-	auuuuuucucuuuucucauaaacc
chr1	222668253	222668293	Aida-5631167	62.6761	-	ucauguaauuuuucuaaggugcuuggcagcacucuguaccc
chr1	222668456	222668492	Aida-5631167	31.789	-	gagccugaaugaauucucagccaaauuuagucuuguc
chr1	222668659	222668673	Aida-5631167	8.86229	-	ccuggccuauuuuua
chr1	222668946	222668978	Aida-5631167	35.7606	-	cagugaggaguaugcaaaaucuggaaagauauu
chr1	222669072	222669109	Aida-5631167	27.8585	-	ggguuuacaaugucuucuaaacaauguaaucuaaaaau
chr1	222669315	222669336	Aida-5631167	24.2013	-	guuuuccugcuuagaaagugug
chr1	222669451	222669512	Aida-5631167	91.1656	-	guucacuuuugcuccaauaugcucuuuugacuuaacgucaagcuuuggguugauguggguag
chr1	222669607	222669633	Aida-5631167	33.2986	-	agucuauuuucuaauuuaccacuacuc
chr1	222669768	222669791	Aida-5631167	35.5545	-	ccguacccagaccaguaggccgga
chr1	222732708	222732730	Brox-8537048	20.0358	+	cuccuaaaauacaacuugcacuu
chr1	222732851	222732922	Brox-8537048	89.9358	+	cuuguucuuaauuuuuaauacagcggagauguuucuugcuuuguuuucagacucuccuuuuuaaucaggaca
chr1	222733136	222733148	Brox-8537048	10.8926	+	guggcaugaucuc
chr1	222733475	222733502	Brox-8537048	24.7781	+	aguuuuuccguuucuccauuguguuaau
chr1	222733514	222733558	Brox-8537048	65.7633	+	cuuacauucucagucauuuaucuuuucugguggagaauaaaaagu
chr1	222733613	222733644	Brox-8537048	27.516	+	aaucaauaauuuacucaaaaaucagcuuuuau
chr1	222733728	222733742	Brox-8537048	13.0738	+	uuuuacaaauaucuu
chr1	222733862	222733877	Brox-8537048	13.6265	+	aaacuuuaaacuuaaa
chr1	222734019	222734055	Brox-8537048	32.8459	+	uuaggccaaaggccauagcaaaaacauagagaacaaa
chr1	222734430	222734508	Brox-8537048	111.674	+	auuacuuaaaucauauaucauaguuuacacuccuuaaaaaaagguacauaaauucagugagguuuuuuucuuaacauac
chr1	222734579	222734597	Brox-8537048	16.3757	+	auaacuaaacagacauuua
chr1	222734670	222734687	Brox-8537048	15.4487	+	ucacuugucuguuuguug
chr1	222734840	222734881	Brox-8537048	47.5512	+	aauggaaaauguaauaugcucagugcuucuguaaaaugcagc
chr1	223108498	223108533	Tlr5-2316149	30.238	-	uguuuauguauguguauggacggcuuaguuugugag
chr1	223220908	223220935	Susd4-3408155	36.0668	-	aagcucugauccuuaaaauugcuaugcu
chr1	223220947	223220975	Susd4-3408155	37.6376	-	ugauuccuuuccuucucuugguuuuagac
chr1	223221082	223221125	Susd4-3408155	40.1482	-	cucagccaccucaccugccuaucauuccugcauuccuacuuuga
chr1	223221290	223221316	Susd4-3408155	31.7635	-	agaaucaugagccucucucuaguugac
chr1	223221927	223221944	Susd4-3408155	14.98	-	ggucuuggaugaggggug
chr1	223775363	223775390	Capn2-8710816	23.2527	+	gaaguaaucuugucaaggcaucuggaga
chr1	223779892	223779918	Tp53bp2-390156	28.8775	-	auaaaauacuguagagaucauggugau
chr1	223780137	223780171	Tp53bp2-390156	39.2042	-	agaaacuugcuacagacuuacccguaauauuuguc
chr1	223780282	223780331	Tp53bp2-390156	45.6293	-	gugaacaauaacuuuauuauaugaguuuuuguagcaucuuaagaauuaua
chr1	223780455	223780465	Tp53bp2-390156	7.80873	-	agaaaggacca
chr1	223780720	223780763	Tp53bp2-390156	53.241	-	uauuuuaaugacaauguagcuugaaagcgaugaagaaugucucu
chr1	224157436	224157478	Fbxo28-2292031	60.4938	+	agcagguuaaaacaaauggugcuggcgugacuguucucaggcg
chr1	224157491	224157509	Fbxo28-2292031	20.9726	+	gcuucgcaccaaagugcaa
chr1	224157554	224157595	Fbxo28-2292031	47.8967	+	gcagacccagaucauaggugaacaaaaugcacgguuggcaga
chr1	224157656	224157677	Fbxo28-2292031	16.3313	+	gcagaaugaggagucuccucgg
chr1	224157993	224158024	Fbxo28-2292031	42.1033	+	uaacuuuuuucugugcagauaauguugaaagu
chr1	224158090	224158115	Fbxo28-2292031	29.4786	+	cuagaaguuaaguuuaauacagaaaa
chr1	224158200	224158216	Fbxo28-2292031	12.5877	+	aagugaccuuugucugg
chr1	224158294	224158307	Fbxo28-2292031	14.2522	+	agaaggagccucua
chr1	224158355	224158367	Fbxo28-2292031	13.8048	+	agcuguuauacau
chr1	224158739	224158749	Fbxo28-2292031	7.99833	+	gugaucauuga
chr1	224158899	224158927	Fbxo28-2292031	26.8425	+	uuucaagcuuuccuuacccuacaacuuua
chr1	224159166	224159188	Fbxo28-2292031	26.5791	+	gcuucaguuauuuaaaguaaauu
chr1	224159241	224159257	Fbxo28-2292031	17.7629	+	uaaaaccuaagguuuug
chr1	224159413	224159424	Fbxo28-2292031	8.74986	+	ucaauucuaugu
chr1	224159479	224159521	Fbxo28-2292031	54.5314	+	guaacauccaaguguuucaugguuuguugggaagguaauuuua
chr1	224159580	224159645	Fbxo28-2292031	63.7964	+	cuggaacucguuuucucagcacuucucauuuuuauaaucauaguauuuagccauauuagcauaucu
chr1	224160033	224160069	Fbxo28-2292031	42.8052	+	uccaugcaguaggagaauaaagcacuacaguucgguu
chr1	224160420	224160463	Fbxo28-2292031	51.3098	+	cacauagaaauguauucugguacagcgcugcacacauggauagc
chr1	224160508	224160528	Fbxo28-2292031	21.7623	+	cccaccccagccggauccucu
chr1	224160546	224160574	Fbxo28-2292031	33.1019	+	acuuggcuuaacugguuuucacagauucu
chr1	224160735	224160787	Fbxo28-2292031	62.621	+	aaaacacuuuuuuuggaguacugaacuuuacaggggcuugccuuaaucucuau
chr1	224161365	224161390	Fbxo28-2292031	29.4771	+	uugaagccaggaauaaaaggcagucu
chr1	224161433	224161460	Fbxo28-2292031	20.9398	+	gauuucugauaugaaacccaacuugaua
chr1	224161475	224161511	Fbxo28-2292031	51.2952	+	uugacuugggaucuaucugaauugcuuucacuaguac
chr1	224161924	224161936	Fbxo28-2292031	10.8908	+	caacaauaaauua
chr1	224192479	224192515	Degs1-6506278	45.0105	+	auaucauuagugccaaagggauucuucuccaaaacuu
chr1	224192555	224192565	Degs1-6506278	10.246	+	accagugaugc
chr1	224192592	224192615	Degs1-6506278	25.4819	+	gaguaagagcucggugauaccaag
chr1	224192687	224192709	Degs1-6506278	18.4539	+	uuguguauuaucgucauugagga
chr1	224192936	224192960	Degs1-6506278	17.4644	+	cccagcuacaugggaggcugaggug
chr1	224193257	224193282	Degs1-6506278	30.6128	+	aaauaauuuuuaaaaagccugaggua
chr1	224227387	224227404	Nvl-1894692	12.8558	-	uuaaacugcugaaauaaa
chr1	224227544	224227555	Nvl-1894692	7.87533	-	acccacuuucag
chr1	224376017	224376032	Cnih4-5811815	14.224	+	ucucaacuuuagccug
chr1	224376273	224376311	Cnih4-5811815	37.1527	+	caacuucauuuaauaugguuuaaagauuuaugagacugu
chr1	224376483	224376492	Cnih4-5811815	5.49585	+	ccacaaucac
chr1	224376567	224376646	Cnih4-5811815	80.5364	+	ucucccugauaacguauuuucauggguuuggguagaagaugcuaaucagauuagaagcaggaauaguuauuugcugucug
chr1	224377010	224377022	Cnih4-5811815	7.2509	+	gggugugugguac
chr1	224377121	224377156	Cnih4-5811815	40.9642	+	ccauguuucaaggcuggaaguagugcccuggcaaca
chr1	224377240	224377275	Cnih4-5811815	39.5959	+	aaucuuauauuucugucaggcacagggccaagaagc
chr1	224377291	224377303	Cnih4-5811815	9.49082	+	acuuugcuugcau
chr1	224377318	224377339	Cnih4-5811815	27.7447	+	uuuucccucugaggcagcuuuu
chr1	224377451	224377480	Cnih4-5811815	31.6023	+	aacugagagauaagcuacuuaaaggcggua
chr1	224377806	224377843	Cnih4-5811815	36.1675	+	uucaccuucucauucagauauucuuaguaaccaaaaca
chr1	224377951	224377976	Cnih4-5811815	31.4381	+	cuccuuacuucugaaacauuagcugu
chr1	224378531	224378550	Cnih4-5811815	18.1907	+	ucguucaggguguuguaacu
chr1	224378591	224378621	Cnih4-5811815	29.5795	+	guuguaacugggaacaucugaaugcugaggc
chr1	224378634	224378702	Cnih4-5811815	61.8843	+	caggguguuguaacugggaacaucugaaugcugaggccuagagaucguucaggguguuguaacugggaa
chr1	224378730	224378861	Cnih4-5811815	142.183	+	uucaggguguuguaacugggaacaucugaaugcugaggccuagagaucguucaggguguuguaacugggaacaucugaaugcugaggccuagagaucguucaggguguuguaacugggaacaucugaaugcu
chr1	224379118	224379126	Cnih4-5811815	5.06363	+	aggaagcga
chr1	224379263	224379303	Cnih4-5811815	39.1475	+	aucucccauggcacuuaccacauucuaucugguauuacagu
chr1	224385160	224385177	Wdr26-1496875	13.2186	-	uuucaauccaauaaacag
chr1	224385253	224385261	Wdr26-1496875	8.01874	-	gauuugcuu
chr1	224385305	224385340	Wdr26-1496875	34.3654	-	uuuguugacuuuuauuuuauaaauguguaauguauu
chr1	224385684	224385700	Wdr26-1496875	22.3705	-	uggcgaggggaauagau
chr1	224385775	224385844	Wdr26-1496875	82.0855	-	guauauuuuuauaagauugaaauuguguccccaucuuuaacuuaaacauuuucauuaucagggucaaugu
chr1	224385888	224385908	Wdr26-1496875	24.7303	-	auuuuuacugaaagucucgug
chr1	224386441	224386457	Wdr26-1496875	14.4587	-	cacaguggguaaauaua
chr1	224386491	224386513	Wdr26-1496875	30.0823	-	uucuuuuuuaggauguugguucc
chr1	224386752	224386766	Wdr26-1496875	16.2937	-	cauauaucccuacaa
chr1	224386848	224386885	Wdr26-1496875	39.4706	-	gcuuugguuuuuguauuuuuuuagucuucauaacagcu
chr1	224387015	224387046	Wdr26-1496875	39.312	-	ugcauugauuaagggcuagagcaaauauaaaa
chr1	224387157	224387199	Wdr26-1496875	55.089	-	uacuaugaagccagccacaagauacuaacaaauguauaaauug
chr1	224387318	224387345	Wdr26-1496875	24.1669	-	ugugcucgaaaggugaaaucaaugguaa
chr1	224387393	224387404	Wdr26-1496875	11.5788	-	guacauacuggu
chr1	224387629	224387643	Wdr26-1496875	12.9519	-	cccauucaggggcaa
chr1	224388016	224388027	Wdr26-1496875	13.5416	-	aauugguaugua
chr1	224388120	224388130	Wdr26-1496875	9.08307	-	aggggagaaga
chr1	224388367	224388384	Wdr26-1496875	13.5773	-	uucccucccuuuuucagu
chr1	224388778	224388806	Wdr26-1496875	25.4548	-	auuuuggugugaucuagcaaaagaguagg
chr1	224389121	224389138	Wdr26-1496875	21.2038	-	ggauuaaagugacuucau
chr1	224389156	224389192	Wdr26-1496875	47.8274	-	ccguaaaaggguuaacagcacaauuuuuuaaaaauaa
chr1	224389208	224389283	Wdr26-1496875	82.2062	-	gauccagaugauaaaccagugaacuaugucaaaagcacucucaauauuacauuugacaaaaaguuuuguacuuuuc
chr1	224389316	224389349	Wdr26-1496875	34.9141	-	auuuagcuugagaucuuugcagcuugguucaugg
chr1	224389456	224389474	Wdr26-1496875	25.4249	-	augcuuguuuggaaaacuu
chr1	224389508	224389519	Wdr26-1496875	12.1308	-	uggcaggauacc
chr1	224389782	224389803	Wdr26-1496875	27.987	-	acuuaaaauuagucguauuuua
chr1	224389852	224389859	Wdr26-1496875	7.45281	-	ggaaugca
chr1	224393962	224393982	Wdr26-413414	43.6214	-	ugaacugccaauugcggagcu
chr1	224398151	224398171	Wdr26-4001698	27.6658	-	uuacacaaggguuuuauacaa
chr1	224398571	224398592	Wdr26-4242206	19.1759	-	guacaagaagaucauccuauua
chr1	224398889	224398899	Wdr26-9125401	10.153	-	gauaggaacau
chr1	224398923	224398940	Wdr26-9125401	14.1959	-	cacaccagcgaauucggg
chr1	224400980	224400994	Wdr26-6633775	12.8261	-	aagcgcuuugugacu
chr1	224402095	224402108	Wdr26-5552459	19.9136	-	aaaacuauccccau
chr1	224404430	224404441	Wdr26-6595073	9.70133	-	uggaauguacaa
chr1	224404463	224404473	Wdr26-6595073	7.56835	-	guggcccagau
chr1	224411524	224411529	Wdr26-6780028	3.03814	-	ggagca
chr1	224418286	224418307	Wdr26-1416094	24.731	-	uaauaaucuagauucugugucu
chr1	224424569	224424576	Wdr26-1499557	3.74253	-	cuacgcug
chr1	224967716	224967741	Dnah14-683384	16.8688	+	gaaucuccuugggagcauguuauuua
chr1	224967788	224967826	Dnah14-683384	34.9921	+	aacuuuaauaaauuuuuucaucuaucaaauacuuuguua
chr1	225401547	225401567	Lbr-2314887	22.8287	-	uguuuauuuggcaaauuuuau
chr1	225401653	225401668	Lbr-2314887	19.1389	-	acauuaaauucuuucc
chr1	225401755	225401803	Lbr-2314887	83.3394	-	agugaaauugucauuguuuuaucagugcuaaugugugcaagcaguuuuu
chr1	225401954	225401978	Lbr-2314887	25.6396	-	aauguaauaaacauaguguguaugu
chr1	225402085	225402096	Lbr-2314887	9.86228	-	uaaauucuagug
chr1	225402161	225402172	Lbr-2314887	10.5972	-	cugucuuaaaaa
chr1	225402284	225402305	Lbr-2314887	27.8837	-	gcuaauauuuuuauauauuuuu
chr1	225402566	225402582	Lbr-2314887	18.2732	-	auuuuaaauaaaauuuu
chr1	225402705	225402739	Lbr-2314887	42.1052	-	gcaguuggcuuaaccucaacuucuaaaacuacauu
chr1	225402755	225402772	Lbr-2314887	15.7397	-	uuagcagacacugcuuaa
chr1	225487104	225487150	Enah-7784423	43.9123	-	auuucauguaaccauaaaguguaaccuguaugugcaugacauguguc
chr1	225487280	225487315	Enah-7784423	26.7359	-	ggguaggaucagacugcaccugauuuuuggaccaaa
chr1	225487915	225487940	Enah-7784423	12.8524	-	ggccuaccaaguugauagaccaaaag
chr1	225488086	225488110	Enah-7784423	17.6773	-	gguuggggucagaauaagcaugugc
chr1	225488908	225488945	Enah-7784423	19.0502	-	auuccuuccgaguucccugguuuuaauccaaaagacuc
chr1	225489295	225489334	Enah-7784423	20.0832	-	ugaauuaccagcaucucugugguggcuucaguacauucuc
chr1	225489472	225489513	Enah-7784423	31.6715	-	gugcagcuuuuaguuguuuuauagucauagacgcuauugcac
chr1	225489912	225489959	Enah-7784423	36.6071	-	uuauuauuauuucgagacagucucgcucugucauccaggcuggagugc
chr1	225490098	225490116	Enah-7784423	9.24378	-	uuuaccaguuuucaggcug
chr1	225492236	225492277	Enah-7784423	31.6715	-	auuucuacaaaaaaauuuaaaaauuuaggccaggcauggugg
chr1	225493307	225493340	Enah-7784423	25.0907	-	guuuucuuuugaggauuuguagauuugacuaagc
chr1	225493710	225493749	Enah-7784423	30.0263	-	gcagcguaaaaguaacuauauaaagcaaacaucgcaaagg
chr1	225494315	225494352	Enah-7784423	28.3811	-	guuuauacaugaugcugauuucuuaaaaccuacauaua
chr1	225494687	225494727	Enah-7784423	30.8389	-	guccaagacuuuacuacuuaaaaguuuacaugucacgucac
chr1	225494888	225494928	Enah-7784423	30.8389	-	gaauuuucaguuuucugcuauuuuuaccguaacuauuucgu
chr1	225495151	225495164	Enah-7784423	8.59717	-	acacugugaucuga
chr1	225495659	225495698	Enah-7784423	30.0263	-	gauaauauaaacaguuauguccccuauaaaucuggucagc
chr1	225495923	225495948	Enah-7784423	12.8524	-	uggaugagggauuuuuuuuuucuuug
chr1	225496343	225496383	Enah-7784423	30.8389	-	gcaguuuucuuuuaauaaguaaagugagacuuggguggugg
chr1	225496573	225496623	Enah-7784423	36.788	-	ggucugaaacaugauucugagcuucacauaauaucuuaacuguggaacuca
chr1	225496636	225496681	Enah-7784423	34.9619	-	guacuuaaucuuuuacaucaugucuucagcuauuuguauuuuaacc
chr1	225497128	225497148	Enah-7784423	10.2768	-	guuucucgaguuagccuucau
chr1	225497361	225497401	Enah-7784423	20.5967	-	aggcuuaggaaguuuuuuugcagagagugcugguaaagaau
chr1	225497413	225497428	Enah-7784423	7.67542	-	aauacauugcuaaaau
chr1	225497642	225497668	Enah-7784423	13.3757	-	aauggagacaaacagaaggagggaaaa
chr1	225789249	225789271	Srp9-8286481	34.861	+	uauaaaacagaccaagcucaaga
chr1	225789425	225789476	Srp9-8286481	45.9511	+	uugggacagaaaguacuuuauguaacuaagugggcuguucagaagcuuagag
chr1	225789612	225789655	Srp9-8286481	57.3824	+	uuagguaaaacauguaauuguuucucuggcaaauuuguaucagu
chr1	225790261	225790328	Srp9-8286481	90.6498	+	aaguacgauauuugauaauuauauuuguauuucaccaccuaaauguaauguugauuccucaagaauga
chr1	225790657	225790668	Srp9-8286481	8.77021	+	uaacaucaaaua
chr1	225845414	225845444	Ephx1-532709	28.2791	+	uaccccuuuucugaggaaugaguuugccucc
chr1	225845554	225845560	Ephx1-532709	6.37202	+	uacucua
chr1	225845546	225845560	Tmem63a-8082237	13.5342	-	uagaguaaagucguu
chr1	225845891	225845941	Tmem63a-8082237	52.6969	-	ggcgggauggggguguggaagagcagguccaggcuccuagcacaacuggcc
chr1	225846157	225846193	Tmem63a-8082237	42.2688	-	ggggugggcagugcucagggccuccucggagccaaag
chr1	225846297	225846377	Tmem63a-8082237	108.931	-	gggacgcuagcugggucaggguuaccccauagcaggcagggacaaggaccacucauaauaugcccauuggaccacaguuaa
chr1	225846683	225846699	Tmem63a-8082237	15.3904	-	gaccaugugguggacuu
chr1	225846760	225846787	Tmem63a-8082237	25.7812	-	ucgccccucccuugcucacccaguuucc
chr1	225860847	225860854	Tmem63a-4216387	4.93356	-	cuccuaga
chr1	225920289	225920318	Pycr2-6490650	46.4333	-	ccuugugauaaaaccuccuuaaaucuguuc
chr1	225920443	225920453	Pycr2-6490650	10.3483	-	gcagcaucugu
chr1	225982873	225982880	Sde2-3103734	8.98692	-	guaaguau
chr1	225983146	225983196	Sde2-3103734	85.4926	-	uaauuuacuuugugcuucugugccuauuuaaaguaguuucuuuaaacaaca
chr1	225983480	225983496	Sde2-3103734	19.5048	-	guugauaguauuguuca
chr1	225984201	225984275	Sde2-3103734	96.5645	-	guucuaauuuucuuuuuuuuuucuuuuugagauggaauuucgcuuuuguugcccaggcuagagugcaaugguacg
chr1	225984328	225984364	Sde2-3103734	40.5684	-	aaaauacauauuuaaagcuauacauuuucuuuuaagc
chr1	225984401	225984426	Sde2-3103734	36.4479	-	uuugaucuuuuuucuuuaguuccuua
chr1	225984649	225984683	Sde2-3103734	45.5818	-	cucccaccaccacgcccggcuaauuuuuuauauuu
chr1	225984920	225984950	Sde2-3103734	29.7569	-	cccuuuuaaugucuuuaggagcuguguugau
chr1	225985056	225985084	Sde2-3103734	25.7609	-	aaauauagggcuauucacauuuuuugguu
chr1	225985140	225985167	Sde2-3103734	46.1747	-	uccuugucagggcuguagaauuaauguc
chr1	225985193	225985211	Sde2-3103734	22.2068	-	uaaaagcuaacuuuuuagu
chr1	226066105	226066129	H3f3a-6342360	19.4366	+	guuuauggaugcugcaggacauuaa
chr1	226066445	226066478	H3f3a-6342360	45.5851	+	uuuaaucuuaaucucuagcaugucaggacuuaga
chr1	226066788	226066848	H3f3a-6342360	69.8255	+	uuggaggauuuucaaggcugcuguugcugugcugggcuuuugcuuuauguaugagaaagau
chr1	226066861	226066880	H3f3a-6342360	15.4487	+	uuccacccugaaguguaauu
chr1	226067009	226067015	H3f3a-6342360	5.68494	+	cuuuauu
chr1	226067088	226067110	H3f3a-6342360	28.1533	+	gcauugguacaaagcugcuaaua
chr1	226071480	226071508	H3f3a-8510112	28.1622	+	gaauccacuaugaugggaaacauuucauu
chr1	226071780	226071791	H3f3a-8510112	6.6329	+	uaaauuuuucug
chr1	226072012	226072016	H3f3a-8510112	3.10275	+	ggucu
chr1	226144925	226144954	Acbd3-1713114	35.4146	-	uuuaaaaagcaggcacuaauauauauuucu
chr1	226145016	226145026	Acbd3-1713114	11.0283	-	accauggaguu
chr1	226145171	226145199	Acbd3-1713114	36.7046	-	acucuguucucuuuugguuguucagaaac
chr1	226145623	226145632	Acbd3-1713114	8.30919	-	aaaccccaca
chr1	226145740	226145775	Acbd3-1713114	64.7498	-	auaaacucaaauuggcaccuacugaauuaaaauaca
chr1	226146041	226146085	Acbd3-1713114	56.1727	-	aaugacccagauuguuucugcuuugggugcagcuguuuaguucag
chr1	226146159	226146199	Acbd3-1713114	45.2443	-	aagucuauaucaggugcagcuggcuuugauuaaaggccauu
chr1	226146306	226146325	Acbd3-1713114	17.9174	-	ucuccaaaauaaaacacccc
chr1	226146347	226146387	Acbd3-1713114	58.6764	-	cugaccagcagagucacuaguggaugcugaaguuacaugag
chr1	226231443	226231474	Lin9-3455397	22.663	-	uauuauaaacucaaaauauaaauuuuuuucaa
chr1	226231576	226231613	Lin9-3455397	43.3945	-	gaaaacaaauauaauaaccagugcugugaaaugcagaa
chr1	226232097	226232156	Lin9-3455397	51.3162	-	caacugcugcaauggagaguaugaagaaaccuggucuuuuuauucaugucgguggcagug
chr1	226232621	226232651	Lin9-7370716	33.0383	-	aauuuuuugaaauaaaguaguuaaccauguu
chr1	226360882	226360948	Parp1-1378995	110.377	-	uugccucuuguggugaggggugugggaagaccaaaggaaggaacgcuaacaauuucucauacuuaga
chr1	226361081	226361107	Parp1-1378995	26.2453	-	aaaauacacuuccacccuuuuuucuaa
chr1	226605752	226605789	C1orf95-4599876	34.7268	+	ccguacucccaccugccugggcagcccucacacccaug
chr1	226609038	226609062	C1orf95-4599876	19.8301	+	auauuuccauguacauauuuauaca
chr1	226631710	226631749	Itpkb-254380	36.9805	-	accccugcacagugccugucaaacagaugcaaaccuuccu
chr1	226631765	226631778	Itpkb-254380	11.6326	-	ggaccuuggagaaa
chr1	226631861	226631893	Itpkb-254380	42.0069	-	uaacccagccccuggcucugggguggucaccuc
chr1	226631973	226631997	Itpkb-254380	22.8943	-	uagaaagagcccagaagcagcccug
chr1	226632176	226632219	Itpkb-254380	55.2455	-	gggccccacgaguuccuggcauucagcacugcuuagcauucucg
chr1	226632549	226632581	Itpkb-254380	40.6905	-	uaugaaguagcaucauuuuaggguuauucuguu
chr1	226632934	226632953	Itpkb-254380	16.6209	-	ggagccaaagucaacucugg
chr1	226632961	226632975	Itpkb-254380	11.905	-	gcaggcaggacgggg
chr1	226633016	226633046	Itpkb-254380	36.7154	-	ccgacuugcuaaaggucacacacgcgcccgg
chr1	226633478	226633504	Itpkb-254380	37.2854	-	cucugcauuuggagauucguggagaac
chr1	226633567	226633586	Itpkb-254380	23.4059	-	ccugcuucuccaauguagug
chr1	226633926	226633976	Itpkb-254380	74.7038	-	gaucuaggccuucccagaggaggcgagcagaagcugugccacuuggaauug
chr1	226633994	226634008	Itpkb-254380	17.1874	-	agaaggcugaagcca
chr1	226634063	226634093	Itpkb-254380	27.6187	-	uggccucuccagggcugcucaggcaaggccc
chr1	226634489	226634511	Itpkb-254380	27.4064	-	ccuaacuucagggcuuggaggug
chr1	226634579	226634592	Itpkb-254380	9.57528	-	uucacuuacaccug
chr1	226707635	226707680	Itpkb-5411962	46.901	-	gagggacucuacauguuuccuugugaugauggccuugaguuacuca
chr1	226707829	226707856	Itpkb-5411962	18.1613	-	augauguauagcauauuucaucuuccua
chr1	226987048	226987080	Adck3-2317029	28.1277	+	gggagagaguccuuacucccuuccaaucucugu
chr1	226987246	226987292	Adck3-2317029	68.8435	+	gugcuccuuaagccugcgaggcccaggccuguggggcugguucucac
chr1	226987512	226987538	Adck3-2317029	32.5703	+	uuucaauuuaauaaaaaugcucauggg
chr1	226989873	226989962	Cdc42bpa-4964711	77.074	-	uaaaaaaugucacaaaagacuccucaccaauacuuuauguugauaucacuuaauauuaaccagacuuugcuguauugcaauaaaacagag
chr1	226990723	226990749	Cdc42bpa-4964711	27.4242	-	gaaagacugguuacauuuauguggcau
chr1	226991387	226991422	Cdc42bpa-4964711	22.6432	-	aagcuucugagaagaaugaugugaaaagacagggag
chr1	226991889	226991908	Cdc42bpa-4964711	21.5034	-	aggcagggaggaggccaucc
chr1	226992111	226992151	Cdc42bpa-4964711	44.5957	-	acgugagagaagggagucagccagccggcccccugcuuggu
chr1	226993096	226993117	Cdc42bpa-4964711	21.2772	-	ggaggagucuguuuuguugaga
chr1	226993503	226993530	Cdc42bpa-4964711	28.6364	-	ugcccuguccucaaacuggucauaggcu
chr1	226994188	226994228	Cdc42bpa-4964711	30.022	-	ccacucgccuccucucacuuucaucucuucccuccaccucg
chr1	227656734	227656779	Znf678-4613296	49.5373	+	aaauuguuuuaugaguugcacauuaagauaauacaguagcuuuuga
chr1	227657073	227657109	Znf678-4613296	37.1456	+	guuggaggcggggucuaguggaagguguuuaggucau
chr1	227657161	227657206	Znf678-4613296	49.2546	+	uguucucuguuaguucaugugaaagcugguuguuaaaaacaaaaac
chr1	227657223	227657290	Znf678-4613296	62.482	+	gauauuccucuugcuuugucuuuugccaugauaccccuuugccuuuuauuaugcauaaaagcuuccug
chr1	227657605	227657639	Znf678-4613296	33.8155	+	accccucuggccuguaaaaacacauacauacauuu
chr1	227657660	227657690	Znf678-4613296	19.6508	+	uaauuuuauaagucugucacucuaaacauaa
chr1	227658121	227658163	Znf678-4613296	42.1431	+	uuuuuguauuucaauuggagaacccuauuuuggccaauuuuua
chr1	227658225	227658237	Znf678-4613296	11.3042	+	auuuuguuuagau
chr1	227658694	227658717	Znf678-4613296	22.3518	+	auuuaacuggagaguuugaggaca
chr1	227658830	227658848	Znf678-4613296	11.9242	+	guuauuagauucuaccaca
chr1	227659134	227659185	Znf678-4613296	39.1193	+	uuuaauuuuucaaauuuaauuuaaauuucuaaaugcuucuguggauuuaaau
chr1	227659275	227659313	Znf678-4613296	37.9793	+	cuuacauugcagaguuuauauaaauaaucacauaacaag
chr1	227659326	227659345	Znf678-4613296	18.188	+	ucauuuucuguauuaaaaaa
chr1	227659374	227659399	Znf678-4613296	24.8072	+	aaauauuuccuuggugauuuuggaug
chr1	227659431	227659484	Znf678-4613296	56.1981	+	agagaugggacuguuagcaccaccugcuucuuuaaugucguccauaugaucagc
chr1	227659591	227659610	Znf678-4613296	12.6988	+	gaguuucuaugcuuauggcu
chr1	227659920	227659934	Znf678-4613296	9.3486	+	cucugcacuacaaua
chr1	227660027	227660054	Znf678-4613296	28.6294	+	ucuuaaccuucuuucuagucucuacuuu
chr1	227660197	227660239	Znf678-4613296	47.0026	+	cugucaaguagugcagugcuuccaaccuucagagucuuuuacu
chr1	227660572	227660584	Znf678-4613296	11.9861	+	ugauuuuguaucc
chr1	227660622	227660646	Znf678-4613296	24.3596	+	uuuucuauuuauaagacuaugauau
chr1	227660702	227660740	Znf678-4613296	37.9793	+	uuuucuaauuucucuggccuggaaauucaguagcauguu
chr1	227661212	227661231	Znf678-4613296	18.188	+	acuaaauaaaucucaaccag
chr1	227661422	227661465	Znf678-4613296	43.1708	+	auaugcuuuucccaacaauaagggacaugagucauuggggcaug
chr1	227661513	227661558	Znf678-4613296	45.2527	+	agccacagcaugcccagaagccuuuuuauggagccaggcaugguug
chr1	227661815	227661841	Znf678-4613296	25.4879	+	aaaagauggucccagccugcaaagcug
chr1	227662041	227662065	Znf678-4613296	15.7875	+	uggaggacaugaguauuuaaggaga
chr1	227662199	227662212	Znf678-4613296	12.1346	+	agagauuacuguga
chr1	227662365	227662387	Znf678-4613296	21.3241	+	uguggaagaaaagagccuuggag
chr1	227731254	227731268	Jmjd4-7190662	9.87089	-	caugugaagugcuug
chr1	227731421	227731439	Jmjd4-7190662	12.5319	-	ugguuggcugccucacccc
chr1	227731817	227731832	Jmjd4-7190662	15.0168	-	ugccaccucccugccu
chr1	227732076	227732093	Jmjd4-7190662	18.997	-	acaggagucugugucugg
chr1	227732126	227732178	Jmjd4-7190662	64.8909	-	agcaggccugcugggagcucggagauggugccaggaccuggcucuuuuggggg
chr1	227732306	227732323	Jmjd4-7190662	15.7258	-	uaaagaccgcccucccug
chr1	227780695	227780708	Snap47-1637686	9.42184	+	cugucucacccugc
chr1	227780726	227780745	Snap47-1637686	13.7106	+	agggcugggcggcagugcca
chr1	227780888	227780903	Snap47-1637686	8.96145	+	cggccacauguucugc
chr1	227780935	227780995	Snap47-1637686	63.4151	+	ccccaaggacacuuggcacaggccuggaagaggccgcccucgucuugucucggcucccuuu
chr1	227781132	227781203	Snap47-1637686	68.2116	+	ugaaauuagcaugacugcaucuuucaaacaaaaauauugauuucugcuuuuagggccccguuuccauccaga
chr1	227782594	227782649	Snap47-1637686	73.9559	+	ugaggccuuuugugucacuugaccauuccuuguccacuggaccucaaaacuaacau
chr1	227784000	227784040	Snap47-1637686	54.6364	+	uguggguacauaauagguauuuauggggcacaugagauguu
chr1	227920022	227920042	Wnt9a-4425673	21.6298	-	ucaugucaugaggaagcugcu
chr1	228098087	228098122	Arf1-4419581	46.6447	+	ugagugccagaagcugccuccgugguuuggucaccg
chr1	228098155	228098188	Arf1-4419581	42.8926	+	cgcagccugcggccaggcuuuuuauuuaauguaa
chr1	228098679	228098696	Arf1-4419581	24.2665	+	gggccaggcugggagccc
chr1	228099103	228099118	Arf1-4419581	15.359	+	uucaauacacgauuag
chr1	228099183	228099211	Arf1-4419581	22.2317	+	cuauuagaauaaaaucucuuaacuauuuc
chr1	228098887	228098909	C1orf35-7392697	12.391	-	ggggcugugggucuagguggacc
chr1	228100732	228100785	C1orf35-7392697	49.3317	-	ucuauuuuucuuuauauugacucuuuguauuucaauaaauauauuuuaaaagga
chr1	228100889	228100913	C1orf35-7392697	25.8862	-	cuggcuuggccugcgaaggugaacc
chr1	228101023	228101035	C1orf35-7392697	11.8784	-	ccgaggcugcucc
chr1	228101064	228101093	C1orf35-7392697	59.774	-	acccucccuucaccuugcuugccuccugcc
chr1	228106742	228106758	Mrpl55-4876167	16.0045	-	cguggcuccagccaccc
chr1	228148786	228148832	Guk1-3836864	60.7336	+	cugugcccuuggccagcauguggaguggaggagaugcugccccugug
chr1	228175595	228175628	Iba57-3295912	20.2209	+	ucugucugcugcgccuacugggugggagcccugg
chr1	228175778	228175843	Iba57-3295912	59.9484	+	ucccaaucguggcuccacacaggguugucugggaggacgggacggugucucuggccagcacuggca
chr1	228175971	228175982	Iba57-3295912	9.64209	+	gcuugcuuccag
chr1	228176011	228176028	Iba57-3295912	23.4121	+	cuagaggggucuggggca
chr1	228176113	228176135	Iba57-3295912	21.4338	+	aaggcugugcccaucucccaugu
chr1	228176218	228176222	Iba57-3295912	3.2281	+	guucu
chr1	228176695	228176733	Iba57-3295912	39.6542	+	cugugccgccauccuggggggccacaggugcucucuaga
chr1	228177155	228177169	Iba57-3295912	9.41064	+	cuggugucuccugca
chr1	228177319	228177353	Iba57-3295912	33.7942	+	ggcugggugagggcuaggaggugagccaggaagga
chr1	228177737	228177750	Iba57-3295912	8.74143	+	ccucuucugugucu
chr1	228177865	228177889	Iba57-3295912	22.0175	+	gcaggcccuaaagcgcaucggcagg
chr1	228177934	228177958	Iba57-3295912	16.1796	+	guguagccgcuccaaaacugcacac
chr1	228178139	228178165	Iba57-3295912	25.2152	+	gccuuccacuuucugagcccacauugc
chr1	228178228	228178269	Iba57-3295912	35.199	+	guuuuacuuaacacaguguauauggugcaucuuuaggaaagc
chr1	228178662	228178689	Iba57-3295912	26.3004	+	gaaacccaccuccaaaucaggccuuaga
chr1	228179535	228179568	Iba57-3295912	32.7347	+	gaauaugggguggaggcaaguauucagagaaaua
chr1	228180941	228180998	Iba57-3295912	55.248	+	augcuaauuuuuaaaauuuuuuguuuuuaaaugcuggucuucaacucuuguccccaag
chr1	228181319	228181364	Iba57-3295912	43.9176	+	agcacaaauggaggcagacacuuccuucaccaaucucaugggaggc
chr1	228181391	228181421	Iba57-3295912	20.2438	+	cccaggccacagacuccaucagggcucaccu
chr1	228181733	228181808	Iba57-3295912	76.7036	+	gccagguucuugucauacugcguccucgccagcgcuuggugcugucagucuucuuaguuuccauuuagagauucag
chr1	228181902	228181949	Iba57-3295912	56.3885	+	gugcuccacgugccaacccuggggcagggagcccaagcuaggacugug
chr1	228299438	228299474	Obscn-7332766	37.7199	+	auucauggccuggcuauggcagauaacgggguguacu
chr1	228304430	228304452	Obscn-3073112	21.6434	+	agauggggacagacacagccuga
chr1	228391479	228391514	Trim11-1362715	34.4754	-	caccccacacccagccccgugcacuccaggcaccca
chr1	228391544	228391559	Trim11-1362715	9.3446	-	cggagcccauugccuc
chr1	228391689	228391713	Trim11-1362715	14.9457	-	gcaugcugcacccuccccaucucac
chr1	228392383	228392408	Trim11-1362715	15.5605	-	gggugugcacccaggauaguucuggc
chr1	228392674	228392701	Trim11-1362715	26.4244	-	cuccuggagugaggcagcccccgccacc
chr1	228393030	228393058	Trim11-1362715	27.4184	-	caugcccagcuaauuuuuguaaagauggg
chr1	228393109	228393162	Trim11-1362715	61.6791	-	aaucacggcucacucacugcagccucgacuucccaggcucagcugauccucaca
chr1	228393521	228393541	Trim11-1362715	19.3674	-	cacuucccacacccaggcaca
chr1	228393721	228393742	Trim11-1362715	29.6325	-	cuuuaccccucugcuuuauuua
chr1	228393768	228393808	Trim11-1362715	67.3718	-	aaggcaggaguugauuuuuguguuggguuugggguuucuuu
chr1	228393860	228393875	Trim11-1362715	10.669	-	gccggccuugcagucu
chr1	228393963	228394003	Trim11-1362715	48.0862	-	cguucugacuugaagcuuucgugggcauguugccauugggu
chr1	228394064	228394110	Trim11-1362715	42.0466	-	ccuauaauaaaggggcuucugggaggugccugggcacagaugucugu
chr1	228394291	228394309	Trim11-1362715	19.9759	-	uguaccccaccucugaaga
chr1	228394364	228394401	Trim11-1362715	38.727	-	gaagcugagaaaacuccacuggggcuugcagaauccag
chr1	228394489	228394531	Trim11-1362715	37.5339	-	ugugggagaguguggggcaggcuccguccucccugggagaccc
chr1	228395534	228395558	Trim11-4727811	23.3761	-	ccacagagcaagacccugccucuuu
chr1	228395795	228395823	Trim11-4727811	25.3891	-	uggaugcauuggcucaccucuguaauccc
chr1	228396177	228396198	Trim11-4727811	19.1843	-	caggauuggucuuucugguggc
chr1	228396241	228396270	Trim11-4727811	26.2873	-	gggcucaaccucagaccccuuuccccuucc
chr1	228396392	228396423	Trim11-4727811	28.1075	-	cagagcuuucccacccucccugggugcaccuu
chr1	228396633	228396646	Trim11-4727811	11.735	-	ggcucagucccaua
chr1	228457363	228457386	Hist3h2a-7951689	19.3586	-	aaggcucuuuucagagccaccuac
chr1	228458747	228458765	Hist3h2bb-5814587	10.4678	+	ucaggugauguagcucagu
chr1	228459810	228459844	Hist3h2bb-5814587	38.7594	+	uggcacgaagaguuuucacuuuggaaagggcaucg
chr1	228493886	228493900	Rnf187-3534174	7.84741	+	uggcgccaacccgug
chr1	228494152	228494162	Rnf187-3534174	6.634	+	cuccaugaguc
chr1	228494314	228494324	Rnf187-3534174	8.94075	+	ccagaaagaag
chr1	228494417	228494430	Rnf187-3534174	10.914	+	ccccccucuugagg
chr1	228494511	228494521	Rnf187-3534174	8.19222	+	cccaggagccc
chr1	228494575	228494606	Rnf187-3534174	26.1446	+	ggugagggggcuggcagguggcuaaccccauu
chr1	228494721	228494746	Rnf187-3534174	20.7308	+	gccugcagcauccuuguguguagaua
chr1	228494846	228494856	Rnf187-3534174	10.3691	+	ggugcccauuu
chr1	228494914	228494927	Rnf187-3534174	8.78501	+	uuugaccugcccag
chr1	228495234	228495265	Rnf187-3534174	27.9878	+	cugagggggcucuggcuaaacccaccucacag
chr1	228495304	228495329	Rnf187-3534174	23.032	+	cugcaaacggucagagaggaacccag
chr1	228495547	228495581	Rnf187-3534174	31.9162	+	gcugucaucccugagcaucccugccccugcccugc
chr1	228495620	228495695	Rnf187-3534174	67.5342	+	agucucccacaacaucagugucuccacaucaccagguccgacaguggcuucaccauccucaccuaaccuagcugac
chr1	228495863	228495896	Rnf187-3534174	30.9171	+	caauuucaaauacagucaucccucugugccuaag
chr1	228496088	228496125	Rnf187-3534174	34.8597	+	ucuguacccucugacuagaauuuccccaaauccucuug
chr1	228496148	228496171	Rnf187-3534174	21.0607	+	uucuacucucuaauucuauaaauc
chr1	228496240	228496263	Rnf187-3534174	13.6137	+	uauaaauguccuguaaauucaccc
chr1	228496308	228496363	Rnf187-3534174	52.9721	+	uccaugauguguauacaccacauuuucuuaagccauuuauccacuuuaucccuuua
chr1	228496808	228496837	Rnf187-3534174	26.9599	+	auauuaacccccuacuuaauguaugguuug
chr1	228496862	228496895	Rnf187-3534174	32.1113	+	guugucuucacucuguuuaugauuuccuuugcug
chr1	228496955	228497066	Rnf187-3534174	92.1164	+	cuuuuagggucauaugcaagaagugauacaacccugaaaccuaggccagugucauggaguuuuucaccuguguuuucuucuacuggcuuuacaguuucaggccuuacaauua
chr1	228497161	228497220	Rnf187-3534174	62.3908	+	uccucuccacuccacccucuucauguggaagaacccuuggcauccucguguggccucucu
chr1	228497307	228497345	Rnf187-3534174	35.8587	+	ccuccaucccagacuugcccaggggcccaaucccugcag
chr1	228497661	228497691	Rnf187-3534174	17.6931	+	uguuuugggaguuccugcuaaaugacuagac
chr1	228498014	228498024	Rnf187-3534174	6.01626	+	gcaugauggcc
chr1	228498490	228498509	Rnf187-3534174	17.1182	+	auccuguggccaaagagagg
chr1	228743888	228743910	Rhou-743176	15.2362	+	uuucugccuuuaauuuucuuguu
chr1	228744009	228744051	Rhou-743176	50.9468	+	aauuuauaucuaauaugaagaagacaccucuaaucuggauguu
chr1	228744310	228744346	Rhou-743176	25.92	+	guuacuuaugauuuaaaaacaaccaacagaaaacauc
chr1	228744358	228744385	Rhou-743176	18.7891	+	auggcacucuguagucaaaaaaggaaac
chr1	228744528	228744557	Rhou-743176	23.5537	+	uugcuuucgguacuguaauacgugcaccaa
chr1	228744681	228744699	Rhou-743176	13.8135	+	uuugugggacacaacacag
chr1	228744712	228744749	Rhou-743176	43.3239	+	uaagucggccaagauguacuucucugugugcacaccca
chr1	228745123	228745147	Rhou-743176	15.9274	+	accauggcccccauacuuggcugcu
chr1	228745357	228745389	Rhou-743176	21.1156	+	ucuguaaagccaguuagauagaagaauuuuauu
chr1	228745789	228745838	Rhou-743176	37.4631	+	aagaugaguuauuuaacugguaagcgauuugaaacacuauuuuuauauua
chr1	228745854	228745883	Rhou-743176	22.4017	+	aguauagugcaaauucauuuuuaagauaga
chr1	228745921	228745939	Rhou-743176	12.0169	+	guauggggcugcaguuggu
chr1	228746242	228746286	Rhou-743176	45.1138	+	uugaguuaaauauaaaguugguucacuucaaagcuaaaaaauugu
chr1	228746540	228746547	Rhou-743176	7.22646	+	cuaucgua
chr1	228746610	228746630	Rhou-743176	13.1446	+	uuguacuugaaaaugcuauaa
chr1	229251541	229251567	Tmem78-4809213	15.3522	+	uggcucacaucuguaguccuagcacuu
chr1	229303900	229303953	Rab4a,Sphar-2475234	65.8945	+	gaucuuuauggggaaaagagaauuugggguguucugcaagccagucaaaguggc
chr1	229303997	229304012	Rab4a,Sphar-2475234	13.5333	+	auguguauguaaaaau
chr1	229304070	229304163	Rab4a,Sphar-2475234	91.9312	+	uguccuguagcccagugcggcuccacagcauggaaucugauguaugauaugauagaauguggcacuaaaugcaguuucagauuuuauuuuuuuu
chr1	229304203	229304232	Rab4a,Sphar-2475234	22.9432	+	uucucaucauguugguuauauugcacaauu
chr1	229304263	229304329	Rab4a,Sphar-2475234	41.9886	+	ucuggcauugauagccaguguguuuucuuauuuaacuccguuuacuacauucuacaugguguuuacg
chr1	229304601	229304612	Rab4a,Sphar-2475234	8.1559	+	ggccgcucaucc
chr1	229305113	229305156	Rab4a,Sphar-2475234	38.9364	+	agacacauaaaaacucugggaaaugacuaggauaaaaauaucag
chr1	229306316	229306332	Rab4a,Sphar-2475234	13.6065	+	acuuuuuuccuucauau
chr1	229306658	229306680	Rab4a,Sphar-2475234	19.238	+	ccuacauuuugcgaucuuguuuu
chr1	229307523	229307543	Rab4a,Sphar-2475234	17.3608	+	auuuaacuuugaugcaugcuu
chr1	229321019	229321036	Ccsap-8570032	17.8109	-	ugaauaaaguuaauuaac
chr1	229321121	229321143	Ccsap-8570032	25.8103	-	gcacauaaucacaaagcccaggc
chr1	229321214	229321271	Ccsap-8570032	66.0841	-	caguagaggccucuuuuuggauuucucuucuaauaacaaaacuuuauuuagggaaggu
chr1	229321298	229321316	Ccsap-8570032	20.185	-	uuuaauauuauuuccauuu
chr1	229321434	229321454	Ccsap-8570032	18.4712	-	auaggguggauauggaguuau
chr1	229321723	229321750	Ccsap-8570032	33.5029	-	gcaaagaggaggaggagcaaagcauaua
chr1	229321773	229321803	Ccsap-8570032	51.5139	-	acggauacagagggccgacuguacuuucuuu
chr1	229322045	229322080	Ccsap-8570032	41.2973	-	gaugccaaacuccauggauacucaaaccccuucuau
chr1	229322145	229322199	Ccsap-8570032	78.5069	-	ucuuccacuauccuuuuucagguugauaaugcuguucugggcacacacuuuguaa
chr1	229322710	229322728	Ccsap-8570032	16.6699	-	cugcuggacauuaaguccg
chr1	229322881	229322929	Ccsap-8570032	55.79	-	gagacaguuuaaaaauuaccuuucauguugaaaaagucugaaacagaga
chr1	229323042	229323069	Ccsap-8570032	32.2421	-	aaagagugucaauuaccuuuugaaccug
chr1	229323190	229323236	Ccsap-8570032	65.1218	-	aaggcaaauauuggccaauuuuuuccucuuuuuaaguggaagacaaa
chr1	229323450	229323482	Ccsap-8570032	39.6415	-	gugaaaacuguuccuuuaaagucgcuucuugca
chr1	229323561	229323575	Ccsap-8570032	13.0671	-	uuuugguauuaacua
chr1	229323761	229323793	Ccsap-8570032	29.2795	-	uauugcuuucauuccccauaaacucuucacaca
chr1	229324114	229324154	Ccsap-8570032	45.4253	-	gaaauacguuacucuuugauuccuagccaguagaucuuauc
chr1	229324178	229324200	Ccsap-8570032	25.6161	-	aacaauaacaaagucuugaugau
chr1	229324377	229324389	Ccsap-8570032	11.4602	-	accuuuuggcaua
chr1	229324669	229324684	Ccsap-8570032	19.0812	-	aauuuuuaacuuauuu
chr1	229325166	229325188	Ccsap-8570032	25.9665	-	aaaggaaaaacaaaacaaaaacc
chr1	229441387	229441397	Nup133-4536437	5.80484	-	aggagaguggg
chr1	229441468	229441491	Nup133-4536437	26.2793	-	ggguguuugauaucuguuucaguu
chr1	229441510	229441520	Nup133-4536437	7.86158	-	uccagauacuu
chr1	229441577	229441583	Nup133-4536437	3.1509	-	cucaguu
chr1	229441741	229441842	Nup133-4536437	110.069	-	aggccauaaacaaguguaaguuuguacaauuucauaacauguauagcugaguuuuuauacuuuauauguaggaagcuaauauaaaauaguuauguaacugug
chr1	229516622	229516664	Abcb10-5001587	51.3447	-	uguuuuauuuucugauacaugauguucaauuuuaucuuuaggu
chr1	229516709	229516734	Abcb10-5001587	24.0159	-	uacaagguugaaucugaggaaaauaa
chr1	229517108	229517145	Abcb10-5001587	38.0683	-	uaugguuauaguuuuauuuauagucucaaaauuccuaa
chr1	229517585	229517646	Abcb10-5001587	70.8375	-	ggaacauuuauauugcccaucuccugugucuucaaaggugugagagcugaggaauauguguu
chr1	229517889	229517918	Abcb10-5001587	25.4952	-	auuuuaauuaauauagcauggcaccucauu
chr1	229518086	229518125	Abcb10-5001587	59.2113	-	aaaaaaaacucagagacuaugaaauacauaaaccauauau
chr1	229518145	229518156	Abcb10-5001587	9.87598	-	uaugagacuuua
chr1	229593233	229593248	Taf5l-2794719	16.5325	-	acgcacgcauaucaaa
chr1	229593320	229593361	Taf5l-2794719	36.9301	-	cauucagagguguggcuuuuuccacgucuuuuucuccugcaa
chr1	229593876	229593904	Taf5l-2794719	25.1978	-	cagcccucaggugggagggaaguccuugu
chr1	229593924	229593974	Taf5l-2794719	58.3384	-	cuagguuugguuagagggcggcuguagagcacccucaggagaaguggcgcc
chr1	229594186	229594202	Taf5l-2794719	14.3565	-	agcccccuccuccccuc
chr1	229599598	229599635	Taf5l-4191768	35.4648	-	uuugcccauaaaaagaaaugaagcacugaugcaggcug
chr1	229599782	229599809	Taf5l-4191768	25.474	-	caauuccacuucuagacauauauccaag
chr1	229599828	229599863	Taf5l-4191768	22.0207	-	auaaaucagugaauacaguauuucuacaguauuuga
chr1	229599877	229599913	Taf5l-4191768	22.6379	-	aagccagcuugcacucucugcuuucaucuuuuugaag
chr1	229600897	229600930	Taf5l-4191768	31.4685	-	uaaauacaaaaaaaaauuacacugaccuuauuag
chr1	229601083	229601114	Taf5l-4191768	28.8993	-	ugaagagucuagauucccauguagaagcuuua
chr1	229601268	229601303	Taf5l-4191768	33.4667	-	uuaaggagcaaaaaaaucacucuaauuaaauuacag
chr1	229601483	229601526	Taf5l-4191768	41.4593	-	aaaagggcaggcgcagcuuggguuucaggucaccaaaaaucacu
chr1	229601565	229601598	Taf5l-4191768	32.2686	-	uugccagcuccccuccccccgucagucaguguuc
chr1	229602143	229602187	Taf5l-4191768	61.0923	-	uaccauuuuuuucuucccugcacccgccuuccuaauuuccuuaga
chr1	229659511	229659531	Urb2-9075173	20.6933	+	aauagaauccugaaaauugac
chr1	229659621	229659638	Urb2-9075173	12.34	+	cccucgucugcacuggaa
chr1	229659790	229659807	Urb2-9075173	25.9788	+	aagucagggaaaguuaga
chr1	229659898	229659918	Urb2-9075173	26.2406	+	ugcuccuccuguguuagcucu
chr1	229660025	229660042	Urb2-9075173	18.2302	+	aagaaaaauaaaaggaua
chr1	229660146	229660209	Urb2-9075173	72.082	+	cauauaaauauauauaguagcuaaauuggaucauaaaugcauuuuuuuaaaguuaccuuuuuuc
chr1	229660284	229660328	Urb2-9075173	34.6785	+	auugaguagauauuguuguuuuauuuaauaaguacaccaugguua
chr1	229660642	229660685	Urb2-9075173	70.2457	+	auuauguuuauauaauuaucuuucuucuguaauagcacauuucu
chr1	229661085	229661103	Urb2-9075173	19.3157	+	uuaaugcuuuguguugaca
chr1	230262976	230262988	Galnt2-999973	5.34828	+	guaccuugaaaau
chr1	230265276	230265298	Galnt2-5897481	19.9316	+	ugcagcagggaacuaacugccuc
chr1	230274470	230274481	Galnt2-9649602	6.81871	+	cggugaagcaca
chr1	230279459	230279567	Galnt2-4681485	141.311	+	gaggguccgggaggcccugccguccugucuccugcaccauuggguggagucuggugaucacauuauugauuauguuucuuaaacuuuccgcgaaacuaauauaccucag
chr1	230279591	230279628	Galnt2-4681485	50.2916	+	aaacuucggcaaggcacggacgacugugcagacacagc
chr1	230279759	230279767	Galnt2-4681485	7.88093	+	gcgacaacc
chr1	230279789	230279813	Galnt2-4681485	20.7099	+	acugaacggaugcgugcgagcugag
chr1	230279847	230279859	Galnt2-4681485	18.0131	+	ggggagcgaggag
chr1	230279972	230279985	Galnt2-4681485	11.9577	+	ucgcaagugucuuc
chr1	230280015	230280025	Galnt2-4681485	9.96366	+	cuugcuauauu
chr1	230280077	230280101	Galnt2-4681485	23.2491	+	agaauguacggucaguucccuaugg
chr1	230280113	230280147	Galnt2-4681485	41.0821	+	caucgucaucuuguauauuccccacaaagccguuc
chr1	230280503	230280540	Galnt2-4681485	47.4762	+	acagggcagaccaaugaugccaggcagcugucacacgc
chr1	230280711	230280730	Galnt2-4681485	24.0558	+	ucccucccacaccccgccug
chr1	230281108	230281138	Galnt2-4681485	43.1733	+	uuaggagccacccugggagguugugccggug
chr1	230281163	230281206	Galnt2-4681485	53.6414	+	ugaaaggggccacugugugucuuccuccccggcgggagccccac
chr1	230281319	230281439	Galnt2-4681485	146.535	+	cagcgugcccccacgcuggaguaacuccgcacgcuucugucuuucacggugggcgcucggggggagccugaggaaaacccccuuagguaccugugcgaggcuguggagugcaggccagagc
chr1	230281521	230281550	Galnt2-4681485	45.1009	+	uggaugaaucuggcucguuuuaaaaucacg
chr1	230281790	230281802	Galnt2-4681485	11.9412	+	uuacugcgguugc
chr1	230281864	230281890	Galnt2-4681485	31.5292	+	cuuuccuaagagcccuucgagcaaagc
chr1	230281959	230281974	Galnt2-4681485	14.6377	+	aucugugaguauguuu
chr1	230321399	230321424	Pgbd5-9667306	35.6251	-	gaggugggaggaucucuugagccacu
chr1	230321688	230321705	Pgbd5-9667306	15.0795	-	augaauuuucuuuucugu
chr1	230321789	230321821	Pgbd5-9667306	32.9682	-	aaagcacuuuuaccacauggagaaauauauuuu
chr1	230322380	230322407	Pgbd5-9667306	40.2051	-	ccucuguguguagugagugacccuggca
chr1	230322449	230322468	Pgbd5-9667306	14.4232	-	aaguagcauugcugaaacac
chr1	230322512	230322540	Pgbd5-9667306	31.6485	-	gcauggggagcccgcgggcccuaagcuuu
chr1	230322809	230322868	Pgbd5-9667306	71.2757	-	ugaaauggggagugggugcccauucugaaaaacgaggcauuccugcucauucccucugcu
chr1	230323037	230323067	Pgbd5-9667306	43.4743	-	gagagaugccugcuuccuaaagaucuacagc
chr1	230323264	230323327	Pgbd5-9667306	82.0529	-	guggcuugcugccugggagggaugcacagggccucuggagggacaggauggaccuggucagagg
chr1	230693538	230693549	Cog2-5147717	15.9818	+	cgucuucucuca
chr1	230693883	230693906	Cog2-5147717	46.5102	+	ugugagagcagugcuucugauccu
chr1	230837445	230837480	C1orf198-2673982	47.9667	-	ccugagcaugauuuuggauucuccaccuccccccag
chr1	230837614	230837630	C1orf198-2673982	14.271	-	gaucuuccucuacaccu
chr1	230837659	230837684	C1orf198-2673982	33.8921	-	gacgaccuggaggacacaggcuccug
chr1	230837833	230837874	C1orf198-2673982	54.1151	-	ugcugagggcuguaggaauuauugaaagcuucugccucacuu
chr1	230837959	230837973	C1orf198-2673982	12.4967	-	gagaguaggccaagg
chr1	230838153	230838183	C1orf198-2673982	39.0669	-	aaaucccaguuggcacagccugggcaagcgc
chr1	230838269	230838307	C1orf198-2673982	50.0234	-	uuucugcuucagugauuuacuguaacuuuucaaauauug
chr1	230838563	230838588	C1orf198-2673982	31.0746	-	aaucuuugcgacaccugccagugagc
chr1	230838699	230838796	C1orf198-2673982	149.454	-	gcaguaucucuuggagcuggugcagacaccaaggcugcccagugguacaacgugguccaccuccccuagggaagcugcugcacucagaggcuguccug
chr1	230838867	230838895	C1orf198-2673982	24.4416	-	ugacggaccuuccccagcccugaccacca
chr1	230839025	230839059	C1orf198-2673982	44.5451	-	accuguugguuguuccccggacugggcaccuacag
chr1	230839166	230839184	C1orf198-2673982	15.8325	-	aguugcauguuuaaagagu
chr1	230839590	230839607	C1orf198-2673982	20.7307	-	aauucaggagaucuugua
chr1	230905875	230905896	Ttc13-9888777	17.435	-	gacguggcuguguuucucugau
chr1	230905960	230905980	Ttc13-9888777	16.4364	-	ucauauuccugcugcugcucg
chr1	230906205	230906240	Ttc13-9888777	48.0756	-	auguauguguuuauuuugugaaccaguuucacuuuc
chr1	230906277	230906339	Ttc13-9888777	50.6727	-	gucccaaaugcugaauuauugaaccauguuuuuuuuuccuuuguugaaaaaaauaaaccaggg
chr1	230906696	230906732	Ttc13-9888777	49.6664	-	augaaagaggcuuucggggggaaaaagcuacuugacu
chr1	231000278	231000312	Arv1-4615354	47.1104	+	aauagcgguggauacccacccccacaaaugcaccc
chr1	231000497	231000524	Arv1-4615354	25.7922	+	auguuuauaucuuuuuaauuuaaauguu
chr1	231000728	231000744	Arv1-4615354	20.7747	+	aaacaacaccucucccc
chr1	231017352	231017387	Fam89a-6037257	33.8294	-	agagugggccccagggcaugauuaggagaccccagu
chr1	231017979	231018019	Fam89a-6037257	38.3721	-	uggcccacgccuguaauuccagcacuuugggaggucaaggc
chr1	231018054	231018103	Fam89a-6037257	71.0324	-	agaucagcuguucuugaaccuggccacuuuaagaaucaccuggggaaugu
chr1	231018958	231018987	Fam89a-6037257	35.0038	-	uuaaaaaugaggauaaaaugcuaaacuauc
chr1	231019090	231019121	Fam89a-6037257	27.1619	-	aauguuuucauuuuuaagauuccgaauguaaa
chr1	231019197	231019228	Fam89a-6037257	29.9278	-	cgagaggaaggaagauaauacgaagacauguu
chr1	231019313	231019341	Fam89a-6037257	39.7946	-	acugcccagugauucggugaaagcuuuuu
chr1	231019494	231019506	Fam89a-6037257	11.2086	-	agaugguagagua
chr1	231019771	231019787	Fam89a-6037257	14.5622	-	caagaaagcaccuccgu
chr1	231215773	231215806	Trim67-7854539	43.581	+	cuugucuuuuuuuggagggagaggaagguagacu
chr1	231220968	231221016	Trim67-7854539	69.3563	+	ugagacccagccggggaagccucuccaacuccuccuagcccuggaaacc
chr1	231223780	231223865	C1orf131-912186	80.6293	-	uaauuuaucaguuuuguggaaaagcaguuuuaauuuuuagccuaccauguguacaaaaucuacuucauaagaaguuauauaaauaa
chr1	231224167	231224216	C1orf131-912186	43.549	-	ugugcgacucuagauagaucguucuuaacacgcauuucacagacugcuuu
chr1	231224735	231224763	C1orf131-912186	31.3493	-	uguagagaggcugaaagagagcauuguga
chr1	231225332	231225356	C1orf131-912186	26.4434	-	gucucucauuuauccuugucaaagu
chr1	231277575	231277596	Gnpat-7426083	22.9653	+	cguaauuacucucaucgaagga
chr1	231277731	231277760	Gnpat-7426083	28.6473	+	aaaaggcguuuguaucugacacuaugugug
chr1	231328760	231328784	Exoc8-420591	24.3771	-	acaauuauauaaauugcaaauaaag
chr1	231329032	231329060	Exoc8-420591	28.5694	-	caucuuuauaauuuugaaucuuccuaucc
chr1	231329225	231329267	Exoc8-420591	43.2427	-	acccauggauaugaagggcugacuauauucucacaguuauauu
chr1	231329510	231329532	Exoc8-420591	14.5604	-	ggaccucucucauauaccaaaau
chr1	231329555	231329584	Exoc8-420591	34.3928	-	ucagguuuuuccaaaguacucucaucccuu
chr1	231329713	231329730	Exoc8-420591	17.3567	-	aauuuucacaacaauuuu
chr1	231330107	231330168	Exoc8-420591	59.8561	-	uaugacuucuguuuucgguuaggcuuaagaaggccuuacccacucucagauucuaaaaauau
chr1	231330406	231330420	Exoc8-420591	13.9002	-	aauuaugagugaggu
chr1	231330543	231330578	Exoc8-420591	35.9188	-	uucuauacauacagggcagagguugugggggguggu
chr1	231331274	231331298	Exoc8-420591	24.3771	-	acauccuccuauucgcuuaugcgaa
chr1	231331537	231331552	Exoc8-420591	9.98339	-	uucauguacauauuuu
chr1	231331864	231331914	Exoc8-420591	51.1042	-	augcacagcuguguacaguggaaauaccaagaaggaagagagcaguguacu
chr1	231332369	231332418	Exoc8-420591	67.8225	-	gacaaggcuuggccuuuuuuuuuuuuuuugagacagagucuucccauauc
chr1	231332433	231332453	Exoc8-420591	13.1562	-	aauaaaauguaggccacaaga
chr1	231332602	231332616	Exoc8-420591	13.9002	-	uguuugcuaaauuaa
chr1	231332799	231332809	Exoc8-420591	8.93767	-	augagggaauc
chr1	231332841	231332898	Exoc8-420591	49.184	-	ugauaucuuaccuaggauugggaauuugggacaugacauguacuauaaaagucagucu
chr1	231332955	231333006	Exoc8-420591	59.3085	-	cauuaagucuugcuuugguuaaagccuuauuucacauaauugcuaaaaacuc
chr1	231333052	231333072	Exoc8-420591	20.9278	-	uacuugagcuuggaaucaugg
chr1	231333363	231333379	Exoc8-420591	19.2767	-	guaaaaucuguguguuc
chr1	231333560	231333594	Exoc8-420591	36.27	-	gauuauucugugccauuuacaguuucuaauacuau
chr1	231333741	231333762	Exoc8-420591	19.6244	-	aaauauuggaaaguaucagauu
chr1	231333809	231333862	Exoc8-420591	58.1863	-	aaaguaguugccaaaguggcucaggguuguaaaauucauugacuuaauuauuca
chr1	231333915	231333967	Exoc8-420591	88.2213	-	uucuuguccauaagcaccaaauuugaugcccaugauuucaaaaggucauuucu
chr1	231334034	231334075	Exoc8-420591	46.389	-	uucccaagguuucuaaacuaucgcuguuguauauucuauagc
chr1	231334189	231334200	Exoc8-420591	11.6783	-	cuccuaaaaugu
chr1	231334300	231334319	Exoc8-420591	12.5454	-	cucaguguucucacuaugac
chr1	231334391	231334415	Exoc8-420591	25.174	-	ccagacuucaugcaaauggaaaaaa
chr1	231334487	231334519	Exoc8-420591	28.9426	-	acauuggggacacuggcagcaguugccagguuu
chr1	231334532	231334548	Exoc8-420591	11.6153	-	gucacauuuuaaaaaau
chr1	231334818	231334846	Exoc8-420591	28.4998	-	aaagaguugggaaaauugguuuuaaggua
chr1	231334910	231334949	Exoc8-420591	40.6678	-	cccaguucacugaaauguuagguuuccuaaaggguacagu
chr1	231335086	231335096	Exoc8-420591	8.96763	-	agcuaauuuuu
chr1	231351726	231351748	Sprtn-9046796	19.645	+	caugaaaugaugguaggaaaaca
chr1	231352049	231352059	Sprtn-9046796	6.0236	+	ucaaagaaugg
chr1	231352084	231352113	Sprtn-9046796	26.1209	+	caguacuucaucuucaagauuuacccuuuu
chr1	231352307	231352327	Sprtn-9046796	17.7978	+	auuacacauaaaggacacuaa
chr1	231352611	231352652	Sprtn-9046796	40.3705	+	uaaacccaacagaggugaggcccagcuaguaaucccuuuuag
chr1	231352816	231352868	Sprtn-9046796	53.4574	+	ucaaguaaaaauucucaucuggucuccccugcuguuaguaacagucaccaaaa
chr1	231353047	231353075	Sprtn-9046796	25.1863	+	acggaaucagcaucugugaugccauccca
chr1	231353328	231353368	Sprtn-9046796	36.269	+	cagcaucaaagucaaaagcgaagaaagucuuugaaaaaggu
chr1	231353604	231353631	Sprtn-9046796	24.2737	+	uaaguuuuagauacuuuuguucuuucuu
chr1	231353738	231353781	Sprtn-9046796	39.0507	+	aauaguauuagaacucauucccugaacugauguaaaucuucaua
chr1	231354023	231354071	Sprtn-9046796	64.4342	+	agccacuauaauucuguaggccaaauuuuauauugaguuuagcuguuuu
chr1	231354565	231354583	Sprtn-9046796	10.587	+	caccaccuccagagguccc
chr1	231354910	231354975	Sprtn-9046796	55.733	+	ucaccauucauaacacuguuagcagcccuuuucguuuuagacugguuggcuguucacaaauuuuga
chr1	231363770	231363805	Egln1-4218380	39.0769	-	guugcuuguaaagcuaaucuaauuaaaaagauguau
chr1	231363887	231363898	Egln1-4218380	16.7925	-	aagaguaggcaa
chr1	231363984	231364046	Egln1-4218380	66.959	-	uauuaacuugucaccaagcaggacucuauuucaaacaaaauuuaaaacuguuuguggccuaua
chr1	231364411	231364454	Egln1-4218380	52.1246	-	auaacaucacaucucuacaguaagugccucugccagcccaaccc
chr1	231364485	231364503	Egln1-4218380	21.7632	-	ccucgcccauauucaguuu
chr1	231364523	231364539	Egln1-4218380	14.6567	-	gaauuugcaggagaaag
chr1	231364590	231364602	Egln1-4218380	10.9538	-	uagugaagccaac
chr1	231364703	231364750	Egln1-4218380	78.5829	-	uacagaaauuuucuguauauuucaacuuaagacauuuuuagcaucugu
chr1	231364788	231364808	Egln1-4218380	19.2004	-	ccuugcccacuuagguuuucu
chr1	231365134	231365159	Egln1-4218380	22.9432	-	uauguacacauugaaacugaagugug
chr1	231365279	231365300	Egln1-4218380	19.2548	-	ccauuucuaagucuuuuccuuu
chr1	231365520	231365566	Egln1-4218380	41.6272	-	ucccagguucaagcaauccucccaccucagccucccaacuagcuggg
chr1	231365786	231365854	Egln1-4218380	68.5248	-	aaggagcacuuuaauuacaacugaaaaaucagauuguuuuguaguccuuccuuacacuaauuugaacug
chr1	231366356	231366409	Egln1-4218380	57.5986	-	gccuuugauccagcaauaccccacuucaccuacaauauuguuaacuauuuguua
chr1	231564981	231564996	Tsnax-8964804	15.5491	+	auuuaacuuuauugug
chr1	231565049	231565063	Tsnax-8964804	14.746	+	uguacauaaaauuag
chr1	231565076	231565090	Tsnax-8964804	10.8198	+	uuucuuauaucuuau
chr1	231565278	231565292	Tsnax-8964804	11.038	+	guaguuauauuauau
chr1	231565367	231565377	Tsnax-8964804	9.44145	+	cucaaaaauag
chr1	231565391	231565437	Tsnax-8964804	69.1362	+	aacaagaauuaaaaaugaauaagcuaucaauauauaauuuaaguaca
chr1	231565713	231565720	Tsnax-8964804	7.09946	+	gacuccau
chr1	231565923	231565948	Tsnax-8964804	29.8534	+	uaaauuauaauauuuuuguugguaaa
chr1	231565989	231566007	Tsnax-8964804	18.6631	+	guagugauuauuuagcaau
chr1	231566290	231566318	Tsnax-8964804	29.7265	+	uaauauuuagaauuggaauuugccuacug
chr1	231566400	231566453	Tsnax-8964804	43.7731	+	ugagaaucuagauacuggguuuuauuuuuugaaagauuagcucuguuuguaagg
chr1	231566519	231566523	Tsnax-8964804	2.12559	+	aguaa
chr1	231722728	231722774	Disc1-6063110	30.9395	+	gguagcaucauauuccucucccuuuuaacauuauuucaggauagcag
chr1	231723745	231723785	Disc1-6063110	26.5447	+	agccacugggacuguuggggugaggaaaggcaagaaccgau
chr1	231818469	231818510	Disc1-3310989	12.6315	+	gauuacaacagacugagaagagaaguggagcaccaggagacu
chr1	232037201	232037244	Disc1-2639525	50.2492	+	cugcaacgaaaauauuuccugauucaagauucuauaaaaaggaa
chr1	232038982	232039007	Disc1-2639525	26.3598	+	aaacaaagcaaaagcacaauauguga
chr1	232040280	232040309	Disc1-2639525	31.6685	+	caccgcacccggccaacuuucugaaauuuc
chr1	232040545	232040574	Disc1-2639525	31.6685	+	cagagcugguaaaaugugaaguaauaguga
chr1	232041024	232041055	Disc1-2639525	22.7742	+	uuuuaauauccucaccuuaucuaaucuuugaa
chr1	232398078	232398103	Sipa1l2-4826790	16.7731	-	gcagggugagagauucuaacgacugg
chr1	232398244	232398271	Sipa1l2-4826790	18.1686	-	cuuuguacagaagcuuugaugaaguguc
chr1	232398288	232398327	Sipa1l2-4826790	25.9796	-	cuucccugugugcugugagccagcggaaccacuuguacaa
chr1	232398683	232398710	Sipa1l2-4826790	17.9582	-	caaauaaucagacauauacuuuaauguu
chr1	232398765	232398806	Sipa1l2-4826790	27.3166	-	aguugaguuuuauuuccuguauaucaggugaccugguagaga
chr1	232399018	232399088	Sipa1l2-4826790	53.3068	-	ccuugucccuuugaagucacaaacaugugguuuuucugugugcuuucaaccaaucguagauguuuuugcug
chr1	232976646	232976687	Ntpcr-1695745	47.5868	+	gccacagccgcccaggauugacgcagccaggaccaguagaaa
chr1	232977193	232977219	Ntpcr-1695745	29.0351	+	uuaagcaccccuggaagccuuuccugc
chr1	232977365	232977393	Ntpcr-1695745	31.5066	+	gcuccuguuugcccuuccaccccaucagc
chr1	232978232	232978240	Ntpcr-4584486	4.47443	+	agacacgug
chr1	232978257	232978269	Ntpcr-4584486	6.6907	+	gaaggagugccca
chr1	232978299	232978324	Ntpcr-4584486	23.7996	+	ugucgaggcuguaugccuaugggguu
chr1	232978369	232978458	Ntpcr-4584486	85.1828	+	cccauaaaauguuuaaaagaucaaauuagccuuaaugcuggauugucuguacaagauuaacuauccauuguggcuuaucuaugcuuaaag
chr1	232978514	232978524	Ntpcr-4584486	4.28421	+	ugagaaauggu
chr1	232978613	232978653	Ntpcr-4584486	50.4496	+	uuuugcaugucaugaaaauuaaauuccucuccaggugcagc
chr1	232978910	232978940	Ntpcr-4584486	26.6636	+	cuuugccuuaguuuacucgggagcaauuuug
chr1	232979679	232979705	Ntpcr-4584486	22.9211	+	cucaggaugucuggcaggcuggcugug
chr1	232979804	232979839	Ntpcr-4584486	38.5384	+	gccugggaaccugauccuggccguaaaucugaaagu
chr1	232980090	232980120	Ntpcr-4584486	26.6636	+	uugauuuugucuuaaaugagaaagaaagcug
chr1	232980389	232980413	Ntpcr-4584486	21.0498	+	cuccaaaguucacucuuucaucacu
chr1	232981612	232981640	Ntpcr-4584486	23.8766	+	aucaauaaugccaaauuggccacaugauu
chr1	232982149	232982175	Ntpcr-4584486	22.9211	+	aaguccuuucugauacauagcugacua
chr1	232982501	232982512	Ntpcr-4584486	6.34852	+	gccacgagaacu
chr1	232982836	232982865	Ntpcr-4584486	25.7162	+	cccuuggggcuuggcuguaaaguugcccaa
chr1	232982999	232983025	Ntpcr-4584486	23.5899	+	cugaaaauaagaaccuucugucuguga
chr1	232983542	232983572	Ntpcr-4584486	25.7429	+	ggugcuggcggcccaccaaucgccuggacua
chr1	232983714	232983759	Ntpcr-4584486	40.6864	+	aagcugccaccauguuacgcuuaacagcugcauaaauauuauaaag
chr1	232980310	232980352	Pcnxl2-7229927	48.3967	-	cuaucacugugcuccugaacgaaccacuuaaacacuccaagcu
chr1	232983738	232983778	Pcnxl2-7229927	30.7395	-	ugucaagaaaacccuauuucuuuauaauauuuaugcagcug
chr1	232983838	232983873	Pcnxl2-7229927	39.5429	-	cggcacuuuauacauuacuguuaccaugaaaaagaa
chr1	232983952	232983972	Pcnxl2-7229927	14.7871	-	aaucugaaaucucaaaagcca
chr1	232984074	232984118	Pcnxl2-7229927	53.4114	-	aaaaaaaaaaucaaacaacaacaacaaaaaaaccucacaugaugg
chr1	232984207	232984244	Pcnxl2-7229927	38.6744	-	ccucgugcuccccaaaucaccacaaccaaccaauaccg
chr1	232984337	232984370	Pcnxl2-7229927	25.1464	-	agcaagccaggaggacaugggccuggacgacacg
chr1	232984384	232984418	Pcnxl2-7229927	25.9538	-	augucuggcugaggcuguggcggacacucucgggg
chr1	232985069	232985086	Pcnxl2-7229927	12.3845	-	ugguuacuucaggaguuu
chr1	232985482	232985526	Pcnxl2-7229927	44.7302	-	cuucagugagaaaaaaguaaauaaauacccagcagugcuccuaug
chr1	232985658	232985691	Pcnxl2-7229927	37.0175	-	uucacugcuucucagccaaucgauuugacuuuaa
chr1	233372320	233372358	Mlk4-4611575	18.9926	+	gguuccuuagucuaauuuucuucuacucacaaaaaauga
chr1	233372429	233372470	Mlk4-4611575	13.5305	+	cauucuguuaaacacuugcacgcaacguuagcauaaccuaau
chr1	233372716	233372730	Mlk4-4611575	4.46082	+	gagaguuucaguuag
chr1	233373062	233373092	Mlk4-4611575	14.7109	+	gcaaguucucggacaccaggauccccacaga
chr1	233374667	233374703	Mlk4-4611575	11.8477	+	uugguaucuguguuuaguaacuucuccucuguguaug
chr1	233382769	233382792	Mlk4-3704519	17.2392	+	uaucuaccuuugaacuguuucaug
chr1	233382949	233382969	Mlk4-3704519	9.98093	+	ugugcaccaaugaaaacuaug
chr1	233383007	233383038	Mlk4-3704519	15.4003	+	uguucucauuuaugccuuuguccauuugcaca
chr1	233384164	233384209	Mlk4-3704519	43.7682	+	uuacugaauaacugaaaugucagcaauuuaaaauaaauucaauugu
chr1	233384312	233384355	Mlk4-3704519	33.3268	+	acaguaugaaaggauuguauuaacaugguaaguuuugcccuaag
chr1	233384568	233384630	Mlk4-3704519	54.3794	+	agagaaauauauaccuaaaaucaucaauacaugaaagaaaaaggauggaaacuauguccucag
chr1	233384897	233384930	Mlk4-3704519	33.5272	+	caaucuauuguacauuugcaauuuucuguguuag
chr1	233384953	233384986	Mlk4-3704519	25.2859	+	uuuauuuuuguguaggcuuaauguucacugaaag
chr1	233671541	233671590	Kcnk1-2749487	70.6078	+	uguugcauuaugcuagagcaccagggucagggugcaaggaagaggcuuaa
chr1	233672035	233672068	Kcnk1-2749487	46.2337	+	augcauagguaaccauuaacuauguacauauaaa
chr1	233672106	233672122	Kcnk1-2749487	11.6912	+	ucaccagauccuagugu
chr1	233675355	233675377	Kcnk1-2749487	18.2633	+	cucuuugcuucacucauggcaua
chr1	234383899	234383909	Coa6-4051272	6.44806	+	uagugaacauc
chr1	234383965	234383981	Coa6-4051272	15.6648	+	aucugugaagaaaugaa
chr1	234391439	234391482	Tarbp1-6817807	62.4572	-	uuuguauuucuuuuuucuugcaauuuaaugccaaaaguuugcca
chr1	234602760	234602797	Irf2bp2-6963649	47.1812	-	uuuuaacuccuucagugccacugguuaggccucugaca
chr1	234602898	234602925	Irf2bp2-6963649	21.1162	-	uagggaacaguaugagaagacacgccuu
chr1	234604151	234604163	Irf2bp2-6963649	9.6038	-	uuugccugaacuu
chr1	234604368	234604392	Irf2bp2-6963649	27.3296	-	acauuauuauauuuuaaaaucacgc
chr1	234604707	234604728	Irf2bp2-6963649	27.3032	-	uuacuguacaugggcaguauca
chr1	234604849	234604882	Irf2bp2-6963649	34.7261	-	uuguggacggcucguagcuggaaaguguugaucu
chr1	234605049	234605059	Irf2bp2-6963649	14.5028	-	cagaaccaucc
chr1	234605072	234605162	Irf2bp2-6963649	104.728	-	ccucacagauguuacaacuugaucagucguuugaccuaauuugugguagcuaucuguauguuuugcaaucuuaauacagacaugcuuucca
chr1	234605259	234605347	Irf2bp2-6963649	71.6507	-	accaguuguuacacuuacuuuuucaaguuggaguauauaugacucagugcagacuggucucucuuaugugaaugcacacaugcagaaau
chr1	234605462	234605496	Irf2bp2-6963649	42.1693	-	aauggucaaguuacuaacacuugaaaaucagauac
chr1	234605542	234605577	Irf2bp2-6963649	42.0981	-	aauacagauuuuuaccaacuuuggauucuuuuuuag
chr1	234605888	234605967	Irf2bp2-6963649	127.066	-	uguuugaaauaccaagugaauaauacuguucuggaaaaaaaugauaaacuaguggaaauuaaagaaauuaaggguuuuau
chr1	234606041	234606087	Irf2bp2-6963649	55.5096	-	cugaauacaguaugguacaaugacaguaacagccgcguggugcugcc
chr1	234606208	234606221	Irf2bp2-6963649	12.2427	-	uugcaagagaaguu
chr1	234606293	234606311	Irf2bp2-6963649	24.0791	-	gagcagagcccagcucugc
chr1	234606358	234606370	Irf2bp2-6963649	11.4431	-	cagugauggaagg
chr1	234606441	234606452	Irf2bp2-6963649	12.1088	-	aaguugaccgcu
chr1	234606600	234606627	Irf2bp2-6963649	39.6687	-	aaauaccaccaguuuacccugaaacauu
chr1	234606801	234606823	Irf2bp2-6963649	18.0807	-	gaaaugcuucuagcuguauuugu
chr1	235109346	235109358	Tomm20-9900487	12.2641	-	uaaagggcuugga
chr1	235109413	235109431	Tomm20-9900487	21.0156	-	cauacaaaaucuuuuugua
chr1	235109604	235109619	Tomm20-9900487	23.5528	-	guguaaaaccuaguag
chr1	235109720	235109782	Tomm20-9900487	86.5849	-	uguauuagugcaacaguugaugugcuucuuugggcaaagauauaguuuuguuccacaauuugu
chr1	235109871	235109881	Tomm20-9900487	10.2361	-	acaaaaaaacc
chr1	235110082	235110153	Tomm20-9900487	116.417	-	cuggcuuugcuguaaugcuugaaaaggcguugguaucuucauuuuacaguucauuaacccaaguacguuuuc
chr1	235110188	235110218	Tomm20-9900487	41.182	-	agaaacgccguuuccuugggaacuggagugc
chr1	235110329	235110337	Tomm20-9900487	8.54383	-	agagggaga
chr1	235110466	235110492	Tomm20-9900487	35.4264	-	gagggcuuuuuuggggggaugaccagu
chr1	235110962	235110982	Tomm20-9900487	21.6894	-	aucuugugaaacgaugagagu
chr1	235111087	235111114	Tomm20-9900487	35.9281	-	uauaugguucugucacuacucuguaaau
chr1	235111167	235111223	Tomm20-9900487	74.1931	-	accaggcccugcauuuuuuuauauucugaauuuugcaugcuugccugacuuaguauu
chr1	235111298	235111310	Tomm20-9900487	15.6172	-	cacugaagugucc
chr1	235111332	235111344	Tomm20-9900487	12.9504	-	uccauuuguuacg
chr1	235111365	235111376	Tomm20-9900487	14.8315	-	agcuucgcuagu
chr1	235131665	235131707	Rbm34-7614139	33.9107	-	aggaacugcuuuuucuuuuccugcugaguacugcuaauaaaag
chr1	235167017	235167031	Arid4b-8771256	12.2814	-	uguugaagaaaaaag
chr1	235167046	235167074	Arid4b-8771256	23.5217	-	auucaaauuuguacaggacuguaaagauu
chr1	235167226	235167242	Arid4b-8771256	13.8493	-	uggcauguuuucuuugu
chr1	235167360	235167396	Arid4b-8771256	43.1227	-	uguauuuaauucuucaccuuuguaagacauuuguaua
chr1	235167558	235167583	Arid4b-8771256	26.2607	-	uaugguucaagauuguugauaggaac
chr1	235167767	235167796	Arid4b-8771256	31.349	-	aauggcuaauaaacuguauuaaaucuuaaa
chr1	235167878	235167900	Arid4b-8771256	24.0977	-	gcuuuucauggcccuucaaauug
chr1	235168136	235168175	Arid4b-8771256	42.2046	-	uucccuuguauuuuguuaaagcuggaacauuugauauuuu
chr1	235168283	235168310	Arid4b-8771256	34.8814	-	ugggaauugugugucugguaacuggaag
chr1	235342794	235342809	Ggps1-2645986	9.76007	+	accucauagcuuauuu
chr1	235342827	235342856	Ggps1-2645986	33.9393	+	gucuuuuagccuuaccaccuuuuaaaaaau
chr1	235342996	235343025	Ggps1-2645986	32.8428	+	uugaaugucauaauugcagugacaggacau
chr1	235343051	235343084	Ggps1-2645986	25.0456	+	ucaauguuguguuuauuccgucaauaaaaaagac
chr1	235343159	235343179	Ggps1-2645986	19.3255	+	uagcuggaccaaagaccacaa
chr1	235343355	235343388	Ggps1-2645986	33.2923	+	accauccugacacggugaaacccugucucuacua
chr1	235343541	235343583	Ggps1-2645986	41.2438	+	acuccgucucaaaaaaaagggcugauaaugauaaacagugagc
chr1	235343924	235343936	Ggps1-2645986	10.1341	+	caccccgacuuga
chr1	235447423	235447461	B3galnt2-8054149	56.7255	-	aaugcuuugguuuguucagaauacacuaugaacuucuuu
chr1	235448053	235448191	B3galnt2-8054149	146.621	-	gucuugcucugucgcccaggcuggagugcaaugguguaaucucggcucacugcaaccuccgcuucccggguucaaacaauucuccugccucagccuccugaguagcuggugcccaucaccacacccagcuaacuuuugu
chr1	235448395	235448417	B3galnt2-8054149	21.3106	-	gaaggucugacacaggaacuuug
chr1	235448565	235448582	B3galnt2-8054149	15.6626	-	aggcaguagcuuacccuu
chr1	235448620	235448648	B3galnt2-8054149	29.7996	-	ggaaggaugugauuaagacagauccgaua
chr1	235448709	235448738	B3galnt2-8054149	29.8142	-	uccauuuuccacagaauaaaacuguaauga
chr1	235449225	235449262	B3galnt2-8054149	48.8145	-	cucuuagaaauagugcaacugagaagacagauaauagc
chr1	235449443	235449465	B3galnt2-8054149	22.3863	-	aauaccucucaggguuuuagugc
chr1	235449560	235449604	B3galnt2-8054149	56.9934	-	ccuugguuuuaaagaaguucauuuauaugguagacuaauacccaa
chr1	235449935	235449945	B3galnt2-8054149	12.4508	-	gaaaaaauauu
chr1	235450019	235450049	B3galnt2-8054149	38.6555	-	guuugcacaaauuuccuuaaaaaucaacuug
chr1	235450120	235450150	B3galnt2-8054149	37.1853	-	gcaagucugaggagucccaggguuuagcagu
chr1	235448909	235448948	Tbce-8747951	40.4142	+	ggaagugaccauuucuaggcuuauacauaauagcaauaau
chr1	235465343	235465380	B3galnt2-4062810	32.9675	-	uacugaugcacuuucuuucucuauggauuugccuguuu
chr1	235465494	235465547	B3galnt2-4062810	74.9017	-	ucuuuuaaaaaacuuuauucagauaaaauucacccuuuuaaagugguucagugg
chr1	235548191	235548232	Gng4-4501353	65.1513	-	gaguuggauguaaauauauaugaccuaacaauuccaccccua
chr1	235548517	235548556	Gng4-4501353	49.9222	-	cuuggggcuaugagccuggagaaugugacacaaaugaagg
chr1	235549156	235549180	Gng4-4501353	19.8585	-	cuuucugucguccaggcuggagugc
chr1	235549530	235549568	Gng4-4501353	47.3911	-	aucucuuuauucugugcuucacgucaacaucauuaaccc
chr1	235550898	235550909	Gng4-4501353	11.7903	-	ccuaugugcccc
chr1	235551032	235551060	Gng4-4501353	34.1435	-	uuccugcucccuccucuuuuggcuccuac
chr1	235551073	235551099	Gng4-4501353	29.4751	-	gaccugugggugcggucuccccucucc
chr1	235551137	235551152	Gng4-4501353	13.7403	-	accgaagucaacuuga
chr1	235551189	235551250	Gng4-4501353	61.6141	-	uucuuagcauauccuccuggggccguggcgccccggcugugggccgugguggaugucccuug
chr1	235551294	235551329	Gng4-4501353	29.235	-	ccucgugauccacccgccucggccucccaaagcgcu
chr1	235551688	235551700	Gng4-4501353	11.2746	-	gaccaacugaaac
chr1	235551826	235551853	Gng4-4501353	30.1445	-	aaguaagucuggacuuaagaguuuaaaa
chr1	235551974	235551984	Gng4-4501353	8.29487	-	uugucuuaugu
chr1	235551996	235552030	Gng4-4501353	28.6881	-	gagugagaccaacacccaucccugcccagccaaca
chr1	235552043	235552056	Gng4-4501353	11.6967	-	agaccaugcaugcu
chr1	235661850	235661881	Lyst-1589877	37.4203	-	cagcaaacuuacauaccauaaagacagaauuc
chr1	235662219	235662257	Lyst-1589877	56.3734	-	cagacacauucuguuucuucauaaaaauuuuacuuaaaa
chr1	235662463	235662489	Lyst-1589877	24.2042	-	caaaagaggaaagaaaaaaagauaauu
chr1	235977132	235977156	Nid1-516968	11.9797	-	guuaaaggcuuaaaucaaaagaaug
chr1	236208262	236208286	Gpr137b-5653661	23.5412	+	auuuuuauuuguuacagguuuccaa
chr1	236209181	236209217	Gpr137b-5653661	35.5537	+	aaaauggcaauagcacugcaauaugcuguagcaugau
chr1	236209636	236209649	Gpr137b-5653661	11.8313	+	ggaucucaaguuuc
chr1	236209683	236209700	Gpr137b-5653661	18.8909	+	gaacaccuucacucugca
chr1	236209973	236210006	Gpr137b-5653661	32.2438	+	aggucagcuaagggaagauauauuuuuaaaaaua
chr1	236210083	236210115	Gpr137b-5653661	31.1576	+	ggaauacccagcauuaagugagagaagucagcc
chr1	236215585	236215623	Ero1lb-7672646	38.931	-	auuccaaauaauuuacuguuguacccaccagaaucuaga
chr1	236215872	236215913	Ero1lb-7672646	55.5536	-	gaaacucugccauguuuuucaacuuugccuaugugccacugu
chr1	236216010	236216025	Ero1lb-7672646	13.0001	-	ggaucagacagaauaa
chr1	236216701	236216718	Ero1lb-7672646	18.8257	-	uuuugauaguguuauuuc
chr1	236216976	236217009	Ero1lb-7672646	51.8986	-	uauuuucucaccuaauuucaaaccuuuauaaacu
chr1	236217141	236217193	Ero1lb-7672646	55.6339	-	uuucugaauuaaagaauaagugcucuuaaauccauauuuuauccugucaaagu
chr1	236217463	236217487	Ero1lb-7672646	31.0166	-	ggauauauaaaaagguagauuaggu
chr1	236217685	236217718	Ero1lb-7672646	44.015	-	gacaaagacauuuuggaaauugucaguuacuuuu
chr1	236217834	236217868	Ero1lb-7672646	45.4399	-	gucuaaaggaccuccuuugguaaaggugaacaaga
chr1	236218051	236218093	Ero1lb-7672646	48.5164	-	aaauuuaucaaugcuuuuuaauguguuuuuacccuugccucac
chr1	236218164	236218191	Ero1lb-7672646	34.8677	-	uuaaauggcuaugucugcauucuaauaa
chr1	236483139	236483188	Edaradd-5940794	37.6836	+	ugagacccaguggcuagaaauucaccaugucuauucucaagauccaugcc
chr1	236483276	236483321	Edaradd-5940794	44.9923	+	ggugcuucaacugguaucuaugagguccuagagcuccaggacaaug
chr1	236483416	236483430	Edaradd-5940794	10.1853	+	cacagaacaagagaa
chr1	236483605	236483620	Edaradd-5940794	10.9915	+	cccgguguucaauguc
chr1	236483805	236483824	Edaradd-5940794	13.1174	+	cucccaacauccuggagaau
chr1	236483985	236484010	Edaradd-5940794	21.8933	+	acugucuggcugaccuguacaagucc
chr1	236484361	236484371	Edaradd-5940794	7.88267	+	cugaucugagc
chr1	236484400	236484444	Edaradd-5940794	34.1835	+	aauugaagaggagcugggcagcaaggcuaaguuugccggcaggaa
chr1	236484468	236484484	Edaradd-5940794	11.9524	+	aagcugugggcaggcaa
chr1	236484728	236484744	Edaradd-5940794	12.0023	+	gaacuucuacagaagcc
chr1	236548235	236548252	Lgals8-6820346	25.2068	+	ucacugucauucuauugu
chr1	236548511	236548532	Lgals8-6820346	24.9621	+	gagcuaggauauauacuuggug
chr1	236548773	236548779	Lgals8-6820346	3.37905	+	auuuucu
chr1	236548977	236549014	Lgals8-6820346	66.7221	+	agaaaguuucaggaagaggcaagaugcauucaauuuga
chr1	236549116	236549134	Lgals8-6820346	20.793	+	aggcagagguaaugcagaa
chr1	236549719	236549760	Lgals8-6820346	44.5051	+	agugcuuaacugagcuguuggagacugugaggcauuuaggaa
chr1	236549943	236549953	Lgals8-6820346	10.4612	+	acauuucugca
chr1	236550103	236550120	Lgals8-6820346	16.8156	+	cacuucaaagcauugaaa
chr1	236550163	236550253	Lgals8-6820346	122.842	+	uuaaccaccaauggaacuggguucauucugaauccuggaggagcuuccucgugccacccaguguuucugggcccucugugugagcagccag
chr1	236550389	236550401	Lgals8-6820346	12.3454	+	gaaacgaaggcug
chr1	236550570	236550602	Lgals8-6820346	26.9563	+	augaggcgucagcuuugggugcuaaaauuaaca
chr1	236550829	236550835	Lgals8-6820346	4.01249	+	cccaaca
chr1	236550858	236550881	Lgals8-6820346	19.4511	+	augagugugaacucugaguagagu
chr1	236550915	236550944	Lgals8-6820346	24.3573	+	uggaguggcucucccaggacaguuuccagu
chr1	236551149	236551168	Lgals8-6820346	16.3728	+	cucccuccacaccgcuccuu
chr1	236551296	236551335	Lgals8-6820346	54.5245	+	gagaauguacuuuuguagcuuagauaagcaaugaaucagu
chr1	236551528	236551542	Lgals8-6820346	17.0007	+	ugugguuuuuaagug
chr1	236551687	236551706	Lgals8-6820346	16.0281	+	guuaauuaaaaacacuacug
chr1	236551719	236551759	Lgals8-6820346	42.8766	+	augaucacaaaccaccacaaaagaaaagaucgugaagauua
chr1	236552364	236552411	Lgals8-6820346	88.4968	+	uuuuuauaaucucuuccuuuaaaaaaaaccaauaaaauaaaaugccgc
chr1	236549084	236549102	Heatr1-6715913	18.0271	-	cuuaguuggcguacacuuu
chr1	236549122	236549153	Heatr1-6715913	30.868	-	ucaugggaacaaaacagauuucugcauuaccu
chr1	236549262	236549277	Heatr1-6715913	15.0775	-	uggaaccauuuaacuu
chr1	236549295	236549332	Heatr1-6715913	36.7894	-	ccauauacauggaacuucugccaacuccccucaaauaa
chr1	236549542	236549569	Heatr1-6715913	29.8482	-	uuaagggcuagcgauuucuacacugagu
chr1	236549631	236549663	Heatr1-6715913	31.8438	-	ucuacagcuuucccuguggcacccuccaccccc
chr1	236550149	236550182	Heatr1-6715913	32.8418	-	ccaguuccauuggugguuaacuaagaacuacuug
chr1	236550390	236550413	Heatr1-6715913	33.7453	-	guaggcgaacuucagccuucguuu
chr1	236550563	236550608	Heatr1-6715913	99.0382	-	uagacuuguuaauuuuagcacccaaagcugacgccucauuugcacu
chr1	236550695	236550711	Heatr1-6715913	17.6271	-	guauagagcugcagaaa
chr1	236897874	236897906	Mtr-9205564	30.9807	+	ggguuccugugguuucccuggucccucugagau
chr1	236898081	236898100	Mtr-9205564	19.6069	+	aaauggggcauuuuaaucua
chr1	236898192	236898215	Mtr-9205564	36.4242	+	gaacucccuuuggcaaaaggcaug
chr1	236898275	236898319	Mtr-9205564	42.2389	+	caugcuuucugggcauuuucguccucccauaauuucauauuuccg
chr1	236898349	236898361	Mtr-9205564	11.8015	+	gagagaaaguuac
chr1	236898740	236898789	Mtr-9205564	45.9013	+	auugagcagguucucagcugggcucugauaucccgugcggaguuggacaa
chr1	236898979	236898991	Mtr-9205564	12.1938	+	gugguggcaauag
chr1	236899048	236899060	Mtr-9205564	12.0019	+	caagggaggaaca
chr1	236899196	236899228	Mtr-9205564	45.0793	+	uguuuauauggaguagcaaaggacuuaaaauua
chr1	236899290	236899324	Mtr-9205564	34.1415	+	uauugucaagacagugucauggugcagagguaggc
chr1	236899360	236899450	Mtr-9205564	92.0357	+	cucacccgugcauauguugaccuuugcaaaaugaccuggugacauggcaagucaguggggacaggaaggaccacucccuaaguaaucccag
chr1	236899861	236899877	Mtr-9205564	16.2217	+	auaugaauuaggaccac
chr1	236899905	236899917	Mtr-9205564	14.6663	+	auuugcaaagguu
chr1	236899998	236900036	Mtr-9205564	37.6051	+	aaacaauuaucccuuacagacuugaacauuugcagacgu
chr1	236900249	236900275	Mtr-9205564	32.764	+	uacagcuauaccucacaauaagaauga
chr1	236900390	236900416	Mtr-9205564	25.6957	+	uacaauaaaacuaugcuauuaaaaaaa
chr1	236900481	236900504	Mtr-9205564	23.4729	+	gacaggagcacauagguagaugcc
chr1	236900733	236900759	Mtr-9205564	26.3131	+	aagaacaucuuaggguaaacagcagcu
chr1	236900992	236901014	Mtr-9205564	21.726	+	cguggagauggaggucaggcugc
chr1	236901028	236901055	Mtr-9205564	31.3663	+	caucuauggagcauaugaggagaagaga
chr1	236901113	236901128	Mtr-9205564	14.7652	+	aggagggagagugcaa
chr1	236901376	236901415	Mtr-9205564	64.8253	+	gaaaaaggauuauaugcugaggguaaagcacaaguacaga
chr1	236901657	236901681	Mtr-9205564	30.4856	+	ucuggugagggcccucuucugggau
chr1	236901786	236901828	Mtr-9205564	40.9051	+	ugaccuaauuaccucccaaagaugccaucuccaaacaccauca
chr1	236901916	236901976	Mtr-9205564	60.4084	+	ucaagcccuggcgauuuuacgcgcuagauaggucuuaaguucaucucuacgccugcccugg
chr1	236902060	236902101	Mtr-9205564	57.9453	+	gggcucucugauucuuuacacccccgccucaauccuccugcu
chr1	236902231	236902254	Mtr-9205564	25.2012	+	cugcucacauuggccccucugucu
chr1	236902339	236902350	Mtr-9205564	11.3538	+	cccucuucuugc
chr1	236902396	236902409	Mtr-9205564	13.2217	+	uucaucuaguucuc
chr1	236902573	236902599	Mtr-9205564	26.4057	+	augagggcaggggcccugccucuuccu
chr1	236902915	236902949	Mtr-9205564	51.1568	+	cugaaaguauauucugauucgguguguguauaagg
chr1	236903401	236903491	Mtr-9205564	123.453	+	cauguuuuuuuaacacuuggaauaucuaauuccauuuacacugcauucuucaaauguaauuuucaaagaugccuuuugccucaucccuugc
chr1	236903690	236903711	Mtr-9205564	20.5588	+	auacaucuggcgaccugcugag
chr1	237943730	237943740	Mtrnr2l11-951622	7.00879	-	aacaggguuug
chr1	237943912	237943931	Mtrnr2l11-951622	18.4055	-	gguucauuuguucaaugauu
chr1	241497629	241497650	Fh-6277338	30.3278	-	guauaaaauaaaauacauuuau
chr1	241593422	241593433	Opn3-1961530	10.3742	-	ucuuauaugacu
chr1	241593730	241593791	Opn3-1961530	70.8004	-	ccccuacagacucaaagcucuuuuucuuuguuuuguuguuucucuaaaaauuuacuguucuu
chr1	241593873	241593900	Opn3-1961530	26.0545	-	ugacaaagaggaguuucagagacaacuu
chr1	241594183	241594261	Opn3-1961530	89.8567	-	aacaaaaacaaauucuuuuaauucaacgggugcuuuacauaaugaaaaaaccacuuguggcacacgaugggcaucuaac
chr1	241628876	241628929	Chml-6942017	42.9135	-	gguucuuuauuuuucuucuguuaaauauugauguaugcaauaaaaaauaaaaga
chr1	241629040	241629053	Chml-6942017	9.44815	-	augcaaaaaaguga
chr1	241629176	241629213	Chml-6942017	27.1946	-	aaagcuauuuguacaaaguuuucuagcaguuccacuca
chr1	241629237	241629254	Chml-6942017	7.7651	-	cuuugaguggcauaugcc
chr1	241629354	241629365	Chml-6942017	9.99245	-	uuuuaauugcau
chr1	241629542	241629569	Chml-6942017	20.3579	-	uuaaaagaagcuauuugcauuacacaug
chr1	241629718	241629743	Chml-6942017	18.9683	-	cuuuacaugugauauuccaaaugaau
chr1	241629829	241629849	Chml-6942017	14.9401	-	caaguagaaaguuuaacugaa
chr1	241630019	241630036	Chml-6942017	14.3329	-	aauuuacuacaguuccau
chr1	241630411	241630477	Chml-6942017	59.2556	-	gauacacaauuuuuaaaaaucucauuucuacaucuuagcagugacaaacugcaauuuaaaaagugug
chr1	241630881	241630915	Chml-6942017	32.9041	-	aacaaauaauuuacuaucacucaggauuauaaggc
chr1	241631070	241631108	Chml-6942017	27.9353	-	cuuugacccuaauggacuuacuggugaacuuuuucaaau
chr1	241631173	241631216	Chml-6942017	31.6941	-	auauauuucuuaauacaaaauaagugggaaaugagaaguuauac
chr1	241631369	241631395	Chml-6942017	18.9363	-	aaauaaaaugaaggugaagguauucca
chr1	241631698	241631730	Chml-6942017	21.3844	-	gaucucgaagcagaauuuggcuaaauuuuaaca
chr1	241632525	241632556	Chml-6942017	22.6951	-	aaaccuguggagcugucagaagacaugaacuu
chr1	241632593	241632629	Chml-6942017	29.8716	-	uauccagaguauagaaacuuuuuuucucccagagcca
chr1	241632737	241632774	Chml-6942017	34.0197	-	uuggcucuaccacuuuaauuaauaucacuauaacauaa
[truncated: 97,413 more rows]
