# Supplementary material for: GCLiPP: global crosslinking and protein purification method for constructing high-resolution occupancy maps for RNA binding proteins
Source: Genome Biol. 2023 Dec 7;24:281. doi: 10.1186/s13059-023-03125-2 (PMC10701951; doi:10.1186/s13059-023-03125-2)
Supplement: Supplementary file 3 — Additional file 3:Table S3. Biochemically shared peaks in 3’UTRs between human Jurkat T cells and primary mouse T cells. [file 13059_2023_3125_MOESM3_ESM.xlsx]

## Sheet: shared_peaks_supplementary_tabl
Table S3.	Biochemically shared peaks in 3’UTRs between human Jurkat T cells and primary mouse T cells
Symbol	UTR	mm10_location	hg38_location	Human_utr_phylop	Human_peak_phylop
ABHD17B	ABHD17B_NM_001025780_utr3_0_0_chr9_71865152_r	chr19:21684486-21684555	chr9:71866550-71866619	1.94873	3.13244
ABR	ABR_NM_001092_utr3_0_0_chr17_1003518_r	chr11:76418427-76418496	chr17:1005357-1005431	0.829475	1.17159
ACIN1	ACIN1_NM_001164814_utr3_0_0_chr14_23058565_r	chr14:54642428-54642497	chr14:23058847-23058922	1.60992	0.790664
ACTB	ACTB_NM_001101_utr3_0_0_chr7_5527148_r	chr5:142903392-142903461	chr7:5527418-5527487	3.09534	2.29227
ACTG1	ACTG1_NM_001199954_utr3_0_0_chr17_81509971_r	chr11:120345692-120345761	chr17:81509973-81510044	1.65468	2.29765
ACTR10	ACTR10_NM_018477_utr3_12_0_chr14_58234552_f	chr12:70962194-70962263	chr14:58234696-58234772	0.460511	0.712825
ACTR1A	ACTR1A_NM_005736_utr3_0_0_chr10_102479229_r	chr19:46377893-46377962	chr10:102480359-102480429	1.06935	0.603493
ACTR3	ACTR3_NM_001277140_utr3_11_0_chr2_113957456_f	chr1:125393229-125393302	chr2:113958192-113958269	1.04651	3.61673
ADAM17	ADAM17_NM_003183_utr3_0_0_chr2_9488486_r	chr12:21324147-21324216	chr2:9488951-9489027	0.634686	0.344545
ADAR	ADAR_NM_001025107_utr3_0_0_chr1_154582058_r	chr3:89753177-89753246	chr1:154582302-154582371	0.40415	1.29157
ADD1	ADD1_NM_001119_utr3_14_0_chr4_2928524_f	chr5:34632173-34632242	chr4:2929936-2930009	0.485745	1.48008
ADIPOR2	ADIPOR2_NM_024551_utr3_7_0_chr12_1786073_f	chr6:119354778-119354856	chr12:1786919-1786991	1.16918	0.258267
ADIPOR2	ADIPOR2_NM_024551_utr3_7_0_chr12_1786073_f	chr6:119353156-119353229	chr12:1788604-1788673	1.16918	2.40439
ADPGK	ADPGK_NM_031284_utr3_0_0_chr15_72751367_r	chr9:59316061-59316130	chr15:72751438-72751507	0.623347	1.13361
ADSS	ADSS_NM_001126_utr3_0_0_chr1_244408492_r	chr1:177763174-177763244	chr1:244408492-244408561	1.27519	1.39957
AES	AES_NM_001130_utr3_0_0_chr19_3052910_r	chr10:81565791-81565860	chr19:3053497-3053581	0.676596	2.03869
AES	AES_NM_001130_utr3_0_0_chr19_3052910_r	chr10:81565992-81566065	chr19:3053260-3053329	0.676596	1.21418
AES	AES_NM_001130_utr3_0_0_chr19_3052910_r	chr10:81566095-81566165	chr19:3053155-3053225	0.676596	0.38635
AES	AES_NM_001130_utr3_0_0_chr19_3052910_r	chr10:81566289-81566359	chr19:3052913-3052982	0.676596	0.239412
AFTPH	AFTPH_NM_001002243_utr3_8_0_chr2_64592036_f	chr11:20685966-20686036	chr2:64592047-64592116	3.03429	1.36013
AGO1	AGO1_NM_001317122_utr3_18_0_chr1_35919710_f	chr4:126435155-126435224	chr1:35924070-35924139	1.53665	2.11064
AGO2	AGO2_NM_001164623_utr3_0_0_chr8_140531165_r	chr15:73106473-73106542	chr8:140531618-140531687	2.10237	1.20718
AGPAT1	AGPAT1_NM_006411_utr3_0_0_chr6_32168206_r	chr17:34612824-34612893	chr6:32168782-32168854	0.939705	0.767692
AIM1	AIM1_NM_001624_utr3_19_0_chr6_106568567_f	chr10:43950935-43951011	chr6:106569825-106569894	0.351561	0.139071
AK2	AK2_NM_001199199_utr3_0_0_chr1_33007940_r	chr4:129011382-129011451	chr1:33009997-33010074	0.528521	1.3256
AK2	AK2_NM_001319143_utr3_0_0_chr1_33013044_r	chr4:129008167-129008236	chr1:33013200-33013269	3.16623	5.28703
AKT2	AKT2_NM_001243027_utr3_0_0_chr19_40230317_r	chr7:27639401-27639470	chr19:40232312-40232381	0.325526	1.32513
ALCAM	ALCAM_NM_001243280_utr3_14_0_chr3_105574477_f	chr16:52250834-52250919	chr3:105575227-105575296	2.24302	0.898929
ALCAM	ALCAM_NM_001243280_utr3_14_0_chr3_105574477_f	chr16:52250654-52250724	chr3:105575394-105575463	2.24302	3.91709
ALKBH5	ALKBH5_NM_017758_utr3_3_0_chr17_18208397_f	chr11:60555794-60555863	chr17:18209842-18209911	1.05819	2.75434
ALKBH6	ALKBH6_NM_001297701_utr3_0_0_chr19_36009116_r	chr7:30314238-30314307	chr19:36009116-36009185	0.41498	0.5817
ANAPC16	ANAPC16_NM_001242546_utr3_4_0_chr10_72233117_f	chr10:59988415-59988485	chr10:72233421-72233543	0.504631	0.688524
ANKRD11	ANKRD11_NM_001256182_utr3_0_0_chr16_89267621_r	chr8:122883330-122883399	chr16:89267623-89267692	2.59518	5.94774
ANP32A	ANP32A_NM_006305_utr3_0_0_chr15_68778536_r	chr9:62377701-62377770	chr15:68779919-68779988	1.36827	2.52584
ANP32B	ANP32B_NM_006401_utr3_6_0_chr9_98015432_f	chr4:46472372-46472441	chr9:98015662-98015733	2.45594	2.1869
ANP32E	ANP32E_NM_001136478_utr3_0_0_chr1_150218417_r	chr3:95947191-95947260	chr1:150218567-150218645	1.21214	2.88532
AP1AR	AP1AR_NM_001128426_utr3_8_0_chr4_112268410_f	chr3:127807129-127807199	chr4:112269850-112269919	0.521543	2.09087
AP2B1	AP2B1_NM_001030006_utr3_21_0_chr17_35723700_f	chr11:83402684-83402753	chr17:35723750-35723819	0.728444	2.42544
APBB3	APBB3_NM_006051_utr3_0_0_chr5_140558268_r	chr18:36671257-36671326	chr5:140558373-140558442	1.40622	1.04829
API5	API5_NM_001142930_utr3_13_0_chr11_43342511_f	chr2:94411765-94411838	chr11:43344423-43344492	1.60312	2.06106
ARF3	ARF3_NM_001659_utr3_0_0_chr12_48936209_r	chr15:98737902-98737971	chr12:48936470-48936552	0.859179	0.687325
ARF4	ARF4_NM_001660_utr3_0_0_chr3_57571363_r	chr14:26656325-26656394	chr3:57571805-57571874	2.72522	2.86053
ARF6	ARF6_NM_001663_utr3_1_0_chr14_49894265_f	chr12:69375844-69375917	chr14:49896922-49896991	1.80089	3.06318
ARFGAP3	ARFGAP3_NM_001142293_utr3_0_0_chr22_42796526_r	chr15:83299853-83299922	chr22:42796648-42796722	0.431983	1.11985
ARFGEF1	ARFGEF1_NM_006421_utr3_0_0_chr8_67197649_r	chr1:10138052-10138134	chr8:67198139-67198208	3.06689	1.45901
ARGLU1	ARGLU1_NM_018011_utr3_0_0_chr13_106543314_r	chr8:8667082-8667172	chr13:106543847-106543916	2.58927	2.28042
ARGLU1	ARGLU1_NM_018011_utr3_0_0_chr13_106543314_r	chr8:8666898-8666967	chr13:106543656-106543731	2.58927	2.17512
ARGLU1	ARGLU1_NM_018011_utr3_0_0_chr13_106543314_r	chr8:8666673-8666743	chr13:106543426-106543497	2.58927	3.44411
ARHGAP1	ARHGAP1_NM_004308_utr3_0_0_chr11_46677075_r	chr2:91672228-91672297	chr11:46677106-46677179	0.477721	2.40147
ARHGAP9	ARHGAP9_NM_001080156_utr3_0_0_chr12_57472255_r	chr10:127329789-127329858	chr12:57472330-57472405	0.439389	0.323447
ARHGDIA	ARHGDIA_NM_001185077_utr3_0_0_chr17_81867719_r	chr11:120578110-120578188	chr17:81867719-81867788	0.721324	0.791864
ARHGDIB	ARHGDIB_NM_001175_utr3_0_0_chr12_14942015_r	chr6:136923894-136923972	chr12:14942223-14942293	0.515469	0.230585
ARHGEF7	ARHGEF7_NM_001113513_utr3_19_0_chr13_111303114_f	chr8:11834977-11835046	chr13:111305402-111305471	0.412739	1.20824
ARL5A	ARL5A_NM_001037174_utr3_0_0_chr2_151800966_r	chr2:52401734-52401803	chr2:151802593-151802663	0.858076	0.67893
ARL8A	ARL8A_NM_001256129_utr3_0_0_chr1_202133404_r	chr1:135155443-135155516	chr1:202134219-202134292	1.67165	0.513189
ARPC2	ARPC2_NM_005731_utr3_9_0_chr2_218253916_f	chr1:74268140-74268209	chr2:218254279-218254348	3.00926	4.26629
ARRB2	ARRB2_NM_001257328_utr3_14_0_chr17_4721040_f	chr11:70440429-70440500	chr17:4721260-4721329	0.771617	0.651257
ATF4	ATF4_NM_001675_utr3_1_0_chr22_39522603_f	chr15:80257464-80257535	chr22:39522611-39522680	2.03252	2.17516
ATG3	ATG3_NM_001278712_utr3_0_0_chr3_112532507_r	chr16:45187685-45187754	chr3:112532686-112532755	0.984869	5.27507
ATP13A1	ATP13A1_NM_020410_utr3_0_0_chr19_19645201_r	chr8:69807633-69807702	chr19:19645245-19645316	0.669704	0.444181
ATP2A3	ATP2A3_NM_005173_utr3_0_0_chr17_3923869_r	chr11:72992103-72992177	chr17:3924869-3924939	0.371912	0.539155
ATP2A3	ATP2A3_NM_174958_utr3_0_0_chr17_3923869_r	chr11:72992251-72992324	chr17:3924713-3924787	0.33328	0.257747
ATP2A3	ATP2A3_NM_174958_utr3_0_0_chr17_3923869_r	chr11:72992429-72992498	chr17:3924484-3924574	0.33328	0.24668
ATP2B4	ATP2B4_NM_001001396_utr3_21_0_chr1_203739572_f	chr1:133702891-133702960	chr1:203743792-203743862	0.980624	2.06027
ATP5A1	ATP5A1_NM_001001935_utr3_0_0_chr18_46084144_r	chr18:77782438-77782507	chr18:46084157-46084226	1.45731	1.8843
ATP5C1	ATP5C1_NM_001001973_utr3_9_0_chr10_7807659_f	chr2:10056091-10056160	chr10:7807660-7807743	1.65056	1.10028
ATP5C1	ATP5C1_NM_005174_utr3_8_0_chr10_7807663_f	chr2:10056087-10056156	chr10:7807671-7807747	1.59446	0.964812
ATP5G2	ATP5G2_NM_001002031_utr3_0_0_chr12_53665160_r	chr15:102662866-102662935	chr12:53665172-53665241	1.25391	1.57287
ATP5G3	ATP5G3_NM_001002258_utr3_0_0_chr2_175176258_r	chr2:73908495-73908564	chr2:175178192-175178261	0.595365	3.63777
ATP5J2	ATP5J2_NM_001003713_utr3_0_0_chr7_99458161_r	chr5:145183707-145183776	chr7:99458192-99458266	0.44734	0.58008
ATP5SL	ATP5SL_NM_001167867_utr3_0_0_chr19_41431318_r	chr7:25625482-25625551	chr19:41431318-41431387	0.199714	0.437729
ATP6V0E1	ATP6V0E1_NM_003945_utr3_3_0_chr5_173034399_f	chr17:26699333-26699402	chr5:173034542-173034645	0.74737	0.702957
ATP6V1B2	ATP6V1B2_NM_001693_utr3_13_0_chr8_20220403_f	chr8:69113555-69113624	chr8:20221516-20221607	0.859066	1.47257
ATP6V1H	ATP6V1H_NM_015941_utr3_0_0_chr8_53715543_r	chr1:5162241-5162311	chr8:53715811-53715889	0.76095	0.521443
ATRX	ATRX_NM_000489_utr3_0_0_chrX_77504878_r	chrX:105797811-105797880	chrX:77505925-77505994	2.12368	4.68636
ATXN10	ATXN10_NM_001167621_utr3_10_0_chr22_45843672_f	chr15:85462992-85463061	chr22:45843745-45843824	0.668319	0.384994
ATXN7L3B	ATXN7L3B_NM_001136262_utr3_0_0_chr12_74538407_f	chr10:112925452-112925524	chr12:74541359-74541428	0.810311	2.02716
B4GALT1	B4GALT1_NM_001497_utr3_0_0_chr9_33110641_r	chr4:40806220-40806290	chr9:33112478-33112550	0.737841	0.7275
B4GALT1	B4GALT1_NM_001497_utr3_0_0_chr9_33110641_r	chr4:40804867-40804936	chr9:33110951-33111029	0.737841	0.879274
BAP1	BAP1_NM_004656_utr3_0_0_chr3_52401004_r	chr14:31258916-31258985	chr3:52402126-52402204	0.677436	0.690646
BAZ1A	BAZ1A_NM_013448_utr3_0_0_chr14_34752731_r	chr12:54894185-54894271	chr14:34753404-34753474	2.58886	2.39864
BCL11B	BCL11B_NM_001282237_utr3_0_0_chr14_99169288_r	chr12:107912685-107912755	chr14:99171493-99171562	2.53805	5.16061
BCL2L1	BCL2L1_NM_001191_utr3_0_0_chr20_31664452_r	chr2:152780679-152780748	chr20:31664466-31664535	1.20984	2.43875
BCL2L2-PABPN1	BCL2L2-PABPN1_NM_001199864_utr3_8_0_chr14_23325287_f	chr14:54898388-54898458	chr14:23325625-23325694	2.22519	1.96774
BDH2	BDH2_NM_020139_utr3_0_0_chr4_103077625_r	chr3:135304346-135304421	chr4:103079476-103079555	0.324996	0.50435
BECN1	BECN1_NM_001313998_utr3_0_0_chr17_42810132_r	chr11:101288562-101288631	chr17:42810481-42810554	1.08881	0.74252
BEND4	BEND4_NM_001159547_utr3_0_0_chr4_42110853_r	chr5:67393623-67393692	chr4:42112519-42112613	0.79586	0.395695
BICD2	BICD2_NM_001003800_utr3_0_0_chr9_92711363_r	chr13:49386953-49387022	chr9:92711366-92711435	1.72897	2.72652
BIRC6	BIRC6_NM_016252_utr3_73_0_chr2_32617905_f	chr17:74702809-74702878	chr2:32618322-32618393	3.73307	3.65501
BLMH	BLMH_NM_000386_utr3_0_0_chr17_30248195_r	chr11:76987141-76987210	chr17:30248414-30248483	1.09554	0.813914
BNIP3	BNIP3_NM_004052_utr3_0_0_chr10_131967683_r	chr7:138891167-138891236	chr10:131967695-131967787	0.352664	0.636419
BRD4	BRD4_NM_058243_utr3_0_0_chr19_15237490_r	chr17:32197014-32197083	chr19:15237646-15237715	1.50852	1.9551
BRIX1	BRIX1_NM_018321_utr3_9_0_chr5_34925496_f	chr15:10476173-10476242	chr5:34925602-34925682	0.690449	0.680444
BTBD10	BTBD10_NM_001297741_utr3_0_0_chr11_13387996_r	chr7:113316338-113316407	chr11:13388737-13388808	2.20604	2.19681
BTG1	BTG1_NM_001731_utr3_0_0_chr12_92140278_r	chr10:96618725-96618794	chr12:92143934-92144003	1.50479	3.2781
BTG1	BTG1_NM_001731_utr3_0_0_chr12_92140278_r	chr10:96619250-96619320	chr12:92143427-92143496	1.50479	3.96747
C11orf31	C11orf31_NM_001321335_utr3_3_0_chr11_57742863_f	chr2:84669253-84669322	chr11:57742938-57743007	0.521864	0.879229
C18orf32	C18orf32_NM_001035005_utr3_0_0_chr18_49481178_r	chr18:75009705-75009774	chr18:49481891-49481960	0.503842	0.273543
C19orf70	C19orf70_NM_001308240_utr3_0_0_chr19_5678414_r	chr17:56607619-56607688	chr19:5678418-5678487	0.580044	0.963614
C1orf122	C1orf122_NM_001142726_utr3_2_0_chr1_37809074_f	chr4:124849667-124849736	chr1:37809203-37809272	1.37951	1.64229
C1orf122	C1orf122_NM_001142726_utr3_2_0_chr1_37809074_f	chr4:124849555-124849624	chr1:37809315-37809384	1.37951	1.65758
C20orf27	C20orf27_NM_001039140_utr3_0_0_chr20_3753499_r	chr2:131146496-131146565	chr20:3753681-3753755	0.899913	0.848757
C20orf27	C20orf27_NM_001039140_utr3_0_0_chr20_3753499_r	chr2:131146372-131146442	chr20:3753564-3753633	0.899913	0.598507
C5orf24	C5orf24_NM_001300894_utr3_2_0_chr5_134857398_f	chr13:55701773-55701889	chr5:134857967-134858036	1.7966	2.41049
C5orf24	C5orf24_NM_001300894_utr3_2_0_chr5_134857398_f	chr13:55703305-55703374	chr5:134859539-134859608	1.7966	3.30411
C5orf24	C5orf24_NM_001300894_utr3_2_0_chr5_134857398_f	chr13:55703431-55703500	chr5:134859666-134859735	1.7966	4.31299
C7orf26	C7orf26_NM_001303039_utr3_6_0_chr7_6608162_f	chr5:143301687-143301756	chr7:6608184-6608263	0.490358	0.337725
C7orf43	C7orf43_NM_001303470_utr3_0_0_chr7_100154420_r	chr5:138260066-138260135	chr7:100154820-100154892	0.930717	0.737568
C7orf55-LUC7L2	C7orf55-LUC7L2_NM_001244584_utr3_10_0_chr7_139422341_f	chr6:38608857-38608926	chr7:139422893-139422968	1.68729	2.72089
C9orf142	C9orf142_NM_183241_utr3_6_0_chr9_136993806_f	chr2:25459496-25459565	chr9:136993907-136993976	0.12494	0.225786
C9orf16	C9orf16_NM_024112_utr3_1_0_chr9_128163616_f	chr2:32379234-32379303	chr9:128163673-128163745	0.550393	0.509911
CALM2	CALM2_NM_001305624_utr3_0_0_chr2_47160082_r	chr17:87433691-87433760	chr2:47160439-47160511	4.46416	3.1286
CALR	CALR_NM_004343_utr3_8_0_chr19_12943914_f	chr8:84842504-84842573	chr19:12943982-12944051	1.1207	1.80771
CALU	CALU_NM_001130674_utr3_6_0_chr7_128769168_f	chr6:29376558-29376629	chr7:128771366-128771435	0.808305	2.1661
CAMK2N1	CAMK2N1_NM_018584_utr3_0_0_chr1_20482391_r	chr4:138457083-138457166	chr1:20483352-20483424	2.08631	1.11882
CAP1	CAP1_NM_001105530_utr3_12_0_chr1_40071534_f	chr4:122859560-122859629	chr1:40072069-40072141	1.53617	0.957
CAP1	CAP1_NM_001105530_utr3_12_0_chr1_40071534_f	chr4:122859094-122859163	chr1:40072540-40072609	1.53617	3.60396
CAPN1	CAPN1_NM_001198868_utr3_21_0_chr11_65211287_f	chr19:5989233-5989321	chr11:65211322-65211391	0.387341	0.7181
CAPNS1	CAPNS1_NM_001003962_utr3_10_0_chr19_36149840_f	chr7:30187217-30187286	chr19:36150062-36150134	0.4053	0.254384
CAPZB	CAPZB_NM_001206540_utr3_0_0_chr1_19338773_r	chr4:139291726-139291810	chr1:19338786-19338855	2.48496	2.74689
CBFB	CBFB_NM_001755_utr3_5_0_chr16_67098733_f	chr8:105217481-105217551	chr16:67100467-67100538	1.88029	1.64065
CBLL1	CBLL1_NM_001284291_utr3_5_0_chr7_107759179_f	chr12:31484968-31485037	chr7:107761564-107761635	1.38744	2.6448
CCDC85B	CCDC85B_NM_006848_utr3_0_0_chr11_65891393_f	chr19:5456608-5456677	chr11:65891505-65891574	0.638241	0.507757
CCNK	CCNK_NM_001099402_utr3_10_0_chr14_99510783_f	chr12:108203009-108203080	chr14:99511151-99511222	1.11895	0.525722
CCNL2	CCNL2_NM_001320153_utr3_0_0_chr1_1385711_r	chr4:155824218-155824288	chr1:1386576-1386645	0.826988	3.22631
CCNT1	CCNT1_NM_001240_utr3_0_0_chr12_48688458_r	chr15:98542930-98543007	chr12:48692766-48692837	0.996931	1.76025
CCNT1	CCNT1_NM_001240_utr3_0_0_chr12_48688458_r	chr15:98542677-98542746	chr12:48692510-48692582	0.996931	1.88252
CCT8	CCT8_NM_001282907_utr3_0_0_chr21_29056322_r	chr16:87483877-87483946	chr21:29056330-29056427	1.19278	1.38905
CD3D	CD3D_NM_000732_utr3_0_0_chr11_118339074_r	chr9:44986352-44986421	chr11:118339075-118339147	0.447966	0.489918
CD3E	CD3E_NM_000733_utr3_8_0_chr11_118315543_f	chr9:44998896-44999116	chr11:118315903-118315972	0.289248	0.177771
CD3G	CD3G_NM_000073_utr3_6_0_chr11_118353119_f	chr9:44969736-44969809	chr11:118353231-118353317	0.38423	0.67223
CD69	CD69_NM_001781_utr3_0_0_chr12_9752486_r	chr6:129267649-129267718	chr12:9752821-9752895	0.514714	0.818361
CD69	CD69_NM_001781_utr3_0_0_chr12_9752486_r	chr6:129267404-129267478	chr12:9752556-9752652	0.514714	0.4385
CDC37L1	CDC37L1_NM_017913_utr3_6_0_chr9_4706113_f	chr19:29016498-29016567	chr9:4706499-4706569	0.970615	1.74627
CDC42	CDC42_NM_001039802_utr3_6_0_chr1_22091518_f	chr4:137319703-137319772	chr1:22092873-22092942	2.02157	4.73735
CDC42SE1	CDC42SE1_NM_001038707_utr3_0_0_chr1_151050971_r	chr3:95234578-95234647	chr1:151052924-151052998	0.731232	0.947467
CDCA4	CDCA4_NM_017955_utr3_0_0_chr14_105009573_r	chr12:112821040-112821109	chr14:105010711-105010780	0.366922	1.92806
CDH8	CDH8_NM_001796_utr3_0_0_chr16_61652011_r	chr8:99028960-99029029	chr16:61652011-61652080	3.21932	5.9801
CDIPT	CDIPT_NM_001286585_utr3_0_0_chr16_29858356_r	chr7:126980432-126980501	chr16:29858356-29858434	0.440893	0.595513
CDK16	CDK16_NM_001170460_utr3_15_0_chrX_47228769_f	chrX:20698778-20698852	chrX:47228883-47228952	1.34173	1.0021
CDK17	CDK17_NM_001170464_utr3_0_0_chr12_96278261_r	chr10:93240293-93240362	chr12:96279537-96279609	2.55875	1.25857
CDK6	CDK6_NM_001145306_utr3_0_0_chr7_92604921_r	chr5:3529882-3529951	chr7:92606172-92606252	0.688613	1.38752
CDK9	CDK9_NM_001261_utr3_6_0_chr9_127789544_f	chr2:32707774-32707854	chr9:127789626-127789695	0.373847	0.517857
CDKN2D	CDKN2D_NM_001800_utr3_0_0_chr19_10566462_r	chr9:21288535-21288612	chr19:10566599-10566679	0.871761	0.38971
CDV3	CDV3_NM_001134422_utr3_4_0_chr3_133587175_f	chr9:103354663-103354732	chr3:133588491-133588563	1.53031	3.47104
CELF1	CELF1_NM_001025596_utr3_0_0_chr11_47465937_r	chr2:91016887-91016956	chr11:47468499-47468569	2.9299	4.39156
CELF1	CELF1_NM_001172639_utr3_0_0_chr11_47465937_r	chr2:91016486-91016555	chr11:47468902-47468971	2.52626	5.05228
CELF1	CELF1_NM_001172640_utr3_0_0_chr11_47465937_r	chr2:91013615-91013695	chr11:47471907-47471978	2.25882	3.00308
CELF2	CELF2_NM_001025076_utr3_13_0_chr10_11330456_f	chr2:6544458-6544527	chr10:11331573-11331643	2.93469	5.60236
CELF2	CELF2_NM_001025076_utr3_13_0_chr10_11330456_f	chr2:6544312-6544382	chr10:11331719-11331791	2.93469	4.79747
CELF2	CELF2_NM_001326320_utr3_16_0_chr10_11330456_f	chr2:6544880-6544957	chr10:11331169-11331238	5.64689	5.5131
CELF2	CELF2_NM_001326320_utr3_16_0_chr10_11330456_f	chr2:6544797-6544866	chr10:11331252-11331323	5.64689	4.13701
CENPA	CENPA_NM_001042426_utr3_3_0_chr2_26793812_f	chr5:30674057-30674126	chr2:26793833-26793904	0.334903	0.238181
CENPM	CENPM_NM_001002876_utr3_0_0_chr22_41938721_r	chr15:82234324-82234393	chr22:41938997-41939080	0.711879	0.553304
CEP170	CEP170_NM_001042404_utr3_0_0_chr1_243124428_r	chr1:176735097-176735166	chr1:243125865-243125939	1.97429	1.92701
CEP250	CEP250_NM_001318219_utr3_32_0_chr20_35511627_f	chr2:155998736-155998902	chr20:35511904-35511975	0.314797	0.376444
CERS2	CERS2_NM_022075_utr3_0_0_chr1_150965173_r	chr3:95323233-95323305	chr1:150965621-150965690	1.09544	1.01347
CHCHD2	CHCHD2_NM_001320327_utr3_0_0_chr7_56101562_r	chr5:129881175-129881244	chr7:56101590-56101679	0.44588	0.5954
CHD2	CHD2_NM_001271_utr3_38_0_chr15_93024706_f	chr7:73428623-73428693	chr15:93025758-93025829	0.735644	0.362917
CHD4	CHD4_NM_001273_utr3_0_0_chr12_6570082_r	chr6:125130073-125130142	chr12:6570535-6570604	2.35947	1.64896
CHD8	CHD8_NM_001170629_utr3_0_0_chr14_21385194_r	chr14:52198157-52198226	chr14:21385204-21385273	2.42601	3.23924
CHMP4B	CHMP4B_NM_176812_utr3_4_0_chr20_33853561_f	chr2:154694185-154694254	chr20:33853750-33853819	2.23719	2.75899
CHMP4B	CHMP4B_NM_176812_utr3_4_0_chr20_33853561_f	chr2:154694457-154694526	chr20:33854035-33854104	2.23719	1.56039
CHST2	CHST2_NM_004267_utr3_1_0_chr3_143122410_f	chr9:95404522-95404596	chr3:143122512-143122581	0.740667	1.19938
CHTOP	CHTOP_NM_001206612_utr3_5_0_chr1_153645270_f	chr3:90499574-90499643	chr1:153645540-153645618	0.731186	0.618082
CIB1	CIB1_NM_001277764_utr3_0_0_chr15_90230245_r	chr7:80227180-80227249	chr15:90230272-90230357	0.691544	0.597087
CIRBP	CIRBP_NM_001280_utr3_6_0_chr19_1272444_f	chr10:80171102-80171171	chr19:1272563-1272643	2.14441	1.8534
CITED2	CITED2_NM_001168388_utr3_0_0_chr6_139372255_r	chr10:17725457-17725526	chr6:139372385-139372454	3.57703	4.61682
CLEC2D	CLEC2D_NM_001004419_utr3_5_0_chr12_9694802_f	chr9:17030577-17030646	chr12:9695906-9695975	0.461241	0.647714
CLINT1	CLINT1_NM_001195555_utr3_0_0_chr5_157785743_r	chr11:45910291-45910360	chr5:157786558-157786629	2.65366	3.07042
CLPTM1L	CLPTM1L_NM_030782_utr3_0_0_chr5_1317744_r	chr13:73620551-73620624	chr5:1317850-1317919	0.494888	1.27367
CLTA	CLTA_NM_001184761_utr3_4_0_chr9_36211630_f	chr4:44032568-44032637	chr9:36211770-36211839	3.40877	2.66197
CLTC	CLTC_NM_001288653_utr3_31_0_chr17_59693853_f	chr11:86694641-86694712	chr17:59694710-59694779	1.3552	3.74157
CMIP	CMIP_NM_030629_utr3_20_0_chr16_81709800_f	chr8:117460832-117460901	chr16:81711201-81711272	1.57395	1.69381
CMIP	CMIP_NM_030629_utr3_20_0_chr16_81709800_f	chr8:117461171-117461240	chr16:81711483-81711553	1.57395	0.937
CMIP	CMIP_NM_030629_utr3_20_0_chr16_81709800_f	chr8:117461403-117461476	chr16:81711664-81711733	1.57395	4.18984
CNIH1	CNIH1_NM_005776_utr3_0_0_chr14_54426929_r	chr14:46775677-46775746	chr14:54426941-54427012	1.99956	2.57036
CNOT2	CNOT2_NM_001199302_utr3_16_0_chr12_70353916_f	chr10:116486008-116486081	chr12:70354054-70354123	5.0867	4.72732
CNOT7	CNOT7_NM_001322090_utr3_0_0_chr8_17229229_r	chr8:40492597-40492666	chr8:17229287-17229356	2.27639	3.08094
COG2	COG2_NM_001145036_utr3_17_0_chr1_230693394_f	chr8:124551898-124551967	chr1:230693875-230693945	0.719287	0.191408
COG4	COG4_NM_001195139_utr3_0_0_chr16_70480569_r	chr8:110882152-110882221	chr16:70480575-70480669	0.392805	0.490674
COMMD7	COMMD7_NM_001099339_utr3_0_0_chr20_32702691_r	chr2:153618982-153619051	chr20:32702842-32702911	0.364857	0.27145
COPS2	COPS2_NM_001143887_utr3_0_0_chr15_49125274_r	chr2:125831666-125831735	chr15:49127412-49127486	1.84815	4.3376
COPS4	COPS4_NM_001258006_utr3_8_0_chr4_83075354_f	chr5:100547578-100547647	chr4:83075582-83075655	1.97714	1.16099
COPS4	COPS4_NM_001258006_utr3_8_0_chr4_83075354_f	chr5:100547689-100547758	chr4:83075705-83075774	1.97714	1.98986
COPZ1	COPZ1_NM_001271734_utr3_7_0_chr12_54350524_f	chr15:103299795-103299865	chr12:54351776-54351846	0.615475	1.14276
CORO1A	CORO1A_NM_001193333_utr3_11_0_chr16_30188965_f	chr7:126699803-126699872	chr16:30188974-30189047	0.730603	0.34248
CORO1C	CORO1C_NM_001105237_utr3_0_0_chr12_108645111_r	chr5:113842673-113842742	chr12:108645446-108645530	0.941383	0.355706
COX7A2	COX7A2_NM_001865_utr3_0_0_chr6_75237675_r	chr9:79755400-79755469	chr6:75237781-75237850	1.28682	2.60416
COX7A2L	COX7A2L_NM_001319036_utr3_0_0_chr2_42350496_r	chr17:83502334-83502412	chr2:42350951-42351021	0.669252	0.889617
COX7A2L	COX7A2L_NM_001319036_utr3_0_0_chr2_42350496_r	chr17:83501961-83502030	chr2:42350539-42350641	0.669252	0.507908
COX8A	COX8A_NM_004074_utr3_1_0_chr11_63976321_f	chr19:7215303-7215374	chr11:63976337-63976406	0.785825	0.817129
CREB1	CREB1_NM_004379_utr3_7_0_chr2_207597059_f	chr1:64602747-64602816	chr2:207603206-207603276	1.20427	3.87668
CRTC2	CRTC2_NM_181715_utr3_0_0_chr1_153947672_r	chr3:90263851-90263921	chr1:153947880-153947949	1.62239	1.44093
CS	CS_NM_004077_utr3_0_0_chr12_56271699_r	chr10:128362281-128362350	chr12:56271822-56271892	1.10116	1.92751
CSNK1A1	CSNK1A1_NM_001025105_utr3_0_0_chr5_149495894_r	chr18:61587527-61587596	chr5:149496690-149496759	4.11898	4.38172
CSNK1D	CSNK1D_NM_139062_utr3_0_0_chr17_82242661_r	chr11:120963812-120963881	chr17:82244737-82244806	0.90892	3.60817
CSNK2A1	CSNK2A1_NM_001895_utr3_0_0_chr20_482694_r	chr2:152280206-152280275	chr20:482759-482829	2.06161	3.31436
CSNK2B	CSNK2B_NM_001282385_utr3_6_0_chr6_31669927_f	chr17:35116195-35116264	chr6:31669999-31670070	1.75813	2.67035
CSRNP1	CSRNP1_NM_001320559_utr3_0_0_chr3_39141851_r	chr9:119971271-119971343	chr3:39141961-39142032	0.722597	1.57066
CSRP1	CSRP1_NM_001193570_utr3_0_0_chr1_201483530_r	chr1:135752163-135752232	chr1:201483530-201483601	0.365287	0.931007
CSTF1	CSTF1_NM_001033521_utr3_5_0_chr20_56403728_f	chr2:172380954-172381023	chr20:56404119-56404197	0.430464	0.340772
CTC1	CTC1_NM_025099_utr3_0_0_chr17_8224821_r	chr11:69037016-69037085	chr17:8226982-8227051	0.403488	2.41078
CTC1	CTC1_NM_025099_utr3_0_0_chr17_8224821_r	chr11:69037450-69037519	chr17:8226649-8226718	0.403488	2.01974
CTC1	CTC1_NM_025099_utr3_0_0_chr17_8224821_r	chr11:69037510-69037579	chr17:8226589-8226658	0.403488	2.69054
CTNNA1	CTNNA1_NM_001290307_utr3_18_0_chr5_138933824_f	chr18:35254707-35254776	chr5:138934952-138935030	2.03803	1.74958
CTSD	CTSD_NM_001909_utr3_0_0_chr11_1752752_r	chr7:142376462-142376534	chr11:1753393-1753462	0.193286	0.132808
CTSD	CTSD_NM_001909_utr3_0_0_chr11_1752752_r	chr7:142376275-142376351	chr11:1753191-1753268	0.193286	0.327171
CYC1	CYC1_NM_001916_utr3_6_0_chr8_144097337_f	chr15:76345866-76345935	chr8:144097456-144097525	0.586262	0.833164
CYFIP2	CYFIP2_NM_001037333_utr3_30_0_chr5_157393001_f	chr11:46195960-46196029	chr5:157393266-157393342	0.666371	0.381
CYFIP2	CYFIP2_NM_001037333_utr3_30_0_chr5_157393001_f	chr11:46195674-46195743	chr5:157393575-157393645	0.666371	0.263648
CYFIP2	CYFIP2_NM_001037333_utr3_30_0_chr5_157393001_f	chr11:46193848-46193918	chr5:157395529-157395598	0.666371	2.0987
CYSTM1	CYSTM1_NM_032412_utr3_2_0_chr5_140243412_f	chr18:36402675-36402744	chr5:140243482-140243554	1.59921	1.66533
DAP	DAP_NM_001291963_utr3_0_0_chr5_10679230_r	chr15:31274065-31274134	chr5:10679507-10679600	0.185984	0.165468
DAZAP2	DAZAP2_NM_001136264_utr3_4_0_chr12_51242459_f	chr15:100620626-100620695	chr12:51243653-51243724	1.86569	3.92481
DBNL	DBNL_NM_001014436_utr3_12_0_chr7_44060917_f	chr11:5800564-5800633	chr7:44061509-44061588	0.272819	0.200313
DCAF11	DCAF11_NM_001163484_utr3_14_0_chr14_24123310_f	chr14:55569994-55570066	chr14:24123962-24124031	0.42634	1.30308
DCAF8	DCAF8_NM_015726_utr3_0_0_chr1_160215715_r	chr1:172195238-172195307	chr1:160216910-160216980	0.949443	0.89831
DCAKD	DCAKD_NM_001128631_utr3_0_0_chr17_45023338_r	chr11:102994662-102994737	chr17:45024147-45024216	0.253648	0.231657
DCTN3	DCTN3_NM_001281425_utr3_0_0_chr9_34613545_r	chr4:41715082-41715151	chr9:34613691-34613763	0.493751	0.337288
DCTN3	DCTN3_NM_001281426_utr3_0_0_chr9_34613545_r	chr4:41715177-41715246	chr9:34613789-34613858	1.13212	2.6956
DDIT4	DDIT4_NM_019058_utr3_2_0_chr10_72275189_f	chr10:59949857-59949931	chr10:72275780-72275849	1.32308	0.845464
DDT	DDT_NM_001084392_utr3_0_0_chr22_23971365_r	chr10:75771240-75771324	chr22:23971380-23971456	0.429371	0.524
DDX17	DDX17_NM_001098504_utr3_0_0_chr22_38483438_r	chr15:79529819-79529888	chr22:38485715-38485784	1.02864	2.81949
DDX17	DDX17_NM_001098504_utr3_0_0_chr22_38483438_r	chr15:79528440-79528509	chr22:38484177-38484248	1.02864	0.783806
DDX17	DDX17_NM_001098504_utr3_0_0_chr22_38483438_r	chr15:79527855-79527924	chr22:38483564-38483641	1.02864	1.73859
DDX39B	DDX39B_NM_004640_utr3_0_0_chr6_31530219_r	chr17:35253491-35253562	chr6:31530348-31530417	1.34654	1.26345
DDX3X	DDX3X_NM_001193416_utr3_16_0_chrX_41347720_f	chrX:13293829-13293898	chrX:41350045-41350119	5.1781	3.53273
DDX41	DDX41_NM_001321732_utr3_0_0_chr5_177511577_r	chr13:55530418-55530487	chr5:177511577-177511679	0.5636	0.653505
DDX5	DDX5_NM_001320595_utr3_0_0_chr17_64498254_r	chr11:106781561-106781630	chr17:64499635-64499704	1.3459	3.98882
DDX6	DDX6_NM_001257191_utr3_0_0_chr11_118747764_r	chr9:44639293-44639362	chr11:118749141-118749219	1.92565	0.589633
DEDD	DEDD_NM_001039711_utr3_0_0_chr1_161120978_r	chr1:171341570-171341639	chr1:161121698-161121767	1.28269	1.8783
DEGS1	DEGS1_NM_001321541_utr3_3_0_chr1_224192332_f	chr1:182276452-182276521	chr1:224192691-224192760	0.859231	0.502543
DGAT1	DGAT1_NM_012079_utr3_0_0_chr8_144314583_r	chr15:76502014-76502084	chr8:144316287-144316361	0.154482	0.22736
DGKZ	DGKZ_NM_001105540_utr3_31_0_chr11_46379948_f	chr2:91932844-91932913	chr11:46380463-46380533	0.609326	1.41137
DHPS	DHPS_NM_001206974_utr3_0_0_chr19_12675717_r	chr8:85075066-85075139	chr19:12675733-12675802	0.387182	0.551657
DIAPH1	DIAPH1_NM_001079812_utr3_0_0_chr5_141515021_r	chr18:37844846-37844915	chr5:141516325-141516404	0.948479	0.875331
DLG4	DLG4_NM_001128827_utr3_0_0_chr17_7189891_r	chr11:70044812-70044883	chr17:7190520-7190589	1.60005	2.19483
DLG4	DLG4_NM_001128827_utr3_0_0_chr17_7189891_r	chr11:70044990-70045060	chr17:7190341-7190412	1.60005	1.52741
DLG4	DLG4_NM_001128827_utr3_0_0_chr17_7189891_r	chr11:70045262-70045349	chr17:7190071-7190140	1.60005	1.71209
DNAJC8	DNAJC8_NM_014280_utr3_0_0_chr1_28200279_r	chr4:132553166-132553235	chr1:28201134-28201203	1.08258	2.45211
DNAL4	DNAL4_NM_005740_utr3_0_0_chr22_38778508_r	chr15:79761502-79761572	chr22:38778556-38778625	0.808934	2.34949
DNLZ	DNLZ_NM_001080849_utr3_0_0_chr9_136361900_r	chr2:26350299-26350371	chr9:136361907-136361976	0.20417	0.266271
DNM2	DNM2_NM_001005360_utr3_20_0_chr19_10831048_f	chr9:21506805-21506874	chr19:10831538-10831607	0.558609	0.437414
DNM2	DNM2_NM_001005360_utr3_20_0_chr19_10831048_f	chr9:21507003-21507072	chr19:10831760-10831838	0.558609	0.352335
DPY19L1	DPY19L1_NM_015283_utr3_0_0_chr7_34928881_r	chr9:24412400-24412470	chr7:34929512-34929581	0.728863	0.559429
DTD2	DTD2_NM_080664_utr3_0_0_chr14_31446036_r	chr12:51999101-51999171	chr14:31446233-31446307	0.503639	0.66042
DUSP6	DUSP6_NM_001946_utr3_0_0_chr12_89347825_r	chr10:99267127-99267196	chr12:89348355-89348431	1.73599	1.5491
DYNLL2	DYNLL2_NM_080677_utr3_2_0_chr17_58089280_f	chr11:87981297-87981366	chr17:58089348-58089417	1.98182	4.52998
DYNLT1	DYNLT1_NM_001291602_utr3_0_0_chr6_158636475_r	chr17:6649012-6649081	chr6:158636546-158636625	1.11559	1.58763
E2F3	E2F3_NM_001243076_utr3_6_0_chr6_20490431_f	chr13:29906621-29906690	chr6:20493599-20493670	1.86456	3.95981
E2F8	E2F8_NM_001256371_utr3_0_0_chr11_19224063_r	chr7:48866588-48866657	chr11:19224216-19224285	1.3577	1.90958
ECE2	ECE2_NM_032331_utr3_2_0_chr3_184258576_f	chr16:20618726-20618795	chr3:184258623-184258693	0.419323	0.411225
ECHDC1	ECHDC1_NM_001002030_utr3_0_0_chr6_127288712_r	chr10:29344981-29345053	chr6:127289568-127289637	0.365435	0.476436
EDF1	EDF1_NM_001281297_utr3_0_0_chr9_136862114_r	chr2:25562011-25562080	chr9:136862120-136862191	1.53386	1.43135
EEF1A1	EEF1A1_NM_001402_utr3_0_0_chr6_73515750_r	chr9:78478528-78478597	chr6:73517590-73517673	0.756496	3.42176
EEF1D	EEF1D_NM_001130053_utr3_0_0_chr8_143579697_r	chr15:75895480-75895549	chr8:143579718-143579787	0.440674	0.528971
EI24	EI24_NM_001290135_utr3_10_0_chr11_125583684_f	chr9:36779188-36779272	chr11:125584581-125584650	1.19073	1.20741
EID1	EID1_NM_014335_utr3_0_0_chr15_48878741_f	chr2:125674640-125674745	chr15:48879696-48879765	0.673434	1.12134
EIF1B	EIF1B_NM_005875_utr3_3_0_chr3_40312015_f	chr9:120495044-120495113	chr3:40312101-40312170	2.23367	2.26364
EIF3L	EIF3L_NM_001242923_utr3_10_0_chr22_37888465_f	chr15:79094333-79094405	chr22:37888560-37888630	0.391075	0.653599
EIF4A1	EIF4A1_NM_001204510_utr3_10_0_chr17_7578372_f	chr11:69667483-69667552	chr17:7578407-7578476	2.38364	5.53416
EIF4A1	EIF4A1_NM_001416_utr3_10_0_chr17_7578487_f	chr11:69667004-69667073	chr17:7578869-7578939	1.68768	1.9457
EIF4E2	EIF4E2_NM_004846_utr3_6_0_chr2_232569018_f	chr1:87227907-87227976	chr2:232569051-232569120	2.2214	2.45555
EIF4EBP2	EIF4EBP2_NM_004096_utr3_2_0_chr10_70421748_f	chr10:61430906-61430975	chr10:70424899-70424968	0.48748	0.232043
EIF4ENIF1	EIF4ENIF1_NM_001164501_utr3_0_0_chr22_31439359_r	chr11:3244383-3244454	chr22:31439497-31439569	2.09571	3.93061
EIF4G1	EIF4G1_NM_001194946_utr3_33_0_chr3_184334909_f	chr16:20692608-20692682	chr3:184335076-184335150	2.21348	2.24541
EIF4G2	EIF4G2_NM_001042559_utr3_0_0_chr11_10797046_r	chr7:111072359-111072428	chr11:10797482-10797551	4.34836	4.28369
EIF4G2	EIF4G2_NM_001042559_utr3_0_0_chr11_10797046_r	chr7:111072027-111072096	chr11:10797149-10797218	4.34836	3.77919
ELMO1	ELMO1_NM_001039459_utr3_0_0_chr7_36852906_r	chr13:20606448-20606517	chr7:36854369-36854438	0.726354	2.81992
ELOF1	ELOF1_NM_032377_utr3_0_0_chr19_11553043_r	chr9:22113186-22113255	chr19:11553277-11553353	0.364038	0.5477
ELOF1	ELOF1_NM_032377_utr3_0_0_chr19_11553043_r	chr9:22112994-22113067	chr19:11553049-11553118	0.364038	0.390948
ELOVL1	ELOVL1_NM_001256399_utr3_0_0_chr1_43363397_r	chr4:118432549-118432618	chr1:43363397-43363475	1.56021	1.47844
ERBIN	ERBIN_NM_001006600_utr3_23_0_chr5_66078531_f	chr13:103819084-103819153	chr5:66080131-66080205	1.98305	1.2792
ERI3	ERI3_NM_001301698_utr3_0_0_chr1_44221070_r	chr4:117674191-117674265	chr1:44221108-44221177	1.51175	2.40346
ERP29	ERP29_NM_001034025_utr3_1_0_chr12_112022168_f	chr5:121445148-121445217	chr12:112022505-112022577	1.61138	2.98306
ETF1	ETF1_NM_001256302_utr3_0_0_chr5_138506093_r	chr18:34904426-34904495	chr5:138507734-138507806	2.76607	2.23057
ETS1	ETS1_NM_001143820_utr3_0_0_chr11_128458761_r	chr9:32755184-32755253	chr11:128461517-128461594	1.28301	3.76322
ETS1	ETS1_NM_001143820_utr3_0_0_chr11_128458761_r	chr9:32757674-32757743	chr11:128458840-128458909	1.28301	0.665308
EVL	EVL_NM_016337_utr3_13_0_chr14_100143739_f	chr12:108688271-108688341	chr14:100143991-100144060	1.11089	1.40974
EWSR1	EWSR1_NM_001163285_utr3_16_0_chr22_29300162_f	chr11:5069894-5069963	chr22:29300269-29300339	3.39803	3.55508
EXOSC1	EXOSC1_NM_001318362_utr3_0_0_chr10_97435909_r	chr19:41923609-41923678	chr10:97436213-97436282	0.425951	0.4416
EXOSC8	EXOSC8_NM_181503_utr3_10_0_chr13_37009300_f	chr3:54728673-54728742	chr13:37009337-37009410	1.96056	3.18859
EZH2	EZH2_NM_001203247_utr3_0_0_chr7_148807372_r	chr6:47530344-47530413	chr7:148807447-148807518	3.1307	3.53124
FAAP100	FAAP100_NM_025161_utr3_0_0_chr17_81539885_r	chr11:120369595-120369664	chr17:81539891-81539979	0.146321	0.110006
FADS1	FADS1_NM_013402_utr3_0_0_chr11_61799625_r	chr19:10195870-10195939	chr11:61800988-61801062	0.293491	0.29316
FAM102A	FAM102A_NM_001035254_utr3_0_0_chr9_127940582_r	chr2:32568109-32568181	chr9:127942326-127942395	0.836738	0.663607
FAM120A	FAM120A_NM_001286722_utr3_17_0_chr9_93564541_f	chr13:48879578-48879647	chr9:93565676-93565745	4.78807	3.69139
FAM219B	FAM219B_NM_001321920_utr3_0_0_chr15_74899987_r	chr9:57541581-57541650	chr15:74901638-74901709	0.30601	0.234806
FAM49B	FAM49B_NM_001256763_utr3_0_0_chr8_129839593_r	chr15:63930948-63931017	chr8:129841476-129841549	1.2702	3.92493
FAM60A	FAM60A_NM_001135811_utr3_0_0_chr12_31280586_r	chr6:148922571-148922647	chr12:31282195-31282264	1.32009	3.07714
FAM60A	FAM60A_NM_001135811_utr3_0_0_chr12_31280586_r	chr6:148921184-148921253	chr12:31280709-31280785	1.32009	2.37448
FAM91A1	FAM91A1_NM_001317917_utr3_23_0_chr8_123812705_f	chr15:58456013-58456082	chr8:123813833-123813941	1.10345	0.940789
FANCG	FANCG_NM_004629_utr3_0_0_chr9_35073838_r	chr4:43002721-43002794	chr9:35073864-35073943	0.505702	0.378575
FASN	FASN_NM_004104_utr3_0_0_chr17_82078338_r	chr11:120807470-120807539	chr17:82078755-82078824	0.320665	0.404271
FBRS	FBRS_NM_001105079_utr3_17_0_chr16_30669646_f	chr7:127490756-127490825	chr16:30670069-30670138	1.4261	2.22389
FBXO11	FBXO11_NM_001190274_utr3_0_0_chr2_47806920_r	chr17:87991813-87991883	chr2:47807879-47807948	4.41202	3.58124
FBXO33	FBXO33_NM_203301_utr3_0_0_chr14_39396373_r	chr12:59202285-59202356	chr14:39399395-39399464	2.45952	4.93481
FEM1B	FEM1B_NM_015322_utr3_1_0_chr15_68291243_f	chr9:62792757-62792826	chr15:68294848-68294924	0.821309	0.598214
FERMT3	FERMT3_NM_031471_utr3_14_0_chr11_64223493_f	chr19:6999235-6999305	chr11:64223538-64223610	0.460276	0.518623
FKBP4	FKBP4_NM_002014_utr3_9_0_chr12_2803259_f	chr6:128430099-128430168	chr12:2803877-2803946	0.496879	2.30282
FKBP5	FKBP5_NM_001145775_utr3_0_0_chr6_35573585_r	chr17:28399638-28399708	chr6:35574314-35574388	0.623745	0.774907
FKBP8	FKBP8_NM_001308373_utr3_0_0_chr19_18531752_r	chr8:70535085-70535161	chr19:18531951-18532020	0.591429	0.717979
FLAD1	FLAD1_NM_001184891_utr3_6_0_chr1_154992791_f	chr3:89403252-89403321	chr1:154992882-154992951	1.75205	2.88504
FMR1	FMR1_NM_001185075_utr3_15_0_chrX_147948831_f	chrX:68717346-68717415	chrX:147950514-147950583	3.00924	5.70956
FNDC3A	FNDC3A_NM_001079673_utr3_25_0_chr13_49207396_f	chr14:72538044-72538113	chr13:49209427-49209498	2.57437	4.32631
FOXJ3	FOXJ3_NM_001198850_utr3_0_0_chr1_42176539_r	chr4:119628219-119628288	chr1:42177433-42177506	1.54712	0.873351
FOXP1	FOXP1_NM_001244808_utr3_0_0_chr3_70954714_r	chr6:98928858-98928927	chr3:70958136-70958205	2.68368	1.1197
FOXP4	FOXP4_NM_001012426_utr3_16_0_chr6_41598937_f	chr17:47867863-47867932	chr6:41599752-41599864	0.566058	0.199327
FOXP4	FOXP4_NM_001012426_utr3_16_0_chr6_41598937_f	chr17:47867220-47867308	chr6:41600473-41600542	0.566058	1.29718
FTSJ3	FTSJ3_NM_017647_utr3_0_0_chr17_63819433_r	chr11:106249145-106249216	chr17:63819439-63819508	0.182347	0.35675
FUNDC2	FUNDC2_NM_023934_utr3_4_0_chrX_155054673_f	chrX:75394629-75394698	chrX:155054907-155055056	0.399464	0.482433
FXR2	FXR2_NM_004860_utr3_0_0_chr17_7591230_r	chr11:69653153-69653228	chr17:7591299-7591368	2.35132	1.65811
FYB	FYB_NM_001243093_utr3_0_0_chr5_39105252_r	chr15:6665427-6665496	chr5:39105366-39105449	0.418271	0.599411
G3BP2	G3BP2_NM_012297_utr3_0_0_chr4_75642769_r	chr5:92053919-92053992	chr4:75644580-75644657	2.73671	4.64015
G3BP2	G3BP2_NM_012297_utr3_0_0_chr4_75642769_r	chr5:92052211-92052284	chr4:75642840-75642909	2.73671	3.67847
G6PC3	G6PC3_NM_001319945_utr3_4_0_chr17_44075710_f	chr11:102193827-102193900	chr17:44076064-44076148	1.1437	0.288676
G6PC3	G6PC3_NM_138387_utr3_5_0_chr17_44076044_f	chr11:102193828-102193901	chr17:44076077-44076149	0.301405	0.317904
GATA3	GATA3_NM_001002295_utr3_5_0_chr10_8074024_f	chr2:9858075-9858144	chr10:8074234-8074303	2.48298	3.61375
GATAD2B	GATAD2B_NM_020699_utr3_0_0_chr1_153804907_r	chr3:90361413-90361482	chr1:153806698-153806767	1.34276	2.35294
GEMIN4	GEMIN4_NM_015721_utr3_0_0_chr17_744421_r	chr11:76210616-76210685	chr17:744665-744741	0.442209	0.831052
GHITM	GHITM_NM_014394_utr3_8_0_chr10_84152349_f	chr14:37121904-37121973	chr10:84152522-84152599	0.483866	1.06929
GID8	GID8_NM_017896_utr3_4_0_chr20_62944913_f	chr2:180718271-180718340	chr20:62945176-62945273	0.321075	0.395066
GLYR1	GLYR1_NM_001308096_utr3_0_0_chr16_4803203_r	chr16:5015290-5015359	chr16:4804711-4804801	1.33555	0.64456
GM2A	GM2A_NM_000405_utr3_3_0_chr5_151267452_f	chr11:55110666-55110737	chr5:151268966-151269046	0.271755	0.145932
GNAI2	GNAI2_NM_001166425_utr3_8_0_chr3_50258368_f	chr9:107614574-107614644	chr3:50258831-50258902	1.4738	1.19607
GNAI2	GNAI2_NM_001166425_utr3_8_0_chr3_50258368_f	chr9:107614180-107614249	chr3:50259234-50259303	1.4738	2.17822
GNAS	GNAS_NM_000516_utr3_12_0_chr20_58910830_f	chr2:174346582-174346655	chr20:58911024-58911093	1.82775	1.77095
GNAS	GNAS_NM_000516_utr3_12_0_chr20_58910830_f	chr2:174346681-174346750	chr20:58911123-58911196	1.82775	2.06646
GNAS	GNAS_NM_001077490_utr3_1_0_chr20_58895612_f	chr2:174334215-174334284	chr20:58895615-58895684	6.19431	6.17252
GNAS	GNAS_NM_001077490_utr3_4_0_chr20_58903672_f	chr2:174341811-174341880	chr20:58903673-58903742	3.97274	4.10249
GNB1	GNB1_NM_001282538_utr3_0_0_chr1_1785285_r	chr4:155557533-155557602	chr1:1786925-1786995	2.61184	5.75945
GNB1	GNB1_NM_001282538_utr3_0_0_chr1_1785285_r	chr4:155559170-155559239	chr1:1785316-1785385	2.61184	2.92462
GNB2	GNB2_NM_005273_utr3_9_0_chr7_100678802_f	chr5:137528228-137528297	chr7:100678997-100679066	1.47454	1.31716
GOLPH3	GOLPH3_NM_022130_utr3_0_0_chr5_32124718_r	chr15:12350153-12350222	chr5:32125771-32125842	2.24014	2.03568
GOLPH3	GOLPH3_NM_022130_utr3_0_0_chr5_32124718_r	chr15:12350442-12350511	chr5:32125476-32125560	2.24014	2.46209
GPR89A	GPR89A_NM_001097612_utr3_13_0_chr1_145670041_f	chr3:96871148-96871217	chr1:145670257-145670338	0.29766	0.117695
GPSM3	GPSM3_NM_001276501_utr3_0_0_chr6_32190766_r	chr17:34591399-34591468	chr6:32191198-32191272	0.373355	0.354167
GRB2	GRB2_NM_002086_utr3_0_0_chr17_75318076_r	chr11:115644313-115644382	chr17:75318340-75318432	1.03315	0.392371
GRWD1	GRWD1_NM_031485_utr3_6_0_chr19_48453026_f	chr7:45825241-45825310	chr19:48453814-48453898	0.168848	0.314282
GSK3A	GSK3A_NM_019884_utr3_0_0_chr19_42230186_r	chr7:25228396-25228465	chr19:42230328-42230408	1.19772	1.51819
GSK3B	GSK3B_NM_001146156_utr3_0_0_chr3_119821955_r	chr16:38244479-38244553	chr3:119822884-119822954	2.13262	1.63044
GTF2A2	GTF2A2_NM_001320929_utr3_0_0_chr15_59638062_r	chr9:70022595-70022669	chr15:59638933-59639005	0.668279	1.29459
GTF3A	GTF3A_NM_002097_utr3_8_0_chr13_27435598_f	chr5:146955540-146955610	chr13:27435618-27435691	0.507205	0.659622
H2AFZ	H2AFZ_NM_002106_utr3_0_0_chr4_99948087_r	chr3:137866492-137866561	chr4:99948348-99948417	2.89331	3.13903
H2AFZ	H2AFZ_NM_002106_utr3_0_0_chr4_99948087_r	chr3:137866661-137866730	chr4:99948179-99948248	2.89331	2.91741
H2AFZ	H2AFZ_NM_002106_utr3_0_0_chr4_99948087_r	chr3:137866750-137866819	chr4:99948090-99948159	2.89331	2.75883
H3F3A	H3F3A_NM_002107_utr3_3_0_chr1_226071480_f	chr1:180802574-180802643	chr1:226071924-226071993	3.41379	4.24127
H3F3B	H3F3B_NM_005324_utr3_0_0_chr17_75776434_r	chr11:116023165-116023234	chr17:75778357-75778426	1.47331	3.10207
H3F3B	H3F3B_NM_005324_utr3_0_0_chr17_75776434_r	chr11:116022938-116023008	chr17:75778104-75778178	1.47331	2.93702
H3F3C	H3F3C_NM_001013699_utr3_0_0_chr12_31791185_r	chr11:116023104-116023173	chr12:31791463-31791532	1.49233	1.37531
HACD3	HACD3_NM_016395_utr3_10_0_chr15_65576380_f	chr9:64987567-64987681	chr15:65577685-65577754	0.581857	0.334393
HARS	HARS_NM_001258040_utr3_0_0_chr5_140673904_r	chr18:36766533-36766607	chr5:140673910-140673979	0.588931	0.714629
HCFC1	HCFC1_NM_005334_utr3_0_0_chrX_153947557_r	chrX:73943540-73943609	chrX:153948467-153948585	0.696378	0.841197
HCLS1	HCLS1_NM_001292041_utr3_0_0_chr3_121631398_r	chr16:36963104-36963174	chr3:121631445-121631514	0.419685	0.695786
HDLBP	HDLBP_NM_001243900_utr3_0_0_chr2_241227264_r	chr1:93408021-93408090	chr2:241229442-241229512	0.681523	0.92119
HECTD1	HECTD1_NM_015382_utr3_0_0_chr14_31100115_r	chr12:51744031-51744100	chr14:31100424-31100493	3.54558	3.35795
HECTD1	HECTD1_NM_015382_utr3_0_0_chr14_31100115_r	chr12:51743825-51743898	chr14:31100224-31100293	3.54558	3.33892
HGS	HGS_NM_004712_utr3_21_0_chr17_81701619_f	chr11:120483896-120483967	chr17:81702029-81702105	0.333952	0.571474
HIGD2A	HIGD2A_NM_138820_utr3_1_0_chr5_176389498_f	chr13:54590974-54591060	chr5:176389588-176389657	0.443753	0.294514
HIPK3	HIPK3_NM_001048200_utr3_15_0_chr11_33353569_f	chr2:104426592-104426661	chr11:33356843-33356912	4.00561	6.94594
HLA-B	HLA-B_NM_005514_utr3_0_0_chr6_31353866_r	chr17:35443585-35443654	chr6:31353979-31354052	0.220473	0.194757
HM13	HM13_NM_030789_utr3_11_0_chr20_31569220_f	chr2:152704972-152705041	chr20:31569496-31569565	0.783211	1.50686
HMG20B	HMG20B_NM_006339_utr3_9_0_chr19_3578522_f	chr10:81346245-81346316	chr19:3578729-3578840	0.26356	0.0610223
HMGB1	HMGB1_NM_001313892_utr3_0_0_chr13_30457916_r	chr5:149048651-149048720	chr13:30461270-30461339	1.33709	4.49901
HMGB1	HMGB1_NM_001313892_utr3_0_0_chr13_30457916_r	chr5:149048602-149048671	chr13:30461221-30461290	1.33709	5.33752
HMGB1	HMGB1_NM_001313892_utr3_0_0_chr13_30457916_r	chr5:149048237-149048306	chr13:30460904-30460979	1.33709	5.23092
HMGB2	HMGB2_NM_001130688_utr3_0_0_chr4_173331376_r	chr8:57514342-57514411	chr4:173331782-173331852	1.70919	2.56507
HMGCS1	HMGCS1_NM_001098272_utr3_0_0_chr5_43287470_r	chr13:119707204-119707273	chr5:43290215-43290340	0.723213	1.71746
HMGCS1	HMGCS1_NM_001098272_utr3_0_0_chr5_43287470_r	chr13:119707990-119708059	chr5:43289423-43289494	0.723213	0.62531
HMGN5	HMGN5_NM_030763_utr3_0_0_chrX_81113701_r	chrX:109004529-109004601	chrX:81114063-81114132	1.33092	2.16031
HMGXB4	HMGXB4_NM_001003681_utr3_10_0_chr22_35293652_f	chr8:75031801-75031870	chr22:35295628-35295697	1.15691	2.88303
HMMR	HMMR_NM_001142556_utr3_17_0_chr5_163491165_f	chr11:40701393-40701462	chr5:163491865-163491934	0.4465	0.474964
HNRNPA1L2	HNRNPA1L2_NM_001011724_utr3_6_0_chr13_52643456_f	chr9:123688959-123689028	chr13:52643645-52643714	1.45863	1.56021
HNRNPA3	HNRNPA3_NM_194247_utr3_10_0_chr2_177219408_f	chr2:75665620-75665689	chr2:177219630-177219699	1.88094	4.03909
HNRNPAB	HNRNPAB_NM_004499_utr3_6_0_chr5_178210624_f	chr11:51601076-51601146	chr5:178210890-178210959	3.67266	3.39076
HNRNPAB	HNRNPAB_NM_004499_utr3_6_0_chr5_178210624_f	chr11:51601021-51601091	chr5:178210945-178211016	3.67266	5.11768
HNRNPD	HNRNPD_NM_001003810_utr3_0_0_chr4_82353314_r	chr5:99961174-99961243	chr4:82353994-82354064	1.96892	3.38997
HNRNPD	HNRNPD_NM_001003810_utr3_0_0_chr4_82353314_r	chr5:99961112-99961181	chr4:82353932-82354002	1.96892	3.14274
HNRNPDL	HNRNPDL_NM_001207000_utr3_0_0_chr4_82422564_r	chr5:100034778-100034853	chr4:82424680-82424751	0.776233	3.35629
HNRNPF	HNRNPF_NM_001098204_utr3_0_0_chr10_43385617_r	chr6:117925062-117925135	chr10:43386511-43386582	1.87233	2.58034
HNRNPF	HNRNPF_NM_001098204_utr3_0_0_chr10_43385617_r	chr6:117925489-117925558	chr10:43386083-43386152	1.87233	3.84478
HNRNPF	HNRNPF_NM_001098204_utr3_0_0_chr10_43385617_r	chr6:117925564-117925633	chr10:43386008-43386077	1.87233	2.27522
HNRNPH1	HNRNPH1_NM_001257293_utr3_0_0_chr5_179614178_r	chr11:50386223-50386292	chr5:179614407-179614486	3.05856	3.12265
HNRNPK	HNRNPK_NM_001318186_utr3_0_0_chr9_83968083_r	chr13:58391225-58391294	chr9:83968165-83968237	2.18247	2.11271
HNRNPK	HNRNPK_NM_001318187_utr3_0_0_chr9_83968083_r	chr13:58392368-58392437	chr9:83969332-83969401	2.31403	4.82242
HNRNPL	HNRNPL_NM_001005335_utr3_0_0_chr19_38836388_r	chr7:28822155-28822224	chr19:38836419-38836489	1.6635	2.60438
HNRNPM	HNRNPM_NM_001297418_utr3_13_0_chr19_8488855_f	chr17:33646247-33646316	chr19:8489033-8489102	2.67055	3.03266
HNRNPU	HNRNPU_NM_004501_utr3_0_0_chr1_244850300_r	chr1:178329283-178329352	chr1:244854379-244854448	1.51979	4.73595
HNRNPUL1	HNRNPUL1_NM_001301016_utr3_14_0_chr19_41306566_f	chr7:25721589-25721658	chr19:41307187-41307270	1.45119	1.80761
HSD17B10	HSD17B10_NM_001037811_utr3_0_0_chrX_53431258_r	chrX:152004375-152004444	chrX:53431260-53431329	0.782709	1.18626
HSP90AB1	HSP90AB1_NM_001271969_utr3_11_0_chr6_44253599_f	chr17:45567921-45567990	chr6:44253630-44253712	1.02971	0.963181
HSPA5	HSPA5_NM_005347_utr3_0_0_chr9_125234848_r	chr2:34776403-34776472	chr9:125236231-125236300	0.770927	3.82861
HSPE1	HSPE1_NM_002157_utr3_3_0_chr2_197503260_f	chr1:55091168-55091237	chr2:197503314-197503383	1.93509	2.67494
HSPH1	HSPH1_NM_001286503_utr3_0_0_chr13_31134974_r	chr5:149616839-149616908	chr13:31136622-31136692	0.728494	2.45695
HUWE1	HUWE1_NM_031407_utr3_0_0_chrX_53532096_r	chrX:151934405-151934474	chrX:53533221-53533290	1.3483	2.64327
HUWE1	HUWE1_NM_031407_utr3_0_0_chrX_53532096_r	chrX:151934827-151934896	chrX:53532786-53532855	1.3483	1.52518
HYPK	HYPK_NM_001199885_utr3_2_0_chr15_43801719_f	chr2:121458233-121458303	chr15:43801795-43801864	0.90042	1.75761
IER3	IER3_NM_003897_utr3_0_0_chr6_30743199_r	chr17:35822602-35822671	chr6:30743452-30743558	0.680495	1.32739
IER3	IER3_NM_003897_utr3_0_0_chr6_30743199_r	chr17:35822839-35822913	chr6:30743199-30743268	0.680495	0.290888
IFRD2	IFRD2_NM_006764_utr3_0_0_chr3_50287732_r	chr9:107592557-107592626	chr3:50288116-50288188	0.669551	0.998603
IFT20	IFT20_NM_001267778_utr3_0_0_chr17_28328325_r	chr11:78541458-78541527	chr17:28328567-28328636	1.51567	0.786336
IGF2BP3	IGF2BP3_NM_006547_utr3_0_0_chr7_23310209_r	chr6:49087102-49087171	chr7:23312105-23312183	2.30588	1.73873
IKZF1	IKZF1_NM_001291846_utr3_4_0_chr7_50369536_f	chr11:11743005-11743074	chr7:50369707-50369779	0.335908	0.183082
IKZF2	IKZF2_NM_001079526_utr3_0_0_chr2_212999686_r	chr1:69532121-69532190	chr2:213000530-213000599	1.31572	2.2909
IMMT	IMMT_NM_001100169_utr3_0_0_chr2_86143932_r	chr6:71875096-71875165	chr2:86144029-86144100	1.42744	1.79665
INCENP	INCENP_NM_001040694_utr3_18_0_chr11_62151977_f	chr19:9872327-9872396	chr11:62152272-62152341	0.315866	0.716964
ING1	ING1_NM_001267728_utr3_1_0_chr13_110719933_f	chr8:11562810-11562879	chr13:110720664-110720753	1.09866	1.27049
INO80E	INO80E_NM_001304563_utr3_7_0_chr16_30005221_f	chr7:126852782-126852851	chr16:30005361-30005430	1.4282	3.02834
INPP4A	INPP4A_NM_001134224_utr3_25_0_chr2_98587609_f	chr1:37409737-37409806	chr2:98589103-98589181	0.651195	0.264949
INSIG1	INSIG1_NM_005542_utr3_5_0_chr7_155308271_f	chr5:28077234-28077303	chr7:155308696-155308784	1.16377	1.02813
INTS4	INTS4_NM_033547_utr3_0_0_chr11_77878720_r	chr7:97541329-97541398	chr11:77878720-77878795	0.583341	0.863579
IP6K1	IP6K1_NM_001006115_utr3_0_0_chr3_49724295_r	chr9:108046091-108046160	chr3:49726934-49727003	0.755382	2.05764
IPO7	IPO7_NM_006391_utr3_24_0_chr11_9445195_f	chr7:110055906-110055977	chr11:9446012-9446081	2.09915	3.36611
IRF1	IRF1_NM_002198_utr3_0_0_chr5_132481609_r	chr11:53777103-53777172	chr5:132483223-132483292	0.523782	1.52701
ITGAL	ITGAL_NM_001114380_utr3_28_0_chr16_30521666_f	chr7:127333753-127333822	chr16:30521807-30521903	0.250476	0.288268
ITGB1	ITGB1_NM_002211_utr3_0_0_chr10_32900318_r	chr8:128732741-128732810	chr10:32900806-32900875	1.55356	1.31908
ITM2B	ITM2B_NM_021999_utr3_5_0_chr13_48261225_f	chr14:73362876-73362960	chr13:48261322-48261391	1.68951	2.42696
ITM2C	ITM2C_NM_001012514_utr3_4_0_chr2_230878100_f	chr1:85908382-85908451	chr2:230878929-230879004	0.664898	0.597118
ITM2C	ITM2C_NM_001012514_utr3_4_0_chr2_230878100_f	chr1:85908504-85908579	chr2:230879071-230879144	0.664898	1.03488
JAK1	JAK1_NM_001320923_utr3_0_0_chr1_64833223_r	chr4:101152361-101152431	chr1:64833223-64833293	0.603061	2.62906
KANSL1	KANSL1_NM_001193465_utr3_0_0_chr17_46029916_r	chr11:104334046-104334115	chr17:46030446-46030519	1.9206	1.02476
KAT6A	KAT6A_NM_006766_utr3_0_0_chr8_41929479_r	chr8:22942396-22942465	chr8:41930265-41930335	2.94627	2.72093
KCMF1	KCMF1_NM_020122_utr3_6_0_chr2_85053410_f	chr6:72842527-72842596	chr2:85053684-85053753	1.20805	6.24609
KCNAB2	KCNAB2_NM_001199860_utr3_15_0_chr1_6098575_f	chr4:152390762-152390831	chr1:6101096-6101172	0.279298	1.24731
KDELR1	KDELR1_NM_006801_utr3_0_0_chr19_48382570_r	chr7:45883087-45883156	chr19:48383141-48383214	0.943927	0.982682
KDM2A	KDM2A_NM_001256405_utr3_9_0_chr11_67255056_f	chr19:4317799-4317868	chr11:67256305-67256374	1.35449	3.5725
KDM2A	KDM2A_NM_001256405_utr3_9_0_chr11_67255056_f	chr19:4317508-4317577	chr11:67256594-67256673	1.35449	0.664831
KEAP1	KEAP1_NM_012289_utr3_0_0_chr19_10486120_r	chr9:21230428-21230497	chr19:10486401-10486480	0.48188	0.165556
KHDRBS1	KHDRBS1_NM_001271878_utr3_7_0_chr1_32042625_f	chr4:129715023-129715092	chr1:32043640-32043709	3.44882	4.40781
KIAA1715	KIAA1715_NM_001305008_utr3_0_0_chr2_175923892_r	chr2:74521474-74521543	chr2:175929264-175929334	0.603136	2.50899
KIF18B	KIF18B_NM_001264573_utr3_0_0_chr17_44924711_r	chr11:102905732-102905827	chr17:44925606-44925675	0.309448	0.244507
KIF21B	KIF21B_NM_001252100_utr3_0_0_chr1_200969386_r	chr1:136175895-136175964	chr1:200971528-200971601	0.510818	0.277723
KLF16	KLF16_NM_031918_utr3_0_0_chr19_1852399_r	chr10:80567272-80567342	chr19:1852527-1852606	0.285018	0.067775
KLHDC3	KLHDC3_NM_057161_utr3_10_0_chr6_43020734_f	chr17:46674577-46674647	chr6:43021193-43021263	1.15908	1.34925
KMT2D	KMT2D_NM_003482_utr3_0_0_chr12_49018975_r	chr15:98833812-98833881	chr12:49021072-49021141	2.1149	1.986
KMT2D	KMT2D_NM_003482_utr3_0_0_chr12_49018975_r	chr15:98833362-98833431	chr12:49020630-49020699	2.1149	3.48419
KMT2E	KMT2E_NM_018682_utr3_25_0_chr7_105113334_f	chr5:23503660-23503729	chr7:105113919-105113990	3.71757	4.37395
KPNA1	KPNA1_NM_002264_utr3_0_0_chr3_122421901_r	chr16:36034469-36034540	chr3:122426339-122426409	1.1776	2.61467
KPNA6	KPNA6_NM_012316_utr3_13_0_chr1_32170895_f	chr4:129646758-129646827	chr1:32172104-32172187	0.796764	1.35782
KRAS	KRAS_NM_004985_utr3_0_0_chr12_25204789_r	chr6:145216760-145216829	chr12:25205301-25205370	1.17638	3.79677
LARP1	LARP1_NM_015315_utr3_18_0_chr5_154814097_f	chr11:58061211-58061280	chr5:154816664-154816733	1.38422	1.05096
LARP4	LARP4_NM_001170803_utr3_13_0_chr12_50475865_f	chr15:100015957-100016026	chr12:50479632-50479702	1.37872	0.910437
LARP4B	LARP4B_NM_015155_utr3_0_0_chr10_806914_r	chr13:9173055-9173124	chr10:810766-810835	1.26627	0.391586
LASP1	LASP1_NM_001271608_utr3_5_0_chr17_38918779_f	chr11:97836452-97836526	chr17:38918985-38919056	0.544043	0.402181
LASP1	LASP1_NM_001271608_utr3_5_0_chr17_38918779_f	chr11:97838423-97838492	chr17:38921399-38921513	0.544043	1.64817
LCK	LCK_NM_001042771_utr3_12_0_chr1_32285717_f	chr4:129548378-129548447	chr1:32286063-32286137	0.541031	0.833113
LCP1	LCP1_NM_002298_utr3_0_0_chr13_46125923_r	chr14:75230472-75230543	chr13:46126208-46126277	0.502887	0.279257
LCP2	LCP2_NM_005565_utr3_0_0_chr5_170248084_r	chr11:34091070-34091139	chr5:170248192-170248266	0.656737	0.61586
LDHA	LDHA_NM_001135239_utr3_6_0_chr11_18407282_f	chr7:46855270-46855339	chr11:18407450-18407524	0.598418	0.433887
LEF1	LEF1_NM_001130713_utr3_0_0_chr4_108047545_r	chr3:131224238-131224307	chr4:108047564-108047633	2.24058	4.0855
LEMD2	LEMD2_NM_001143944_utr3_0_0_chr6_33771213_r	chr17:27189903-27189973	chr6:33771549-33771619	0.474976	0.511296
LENG8	LENG8_NM_052925_utr3_15_0_chr19_54460929_f	chr7:4147193-4147262	chr19:54461027-54461096	1.10727	1.35872
LENG8	LENG8_NM_052925_utr3_15_0_chr19_54460929_f	chr7:4147982-4148051	chr19:54461811-54461880	1.10727	1.72793
LIMD2	LIMD2_NM_030576_utr3_0_0_chr17_63695889_r	chr11:106158180-106158249	chr17:63698015-63698084	0.558755	0.3006
LMO4	LMO4_NM_006769_utr3_4_0_chr1_87344797_f	chr3:144188612-144188681	chr1:87345433-87345507	1.93746	5.00467
LMO4	LMO4_NM_006769_utr3_4_0_chr1_87344797_f	chr3:144188525-144188594	chr1:87345525-87345594	1.93746	5.54781
LOC441155	LOC441155_NM_001271675_utr3_1_0_chr6_65304940_f	chr1:133621468-133621557	chr6:65304943-65305012	0.651546	1.20842
LOC441155	LOC441155_NM_001271675_utr3_1_0_chr6_65304940_f	chr1:133621068-133621138	chr6:65305371-65305441	0.651546	0.642085
LOC441155	LOC441155_NM_001271675_utr3_1_0_chr6_65304940_f	chr1:133620989-133621058	chr6:65305451-65305530	0.651546	0.532194
LRRC59	LRRC59_NM_018509_utr3_0_0_chr17_50381233_r	chr11:94643799-94643868	chr17:50382644-50382717	0.751635	1.3757
LSM12	LSM12_NM_152344_utr3_0_0_chr17_44034635_r	chr11:102162920-102162989	chr17:44035020-44035096	1.70597	0.927571
LTA	LTA_NM_000595_utr3_3_0_chr6_31573694_f	chr17:35203245-35203314	chr6:31574176-31574245	0.656672	0.489729
LTA4H	LTA4H_NM_001256644_utr3_0_0_chr12_96000753_r	chr10:93484668-93484737	chr12:96001032-96001101	1.54154	3.07222
LTB	LTB_NM_009588_utr3_0_0_chr6_31580559_r	chr17:35196020-35196089	chr6:31580766-31580835	1.27168	1.56421
LTB	LTB_NM_009588_utr3_0_0_chr6_31580559_r	chr17:35196107-35196196	chr6:31580679-31580748	1.27168	1.71029
LUC7L	LUC7L_NM_001320226_utr3_0_0_chr16_188969_r	chr17:26281843-26281912	chr16:189047-189118	1.9914	2.25234
LUC7L3	LUC7L3_NM_006107_utr3_10_0_chr17_50752200_f	chr11:94291312-94291383	chr17:50752394-50752464	3.40933	3.31723
LUZP6	LUZP6_NM_001128619_utr3_0_0_chr7_135926755_r	chr6:35509334-35509403	chr7:135927036-135927105	2.0879	1.93605
LYPLA2	LYPLA2_NM_007260_utr3_9_0_chr1_23794733_f	chr4:135968349-135968425	chr1:23795347-23795416	0.950957	0.7381
MACF1	MACF1_NM_012090_utr3_92_0_chr1_39485795_f	chr4:123349793-123349865	chr1:39486838-39486907	2.13106	3.5846
MAFG	MAFG_NM_002359_utr3_0_0_chr17_81918269_r	chr11:120628213-120628282	chr17:81921439-81921510	0.872122	3.6226
MANF	MANF_NM_006010_utr3_3_0_chr3_51389090_f	chr9:106888903-106888972	chr3:51389158-51389235	1.41698	1.95267
MAP2K3	MAP2K3_NM_001316332_utr3_12_0_chr17_21314231_f	chr11:60952246-60952315	chr17:21314636-21314705	0.537195	0.635286
MAP2K3	MAP2K3_NM_001316332_utr3_12_0_chr17_21314231_f	chr11:60952727-60952796	chr17:21315149-21315230	0.537195	0.804585
MAP4K2	MAP4K2_NM_001307990_utr3_0_0_chr11_64789101_r	chr19:6353807-6353876	chr11:64789130-64789200	0.688011	1.20141
MAP7D1	MAP7D1_NM_001286365_utr3_15_0_chr1_36180259_f	chr4:126232484-126232557	chr1:36180456-36180526	1.56693	1.38558
MAPK1	MAPK1_NM_002745_utr3_0_0_chr22_21759658_r	chr16:17045100-17045180	chr22:21762679-21762748	1.18591	2.01053
MAPK14	MAPK14_NM_001315_utr3_11_0_chr6_36108448_f	chr17:28748297-28748366	chr6:36110649-36110720	0.977053	2.16343
MAPK6	MAPK6_NM_002748_utr3_5_0_chr15_52065001_f	chr9:75387557-75387626	chr15:52065399-52065468	3.64019	5.18217
MAPRE1	MAPRE1_NM_012325_utr3_6_0_chr20_32848729_f	chr2:153766933-153767002	chr20:32848730-32848800	2.09303	3.17159
MAPRE1	MAPRE1_NM_012325_utr3_6_0_chr20_32848729_f	chr2:153768480-153768549	chr20:32850323-32850392	2.09303	3.89226
MAPRE2	MAPRE2_NM_001143826_utr3_7_0_chr18_35140370_f	chr18:23892276-23892348	chr18:35141768-35141839	1.37166	1.37811
MARCH5	MARCH5_NM_017824_utr3_5_0_chr10_92351208_f	chr19:37222072-37222141	chr10:92351795-92351864	1.06896	1.44726
MAT2A	MAT2A_NM_005911_utr3_8_0_chr2_85543773_f	chr6:72433576-72433645	chr2:85544418-85544487	2.86714	2.19925
MAT2A	MAT2A_NM_005911_utr3_8_0_chr2_85543773_f	chr6:72432992-72433061	chr2:85545017-85545086	2.86714	3.47129
MAT2A	MAT2A_NM_005911_utr3_8_0_chr2_85543773_f	chr6:72432948-72433017	chr2:85545061-85545130	2.86714	3.53047
MATR3	MATR3_NM_001194954_utr3_16_0_chr5_139329396_f	chr18:35590942-35591011	chr5:139329911-139329984	1.42266	2.64147
MAX	MAX_NM_001320415_utr3_0_0_chr14_65075124_r	chr12:76937399-76937468	chr14:65075255-65075324	2.02174	2.19466
MAZ	MAZ_NM_001042539_utr3_5_0_chr16_29810077_f	chr7:127022486-127022555	chr16:29810722-29810797	0.945002	0.400184
MBD2	MBD2_NM_003927_utr3_0_0_chr18_54151601_r	chr18:70626062-70626131	chr18:54154837-54154906	0.880201	3.48171
MBNL1	MBNL1_NM_001314057_utr3_11_0_chr3_152462385_f	chr3:60629340-60629422	chr3:152465377-152465447	3.7589	2.56313
MBNL1	MBNL1_NM_001314057_utr3_11_0_chr3_152462385_f	chr3:60629512-60629581	chr3:152465543-152465613	3.7589	2.34215
MCL1	MCL1_NM_001197320_utr3_0_0_chr1_150574551_r	chr3:95662601-95662670	chr1:150575122-150575197	0.807724	1.90451
MCL1	MCL1_NM_001197320_utr3_0_0_chr1_150574551_r	chr3:95663115-95663184	chr1:150574552-150574630	0.807724	1.75649
MCM2	MCM2_NM_004526_utr3_15_0_chr3_127621774_f	chr6:88883788-88883890	chr3:127621977-127622046	0.205123	0.103057
MCM7	MCM7_NM_001278595_utr3_0_0_chr7_100092728_r	chr5:138164609-138164678	chr7:100092793-100092871	0.412515	0.663671
MCMBP	MCMBP_NM_001256378_utr3_0_0_chr10_119829404_r	chr7:128698286-128698357	chr10:119831310-119831379	0.753261	1.85641
MDN1	MDN1_NM_014611_utr3_0_0_chr6_89642775_r	chr4:32774793-32774872	chr6:89643110-89643179	0.721112	0.7695
MEA1	MEA1_NM_001318942_utr3_0_0_chr6_43012013_r	chr17:46682872-46682941	chr6:43012399-43012468	1.63396	1.02592
MED28	MED28_NM_025205_utr3_3_0_chr4_17623799_f	chr5:45525449-45525564	chr4:17623915-17623985	0.235152	0.32407
MEMO1	MEMO1_NM_001137602_utr3_0_0_chr2_31867810_r	chr17:74201000-74201069	chr2:31868163-31868234	3.64499	3.81966
MEX3C	MEX3C_NM_016626_utr3_0_0_chr18_51174550_r	chr18:73591038-73591107	chr18:51176016-51176107	3.32704	2.8684
MEX3C	MEX3C_NM_016626_utr3_0_0_chr18_51174550_r	chr18:73591843-73591912	chr18:51175213-51175285	3.32704	1.19276
MFSD14B	MFSD14B_NM_032558_utr3_11_0_chr9_94459413_f	chr13:65065320-65065389	chr9:94460664-94460740	1.11759	2.84031
MGAT2	MGAT2_NM_002408_utr3_0_0_chr14_49622613_f	chr12:69186500-69186575	chr14:49623121-49623190	1.28448	1.44221
MIA3	MIA3_NM_001300867_utr3_22_0_chr1_222665620_f	chr1:183327113-183327191	chr1:222665772-222665841	0.512421	1.0096
MID1IP1	MID1IP1_NM_001098790_utr3_2_0_chrX_38805499_f	chrX:10718989-10719058	chrX:38805725-38805794	1.33232	0.929229
MID1IP1	MID1IP1_NM_001098790_utr3_2_0_chrX_38805499_f	chrX:10719390-10719459	chrX:38806128-38806212	1.33232	0.984812
MIDN	MIDN_NM_177401_utr3_7_0_chr19_1257273_f	chr10:80157750-80157819	chr19:1258521-1258594	0.665869	0.622649
MIDN	MIDN_NM_177401_utr3_7_0_chr19_1257273_f	chr10:80157877-80157946	chr19:1258650-1258729	0.665869	1.65707
MKNK2	MKNK2_NM_017572_utr3_0_0_chr19_2037471_r	chr10:80665354-80665423	chr19:2037500-2037575	1.38081	2.5993
MKNK2	MKNK2_NM_199054_utr3_0_0_chr19_2037471_r	chr10:80666774-80666845	chr19:2039215-2039323	0.47081	0.1249
MKNK2	MKNK2_NM_199054_utr3_0_0_chr19_2037471_r	chr10:80666354-80666425	chr19:2038743-2038812	0.47081	0.2789
MKNK2	MKNK2_NM_199054_utr3_0_0_chr19_2037471_r	chr10:80665569-80665639	chr19:2037874-2037943	0.47081	0.327486
MLLT11	MLLT11_NM_006818_utr3_1_0_chr1_151067498_f	chr3:95219811-95219889	chr1:151067755-151067824	0.589604	0.616443
MLLT6	MLLT6_NM_005937_utr3_19_0_chr17_38725599_f	chr11:97683690-97683759	chr17:38727809-38727901	0.796258	0.337242
MLLT6	MLLT6_NM_005937_utr3_19_0_chr17_38725599_f	chr11:97684554-97684623	chr17:38728838-38728909	0.796258	1.01036
MLX	MLX_NM_170607_utr3_7_0_chr17_42571604_f	chr11:101091229-101091298	chr17:42571668-42571737	0.729487	0.455071
MORF4L1	MORF4L1_NM_001265603_utr3_9_0_chr15_78897068_f	chr9:90091996-90092065	chr15:78897333-78897402	1.55204	1.64091
MORF4L2	MORF4L2_NM_001142418_utr3_0_0_chrX_103675498_r	chrX:136733295-136733364	chrX:103675837-103675907	2.13034	2.29427
MPP1	MPP1_NM_001166460_utr3_0_0_chrX_154778684_r	chrX:75110270-75110342	chrX:154778684-154778755	0.458029	1.07935
MRE11A	MRE11A_NM_005590_utr3_0_0_chr11_94417301_r	chr9:14833848-14833917	chr11:94419873-94419950	0.339008	0.322314
MRFAP1	MRFAP1_NM_001272053_utr3_2_0_chr4_6641730_f	chr5:36795864-36795938	chr4:6641736-6641805	0.83973	1.3502
MRFAP1	MRFAP1_NM_001272053_utr3_2_0_chr4_6641730_f	chr5:36795286-36795355	chr4:6642269-6642338	0.83973	1.11759
MSL2	MSL2_NM_001145417_utr3_0_0_chr3_136148918_r	chr9:101103590-101103659	chr3:136149665-136149740	2.56804	3.40616
MSN	MSN_NM_002444_utr3_12_0_chrX_65739894_f	chrX:96167990-96168066	chrX:65741355-65741424	0.7885	1.22681
MTDH	MTDH_NM_178812_utr3_11_0_chr8_97724671_f	chr15:34141866-34141935	chr8:97725774-97725849	1.11465	3.02072
MTF2	MTF2_NM_001164391_utr3_15_0_chr1_93137028_f	chr5:108107620-108107689	chr1:93137678-93137747	3.12416	4.42164
MTHFS	MTHFS_NM_001199758_utr3_0_0_chr15_79843547_r	chr9:89240076-89240145	chr15:79845135-79845207	0.287666	0.359534
MTMR6	MTMR6_NM_004685_utr3_0_0_chr13_25246201_r	chr14:60302236-60302305	chr13:25247338-25247410	0.515557	0.888753
MTRNR2L8	MTRNR2L8_NM_001190702_utr3_0_0_chr11_10507887_r	chrM:2218-2287	chr11:10508010-10508079	2.26263	1.99664
MTRNR2L9	MTRNR2L9_NM_001190706_utr3_0_0_chr6_61574403_f	chrM:2216-2285	chr6:61574473-61574542	2.09508	1.96664
NAA15	NAA15_NM_057175_utr3_19_0_chr4_139388085_f	chr3:51473576-51473645	chr4:139388849-139388918	2.58641	4.19865
NAA15	NAA15_NM_057175_utr3_19_0_chr4_139388085_f	chr3:51473807-51473876	chr4:139389085-139389154	2.58641	5.28089
NAA50	NAA50_NM_001308445_utr3_0_0_chr3_113716460_r	chr16:44159642-44159711	chr3:113721689-113721758	0.841433	0.997014
NAA50	NAA50_NM_001308445_utr3_0_0_chr3_113716460_r	chr16:44159810-44159886	chr3:113721502-113721571	0.841433	1.07267
NAA50	NAA50_NM_001308445_utr3_0_0_chr3_113716460_r	chr16:44160529-44160598	chr3:113720828-113720898	0.841433	2.99146
NAB1	NAB1_NM_001321312_utr3_7_0_chr2_190690334_f	chr1:52457762-52457831	chr2:190692269-190692341	1.48107	1.03879
NAB2	NAB2_NM_005967_utr3_6_0_chr12_57094722_f	chr10:127661458-127661527	chr12:57094871-57094940	1.25164	1.57081
NAB2	NAB2_NM_005967_utr3_6_0_chr12_57094722_f	chr10:127661329-127661432	chr12:57094972-57095042	1.25164	0.620239
NABP2	NABP2_NM_024068_utr3_6_0_chr12_56229214_f	chr10:128401414-128401483	chr12:56229420-56229834	0.408232	0.321735
NACA	NACA_NM_001320194_utr3_0_0_chr12_56712427_r	chr10:128048487-128048575	chr12:56712489-56712558	1.72958	2.65074
NAP1L1	NAP1L1_NM_001307924_utr3_0_0_chr12_76048999_r	chr10:111495314-111495383	chr12:76049192-76049261	1.62633	4.93921
NAP1L1	NAP1L1_NM_004537_utr3_0_0_chr12_76045383_r	chr10:111496414-111496483	chr12:76047994-76048063	1.21271	2.63801
NCDN	NCDN_NM_001014839_utr3_7_0_chr1_35565664_f	chr4:126743755-126743824	chr1:35566710-35566779	1.3079	2.12426
NDEL1	NDEL1_NM_001025579_utr3_9_0_chr17_8466938_f	chr11:68822181-68822251	chr17:8467346-8467416	1.6143	0.995894
NDFIP1	NDFIP1_NM_030571_utr3_7_0_chr5_142151731_f	chr18:38464700-38464770	chr5:142152156-142152225	1.19545	1.72949
NDUFA10	NDUFA10_NM_001322020_utr3_0_0_chr2_239957372_r	chr1:92439555-92439624	chr2:239960830-239960899	0.163146	0.0784286
NDUFA12	NDUFA12_NM_001258338_utr3_0_0_chr12_94971328_r	chr10:94220814-94220883	chr12:94971418-94971487	2.62859	2.72101
NDUFAB1	NDUFAB1_NM_005003_utr3_0_0_chr16_23581014_r	chr7:122090893-122090962	chr16:23581072-23581172	0.891294	0.479901
NDUFB11	NDUFB11_NM_001135998_utr3_0_0_chrX_47142216_r	chrX:20615326-20615395	chrX:47142219-47142288	0.686975	0.7661
NDUFB3	NDUFB3_NM_001257102_utr3_3_0_chr2_201085616_f	chr1:58595827-58595899	chr2:201085649-201085719	0.63214	0.632204
NDUFB4	NDUFB4_NM_001168331_utr3_1_0_chr3_120601294_f	chr16:37647583-37647653	chr3:120602274-120602349	0.499179	0.845789
NDUFB9	NDUFB9_NM_001278645_utr3_3_0_chr8_124549893_f	chr15:58939426-58939496	chr8:124549914-124549983	0.621532	0.711836
NDUFS2	NDUFS2_NM_001166159_utr3_12_0_chr1_161213942_f	chr1:171234948-171235017	chr1:161214226-161214295	0.751593	0.353979
NDUFS4	NDUFS4_NM_001318051_utr3_3_0_chr5_53683131_f	chr13:114288645-114288714	chr5:53683268-53683341	3.65925	2.84812
NEDD4	NEDD4_NM_001284338_utr3_0_0_chr15_55826919_r	chr9:72749771-72749840	chr15:55826935-55827010	0.729576	1.78845
NEMP1	NEMP1_NM_001130963_utr3_0_0_chr12_57055643_r	chr10:127698230-127698307	chr12:57058419-57058490	0.557496	0.597201
NF1	NF1_NM_000267_utr3_56_0_chr17_31374156_f	chr11:79581289-79581358	chr17:31377342-31377411	1.4538	2.79321
NFAT5	NFAT5_NM_001113178_utr3_14_0_chr16_69696360_f	chr8:107371521-107371590	chr16:69696774-69696844	1.32119	1.18122
NFAT5	NFAT5_NM_001113178_utr3_14_0_chr16_69696360_f	chr8:107372695-107372764	chr16:69697954-69698025	1.32119	1.58337
NFAT5	NFAT5_NM_001113178_utr3_14_0_chr16_69696360_f	chr8:107373487-107373556	chr16:69698774-69698843	1.32119	3.17624
NFIL3	NFIL3_NM_001289999_utr3_0_0_chr9_91409045_r	chr13:52967208-52967277	chr9:91409047-91409119	2.44702	3.09966
NFKBIL1	NFKBIL1_NM_001144961_utr3_3_0_chr6_31558612_f	chr17:35220281-35220350	chr6:31558651-31558723	0.564376	0.289329
NHP2	NHP2_NM_001034833_utr3_0_0_chr5_178149465_r	chr11:51623277-51623346	chr5:178149548-178149653	1.45314	0.322613
NME1	NME1_NM_000269_utr3_4_0_chr17_51161846_f	chr11:93959265-93959334	chr17:51161922-51161997	0.48982	0.609711
NONO	NONO_NM_001145408_utr3_12_0_chrX_71300077_f	chrX:101448525-101448594	chrX:71301102-71301171	1.47482	2.85715
NOP10	NOP10_NM_018648_utr3_0_0_chr15_34341716_r	chr2:112262554-112262624	chr15:34341774-34341853	0.446625	0.354963
NPLOC4	NPLOC4_NM_017921_utr3_0_0_chr17_81556885_r	chr11:120380430-120380500	chr17:81556946-81557015	0.366726	0.567336
NPM1	NPM1_NM_002520_utr3_10_0_chr5_171410566_f	chr11:33152526-33152595	chr5:171410793-171410868	3.62583	3.78576
NRN1	NRN1_NM_001278710_utr3_0_0_chr6_5998000_r	chr13:36726547-36726616	chr6:5998905-5998974	2.33995	2.01417
NT5C3A	NT5C3A_NM_001002009_utr3_0_0_chr7_33014113_r	chr6:56882747-56882816	chr7:33014517-33014591	0.681422	0.67972
NUCB1	NUCB1_NM_006184_utr3_12_0_chr19_48922425_f	chr7:45493127-45493196	chr19:48923189-48923272	0.2454	0.435262
NUCKS1	NUCKS1_NM_022731_utr3_0_0_chr1_205712819_r	chr1:131934134-131934209	chr1:205715292-205715361	1.12025	0.471107
NUDC	NUDC_NM_006600_utr3_8_0_chr1_26946182_f	chr4:133532545-133532614	chr1:26946325-26946396	0.414796	0.978111
NUDCD2	NUDCD2_NM_145266_utr3_0_0_chr5_163453580_r	chr11:40739291-40739360	chr5:163453850-163453925	0.874929	0.825533
NUP153	NUP153_NM_001278209_utr3_0_0_chr6_17615035_r	chr13:46680433-46680503	chr6:17615368-17615437	3.8015	5.35587
NUP210	NUP210_NM_024923_utr3_0_0_chr3_13316230_r	chr6:91013340-91013409	chr3:13316548-13316627	0.337344	0.174012
NUP98	NUP98_NM_005387_utr3_0_0_chr11_3711554_r	chr7:102144632-102144707	chr11:3711913-3711982	0.898146	1.19467
NUP98	NUP98_NM_016320_utr3_0_0_chr11_3675010_r	chr7:102119545-102119615	chr11:3675166-3675235	0.914542	0.69615
NUTF2	NUTF2_NM_001322038_utr3_5_0_chr16_67870914_f	chr8:105879211-105879284	chr16:67871194-67871263	1.35825	3.89651
NXF1	NXF1_NM_001081491_utr3_10_0_chr11_62798539_r	chr19:8766301-8766370	chr11:62799000-62799069	1.29161	1.1941
OGFR	OGFR_NM_007346_utr3_6_0_chr20_62813650_f	chr2:180595739-180595808	chr20:62813902-62813978	0.32236	0.561519
OGT	OGT_NM_181672_utr3_21_0_chrX_71573795_f	chrX:101682809-101682878	chrX:71574279-71574348	1.67962	2.95146
OLA1	OLA1_NM_001011708_utr3_0_0_chr2_174072447_r	chr2:73093198-73093267	chr2:174075006-174075075	1.25356	7.3918
ORAI1	ORAI1_NM_032790_utr3_2_0_chr12_121641644_f	chr5:123029918-123029987	chr12:121641877-121641946	0.747547	0.708936
OST4	OST4_NM_001134693_utr3_0_0_chr2_27070474_r	chr5:30906522-30906594	chr2:27070479-27070548	2.41049	2.07559
OTUD5	OTUD5_NM_001136157_utr3_0_0_chrX_48922026_r	chrX:7875068-7875137	chrX:48922361-48922432	1.17859	1.62476
P4HA1	P4HA1_NM_000917_utr3_0_0_chr10_73007222_r	chr10:59371378-59371447	chr10:73007827-73007904	0.930539	0.350218
PA2G4	PA2G4_NM_006191_utr3_12_0_chr12_56112889_f	chr10:128558766-128558843	chr12:56112954-56113023	1.3452	1.54849
PAF1	PAF1_NM_019088_utr3_0_0_chr19_39385630_r	chr7:28399318-28399387	chr19:39385848-39385926	0.995972	0.65512
PAK2	PAK2_NM_002577_utr3_14_0_chr3_196828406_f	chr16:32019210-32019280	chr3:196829348-196829434	0.96306	0.804207
PAPD5	PAPD5_NM_001040284_utr3_12_0_chr16_50229329_f	chr8:88258933-88259004	chr16:50231014-50231083	1.28986	2.41344
PARP9	PARP9_NM_001146102_utr3_0_0_chr3_122527911_r	chr16:35972372-35972441	chr3:122528101-122528182	0.524088	0.340384
PCBP1	PCBP1_NM_006196_utr3_0_0_chr2_70088815_f	chr6:86524774-86524843	chr2:70088816-70088886	2.50479	1.83113
PCBP2	PCBP2_NM_001098620_utr3_13_0_chr12_53479443_f	chr15:102498609-102498679	chr12:53479534-53479603	1.50156	3.02625
PDAP1	PDAP1_NM_014891_utr3_0_0_chr7_99394676_r	chr5:145130212-145130281	chr7:99396576-99396645	0.699552	1.53257
PDCD10	PDCD10_NM_007217_utr3_0_0_chr3_167683906_r	chr3:75517174-75517243	chr3:167683961-167684030	4.93944	4.79129
PDDC1	PDDC1_NM_001318820_utr3_0_0_chr11_767223_r	chr7:141408655-141408725	chr11:770507-770596	0.209271	0.0684556
PDE7A	PDE7A_NM_001242318_utr3_0_0_chr8_65714334_r	chr3:19226842-19226911	chr8:65718491-65718560	1.21764	2.08851
PDIA3	PDIA3_NM_005313_utr3_12_0_chr15_43771219_f	chr2:121437889-121437964	chr15:43771453-43771522	0.887075	3.43395
PDIA6	PDIA6_NM_001282704_utr3_0_0_chr2_10783391_r	chr12:17284202-17284272	chr2:10783961-10784033	1.03096	1.23368
PDRG1	PDRG1_NM_030815_utr3_0_0_chr20_31944955_r	chr2:153009571-153009640	chr20:31945707-31945776	0.415971	0.411157
PEA15	PEA15_NM_001297576_utr3_5_0_chr1_160213487_f	chr1:172197878-172197947	chr1:160214109-160214178	1.05306	0.644007
PFDN2	PFDN2_NM_012394_utr3_0_0_chr1_161100556_r	chr1:171358034-171358103	chr1:161100612-161100681	1.64996	1.06429
PFN1	PFN1_NM_005022_utr3_0_0_chr17_4945650_r	chr11:70652032-70652101	chr17:4945805-4945876	1.97802	1.88343
PGD	PGD_NM_001304451_utr3_11_0_chr1_10419750_f	chr4:149150501-149150570	chr1:10419837-10419921	0.252295	0.364682
PGK1	PGK1_NM_000291_utr3_10_0_chrX_78125831_f	chrX:106203488-106203557	chrX:78126057-78126128	0.82202	1.68879
PHB	PHB_NM_001281496_utr3_0_0_chr17_49404048_r	chr11:95679918-95679987	chr17:49404885-49404954	0.752497	1.38426
PHC1	PHC1_NM_004426_utr3_14_0_chr12_8939460_f	chr6:122318293-122318362	chr12:8939630-8939705	0.82827	0.914539
PHC1	PHC1_NM_004426_utr3_14_0_chr12_8939460_f	chr6:122317916-122317985	chr12:8940033-8940104	0.82827	1.04272
PHF1	PHF1_NM_002636_utr3_13_0_chr6_33415875_f	chr17:26937594-26937663	chr6:33416130-33416199	1.80377	1.71846
PHIP	PHIP_NM_017934_utr3_0_0_chr6_78934419_r	chr9:82869848-82869918	chr6:78939302-78939371	1.65056	4.1751
PHIP	PHIP_NM_017934_utr3_0_0_chr6_78934419_r	chr9:82866757-82866826	chr6:78936221-78936291	1.65056	3.08992
PHIP	PHIP_NM_017934_utr3_0_0_chr6_78934419_r	chr9:82866532-82866601	chr6:78935982-78936054	1.65056	3.91185
PHKG2	PHKG2_NM_000294_utr3_9_0_chr16_30757098_f	chr7:127583202-127583271	chr16:30757264-30757333	0.6747	0.537857
PICALM	PICALM_NM_001008660_utr3_0_0_chr11_85957171_r	chr7:90208377-90208446	chr11:85958174-85958243	2.77237	3.9038
PICALM	PICALM_NM_001008660_utr3_0_0_chr11_85957171_r	chr7:90208719-90208788	chr11:85957828-85957898	2.77237	4.01588
PIN1	PIN1_NM_006221_utr3_3_0_chr19_9849200_f	chr9:20663627-20663697	chr19:9849619-9849689	0.374646	0.468289
PITPNC1	PITPNC1_NM_181671_utr3_9_0_chr17_67692578_f	chr11:107212357-107212426	chr17:67692804-67692873	1.09739	2.48959
PLD3	PLD3_NM_001031696_utr3_12_0_chr19_40378174_f	chr7:27532194-27532263	chr19:40378208-40378285	0.740885	0.46691
PLEKHO1	PLEKHO1_NM_001304722_utr3_5_0_chr1_150159524_f	chr3:95988811-95988880	chr1:150159571-150159642	0.507708	1.26006
PNISR	PNISR_NM_001322405_utr3_0_0_chr6_99398051_r	chr4:21875154-21875223	chr6:99399997-99400066	1.7546	4.04146
PNN	PNN_NM_002687_utr3_8_0_chr14_39181864_f	chr12:59072978-59073047	chr14:39182031-39182100	1.8487	3.66931
POLR2A	POLR2A_NM_000937_utr3_29_0_chr17_7514180_f	chr11:69734200-69734269	chr17:7514330-7514399	0.792551	0.275693
POLR2J	POLR2J_NM_006234_utr3_0_0_chr7_102473101_r	chr5:136122850-136122919	chr7:102473482-102473559	0.198201	0.225795
POLR3D	POLR3D_NM_001722_utr3_8_0_chr8_22250519_f	chr14:70439277-70439353	chr8:22250637-22250709	0.660991	0.435295
PPIB	PPIB_NM_000942_utr3_0_0_chr15_64155815_r	chr9:66066542-66066611	chr15:64155836-64155924	1.02424	1.41958
PPP1R12C	PPP1R12C_NM_001271618_utr3_0_0_chr19_55090913_r	chr7:4481519-4481588	chr19:55090913-55090987	0.952379	1.63691
PPP1R14B	PPP1R14B_NM_138689_utr3_0_0_chr11_64244479_r	chr19:6977245-6977318	chr11:64244485-64244554	1.79149	1.95805
PPP1R16B	PPP1R16B_NM_001172735_utr3_9_0_chr20_38918667_f	chr2:158765165-158765234	chr20:38921974-38922054	0.66016	0.462241
PPP1R2	PPP1R2_NM_001291504_utr3_0_0_chr3_195514422_r	chr16:31254129-31254198	chr3:195516325-195516401	0.880188	0.885286
PPP1R37	PPP1R37_NM_019121_utr3_12_0_chr19_45146571_f	chr7:19530794-19530863	chr19:45147210-45147285	0.617858	1.12097
PPP2R4	PPP2R4_NM_001193397_utr3_9_0_chr9_129147465_f	chr2:30447539-30447608	chr9:129148671-129148744	0.425727	0.557189
PPP2R5C	PPP2R5C_NM_001161725_utr3_15_0_chr14_101925273_f	chr12:110582267-110582336	chr14:101927197-101927266	1.57131	1.33851
PPP3CB	PPP3CB_NM_001142353_utr3_0_0_chr10_73436428_r	chr14:20500084-20500153	chr10:73436860-73436929	2.50954	3.39259
PPP3R1	PPP3R1_NM_000945_utr3_0_0_chr2_68178857_r	chr11:17199955-17200026	chr2:68179219-68179288	3.28776	4.19642
PPP3R1	PPP3R1_NM_000945_utr3_0_0_chr2_68178857_r	chr11:17200129-17200198	chr2:68179048-68179117	3.28776	4.20523
PPP4R3A	PPP4R3A_NM_001284280_utr3_0_0_chr14_91457481_r	chr12:101040128-101040205	chr14:91458225-91458294	3.51411	4.611
PPP6C	PPP6C_NM_001123355_utr3_0_0_chr9_125146573_r	chr2:39197267-39197336	chr9:125149593-125149668	1.73343	1.85966
PPP6C	PPP6C_NM_001123355_utr3_0_0_chr9_125146573_r	chr2:39197018-39197087	chr9:125149342-125149411	1.73343	2.29624
PPP6R1	PPP6R1_NM_014931_utr3_0_0_chr19_55229779_r	chr7:4632043-4632112	chr19:55230322-55230391	0.547379	0.800229
PPT1	PPT1_NM_000310_utr3_0_0_chr1_40072710_r	chr4:122857705-122857782	chr1:40073910-40073979	0.465457	1.37516
PRC1	PRC1_NM_001267580_utr3_0_0_chr15_90966038_r	chr7:80315989-80316058	chr15:90966302-90966385	0.596343	0.6225
PRDX5	PRDX5_NM_012094_utr3_5_0_chr11_64321692_f	chr19:6906701-6906770	chr11:64321748-64321817	0.305848	0.339786
PRKAB1	PRKAB1_NM_006253_utr3_6_0_chr12_119680326_f	chr5:116014529-116014598	chr12:119680475-119680557	0.539479	0.466373
PRKAR2A	PRKAR2A_NM_001321982_utr3_0_0_chr3_48746579_r	chr9:108749906-108749975	chr3:48747035-48747106	1.25422	1.23434
PRKAR2A	PRKAR2A_NM_001321982_utr3_0_0_chr3_48746579_r	chr9:108750255-108750324	chr3:48746689-48746758	1.25422	1.21481
PRKCH	PRKCH_NM_006255_utr3_13_0_chr14_61549832_f	chr12:73777956-73778029	chr14:61550758-61550827	0.692442	0.656829
PRMT1	PRMT1_NM_001207042_utr3_7_0_chr19_49688246_f	chr7:44976802-44976871	chr19:49688336-49688407	1.492	1.93508
PRMT5	PRMT5_NM_001039619_utr3_0_0_chr14_22920511_r	chr14:54507261-54507374	chr14:22920600-22920669	0.93644	0.7867
PROSC	PROSC_NM_007198_utr3_7_0_chr8_37778105_f	chr8:27054372-27054443	chr8:37779564-37779637	0.405262	0.795095
PRPF3	PRPF3_NM_004698_utr3_15_0_chr1_150352980_f	chr3:95830726-95830795	chr1:150353006-150353080	1.22344	0.524413
PRPF40A	PRPF40A_NM_017892_utr3_0_0_chr2_152651593_r	chr2:53138605-53138674	chr2:152655707-152655782	0.908561	1.59168
PRPF4B	PRPF4B_NM_003913_utr3_14_0_chr6_4060617_f	chr13:34904016-34904085	chr6:4063046-4063115	1.96071	4.55242
PRPF8	PRPF8_NM_006445_utr3_0_0_chr17_1650629_r	chr11:75509352-75509421	chr17:1650660-1650741	1.19291	1.21818
PRR13	PRR13_NM_001005354_utr3_3_0_chr12_53446060_f	chr15:102462229-102462298	chr12:53446070-53446139	0.756468	1.73839
PRRC2C	PRRC2C_NM_015172_utr3_33_0_chr1_171591848_f	chr1:162673069-162673142	chr1:171592174-171592246	2.01648	0.508685
PRRC2C	PRRC2C_NM_015172_utr3_33_0_chr1_171591848_f	chr1:162671950-162672021	chr1:171593279-171593348	2.01648	3.62993
PSEN1	PSEN1_NM_000021_utr3_11_0_chr14_73219290_f	chr12:83735046-83735115	chr14:73220340-73220419	0.485591	1.13167
PSIP1	PSIP1_NM_001128217_utr3_0_0_chr9_15464066_r	chr4:83455680-83455749	chr9:15464066-15464136	1.30205	2.19754
PSMA2	PSMA2_NM_002787_utr3_0_0_chr7_42916861_r	chr13:14625523-14625592	chr7:42917408-42917485	0.833209	2.28903
PSMA3	PSMA3_NM_002788_utr3_10_0_chr14_58271896_f	chr12:70994436-70994507	chr14:58271938-58272008	1.46412	1.63109
PSMA4	PSMA4_NM_001102667_utr3_8_0_chr15_78548945_f	chr9:54957879-54957948	chr15:78549023-78549092	0.842643	0.716114
PSMA5	PSMA5_NM_001199772_utr3_0_0_chr1_109399031_r	chr3:108279901-108279973	chr1:109401851-109401921	0.603537	2.37313
PSMA6	PSMA6_NM_001282232_utr3_6_0_chr14_35317307_f	chr12:55418395-55418464	chr14:35317409-35317479	1.50613	1.99763
PSMB2	PSMB2_NM_001199779_utr3_0_0_chr1_35599541_r	chr4:126709616-126709685	chr1:35603168-35603237	0.362442	1.75219
PSMB6	PSMB6_NM_001270481_utr3_5_0_chr17_4798325_f	chr11:70527591-70527660	chr17:4798434-4798503	1.86981	0.663021
PSMD11	PSMD11_NM_001270482_utr3_12_0_chr17_32480632_f	chr11:80472725-80472795	chr17:32481869-32481948	1.445	1.26022
PSMD11	PSMD11_NM_001270482_utr3_12_0_chr17_32480632_f	chr11:80473132-80473201	chr17:32482260-32482329	1.445	4.59123
PSMD11	PSMD11_NM_001270482_utr3_12_0_chr17_32480632_f	chr11:80473186-80473255	chr17:32482314-32482388	1.445	4.24541
PSMD7	PSMD7_NM_002811_utr3_6_0_chr16_74305734_f	chr8:107580384-107580453	chr16:74306214-74306283	0.871869	1.24349
PSME1	PSME1_NM_001281528_utr3_10_0_chr14_24138761_f	chr14:55581455-55581528	chr14:24138892-24138961	1.60239	0.6609
PSME3	PSME3_NM_001267045_utr3_12_0_chr17_42841579_f	chr11:101321936-101322005	chr17:42841642-42841711	0.958002	3.48661
PSME3	PSME3_NM_001267045_utr3_12_0_chr17_42841579_f	chr11:101322046-101322115	chr17:42841752-42841821	0.958002	1.60075
PSMF1	PSMF1_NM_001323409_utr3_6_0_chr20_1165035_f	chr2:151718425-151718494	chr20:1165220-1165289	0.419729	0.954807
PTBP1	PTBP1_NM_002819_utr3_14_0_chr19_810827_f	chr10:79864129-79864198	chr19:811815-811895	1.24161	0.913111
PTK2B	PTK2B_NM_004103_utr3_31_0_chr8_27458510_f	chr14:66153430-66153499	chr8:27459124-27459193	0.74528	0.465686
PTMS	PTMS_NM_002824_utr3_4_0_chr12_6770443_f	chr6:124913760-124913829	chr12:6770799-6770868	1.23593	1.90547
PTP4A2	PTP4A2_NM_001195100_utr3_0_0_chr1_31906421_r	chr4:129848237-129848306	chr1:31908320-31908397	1.29458	0.507279
PTP4A2	PTP4A2_NM_001195100_utr3_0_0_chr1_31906421_r	chr4:129848363-129848432	chr1:31908193-31908262	1.29458	0.639218
PTPRC	PTPRC_NM_002838_utr3_32_0_chr1_198756182_f	chr1:138063907-138063976	chr1:198756700-198756774	0.441121	0.41994
PTTG1IP	PTTG1IP_NM_001286822_utr3_0_0_chr21_44849585_r	chr10:77597417-77597486	chr21:44851102-44851175	0.165603	0.117284
PURA	PURA_NM_005859_utr3_0_0_chr5_140115151_f	chr18:36289378-36289447	chr5:140116389-140116458	3.16345	3.8825
QKI	QKI_NM_001301085_utr3_7_0_chr6_163570711_f	chr17:10206625-10206694	chr6:163573657-163573726	1.61828	4.98702
R3HDM1	R3HDM1_NM_001282798_utr3_25_0_chr2_135724293_f	chr1:128237623-128237692	chr2:135725155-135725225	2.19994	4.2995
RAB1B	RAB1B_NM_030981_utr3_5_0_chr11_66276239_f	chr19:5099443-5099512	chr11:66277176-66277258	0.764448	0.689
RAB21	RAB21_NM_014999_utr3_6_0_chr12_71785674_f	chr10:115290204-115290273	chr12:71786495-71786564	0.764274	3.95473
RAB35	RAB35_NM_001167606_utr3_0_0_chr12_120095095_r	chr5:115645973-115646042	chr12:120096950-120097020	1.16378	2.52094
RAB4B	RAB4B_NM_016154_utr3_7_0_chr19_40796570_f	chr7:27168424-27168494	chr19:40796873-40796944	1.42671	1.64392
RAB5A	RAB5A_NM_001292048_utr3_5_0_chr3_19983824_f	chr17:53507611-53507680	chr3:19985106-19985175	2.23171	3.89476
RAB6A	RAB6A_NM_001243718_utr3_0_0_chr11_73675638_r	chr7:100640797-100640866	chr11:73676302-73676371	1.57779	3.76154
RAB6C	RAB6C_NM_032144_utr3_0_0_chr2_129980881_f	chr7:100640796-100640865	chr2:129982263-129982332	0.694985	1.76494
RAB8B	RAB8B_NM_016530_utr3_7_0_chr15_63263620_f	chr9:66845836-66845905	chr15:63265574-63265643	1.28269	2.1488
RABGAP1	RABGAP1_NM_012197_utr3_25_0_chr9_123103214_f	chr2:37566095-37566164	chr9:123104487-123104584	1.40022	1.42289
RABL6	RABL6_NM_001173988_utr3_14_0_chr9_136840523_f	chr2:25583021-25583090	chr9:136841110-136841179	0.231762	0.271957
RAC2	RAC2_NM_002872_utr3_0_0_chr22_37225261_r	chr15:78561367-78561436	chr22:37225918-37225990	0.421687	0.272133
RAC2	RAC2_NM_002872_utr3_0_0_chr22_37225261_r	chr15:78561176-78561245	chr22:37225616-37225780	0.421687	0.560753
RAD23A	RAD23A_NM_001270362_utr3_8_0_chr19_12953050_f	chr8:84835403-84835474	chr19:12953121-12953190	1.18342	1.87976
RAE1	RAE1_NM_001015885_utr3_11_0_chr20_57378100_f	chr2:173015607-173015677	chr20:57378382-57378451	0.438694	0.883764
RALY	RALY_NM_007367_utr3_8_0_chr20_34079910_f	chr2:154866981-154867052	chr20:34080000-34080069	0.413242	1.43822
RANBP1	RANBP1_NM_001278639_utr3_5_0_chr22_20127053_f	chr16:18239976-18240045	chr22:20127109-20127185	2.60756	2.60734
RANBP3	RANBP3_NM_001300865_utr3_0_0_chr19_5916141_r	chr17:56711364-56711433	chr19:5916492-5916591	0.950308	0.249825
RANBP9	RANBP9_NM_005493_utr3_0_0_chr6_13621498_r	chr13:43402750-43402819	chr6:13621551-13621620	3.99711	5.16277
RANGAP1	RANGAP1_NM_001278651_utr3_0_0_chr22_41244777_r	chr15:81704249-81704318	chr22:41245605-41245678	0.303766	0.751838
RAP1A	RAP1A_NM_001010935_utr3_8_0_chr1_111712431_f	chr3:105728593-105728663	chr1:111712736-111712805	1.25255	3.14104
RAP1A	RAP1A_NM_001010935_utr3_8_0_chr1_111712431_f	chr3:105728334-105728403	chr1:111712993-111713062	1.25255	5.99225
RAP1B	RAP1B_NM_001010942_utr3_7_0_chr12_68659280_f	chr10:117814814-117814883	chr12:68660181-68660250	4.54756	5.08775
RARA	RARA_NM_000964_utr3_8_0_chr17_40356227_f	chr11:98973866-98973935	chr17:40356509-40356578	0.948734	1.35166
RARA	RARA_NM_000964_utr3_8_0_chr17_40356227_f	chr11:98974151-98974220	chr17:40356785-40356855	0.948734	2.27471
RASGRP1	RASGRP1_NM_001128602_utr3_0_0_chr15_38488101_r	chr2:117280721-117280790	chr15:38488824-38488980	0.614103	0.487656
RASSF1	RASSF1_NM_001206957_utr3_0_0_chr3_50329786_r	chr9:107561949-107562027	chr3:50330056-50330125	0.846352	0.677257
RBBP4	RBBP4_NM_001135255_utr3_11_0_chr1_32679706_f	chr4:129309532-129309601	chr1:32680566-32680635	0.66288	2.74296
RBBP6	RBBP6_NM_006910_utr3_17_0_chr16_24572446_f	chr7:123002338-123002407	chr16:24572642-24572711	3.83677	3.62968
RBBP7	RBBP7_NM_001198719_utr3_0_0_chrX_16844652_r	chrX:162778507-162778577	chrX:16844873-16844942	1.82981	2.62916
RBBP7	RBBP7_NM_001198719_utr3_0_0_chrX_16844652_r	chrX:162778713-162778782	chrX:16844664-16844733	1.82981	2.09251
RBM15	RBM15_NM_001201545_utr3_1_0_chr1_110346355_f	chr3:107326050-107326119	chr1:110346496-110346568	5.13435	5.53805
RBM25	RBM25_NM_021239_utr3_18_0_chr14_73119806_f	chr12:83681601-83681670	chr14:73119811-73119880	1.41035	1.65214
RBM27	RBM27_NM_018989_utr3_20_0_chr5_146286031_f	chr18:42341410-42341482	chr5:146289095-146289164	1.85433	3.11106
RBM33	RBM33_NM_053043_utr3_17_0_chr7_155775042_f	chr5:28414592-28414661	chr7:155776142-155776212	0.607327	0.620965
RBPJ	RBPJ_NM_005349_utr3_11_0_chr4_26431008_f	chr5:53654133-53654203	chr4:26431564-26431643	1.69094	2.70312
RCC2	RCC2_NM_001136204_utr3_0_0_chr1_17406755_r	chr4:140721483-140721555	chr1:17408714-17408783	0.776419	0.549893
RCC2	RCC2_NM_001136204_utr3_0_0_chr1_17406755_r	chr4:140722649-140722718	chr1:17407364-17407433	0.776419	0.505571
RCOR3	RCOR3_NM_001136223_utr3_11_0_chr1_211313769_f	chr1:192098961-192099030	chr1:211315719-211315823	1.29852	1.73201
RER1	RER1_NM_007033_utr3_6_0_chr1_2403125_f	chr4:155074842-155074911	chr1:2403155-2403226	0.579255	2.61832
REV3L	REV3L_NM_001286431_utr3_0_0_chr6_111299031_r	chr10:39874849-39874918	chr6:111299321-111299390	3.48398	4.3352
RGS10	RGS10_NM_001005339_utr3_0_0_chr10_119499827_r	chr7:128373704-128373773	chr10:119499901-119499975	1.03178	1.51551
RHEB	RHEB_NM_005614_utr3_0_0_chr7_151466012_r	chr5:24803234-24803303	chr7:151466694-151466763	1.39009	3.68442
RHOF	RHOF_NM_019034_utr3_0_0_chr12_121777754_r	chr5:123119264-123119345	chr12:121779306-121779375	0.27893	0.226929
RHOG	RHOG_NM_001665_utr3_0_0_chr11_3826978_r	chr7:102239126-102239195	chr11:3826981-3827050	0.887635	1.39774
RIC8A	RIC8A_NM_001286134_utr3_9_0_chr11_214351_f	chr7:140862890-140862959	chr11:214872-214943	0.305929	0.272931
RIN3	RIN3_NM_001319987_utr3_8_0_chr14_92688253_f	chr12:102390233-102390302	chr14:92688380-92688453	0.253135	0.171622
RNASEH2C	RNASEH2C_NM_032193_utr3_0_0_chr11_65717673_r	chr19:5602881-5602950	chr11:65719672-65719741	1.17019	0.696543
RNF115	RNF115_NM_014455_utr3_0_0_chr1_145746082_r	chr3:96790329-96790398	chr1:145746482-145746551	0.919858	0.651571
RNF220	RNF220_NM_001319956_utr3_14_0_chr1_44650776_f	chr4:117271504-117271578	chr1:44651612-44651681	1.84929	3.37867
RNF38	RNF38_NM_022781_utr3_0_0_chr9_36336401_r	chr4:44129425-44129494	chr9:36339582-36339651	2.36042	5.16396
RNF4	RNF4_NM_001185009_utr3_8_0_chr4_2513820_f	chr5:34352668-34352737	chr4:2515076-2515148	0.576029	0.279329
RNF40	RNF40_NM_001207033_utr3_19_0_chr16_30774115_f	chr7:127603511-127603581	chr16:30775108-30775177	0.272499	0.6626
ROCK1	ROCK1_NM_005406_utr3_0_0_chr18_20949742_r	chr18:10064586-10064655	chr18:20949926-20949995	3.13584	5.92521
RPA1	RPA1_NM_002945_utr3_16_0_chr17_1897176_f	chr11:75301082-75301151	chr17:1897342-1897412	1.36941	0.229662
RPL10	RPL10_NM_001303626_utr3_5_0_chrX_154400702_f	chrX:74273062-74273136	chrX:154400849-154400918	0.58101	0.824471
RPL31	RPL31_NM_001099693_utr3_3_0_chr2_101006092_f	chr1:39371301-39371370	chr2:101006349-101006423	0.804006	2.78141
RPS24	RPS24_NM_001026_utr3_4_0_chr10_78040627_f	chr14:24495796-24495867	chr10:78040634-78040707	0.854607	0.862493
RPS24	RPS24_NM_001142282_utr3_5_0_chr10_78040615_f	chr14:24495795-24495867	chr10:78040635-78040707	1.04703	0.854062
RPS29	RPS29_NM_001032_utr3_0_0_chr14_49583572_r	chr12:69157735-69157804	chr14:49583585-49583654	0.608558	0.672136
RPS3A	RPS3A_NM_001267699_utr3_2_0_chr4_151102882_f	chr3:86139157-86139226	chr4:151102893-151102962	1.41806	5.80507
RPS3A	RPS3A_NM_001267699_utr3_2_0_chr4_151102882_f	chr3:86139098-86139167	chr4:151102952-151103021	1.41806	5.73539
RSRP1	RSRP1_NM_001321772_utr3_0_0_chr1_25242237_r	chr4:134927196-134927265	chr1:25242351-25242425	0.933134	1.71388
RTF1	RTF1_NM_015138_utr3_17_0_chr15_41480688_f	chr2:119733555-119733624	chr15:41481333-41481402	1.52581	3.53276
RUNX1	RUNX1_NM_001001890_utr3_0_0_chr21_34787801_r	chr16:92605507-92605576	chr21:34791764-34791834	1.21338	3.94554
RUNX3	RUNX3_NM_001031680_utr3_0_0_chr1_24899511_r	chr4:135175999-135176068	chr1:24901627-24901705	0.456286	0.357582
S100A10	S100A10_NM_002966_utr3_0_0_chr1_151982910_r	chr3:93564572-93564641	chr1:151982917-151982986	0.863958	1.64814
SACM1L	SACM1L_NM_001319072_utr3_18_0_chr3_45743670_f	chr9:123592216-123592286	chr3:45745003-45745089	1.15503	1.2263
SARS2	SARS2_NM_001145901_utr3_0_0_chr19_38915264_r	chr7:28753657-28753728	chr19:38915417-38915503	0.210025	0.17608
SATB1	SATB1_NM_001131010_utr3_0_0_chr3_18345388_r	chr17:51739429-51739511	chr3:18348714-18348783	2.13234	7.02766
SATB1	SATB1_NM_001131010_utr3_0_0_chr3_18345388_r	chr17:51739040-51739110	chr3:18348323-18348392	2.13234	3.25153
SCAMP2	SCAMP2_NM_001320778_utr3_0_0_chr15_74843730_r	chr9:57588200-57588274	chr15:74844286-74844358	0.421274	0.173062
SCAMP3	SCAMP3_NM_005698_utr3_0_0_chr1_155255979_r	chr3:89182649-89182723	chr1:155256022-155256091	0.809646	1.11607
SCD	SCD_NM_005063_utr3_5_0_chr10_100360934_f	chr19:44305592-44305661	chr10:100363624-100363729	0.675228	0.316604
SDHA	SDHA_NM_001294332_utr3_13_0_chr5_256421_f	chr13:74322974-74323043	chr5:256469-256541	0.284468	0.130192
SEC24C	SEC24C_NM_004922_utr3_23_0_chr10_73771096_f	chr14:20694127-20694208	chr10:73771420-73771494	1.65928	1.20982
SEC61A1	SEC61A1_NM_013336_utr3_11_0_chr3_128069663_f	chr6:88504922-88504991	chr3:128069761-128069830	0.451531	1.15023
SEC63	SEC63_NM_007214_utr3_0_0_chr6_107867756_r	chr10:42829039-42829108	chr6:107871625-107871696	0.822802	1.5506
SEMA7A	SEMA7A_NM_001146029_utr3_0_0_chr15_74409284_r	chr9:57962675-57962744	chr15:74409419-74409494	0.987036	0.825066
SENP6	SENP6_NM_001100409_utr3_22_0_chr6_75715595_f	chr9:80144106-80144175	chr6:75715839-75715913	1.07177	3.59882
SEP15	SEP15_NM_004261_utr3_0_0_chr1_86862445_r	chr3:144597254-144597323	chr1:86863082-86863160	1.07679	1.1298
SEPT1	SEPT1_NM_052838_utr3_0_0_chr16_30378133_r	chr7:127214634-127214703	chr16:30378307-30378377	0.196947	0.269746
SEPT7	SEPT7_NM_001011553_utr3_12_0_chr7_35904294_f	chr9:25308451-25308520	chr7:35905195-35905264	1.45758	4.20332
SEPT9	SEPT9_NM_001113491_utr3_11_0_chr17_77498659_f	chr11:117360629-117360701	chr17:77498740-77498809	0.383983	0.601271
SEPT9	SEPT9_NM_001113491_utr3_11_0_chr17_77498659_f	chr11:117361788-117361857	chr17:77500061-77500133	0.383983	0.130479
SERBP1	SERBP1_NM_001018067_utr3_0_0_chr1_67407810_r	chr6:67284042-67284121	chr1:67413055-67413124	0.908053	4.47273
SERF2	SERF2_NM_001018108_utr3_2_0_chr15_43793774_f	chr2:121450867-121450936	chr15:43793856-43793925	1.48475	2.22934
SERF2	SERF2_NM_001199875_utr3_2_0_chr15_43793973_f	chr2:121450993-121451062	chr15:43793982-43794051	1.4163	3.05406
SET	SET_NM_001122821_utr3_7_0_chr9_128694665_f	chr2:30071227-30071296	chr9:128694963-128695035	2.3221	3.68477
SETD5	SETD5_NM_001080517_utr3_22_0_chr3_9476092_f	chr6:113152470-113152540	chr3:9477166-9477238	2.0666	1.17418
SF1	SF1_NM_001178030_utr3_0_0_chr11_64764604_r	chr19:6376420-6376489	chr11:64765325-64765394	1.3705	2.04163
SF1	SF1_NM_001178030_utr3_0_0_chr11_64764604_r	chr19:6376484-6376553	chr11:64765261-64765330	1.3705	2.525
SF3B1	SF3B1_NM_012433_utr3_0_0_chr2_197391974_r	chr1:54987193-54987262	chr2:197392148-197392218	3.31359	2.91273
SFPQ	SFPQ_NM_005066_utr3_0_0_chr1_35183600_r	chr4:127030460-127030529	chr1:35183866-35183942	2.40592	1.56479
SGPL1	SGPL1_NM_003901_utr3_14_0_chr10_70877336_f	chr10:61099273-61099342	chr10:70879285-70879394	0.385204	0.342714
SH3BP5L	SH3BP5L_NM_001322462_utr3_0_0_chr1_248810446_r	chr11:58346882-58346951	chr1:248811286-248811359	0.443666	0.335838
SHISA5	SHISA5_NM_001272065_utr3_0_0_chr3_48467798_r	chr9:109057117-109057190	chr3:48468433-48468502	0.437947	0.220329
SKAP1	SKAP1_NM_001075099_utr3_0_0_chr17_48133440_r	chr11:96758852-96758921	chr17:48133465-48133537	0.41448	0.609993
SKP1	SKP1_NM_006930_utr3_0_0_chr5_134156391_r	chr11:52246620-52246695	chr5:134157020-134157089	1.09503	1.35436
SLC25A10	SLC25A10_NM_001270888_utr3_10_0_chr17_81720078_f	chr11:120498294-120498366	chr17:81720210-81720279	0.0928498	0.0833286
SLC25A10	SLC25A10_NM_001270888_utr3_10_0_chr17_81720078_f	chr11:120498411-120498506	chr17:81720337-81720406	0.0928498	0.0389714
SLC25A12	SLC25A12_NM_003705_utr3_0_0_chr2_171783405_r	chr2:71274831-71274900	chr2:171784917-171784986	1.07336	3.54799
SLC25A5	SLC25A5_NM_001152_utr3_3_0_chrX_119471059_f	chrX:36798747-36798816	chrX:119471256-119471327	1.39036	1.62699
SLC2A1	SLC2A1_NM_006516_utr3_0_0_chr1_42925375_r	chr4:119137241-119137311	chr1:42926175-42926244	0.975543	2.16541
SLC35B1	SLC35B1_NM_001278784_utr3_0_0_chr17_49700934_r	chr11:95391623-95391703	chr17:49701305-49701374	0.535827	0.752614
SLC38A1	SLC38A1_NM_001077484_utr3_0_0_chr12_46183056_r	chr15:96571691-96571764	chr12:46183333-46183402	0.620232	1.33344
SLC38A1	SLC38A1_NM_001077484_utr3_0_0_chr12_46183056_r	chr15:96571471-96571547	chr12:46183119-46183188	0.620232	0.829086
SLC39A1	SLC39A1_NM_001271957_utr3_0_0_chr1_153959099_r	chr3:90252552-90252621	chr1:153959813-153959890	0.735886	0.287942
SLC39A14	SLC39A14_NM_001128431_utr3_8_0_chr8_22419699_f	chr14:70303555-70303626	chr8:22422507-22422587	0.602104	1.91209
SLC39A6	SLC39A6_NM_012319_utr3_0_0_chr18_36108531_r	chr18:24579924-24579993	chr18:36108574-36108643	0.757052	1.02016
SLC39A8	SLC39A8_NM_001135146_utr3_0_0_chr4_102261664_r	chr3:135887923-135887993	chr4:102262061-102262130	0.498635	0.319843
SLC7A5	SLC7A5_NM_003486_utr3_0_0_chr16_87830023_r	chr8:121881346-121881415	chr16:87830270-87830346	0.209599	0.369994
SMAP2	SMAP2_NM_001198978_utr3_9_0_chr1_40422102_f	chr4:120968516-120968585	chr1:40423053-40423132	0.901494	0.490488
SMAP2	SMAP2_NM_001198978_utr3_9_0_chr1_40422102_f	chr4:120968336-120968405	chr1:40423242-40423311	0.901494	2.48754
SMARCA5	SMARCA5_NM_003601_utr3_23_0_chr4_143553185_f	chr8:80700844-80700915	chr4:143553341-143553410	0.927345	4.06821
SMARCC2	SMARCC2_NM_001130420_utr3_0_0_chr12_56161852_r	chr10:128489826-128489895	chr12:56162698-56162773	0.80795	0.581638
SMG1	SMG1_NM_015092_utr3_0_0_chr16_18804853_r	chr7:118135454-118135523	chr16:18809482-18809551	1.46346	5.05366
SMG7	SMG7_NM_001174061_utr3_21_0_chr1_183551932_f	chr1:152837703-152837772	chr1:183553458-183553539	2.05367	1.44706
SMIM12	SMIM12_NM_001164824_utr3_0_0_chr1_34850362_r	chr4:127247264-127247333	chr1:34855548-34855618	0.37186	0.422648
SMS	SMS_NM_001258423_utr3_8_0_chrX_21994352_f	chrX:157445899-157445968	chrX:21994528-21994597	1.8195	2.67464
SMYD3	SMYD3_NM_001167740_utr3_0_0_chr1_245749340_r	chr1:178957343-178957412	chr1:245749439-245749514	0.448193	0.417211
SNF8	SNF8_NM_001317192_utr3_0_0_chr17_48930096_r	chr11:96047341-96047410	chr17:48930396-48930466	0.547769	0.477458
SNRPA	SNRPA_NM_004596_utr3_5_0_chr19_40765168_f	chr7:27187088-27187157	chr19:40765229-40765304	1.89235	1.78714
SNRPC	SNRPC_NM_003093_utr3_5_0_chr6_34773571_f	chr17:27851778-27851847	chr6:34773593-34773662	0.875233	1.03436
SNRPG	SNRPG_NM_001317166_utr3_0_0_chr2_70281362_r	chr6:86378785-86378854	chr2:70281557-70281626	0.722175	0.469243
SNX27	SNX27_NM_030918_utr3_11_0_chr1_151693602_f	chr3:94500719-94500788	chr1:151694859-151694929	0.764529	2.35381
SNX27	SNX27_NM_030918_utr3_11_0_chr1_151693602_f	chr3:94500191-94500260	chr1:151695467-151695576	0.764529	0.283682
SNX3	SNX3_NM_001300929_utr3_0_0_chr6_108211217_r	chr10:42535155-42535224	chr6:108211673-108211743	1.7324	3.73849
SNX3	SNX3_NM_001300929_utr3_0_0_chr6_108211217_r	chr10:42535262-42535331	chr6:108211566-108211635	1.7324	1.30191
SOD1	SOD1_NM_000454_utr3_4_0_chr21_31668579_f	chr16:90226261-90226331	chr21:31668582-31668681	0.688187	0.87437
SON	SON_NM_001291412_utr3_10_0_chr21_33576425_f	chr16:91678674-91678743	chr21:33576939-33577008	3.10235	2.69601
SON	SON_NM_001291412_utr3_10_0_chr21_33576425_f	chr16:91679066-91679135	chr21:33577343-33577421	3.10235	2.60712
SP100	SP100_NM_003113_utr3_24_0_chr2_230515641_f	chrX:146177013-146177082	chr2:230516015-230516086	1.53016	2.96808
SPSB1	SPSB1_NM_025106_utr3_2_0_chr1_9367576_f	chr4:149896671-149896740	chr1:9369052-9369134	0.656772	2.12897
SPTAN1	SPTAN1_NM_001130438_utr3_56_0_chr9_128633335_f	chr2:30031366-30031435	chr9:128633572-128633649	0.921211	0.653538
SPTBN1	SPTBN1_NM_003128_utr3_35_0_chr2_54668570_f	chr11:30100278-30100347	chr2:54668698-54668768	1.37873	2.37413
SRF	SRF_NM_001292001_utr3_6_0_chr6_43179191_f	chr17:46548995-46549064	chr6:43179209-43179278	1.80034	3.50614
SRF	SRF_NM_001292001_utr3_6_0_chr6_43179191_f	chr17:46548391-46548462	chr6:43179822-43179891	1.80034	1.39603
SRP72	SRP72_NM_001267722_utr3_16_0_chr4_56501862_f	chr5:76999240-76999309	chr4:56502907-56502976	0.648941	0.578179
SRP72	SRP72_NM_001267722_utr3_16_0_chr4_56501862_f	chr5:76999364-76999434	chr4:56503040-56503114	0.648941	1.23824
SRRM2	SRRM2_NM_016333_utr3_14_0_chr16_2770868_f	chr17:23824652-23824721	chr16:2771323-2771392	1.34049	3.09677
SRSF10	SRSF10_NM_001191005_utr3_0_0_chr1_23964347_r	chr4:135865733-135865802	chr1:23969093-23969162	1.35956	4.48943
SRSF2	SRSF2_NM_001195427_utr3_0_0_chr17_76734115_r	chr11:116850296-116850365	chr17:76734505-76734574	3.70971	4.91286
SRSF2	SRSF2_NM_001195427_utr3_0_0_chr17_76734115_r	chr11:116850216-116850285	chr17:76734425-76734494	3.70971	7.23287
SRSF3	SRSF3_NM_003017_utr3_5_0_chr6_36601990_f	chr17:29041756-29041825	chr6:36602338-36602407	1.0378	0.377536
SRSF4	SRSF4_NM_005626_utr3_0_0_chr1_29147738_r	chr4:131901604-131901673	chr1:29147776-29147853	2.79351	3.51415
SRSF6	SRSF6_NM_006275_utr3_5_0_chr20_43461064_f	chr2:162935093-162935162	chr20:43461434-43461503	0.875672	1.78262
SRSF9	SRSF9_NM_003769_utr3_0_0_chr12_120461668_r	chr5:115332913-115332984	chr12:120461778-120461848	1.96748	1.92894
SSBP2	SSBP2_NM_001256732_utr3_0_0_chr5_81417360_r	chr13:91701105-91701174	chr5:81420008-81420079	0.949726	4.17214
SSBP3	SSBP3_NM_001009955_utr3_0_0_chr1_54225431_r	chr4:107049404-107049474	chr1:54225651-54225723	1.88895	2.0129
SSBP4	SSBP4_NM_001009998_utr3_16_0_chr19_18434247_f	chr8:70597573-70597642	chr19:18434376-18434445	0.590657	1.00141
SSR1	SSR1_NM_001292008_utr3_0_0_chr6_7281143_r	chr13:37979140-37979211	chr6:7289268-7289338	0.393952	1.26443
SSR3	SSR3_NM_001308197_utr3_0_0_chr3_156539553_r	chr3:65381852-65381928	chr3:156543093-156543162	0.452023	1.02781
ST13	ST13_NM_001278589_utr3_0_0_chr22_40824535_r	chr15:81365091-81365161	chr22:40826154-40826225	0.735284	0.494778
ST3GAL1	ST3GAL1_NM_003033_utr3_0_0_chr8_133454848_r	chr15:67104554-67104625	chr8:133457290-133457359	0.230441	0.106986
ST3GAL4	ST3GAL4_NM_001254757_utr3_10_0_chr11_126414048_f	chr9:35046880-35046949	chr11:126414266-126414337	0.748163	0.74741
STARD4	STARD4_NM_001308056_utr3_0_0_chr5_111496035_r	chr18:33199898-33199967	chr5:111496599-111496684	0.412604	0.509727
STAT1	STAT1_NM_007315_utr3_0_0_chr2_190969036_r	chr1:52160422-52160506	chr2:190969418-190969488	0.404528	0.258324
STAT3	STAT3_NM_003150_utr3_0_0_chr17_42313325_r	chr11:100888520-100888592	chr17:42315559-42315628	0.647043	1.95864
STAT3	STAT3_NM_003150_utr3_0_0_chr17_42313325_r	chr11:100886816-100886885	chr17:42313330-42313407	0.647043	1.2926
STIM1	STIM1_NM_001277961_utr3_11_0_chr11_4091799_f	chr7:102437054-102437123	chr11:4092946-4093015	1.10058	1.19136
STIM1	STIM1_NM_001277961_utr3_11_0_chr11_4091799_f	chr7:102437204-102437275	chr11:4093097-4093166	1.10058	1.43088
STK24	STK24_NM_001032296_utr3_0_0_chr13_98450199_r	chr14:121286348-121286417	chr13:98452169-98452238	0.783196	1.56023
STK40	STK40_NM_001282546_utr3_0_0_chr1_36339619_r	chr4:126140235-126140304	chr1:36340338-36340407	1.29641	2.34421
STK40	STK40_NM_001282546_utr3_0_0_chr1_36339619_r	chr4:126140880-126140949	chr1:36339702-36339771	1.29641	1.49404
STRN3	STRN3_NM_001083893_utr3_0_0_chr14_30893799_r	chr12:51609440-51609510	chr14:30894719-30894789	3.69618	3.82619
STT3B	STT3B_NM_178862_utr3_15_0_chr3_31636065_f	chr9:115243873-115243942	chr3:31636092-31636161	2.43024	3.70271
SUB1	SUB1_NM_006713_utr3_4_0_chr5_32601085_f	chr15:11983977-11984050	chr5:32601262-32601331	0.854379	2.2369
SUMO1	SUMO1_NM_001005782_utr3_0_0_chr2_202206180_r	chr1:59639906-59639975	chr2:202206959-202207028	2.09748	1.61367
SUPT16H	SUPT16H_NM_007192_utr3_0_0_chr14_21351472_r	chr14:52160844-52160913	chr14:21351923-21352000	1.42005	0.628506
SUPT4H1	SUPT4H1_NM_003168_utr3_0_0_chr17_58345175_r	chr11:87743363-87743432	chr17:58346115-58346186	0.359864	0.436465
SURF6	SURF6_NM_001278942_utr3_0_0_chr9_133330707_r	chr2:26892469-26892538	chr9:133332092-133332161	0.925609	3.30204
SYNCRIP	SYNCRIP_NM_001159673_utr3_0_0_chr6_85607784_r	chr9:88453957-88454026	chr6:85612586-85612656	2.89223	3.99482
SZRD1	SZRD1_NM_001114600_utr3_3_0_chr1_16395141_f	chr4:141115325-141115394	chr1:16395508-16395580	1.40019	2.04174
TAF15	TAF15_NM_003487_utr3_15_0_chr17_35846946_f	chr11:83506491-83506560	chr17:35846979-35847057	2.80157	2.96465
TAF5L	TAF5L_NM_014409_utr3_0_0_chr1_229593118_r	chr8:123996589-123996661	chr1:229593416-229593487	0.97179	0.677361
TAGLN2	TAGLN2_NM_001277223_utr3_0_0_chr1_159918107_r	chr1:172506974-172507044	chr1:159918453-159918540	0.741405	0.183966
TARDBP	TARDBP_NM_007375_utr3_5_0_chr1_11022655_f	chr4:148618164-148618233	chr1:11022663-11022732	2.68623	3.04042
TARDBP	TARDBP_NM_007375_utr3_5_0_chr1_11022655_f	chr4:148617129-148617198	chr1:11023708-11023781	2.68623	4.55239
TARDBP	TARDBP_NM_007375_utr3_5_0_chr1_11022655_f	chr4:148617058-148617127	chr1:11023783-11023852	2.68623	3.78364
TATDN2	TATDN2_NM_014760_utr3_7_0_chr3_10279221_f	chr6:113711021-113711090	chr3:10279523-10279596	0.297462	0.440878
TBC1D20	TBC1D20_NM_144628_utr3_0_0_chr20_435477_r	chr2:152313650-152313734	chr20:436579-436648	0.437126	0.374343
TBCA	TBCA_NM_001297738_utr3_0_0_chr5_77691169_r	chr13:94842743-94842812	chr5:77691336-77691405	0.721172	1.63198
TBCA	TBCA_NM_001297740_utr3_0_0_chr5_77691169_r	chr13:94842824-94842893	chr5:77691252-77691321	1.44233	1.75869
TBL1XR1	TBL1XR1_NM_001321193_utr3_0_0_chr3_177019355_r	chr3:22210615-22210684	chr3:177025236-177025307	2.11459	3.51285
TBPL1	TBPL1_NM_001253676_utr3_6_0_chr6_133987041_f	chr10:22705583-22705653	chr6:133987208-133987277	3.25285	3.95287
TBRG1	TBRG1_NM_032811_utr3_8_0_chr11_124632239_f	chr9:37649251-37649320	chr11:124632276-124632372	0.29715	0.539753
TCEA1	TCEA1_NM_006756_utr3_0_0_chr8_53966554_r	chr1:4896728-4896797	chr8:53967614-53967683	0.975193	0.762771
TDG	TDG_NM_003211_utr3_9_0_chr12_103987091_f	chr10:82649740-82649809	chr12:103988230-103988299	0.829206	0.508264
TECR	TECR_NM_001321170_utr3_13_0_chr19_14565872_f	chr8:83571710-83571782	chr19:14565893-14565962	0.281161	0.265057
TERF2	TERF2_NM_005652_utr3_0_0_chr16_69355561_r	chr8:107069493-107069580	chr16:69355664-69355735	1.09215	1.97041
TEX261	TEX261_NM_144582_utr3_0_0_chr2_70985938_r	chr6:83770891-83770960	chr2:70988251-70988331	0.625147	0.539988
TFDP1	TFDP1_NM_007111_utr3_11_0_chr13_113640268_f	chr8:13377823-13377892	chr13:113640835-113640911	2.06209	0.990766
TFRC	TFRC_NM_001128148_utr3_0_0_chr3_196049284_r	chr16:32631711-32631780	chr3:196050421-196050490	1.3884	4.43375
TGFBR2	TGFBR2_NM_001024847_utr3_7_0_chr3_30691600_f	chr9:116090099-116090168	chr3:30691779-30691848	0.865889	2.69696
TGFBR2	TGFBR2_NM_001024847_utr3_7_0_chr3_30691600_f	chr9:116088078-116088147	chr3:30693658-30693727	0.865889	1.14437
TGOLN2	TGOLN2_NM_001206840_utr3_0_0_chr2_85318018_r	chr6:72610497-72610566	chr2:85320707-85320785	0.369019	0.370335
THRAP3	THRAP3_NM_001321471_utr3_12_0_chr1_36304018_f	chr4:126165312-126165381	chr1:36304032-36304106	1.70378	1.19418
THRAP3	THRAP3_NM_001321471_utr3_12_0_chr1_36304018_f	chr4:126165259-126165329	chr1:36304089-36304159	1.70378	0.782465
THRAP3	THRAP3_NM_001321471_utr3_12_0_chr1_36304018_f	chr4:126165205-126165279	chr1:36304140-36304227	1.70378	0.689284
THUMPD1	THUMPD1_NM_001304550_utr3_0_0_chr16_20733666_r	chr7:119715447-119715516	chr16:20734039-20734119	0.414245	0.433259
TIA1	TIA1_NM_022037_utr3_0_0_chr2_70209444_r	chr6:86430733-86430806	chr2:70212285-70212354	1.63269	1.79277
TIA1	TIA1_NM_022037_utr3_0_0_chr2_70209444_r	chr6:86431494-86431563	chr2:70211509-70211578	1.63269	2.23836
TIAL1	TIAL1_NM_001033925_utr3_0_0_chr10_119573466_r	chr7:128442442-128442512	chr10:119575574-119575643	1.90931	2.57155
TIMM50	TIMM50_NM_001001563_utr3_10_0_chr19_39489821_f	chr7:28305794-28305863	chr19:39489884-39489958	0.255133	1.26201
TLK2	TLK2_NM_001284333_utr3_22_0_chr17_62612566_f	chr11:105282087-105282156	chr17:62613400-62613469	1.42962	3.27236
TM9SF2	TM9SF2_NM_004800_utr3_16_0_chr13_99562759_f	chr14:122159008-122159077	chr13:99563057-99563133	1.58532	2.43217
TMBIM6	TMBIM6_NM_001098576_utr3_9_0_chr12_49762897_f	chr15:99408709-99408778	chr12:49763105-49763185	0.86335	0.51021
TMBIM6	TMBIM6_NM_001098576_utr3_9_0_chr12_49762897_f	chr15:99409749-99409819	chr12:49764596-49764665	0.86335	1.51586
TMED10	TMED10_NM_006827_utr3_0_0_chr14_75131468_r	chr12:85342844-85342913	chr14:75134304-75134375	0.704462	0.824438
TMED7	TMED7_NM_181836_utr3_0_0_chr5_115613208_r	chr18:46587746-46587815	chr5:115615458-115615531	0.83952	0.59852
TMEM107	TMEM107_NM_032354_utr3_0_0_chr17_8172979_r	chr11:69073457-69073528	chr17:8173486-8173556	0.543614	1.49846
TMEM107	TMEM107_NM_032354_utr3_0_0_chr17_8172979_r	chr11:69073514-69073584	chr17:8173427-8173500	0.543614	1.77349
TMEM128	TMEM128_NM_001297552_utr3_0_0_chr4_4235542_r	chr5:38269554-38269626	chr4:4235542-4235611	0.387759	0.921643
TMEM134	TMEM134_NM_001078650_utr3_0_0_chr11_67464348_r	chr19:4131644-4131713	chr11:67464373-67464443	0.400402	0.741331
TMEM167B	TMEM167B_NM_001322248_utr3_2_0_chr1_109094580_f	chr3:108558058-108558127	chr1:109095044-109095132	0.817694	0.688393
TMEM214	TMEM214_NM_001083590_utr3_15_0_chr2_27040838_f	chr5:30877403-30877472	chr2:27041587-27041697	0.388993	0.661279
TNFAIP8	TNFAIP8_NM_001077654_utr3_1_0_chr5_119393382_f	chr18:50091323-50091392	chr5:119393924-119393993	0.686372	0.367357
TNKS2	TNKS2_NM_025235_utr3_26_0_chr10_91863000_f	chr19:36892821-36892890	chr10:91865215-91865287	1.43587	2.53397
TNPO3	TNPO3_NM_001191028_utr3_0_0_chr7_128954180_r	chr6:29541281-29541350	chr7:128954724-128954800	0.938803	0.258442
TNRC6A	TNRC6A_NM_014494_utr3_24_0_chr16_24823808_f	chr7:123193699-123193775	chr16:24824579-24824649	3.51405	4.74981
TOP1	TOP1_NM_003286_utr3_20_0_chr20_41123298_f	chr2:160722644-160722713	chr20:41124365-41124436	3.30006	3.99276
TPI1	TPI1_NM_000365_utr3_6_0_chr12_6870384_f	chr6:124810744-124810813	chr12:6870735-6870804	0.499832	0.419343
TPM4	TPM4_NM_001145160_utr3_8_0_chr19_16101347_f	chr8:72152788-72152857	chr19:16102626-16102703	0.905129	1.34364
TPP2	TPP2_NM_003291_utr3_28_0_chr13_102678317_f	chr1:44002256-44002329	chr13:102678379-102678448	1.98247	2.66432
TRA2B	TRA2B_NM_001243879_utr3_0_0_chr3_185914570_r	chr16:22246480-22246551	chr3:185917347-185917416	0.926108	3.31751
TRAM1	TRAM1_NM_001317804_utr3_0_0_chr8_70573218_r	chr1:13564887-13564956	chr8:70573552-70573621	1.57382	1.82161
TRAPPC3	TRAPPC3_NM_001270894_utr3_0_0_chr1_36136569_r	chr4:126275817-126275886	chr1:36136570-36136639	1.11149	2.02614
TRIM8	TRIM8_NM_030912_utr3_5_0_chr10_102657355_f	chr19:46515723-46515792	chr10:102657412-102657481	1.5492	0.524336
TRIM8	TRIM8_NM_030912_utr3_5_0_chr10_102657355_f	chr19:46515961-46516038	chr10:102657640-102657726	1.5492	0.666782
TRIOBP	TRIOBP_NM_001039141_utr3_23_0_chr22_37773783_f	chr15:79005796-79005867	chr22:37774442-37774511	0.402182	1.41415
TRIP12	TRIP12_NM_001284214_utr3_0_0_chr2_229763837_r	chr1:84724292-84724361	chr2:229767200-229767271	1.44191	4.74617
TSG101	TSG101_NM_006292_utr3_0_0_chr11_18480311_r	chr7:46889374-46889446	chr11:18480311-18480380	3.26155	3.67507
TSHZ1	TSHZ1_NM_001308210_utr3_1_0_chr18_75288642_f	chr18:84012451-84012520	chr18:75289096-75289165	3.62361	2.60532
TSPYL1	TSPYL1_NM_003309_utr3_0_0_chr6_116274859_r	chr10:34284038-34284107	chr6:116277478-116277558	0.482985	0.215765
TTC14	TTC14_NM_001042601_utr3_9_0_chr3_180607796_f	chr3:33807089-33807163	chr3:180607943-180608012	1.57115	0.699271
TTC39C	TTC39C_NM_001135993_utr3_13_0_chr18_24132575_f	chr18:12736840-12736909	chr18:24132657-24132728	0.52264	1.66722
TTC4	TTC4_NM_001291333_utr3_7_0_chr1_54741514_f	chr4:106662756-106662825	chr1:54741827-54741900	0.338353	0.228432
TTLL4	TTLL4_NM_014640_utr3_19_0_chr2_218754390_f	chr1:74697868-74697937	chr2:218754582-218754651	0.568665	0.838129
TWF2	TWF2_NM_007284_utr3_0_0_chr3_52228610_r	chr9:106215319-106215388	chr3:52228613-52228686	0.728847	1.87252
TXLNA	TXLNA_NM_175852_utr3_10_0_chr1_32195196_f	chr4:129626437-129626506	chr1:32197828-32197911	0.617046	1.29426
U2AF1L4	U2AF1L4_NM_001040425_utr3_0_0_chr19_35742527_r	chr7:30565293-30565362	chr19:35742532-35742601	0.328435	0.366643
U2AF2	U2AF2_NM_001012478_utr3_11_0_chr19_55674069_f	chr7:5079386-5079455	chr19:55674135-55674210	1.05751	1.12304
UAP1	UAP1_NM_001324113_utr3_10_0_chr1_162599364_f	chr1:170142127-170142196	chr1:162599632-162599703	0.90771	0.757271
UBA2	UBA2_NM_005499_utr3_16_0_chr19_34469222_f	chr7:34140779-34140849	chr19:34469741-34469810	2.33811	3.58479
UBALD2	UBALD2_NM_182565_utr3_2_0_chr17_76270506_f	chr11:116438414-116438483	chr17:76270619-76270692	0.763373	1.66262
UBB	UBB_NM_001281716_utr3_1_0_chr17_16382598_f	chr11:62553082-62553151	chr17:16382618-16382687	1.81352	1.72701
UBE2A	UBE2A_NM_001282161_utr3_5_0_chrX_119583256_f	chrX:36883178-36883247	chrX:119583291-119583361	1.52841	2.3698
UBE2B	UBE2B_NM_003337_utr3_5_0_chr5_134390354_f	chr11:51986501-51986570	chr5:134390467-134390536	1.71628	3.81481
UBE2D3	UBE2D3_NM_001300795_utr3_0_0_chr4_102794383_r	chr3:135465469-135465538	chr4:102797115-102797186	2.32762	3.10908
UBE2E3	UBE2E3_NM_001278554_utr3_5_0_chr2_181062889_f	chr2:78920516-78920585	chr2:181063357-181063427	4.96004	4.61319
UBE2G1	UBE2G1_NM_003342_utr3_0_0_chr17_4269217_r	chr11:72686379-72686454	chr17:4269286-4269355	1.67789	2.25709
UBE2J1	UBE2J1_NM_016021_utr3_0_0_chr6_89326625_r	chr4:33049969-33050038	chr6:89329601-89329670	0.807695	2.80686
UBE2L3	UBE2L3_NM_001256355_utr3_3_0_chr22_21621670_f	chr16:17154008-17154077	chr22:21621720-21621789	1.06936	3.02716
UBE2M	UBE2M_NM_003969_utr3_0_0_chr19_58555712_r	chr7:13035240-13035309	chr19:58555714-58555783	1.06233	1.04749
UBE2NL	UBE2NL_NM_001012989_utr3_0_0_chrX_143884563_f	chr5:76232410-76232479	chrX:143884697-143884768	2.14478	2.57847
UBE2NL	UBE2NL_NM_001012989_utr3_0_0_chrX_143884563_f	chr5:76231925-76231994	chrX:143885166-143885235	2.14478	2.91703
UBE2Q1	UBE2Q1_NM_017582_utr3_0_0_chr1_154548575_r	chr3:89782418-89782497	chr1:154550237-154550306	1.20376	2.17301
UBE2R2	UBE2R2_NM_017811_utr3_4_0_chr9_33917238_f	chr4:41191232-41191361	chr9:33917662-33917731	1.27209	1.59766
UBE2S	UBE2S_NM_014501_utr3_0_0_chr19_55401282_r	chr7:4808031-4808103	chr19:55401298-55401367	1.40221	1.94982
UBE2V1	UBE2V1_NM_001032288_utr3_0_0_chr20_50081124_r	chr2:167608655-167608725	chr20:50082268-50082337	1.85033	1.25936
UBE2V1	UBE2V1_NM_001032288_utr3_0_0_chr20_50081124_r	chr2:167608408-167608477	chr20:50081976-50082069	1.85033	2.00856
UBE2Z	UBE2Z_NM_023079_utr3_6_0_chr17_48927135_f	chr11:96049825-96049894	chr17:48927506-48927578	1.27356	1.16204
UBFD1	UBFD1_NM_019116_utr3_6_0_chr16_23570591_f	chr7:122079867-122079936	chr16:23571874-23571948	0.991443	1.16027
UBL5	UBL5_NM_001048241_utr3_4_0_chr19_9830009_f	chr9:20646665-20646745	chr19:9830013-9830084	0.732823	0.524583
UBP1	UBP1_NM_001128160_utr3_0_0_chr3_33388336_r	chr9:113976960-113977029	chr3:33388522-33388592	1.15835	1.45845
UBQLN1	UBQLN1_NM_013438_utr3_0_0_chr9_83659963_r	chr13:58176347-58176416	chr9:83660165-83660237	2.05781	1.10068
UBTF	UBTF_NM_001076683_utr3_0_0_chr17_44205033_r	chr11:102306356-102306425	chr17:44206982-44207057	0.992466	1.22808
UHRF1	UHRF1_NM_001048201_utr3_16_0_chr19_4960804_f	chr17:56322649-56322718	chr19:4961001-4961216	0.681349	0.380648
UNK	UNK_NM_001080419_utr3_15_0_chr17_75824418_f	chr11:116060136-116060205	chr17:75824610-75824682	1.28025	2.6353
UQCRHL	UQCRHL_NM_001089591_utr3_0_0_chr1_15807162_r	chr2:119008602-119008671	chr1:15807164-15807233	0.364792	0.517707
URGCP-MRPS24	URGCP-MRPS24_NM_001204871_utr3_0_0_chr7_43866558_r	chr11:5704662-5704731	chr7:43866912-43866981	2.53176	3.79149
URGCP-MRPS24	URGCP-MRPS24_NM_001204871_utr3_0_0_chr7_43866558_r	chr11:5704523-5704592	chr7:43866773-43866842	2.53176	3.39941
URGCP-MRPS24	URGCP-MRPS24_NM_001204871_utr3_0_0_chr7_43866558_r	chr11:5704448-5704517	chr7:43866698-43866767	2.53176	3.55855
USF2	USF2_NM_001321150_utr3_7_0_chr19_35279257_f	chr7:30946189-30946263	chr19:35279590-35279659	1.49846	1.46439
USP1	USP1_NM_001017415_utr3_8_0_chr1_62450982_f	chr4:98935484-98935553	chr1:62451682-62451751	1.40278	1.30201
USP25	USP25_NM_001283041_utr3_25_0_chr21_15878476_f	chr16:77115902-77115972	chr21:15878834-15878903	1.56378	4.31047
USP34	USP34_NM_014709_utr3_0_0_chr2_61187455_r	chr11:23489337-23489409	chr2:61187874-61187943	4.78927	6.37952
USP34	USP34_NM_014709_utr3_0_0_chr2_61187455_r	chr11:23489544-23489619	chr2:61187668-61187737	4.78927	3.93145
USP5	USP5_NM_001098536_utr3_19_0_chr12_6866078_f	chr6:124815332-124815401	chr12:6866246-6866315	1.098	1.01339
USP7	USP7_NM_001286457_utr3_0_0_chr16_8892094_r	chr16:8689684-8689753	chr16:8892857-8892936	1.85041	3.23802
VAMP1	VAMP1_NM_001297438_utr3_0_0_chr12_6462238_r	chr6:125222062-125222131	chr12:6462275-6462344	1.27314	1.70114
VAMP2	VAMP2_NM_014232_utr3_0_0_chr17_8159147_r	chr11:69090682-69090751	chr17:8160768-8160839	1.7179	2.18304
VAMP2	VAMP2_NM_014232_utr3_0_0_chr17_8159147_r	chr11:69092207-69092277	chr17:8159255-8159324	1.7179	2.87318
VAPA	VAPA_NM_003574_utr3_6_0_chr18_9954212_f	chr17:65580274-65580343	chr18:9954535-9954604	0.862631	4.87346
VAPA	VAPA_NM_003574_utr3_6_0_chr18_9954212_f	chr17:65580132-65580202	chr18:9954677-9954746	0.862631	4.23796
VAPA	VAPA_NM_003574_utr3_6_0_chr18_9954212_f	chr17:65580065-65580134	chr18:9954744-9954814	0.862631	4.72777
VAV3	VAV3_NM_001079874_utr3_0_0_chr1_107571160_r	chr3:109685317-109685386	chr1:107571474-107571543	0.974199	0.5109
VCP	VCP_NM_007126_utr3_0_0_chr9_35056068_r	chr4:42980393-42980462	chr9:35056977-35057048	1.3554	2.19575
VDAC1	VDAC1_NM_003374_utr3_0_0_chr5_133971875_r	chr11:52389313-52389386	chr5:133971926-133971995	1.85108	3.79806
VDAC3	VDAC3_NM_001135694_utr3_9_0_chr8_42405463_f	chr8:22577177-22577246	chr8:42405729-42405799	2.0393	1.66863
VEGFA	VEGFA_NM_001025366_utr3_7_0_chr6_43784563_f	chr17:46017051-46017120	chr6:43786358-43786427	2.43274	3.96794
VGLL4	VGLL4_NM_001128219_utr3_0_0_chr3_11556067_r	chr6:114860936-114861008	chr3:11557155-11557227	2.27362	1.92788
VIM	VIM_NM_003380_utr3_9_0_chr10_17237272_f	chr2:13582630-13582699	chr10:17237387-17237459	2.75204	2.12095
VPS25	VPS25_NM_032353_utr3_5_0_chr17_42779070_f	chr11:101259332-101259401	chr17:42779384-42779455	0.865658	0.575917
VTI1B	VTI1B_NM_006370_utr3_0_0_chr14_67651150_r	chr12:79156282-79156351	chr14:67651173-67651249	0.880979	1.23558
WAPL	WAPL_NM_001318328_utr3_0_0_chr10_86435256_r	chr14:34746007-34746076	chr10:86437154-86437223	2.86383	3.54737
WASF2	WASF2_NM_001201404_utr3_0_0_chr1_27404226_r	chr4:133199078-133199154	chr1:27404778-27404860	1.13138	0.550205
WBP1L	WBP1L_NM_001083913_utr3_3_0_chr10_102813332_f	chr19:46655842-46655917	chr10:102814592-102814670	0.834124	0.466228
WBP2	WBP2_NM_012478_utr3_0_0_chr17_75845699_r	chr11:116078677-116078746	chr17:75845802-75845871	0.629038	1.35656
WDR43	WDR43_NM_015131_utr3_17_0_chr2_28946780_f	chr17:71657798-71657868	chr2:28946901-28946970	1.42965	1.87382
WDR5	WDR5_NM_017588_utr3_13_0_chr9_134157994_f	chr2:27536386-27536455	chr9:134159821-134159890	0.35285	0.532029
WDTC1	WDTC1_NM_001276252_utr3_15_0_chr1_27306384_f	chr4:133292471-133292540	chr1:27308166-27308237	1.12841	3.1096
WEE1	WEE1_NM_001143976_utr3_10_0_chr11_9588603_f	chr7:110143011-110143082	chr11:9589500-9589569	2.09287	2.20132
WIPF1	WIPF1_NM_001077269_utr3_0_0_chr2_174559574_r	chr2:73431017-73431086	chr2:174561047-174561116	0.859613	0.626134
WIPF1	WIPF1_NM_001077269_utr3_0_0_chr2_174559574_r	chr2:73430313-73430384	chr2:174560283-174560353	0.859613	1.55977
WRNIP1	WRNIP1_NM_020135_utr3_6_0_chr6_2785283_f	chr13:32822471-32822542	chr6:2785608-2785678	1.35708	1.84311
WSB1	WSB1_NM_015626_utr3_8_0_chr17_27312370_f	chr11:79240218-79240290	chr17:27312380-27312450	1.12189	1.03292
WSB2	WSB2_NM_001278557_utr3_0_0_chr12_118032691_r	chr5:117378354-117378423	chr12:118033108-118033184	0.581833	0.974545
WTAP	WTAP_NM_001270531_utr3_7_0_chr6_159755612_f	chr17:12966795-12966864	chr6:159756246-159756315	3.26514	5.49236
XBP1	XBP1_NM_001079539_utr3_0_0_chr22_28794560_r	chr11:5525585-5525663	chr22:28794778-28794847	0.983631	2.63896
XBP1	XBP1_NM_001079539_utr3_0_0_chr22_28794560_r	chr11:5525819-5525888	chr22:28794561-28794630	0.983631	0.486571
XIAP	XIAP_NM_001167_utr3_6_0_chrX_123907182_f	chrX:42107352-42107421	chrX:123909920-123909994	0.714882	0.640447
XPO1	XPO1_NM_003400_utr3_0_0_chr2_61477934_r	chr11:23296910-23296979	chr2:61477968-61478037	3.89353	5.23812
XPOT	XPOT_NM_007235_utr3_24_0_chr12_64448132_f	chr10:121589775-121589844	chr12:64448472-64448543	1.58527	1.25792
YBX1	YBX1_NM_004559_utr3_7_0_chr1_42701981_f	chr4:119278243-119278314	chr1:42702031-42702100	1.12204	4.5715
YBX1	YBX1_NM_004559_utr3_7_0_chr1_42701981_f	chr4:119278103-119278184	chr1:42702159-42702228	1.12204	4.31732
YBX1	YBX1_NM_004559_utr3_7_0_chr1_42701981_f	chr4:119277984-119278053	chr1:42702278-42702348	1.12204	4.44379
YBX3	YBX3_NM_001145426_utr3_0_0_chr12_10699077_r	chr6:131364989-131365058	chr12:10699233-10699303	2.08682	1.97796
YBX3	YBX3_NM_001145426_utr3_0_0_chr12_10699077_r	chr6:131364845-131364914	chr12:10699077-10699148	2.08682	2.87703
YEATS4	YEATS4_NM_001300950_utr3_4_0_chr12_69390317_f	chr10:117215347-117215416	chr12:69390592-69390662	0.525493	0.569951
YIPF3	YIPF3_NM_015388_utr3_0_0_chr6_43511827_r	chr17:46251831-46251900	chr6:43511969-43512038	1.02651	0.702721
YLPM1	YLPM1_NM_019589_utr3_20_0_chr14_74835775_f	chr12:85070375-85070445	chr14:74836045-74836120	1.13858	3.04597
YPEL5	YPEL5_NM_001127399_utr3_3_0_chr2_30158844_f	chr17:72848866-72848935	chr2:30158907-30158976	1.65107	3.17014
YTHDF3	YTHDF3_NM_001277813_utr3_5_0_chr8_63209707_f	chr3:16216143-16216212	chr8:63211901-63211970	2.63944	1.1231
YWHAE	YWHAE_NM_006761_utr3_0_0_chr17_1344540_r	chr11:75765508-75765577	chr17:1344540-1344609	3.57343	6.54963
YWHAQ	YWHAQ_NM_006826_utr3_0_0_chr2_9583967_r	chr12:21390663-21390732	chr2:9584602-9584672	2.57376	3.35413
YWHAZ	YWHAZ_NM_001135699_utr3_0_0_chr8_100918576_r	chr15:36771032-36771101	chr8:100918978-100919055	2.50166	1.33799
YY1	YY1_NM_003403_utr3_4_0_chr14_100277601_f	chr12:108816124-108816193	chr14:100278079-100278148	2.80949	4.22135
ZBTB44	ZBTB44_NM_001301098_utr3_0_0_chr11_130226679_r	chr9:31074941-31075010	chr11:130227553-130227627	1.0473	1.229
ZC3H11A	ZC3H11A_NM_001319238_utr3_19_0_chr1_203852400_f	chr1:133621064-133621134	chr1:203852818-203852888	1.3625	1.59028
ZC3H15	ZC3H15_NM_018471_utr3_9_0_chr2_186508734_f	chr2:83664461-83664530	chr2:186509193-186509263	1.66012	1.29135
ZC3H18	ZC3H18_NM_001294340_utr3_18_0_chr16_88631300_f	chr8:122416741-122416811	chr16:88631355-88631424	1.32064	2.3935
ZC3H4	ZC3H4_NM_015168_utr3_0_0_chr19_47064190_r	chr7:16437398-16437467	chr19:47064413-47064483	0.692731	2.95777
ZC3H4	ZC3H4_NM_015168_utr3_0_0_chr19_47064190_r	chr7:16437606-16437678	chr19:47064204-47064273	0.692731	1.66796
ZDHHC16	ZDHHC16_NM_001287803_utr3_11_0_chr10_97456892_f	chr19:41944025-41944094	chr10:97457292-97457362	1.02142	1.7493
ZDHHC20	ZDHHC20_NM_001286638_utr3_0_0_chr13_21372571_r	chr14:57835392-57835461	chr13:21375356-21375430	0.652549	0.294647
ZFAND5	ZFAND5_NM_001102420_utr3_0_0_chr9_72351425_r	chr19:21281783-21281854	chr9:72354639-72354708	1.22095	2.94702
ZFC3H1	ZFC3H1_NM_144982_utr3_0_0_chr12_71609601_r	chr10:115432088-115432157	chr12:71610304-71610373	3.54788	3.26864
ZFP36	ZFP36_NM_003407_utr3_1_0_chr19_39408700_f	chr7:28376896-28376965	chr19:39409210-39409279	1.01182	1.8529
ZFP36L1	ZFP36L1_NM_001244698_utr3_0_0_chr14_68787655_r	chr12:80108444-80108513	chr14:68788358-68788427	4.09946	6.08025
ZFP36L1	ZFP36L1_NM_001244698_utr3_0_0_chr14_68787655_r	chr12:80108246-80108315	chr14:68788156-68788228	4.09946	5.90005
ZFP36L2	ZFP36L2_NM_006887_utr3_0_0_chr2_43222402_r	chr17:84184583-84184652	chr2:43223109-43223184	3.16294	3.67564
ZMAT2	ZMAT2_NM_144723_utr3_5_0_chr5_140705757_f	chr18:36798534-36798603	chr5:140706288-140706358	1.17319	1.34485
ZMAT3	ZMAT3_NM_022470_utr3_0_0_chr3_179017225_r	chr3:32334866-32334935	chr3:179017298-179017371	0.651881	1.95297
ZMIZ1	ZMIZ1_NM_020338_utr3_24_0_chr10_79312750_f	chr14:25666361-25666430	chr10:79316139-79316210	1.58342	2.6359
ZMYND11	ZMYND11_NM_001202464_utr3_13_0_chr10_252471_f	chr13:9685334-9685406	chr10:254042-254133	3.26202	0.931092
ZNF131	ZNF131_NM_001297548_utr3_6_0_chr5_43175134_f	chr13:119765287-119765356	chr5:43176158-43176227	1.8192	3.8757
ZNF148	ZNF148_NM_021964_utr3_0_0_chr3_125225669_r	chr16:33501157-33501226	chr3:125228363-125228432	2.0851	3.50969
ZNF207	ZNF207_NM_001032293_utr3_10_0_chr17_32369760_f	chr11:80395627-80395697	chr17:32369836-32369905	4.60922	4.14618
ZNF207	ZNF207_NM_001032293_utr3_10_0_chr17_32369760_f	chr11:80395814-80395884	chr17:32370022-32370091	4.60922	5.72074
ZNF207	ZNF207_NM_001032293_utr3_10_0_chr17_32369760_f	chr11:80396135-80396204	chr17:32370334-32370403	4.60922	4.61619
ZNF281	ZNF281_NM_001281293_utr3_0_0_chr1_200404947_r	chr1:136629672-136629741	chr1:200405252-200405321	2.53851	1.98544
ZNF512B	ZNF512B_NM_020713_utr3_0_0_chr20_63956704_r	chr2:181584389-181584458	chr20:63959431-63959507	0.44524	0.169779
ZNF512B	ZNF512B_NM_020713_utr3_0_0_chr20_63956704_r	chr2:181583503-181583572	chr20:63958410-63958483	0.44524	1.25601
ZNF512B	ZNF512B_NM_020713_utr3_0_0_chr20_63956704_r	chr2:181583112-181583181	chr20:63957896-63957972	0.44524	0.279006
ZNF589	ZNF589_NM_016089_utr3_3_0_chr3_48268787_f	chr17:15544219-15544288	chr3:48269377-48269446	0.740806	0.972743
ZNF598	ZNF598_NM_178167_utr3_0_0_chr16_1997652_r	chr17:24681474-24681549	chr16:1998151-1998220	0.820916	0.552729
ZNF622	ZNF622_NM_033414_utr3_0_0_chr5_16451519_r	chr15:25997349-25997418	chr5:16451523-16451592	0.497449	0.744843
ZNF655	ZNF655_NM_001009960_utr3_2_0_chr7_99573585_f	chr5:145246205-145246274	chr7:99575101-99575170	0.621908	0.673414
ZNRF1	ZNRF1_NM_032268_utr3_4_0_chr16_75107733_f	chr8:111622928-111622997	chr16:75107885-75107955	0.837868	1.37704
