# Supplementary material for: GCLiPP: global crosslinking and protein purification method for constructing high-resolution occupancy maps for RNA binding proteins
Source: Genome Biol. 2023 Dec 7;24:281. doi: 10.1186/s13059-023-03125-2 (PMC10701951; doi:10.1186/s13059-023-03125-2)
Supplement: Supplementary file 4 — Additional file 4:Table S4. Genes with biochemically shared GCLiPP peaks in 3’UTRs identified through Metascape. [file 13059_2023_3125_MOESM4_ESM.xlsx]

## Sheet: Input gene lists
Table S4.	Genes with biochemically shared GCLiPP peaks in 3’UTRs identified through Metascape.
SHARED	_BACKGROUND
ABHD17B	NOC2L
ABR	TNFRSF4
ACIN1	SDF4
ACTB	B3GALT6
ACTG1	ACAP3
ACTR10	DVL1
ACTR1A	AURKAIP1
ACTR3	CCNL2
ADAM17	MRPL20
ADAR	ATAD3A
ADD1	SSU72
ADIPOR2	CDK11B
ADPGK	SLC35E2B
ADSS	CDK11A
AES	SLC35E2
AFTPH	NADK
AGO1	GNB1
AGO2	FAAP20
AGPAT1	SKI
AIM1	RER1
AK2	PANK4
AKT2	KCNAB2
ALCAM	RPL22
ALKBH5	ICMT
ALKBH6	ACOT7
ANAPC16	PHF13
ANKRD11	DNAJC11
ANP32A	PARK7
ANP32B	RERE
ANP32E	ENO1
AP1AR	SPSB1
AP2B1	SLC25A33
APBB3	TMEM201
API5	CLSTN1
ARF3	CTNNBIP1
ARF4	LZIC
ARF6	UBE4B
ARFGAP3	PGD
ARFGEF1	DFFA
ARGLU1	TARDBP
ARHGAP1	SRM
ARHGAP9	EXOSC10
ARHGDIA	MAD2L2
ARHGDIB	KIAA2013
ARHGEF7	MFN2
ARL5A	EFHD2
ARL8A	PLEKHM2
ARPC2	UQCRHL
ARRB2	SPEN
ATF4	SZRD1
ATG3	NECAP2
ATP13A1	ATP13A2
ATP2A3	SDHB
ATP2B4	RCC2
ATP5A1	IFFO2
ATP5C1	EMC1
ATP5G2	MRTO4
ATP5G3	AKR7A2
ATP5J2	CAPZB
ATP5SL	MINOS1
ATP6V0E1	CAMK2N1
ATP6V1B2	MUL1
ATP6V1H	DDOST
ATRX	HP1BP3
ATXN10	ECE1
ATXN7L3B	USP48
B4GALT1	CDC42
BAP1	KDM1A
BAZ1A	HNRNPR
BCL11B	E2F2
BCL2L1	ID3
BCL2L2-PABPN1	RPL11
BDH2	PITHD1
BECN1	LYPLA2
BEND4	GALE
BICD2	PNRC2
BIRC6	SRSF10
BLMH	SRRM1
BNIP3	CLIC4
BRD4	RUNX3
BRIX1	SYF2
BTBD10	RSRP1
BTG1	TMEM50A
C11orf31	SEPN1
C18orf32	MTFR1L
C19orf70	STMN1
C1orf122	PDIK1L
C20orf27	SH3BGRL3
C5orf24	HMGN2
C7orf26	RPS6KA1
C7orf43	ARID1A
C7orf55-LUC7L2	ZDHHC18
C9orf142	NUDC
C9orf16	SLC9A1
CALM2	WDTC1
CALR	TMEM222
CALU	SYTL1
CAMK2N1	WASF2
CAP1	AHDC1
CAPN1	STX12
CAPNS1	PPP1R8
CAPZB	RPA2
CBFB	EYA3
CBLL1	DNAJC8
CCDC85B	ATPIF1
CCNK	PHACTR4
CCNL2	RCC1
CCNT1	TAF12
CCT8	YTHDF2
CD3D	EPB41
CD3E	SRSF4
CD3G	LAPTM5
CD69	PUM1
CDC37L1	SNRNP40
CDC42SE1	ZCCHC17
CDC42	PEF1
CDCA4	PTP4A2
CDH8	KHDRBS1
CDIPT	KPNA6
CDK16	TXLNA
CDK17	TMEM234
CDK6	EIF3I
CDK9	LCK
CDKN2D	HDAC1
CDV3	MARCKSL1
CELF1	BSDC1
CELF2	RBBP4
CENPA	YARS
CENPM	S100PBP
CEP170	RNF19B
CEP250	AK2
CERS2	ZNF362
CHCHD2	PHC2
CHD2	SMIM12
CHD4	SFPQ
CHD8	ZMYM4
CHMP4B	NCDN
CHST2	PSMB2
CHTOP	CLSPN
CIB1	AGO1
CIRBP	TRAPPC3
CITED2	MAP7D1
CLEC2D	THRAP3
CLINT1	STK40
CLPTM1L	MEAF6
CLTA	SNIP1
CLTC	YRDC
CMIP	C1ORF122
CNIH1	MTF1
CNOT2	INPP5B
CNOT7	SF3A3
COG2	FHL3
COG4	UTP11
COMMD7	AKIRIN1
COPS2	NDUFS5
COPS4	MACF1
COPZ1	PABPC4
CORO1A	PPIE
CORO1C	TRIT1
COX7A2L	CAP1
COX7A2	PPT1
COX8A	ZMPSTE24
CREB1	SMAP2
CRTC2	RIMS3
CSNK1A1	NFYC
CSNK1D	CTPS1
CSNK2A1	HIVEP3
CSNK2B	FOXJ3
CSRNP1	PPIH
CSRP1	YBX1
CSTF1	ZNF691
CS	SLC2A1
CTC1	EBNA1BP2
CTNNA1	ELOVL1
CTSD	ATP6V0B
CYC1	ERI3
CYFIP2	RNF220
CYSTM1	RPS8
DAP	PRDX1
DAZAP2	AKR1A1
DBNL	NASP
DCAF11	GPBP1L1
DCAF8	LRRC41
DCAKD	UQCRH
DCTN3	MKNK1
DDIT4	ATPAF1
DDT	EFCAB14
DDX17	CMPK1
DDX39B	RNF11
DDX3X	EPS15
DDX41	OSBPL9
DDX5	TXNDC12
DDX6	BTF3L4
DEDD	CC2D1B
DEGS1	PRPF38A
DGAT1	SCP2
DGKZ	C1ORF123
DHPS	MAGOH
DIAPH1	LRP8
DLG4	NDC1
DNAJC8	LRRC42
DNAL4	TMEM59
DNLZ	MRPL37
DNM2	SSBP3
DPY19L1	TTC4
DTD2	DHCR24
DUSP6	USP24
DYNLL2	MYSM1
DYNLT1	NFIA
E2F3	USP1
E2F8	PGM1
ECE2	JAK1
ECHDC1	AK4
EDF1	MIER1
EEF1A1	SLC35D1
EEF1D	SERBP1
EI24	SRSF11
EID1	ANKRD13C
EIF1B	ZRANB2
EIF3L	RABGGTB
EIF4A1	ZZZ3
EIF4E2	FUBP1
EIF4EBP2	PRKACB
EIF4ENIF1	RPF1
EIF4G1	GNG5
EIF4G2	BCL10
ELMO1	ZNHIT6
ELOF1	SH3GLB1
ELOVL1	SEP15
ERBIN	LMO4
ERI3	PKN2
ERP29	GTF2B
ETF1	RBMXL1
ETS1	LRRC8C
EVL	LRRC8D
EWSR1	ZNF326
EXOSC1	ZNF644
EXOSC8	CDC7
EZH2	RPL5
FAAP100	MTF2
FADS1	TMED5
FAM102A	GCLM
FAM120A	PTBP2
FAM219B	SLC35A3
FAM49B	MFSD14A
FAM60A	DBT
FAM91A1	SLC30A7
FANCG	PRMT6
FASN	VAV3
FBRS	FAM102B
FBXO11	PRPF38B
FBXO33	TMEM167B
FEM1B	SARS
FERMT3	PSMA5
FKBP4	CYB561D1
FKBP5	GNAI3
FKBP8	AMPD2
FLAD1	AHCYL1
FMR1	RBM15
FNDC3A	LAMTOR5
FOXJ3	CD53
FOXP1	DRAM2
FOXP4	CEPT1
FTSJ3	WDR77
FUNDC2	ATP5F1
FXR2	RAP1A
FYB	CAPZA1
G3BP2	SLC16A1
G6PC3	RSBN1
GATA3	PTPN22
GATAD2B	HIPK1
GEMIN4	TRIM33
GHITM	BCAS2
GID8	NRAS
GLYR1	CSDE1
GM2A	SIKE1
GNAI2	ATP1A1
GNAS	TTF2
GNB1	MAN1A2
GNB2	FAM46C
GOLPH3	GDAP2
GPR89A	WARS2
GPR89B	PHGDH
GPSM3	NOTCH2
GRB2	SEC22B
GRWD1	PPIAL4A
GSK3A	GPR89A
GSK3B	RNF115
GTF2A2	RBM8A
GTF3A	PRKAB2
H2AFZ	GPR89B
H3F3A	PPIAL4C
H3F3B	HIST2H2BF
H3F3C	HIST2H3D
HACD3	HIST2H4B
HARS	HIST2H3A
HCFC1	HIST2H2AA4
HCLS1	HIST2H2AC
HDLBP	SV2A
HECTD1	SF3B4
HGS	PLEKHO1
HIGD2A	ANP32E
HIPK3	APH1A
HLA-B	MRPS21
HM13	PRPF3
HMG20B	MCL1
HMGB1	ENSA
HMGB2	ARNT
HMGCS1	CERS2
HMGN5	CDC42SE1
HMGXB4	MLLT11
HMMR	TNFAIP8L2-SCNM1
HNRNPA1L2	VPS72
HNRNPA3	PIP5K1A
HNRNPAB	PSMD4
HNRNPDL	PI4KB
HNRNPD	RFX5
HNRNPF	PSMB4
HNRNPH1	SNX27
HNRNPK	MRPL9
HNRNPL	S100A10
HNRNPM	S100A4
HNRNPUL1	CHTOP
HNRNPU	GATAD2B
HSD17B10	DENND4B
HSP90AB1	CRTC2
HSPA5	SLC39A1
HSPE1	JTB
HSPH1	RPS27
HUWE1	TPM3
HYPK	C1ORF43
IER3	UBAP2L
IFRD2	HAX1
IFT20	ATP8B2
IGF2BP3	UBE2Q1
IKZF1	ADAR
IKZF2	PMVK
IMMT	PBXIP1
INCENP	PYGO2
ING1	SHC1
INO80E	CKS1B
INPP4A	FLAD1
INSIG1	SLC50A1
INTS4	DPM3
IP6K1	MTX1
IPO7	FAM189B
IRF1	SCAMP3
ITGAL	CLK2
ITGB1	FDPS
ITM2B	RUSC1
ITM2C	ASH1L
JAK1	MSTO1
KANSL1	YY1AP1
KAT6A	DAP3
KCMF1	RIT1
KCNAB2	KIAA0907
KDELR1	ARHGEF2
KDM2A	SSR2
KEAP1	UBQLN4
KHDRBS1	SLC25A44
KIAA1715	PMF1
KIF18B	SMG5
KIF21B	TMEM79
KLF16	CCT3
KLHDC3	MEF2D
KMT2D	NAXE
KMT2E	GPATCH4
KPNA1	ISG20L2
KPNA6	MRPL24
KRAS	HDGF
LARP1	PRCC
LARP4B	SH2D2A
LARP4	TAGLN2
LASP1	PIGM
LCK	IGSF8
LCP1	PEA15
LCP2	DCAF8
LDHA	PEX19
LEF1	COPA
LEMD2	NCSTN
LENG8	SLAMF6
LIMD2	CD84
LMO4	LY9
LOC441155	USF1
LRRC59	ARHGAP30
LSM12	PFDN2
LTA4H	DEDD
LTA	UFC1
LTB	B4GALT3
LUC7L3	NDUFS2
LUC7L	TOMM40L
LUZP6	SDHC
LYPLA2	ATF6
MACF1	UHMK1
MAFG	UAP1
MANF	NUF2
MAP2K3	MGST3
MAP4K2	ALDH9A1
MAP7D1	TMCO1
MAPK14	POGK
MAPK1	TADA1
MAPK6	POU2F1
MAPRE1	CD247
MAPRE2	CREG1
MARCH5	RCSD1
MAT2A	MPC2
MATR3	TIPRL
MAX	SELL
MAZ	PRRC2C
MBD2	VAMP4
MBNL1	PIGC
MCL1	SUCO
MCM2	PRDX6
MCM7	KLHL20
MCMBP	CACYBP
MDN1	FAM20B
MEA1	ABL2
MED28	SOAT1
MEMO1	TOR1AIP2
MEX3C	TOR1AIP1
MFSD14B	QSOX1
MGAT2	ACBD6
MIA3	XPR1
MID1IP1	STX6
MIDN	GLUL
MKNK2	DHX9
MLLT11	SMG7
MLLT6	ARPC5
MLX	RNF2
MORF4L1	IVNS1ABP
MORF4L2	UCHL5
MPP1	CDC73
MRE11A	ZBTB41
MRFAP1	DENND1B
MSL2	NEK7
MSN	PTPRC
MTDH	ZNF281
MTF2	KIF21B
MTHFS	TMEM9
MTMR6	CSRP1
MTRNR2L8	IPO9
MTRNR2L9	ARL8A
NAA15	PTPN7
NAA50	UBE2T
NAB1	KDM5B
NAB2	RABIF
NABP2	KLHL12
NACA	ADIPOR1
NAP1L1	TMEM183A
NCDN	BTG2
NDEL1	ATP2B4
NDFIP1	ZC3H11A
NDUFA10	SNRPE
NDUFA12	PPP1R15B
NDUFAB1	MDM4
NDUFB11	RBBP5
NDUFB3	ELK4
NDUFB4	NUCKS1
NDUFB9	SLC41A1
NDUFS2	SRGAP2
NDUFS4	RASSF5
NEDD4	EIF2D
NEMP1	MAPKAPK2
NF1	YOD1
NFAT5	TRAF3IP3
NFIL3	RCOR3
NFKBIL1	NEK2
NHP2	LPGAT1
NME1	INTS7
NONO	PPP2R5A
NOP10	BATF3
NPLOC4	NSL1
NPM1	FLVCR1
NRN1	ANGEL2
NT5C3A	RPS6KC1
NUCB1	SMYD2
NUCKS1	GPATCH2
NUDCD2	RRP15
NUDC	EPRS
NUP153	IARS2
NUP210	MIA3
NUP98	AIDA
NUTF2	BROX
NXF1	FBXO28
OGFR	DEGS1
OGT	CNIH4
OLA1	WDR26
ORAI1	LBR
OST4	SRP9
OTUD5	PYCR2
P4HA1	H3F3A
PA2G4	ACBD3
PAF1	PARP1
PAK2	ITPKB
PAPD5	ARF1
PARP9	MRPL55
PCBP1	GUK1
PCBP2	TRIM11
PDAP1	HIST3H2A
PDCD10	HIST3H2BB
PDDC1	RNF187
PDE7A	TAF5L
PDIA3	GALNT2
PDIA6	COG2
PDRG1	GNPAT
PEA15	EXOC8
PFDN2	EGLN1
PFN1	TSNAX
PGD	IRF2BP2
PGK1	TOMM20
PHB	ARID4B
PHC1	GGPS1
PHF1	ERO1B
PHIP	LGALS8
PHKG2	MTR
PICALM	CHML
PIN1	CEP170
PITPNC1	ZBTB18
PLD3	ADSS
PLEKHO1	DESI2
PNISR	HNRNPU
PNN	SMYD3
POLR2A	AHCTF1
POLR2J	ZNF496
POLR3D	SH3BP5L
PPIB	ZMYND11
PPP1R12C	LARP4B
PPP1R14B	GTPBP4
PPP1R16B	IDI1
PPP1R2	PFKP
PPP1R37	KLF6
PPP2R4	GDI2
PPP2R5C	RBM17
PPP3CB	PFKFB3
PPP3R1	PRKCQ
PPP4R3A	ATP5C1
PPP6C	GATA3
PPP6R1	CELF2
PPT1	NUDT5
PRC1	CAMK1D
PRDX5	MCM10
PRKAB1	SEPHS1
PRKAR2A	PRPF18
PRKCH	HSPA14
PRMT1	DCLRE1C
PRMT5	FAM188A
PROSC	TRDMT1
PRPF3	VIM
PRPF40A	STAM
PRPF4B	ARL5B
PRPF8	MLLT10
PRR13	COMMD3
PRRC2C	COMMD3-BMI1
PSEN1	PIP4K2A
PSIP1	ABI1
PSMA2	YME1L1
PSMA3	RAB18
PSMA4	WAC
PSMA5	ZEB1
PSMA6	KIF5B
PSMB2	EPC1
PSMB6	ITGB1
PSMD11	CUL2
PSMD7	CREM
PSME1	CCNY
PSME3	HNRNPF
PSMF1	ZNF22
PTBP1	TIMM23
PTK2B	NCOA4
PTMS	CSTF2T
PTP4A2	UBE2D1
PTPRC	TFAM
PTTG1IP	CCDC6
PURA	CDK1
QKI	ARID5B
R3HDM1	ADO
RAB1B	EGR2
RAB21	JMJD1C
RAB35	REEP3
RAB4B	HNRNPH3
RAB5A	CCAR1
RAB6A	DDX21
RAB6C	SRGN
RAB8B	VPS26A
RABGAP1	HK1
RABL6	TYSND1
RAC2	SAR1A
RAD23A	PPA1
RAE1	EIF4EBP2
RALY	SGPL1
RANBP1	C10ORF54
RANBP3	PSAP
RANBP9	ANAPC16
RANGAP1	DDIT4
RAP1A	DNAJB12
RAP1B	MICU1
RARA	MCU
RASGRP1	P4HA1
RASSF1	DNAJC9
RBBP4	ANXA7
RBBP6	PPP3CB
RBBP7	SEC24C
RBM15	NDST2
RBM25	CAMK2G
RBM27	VCL
RBM33	AP3M1
RBPJ	ADK
RCC2	SAMD8
RCOR3	VDAC2
RER1	RPS24
REV3L	ZMIZ1
RGS10	PPIF
RHEB	EIF5AL1
RHOF	ANXA11
RHOG	FAM213A
RIC8A	TSPAN14
RIN3	GHITM
RNASEH2C	CCSER2
RNF115	WAPL
RNF220	GLUD1
RNF38	MINPP1
RNF40	ATAD1
RNF4	PTEN
ROCK1	STAMBPL1
RPA1	LIPA
RPL10	PCGF5
RPL31	TNKS2
RPS24	BTAF1
RPS29	MARCH5
RPS3A	KIF11
RSRP1	EXOC6
RTF1	CEP55
RUNX1	NOC3L
RUNX3	PDLIM1
S100A10	ALDH18A1
SACM1L	ZNF518A
SARS2	TM9SF3
SATB1	LCOR
SCAMP2	ARHGAP19
SCAMP3	RRP12
SCD	PGAM1
SDHA	EXOSC1
SEC24C	ZDHHC16
SEC61A1	MMS19
SEC63	PI4K2A
SEMA7A	MARVELD1
SENP6	ZFYVE27
SEP15	R3HCC1L
SEPT1	COX15
SEPT7	CHUK
SEPT9	BLOC1S2
SERBP1	SCD
SERF2	NDUFB8
SETD5	HIF1AN
SET	SLF2
SF1	SFXN3
SF3B1	FBXW4
SFPQ	NPM3
SGPL1	MGEA5
SH3BP5L	C10ORF76
SHISA5	LDB1
SKAP1	PPRC1
SKP1	NOLC1
SLC25A10	NFKB2
SLC25A12	CUEDC2
SLC25A5	MFSD13A
SLC2A1	ACTR1A
SLC35B1	TRIM8
SLC38A1	ARL3
SLC39A14	SFXN2
SLC39A1	WBP1L
SLC39A6	BORCS7
SLC39A8	PCGF6
SLC7A5	USMG5
SMAP2	OBFC1
SMARCA5	SLK
SMARCC2	SFR1
SMG1	ITPRIP
SMG7	XPNPEP1
SMIM12	SMNDC1
SMS	DUSP5
SMYD3	SMC3
SNF8	SHOC2
SNRPA	ZDHHC6
SNRPC	NHLRC2
SNRPG	ABLIM1
SNX27	FAM160B1
SNX3	TRUB1
SOD1	SHTN1
SON	CACUL1
SP100	EIF3A
SPSB1	PRDX3
SPTAN1	RGS10
SPTBN1	TIAL1
SRF	MCMBP
SRP72	SEC23IP
SRRM2	RPL21
SRSF10	BUB3
SRSF2	OAT
SRSF3	FAM53B
SRSF4	EDRF1
SRSF6	BCCIP
SRSF9	PTPRE
SSBP2	MGMT
SSBP3	GLRX3
SSBP4	BNIP3
SSR1	STK32C
SSR3	ECHS1
ST13	BET1L
ST3GAL1	RIC8A
ST3GAL4	PSMD13
STARD4	IFITM1
STAT1	IFITM3
STAT3	SIGIRR
STIM1	RNH1
STK24	HRAS
STK40	TALDO1
STRN3	PDDC1
STT3B	SLC25A22
SUB1	RPLP2
SUMO1	PNPLA2
SUPT16H	CD151
SUPT4H1	POLR2L
SURF6	TOLLIP
SYNCRIP	MOB2
SZRD1	CTSD
TAF15	LSP1
TAF5L	CD81
TAGLN2	TSSC4
TARDBP	NAP1L4
TATDN2	NUP98
TBC1D20	PGAP2
TBCA	RHOG
TBL1XR1	STIM1
TBPL1	RRM1
TBRG1	TRIM21
TCEA1	TIMM10B
TDG	TAF10
TECR	TPP1
TERF2	EIF3F
TEX261	TMEM9B
TFDP1	DENND5A
TFRC	TMEM41B
TGFBR2	IPO7
TGOLN2	WEE1
THRAP3	MTRNR2L8
THUMPD1	RNF141
TIA1	CTR9
TIAL1	EIF4G2
TIMM50	USP47
TLK2	BTBD10
TM9SF2	FAR1
TMBIM6	RRAS2
TMED10	COPB1
TMED7	PSMA1
TMEM107	PDE3B
TMEM128	C11ORF58
TMEM134	RPS13
TMEM167B	GTF2H1
TMEM214	LDHA
TNFAIP8	TSG101
TNKS2	SPTY2D1
TNPO3	E2F8
TNRC6A	CCDC34
TOP1	LIN7C
TPI1	ARL14EP
TPM4	CSTF3
TPP2	HIPK3
TRA2B	CD59
TRAM1	CAPRIN1
TRAPPC3	NAT10
TRIM8	TRIM44
TRIOBP	COMMD9
TRIP12	TRAF6
TSG101	API5
TSHZ1	TTC17
TSPYL1	HSD17B12
TTC14	ALKBH3
TTC39C	CD82
TTC4	TP53I11
TTLL4	PHF21A
TWF2	DGKZ
TXLNA	AMBRA1
U2AF1L4	ATG13
U2AF2	ARHGAP1
UAP1	ARFGAP2
UBA2	MADD
UBALD2	SLC39A13
UBB	PSMC3
UBE2A	CELF1
UBE2B	PTPMT1
UBE2D3	NDUFS3
UBE2E3	MTCH2
UBE2G1	FNBP4
UBE2J1	NUP160
UBE2L3	SSRP1
UBE2M	SLC43A3
UBE2NL	TIMM10
UBE2Q1	MED19
UBE2R2	TMX2
UBE2S	C11ORF31
UBE2V1	LPXN
UBE2Z	ZFP91
UBFD1	OSBP
UBL5	PATL1
UBP1	MRPL16
UBQLN1	CCDC86
UBTF	PRPF19
UHRF1	TMEM109
UNK	CD6
UQCRHL	CD5
URGCP-MRPS24	VPS37C
USF2	DDB1
USP1	CYB561A3
USP25	TMEM138
USP34	CPSF7
USP5	TMEM258
USP7	FEN1
VAMP1	FADS1
VAMP2	FADS2
VAPA	FTH1
VAV3	INCENP
VCP	ASRGL1
VDAC1	EEF1G
VDAC3	MTA2
VEGFA	B3GAT3
VGLL4	GANAB
VIM	C11ORF98
VPS25	LBHD1
VTI1B	UBXN1
WAPL	BSCL2
WASF2	HNRNPUL2
WBP1L	POLR2G
WBP2	TMEM223
WDR43	NXF1
WDR5	STX5
WDTC1	WDR74
WEE1	SLC3A2
WIPF1	ATL3
WRNIP1	RTN3
WSB1	C11ORF95
WSB2	C11ORF84
WTAP	MARK2
WTH3DI	COX8A
XBP1	OTUB1
XIAP	MACROD1
XPO1	STIP1
XPOT	FERMT3
YBX1	VEGFB
YBX3	FKBP2
YEATS4	PPP1R14B
YIPF3	PLCB3
YLPM1	BAD
YPEL5	ESRRA
YTHDF3	TRMT112
YWHAE	PRDX5
YWHAQ	RPS6KA4
YWHAZ	SF1
YY1	MAP4K2
ZBTB44	EHD1
ZC3H11A	ARL2
ZC3H15	CDCA5
ZC3H18	ZFPL1
ZC3H4	VPS51
ZDHHC16	ZNHIT2
ZDHHC20	FAU
ZFAND5	MRPL49
ZFC3H1	SYVN1
ZFP36L1	CAPN1
ZFP36L2	POLA2
ZFP36	DPF2
ZMAT2	FRMD8
ZMAT3	SCYL1
ZMIZ1	FAM89B
ZMYND11	EHBP1L1
ZNF131	MAP3K11
ZNF148	RELA
ZNF207	RNASEH2C
ZNF281	CFL1
ZNF512B	MUS81
ZNF589	FIBP
ZNF598	CCDC85B
ZNF622	DRAP1
ZNF655	EIF1AD
ZNRF1	BANF1
	SF3B2
	KLC2
	RAB1B
	BRMS1
	MRPL11
	RBM14
	RBM14-RBM4
	RBM4
	RCE1
	KDM2A
	GRK2
	POLD4
	PPP1CA
	TBC1D10C
	RPS6KB2
	PTPRCAP
	CORO1B
	TMEM134
	AIP
	CDK2AP2
	GSTP1
	NDUFV1
	NUDT8
	CHKA
	PPP6R3
	CPT1A
	DHCR7
	NUMA1
	LAMTOR1
	ANAPC15
	INPPL1
	ARAP1
	FAM168A
	RAB6A
	MRPL48
	UCP2
	PPME1
	POLD3
	RNF169
	SPCS2
	NEU3
	ARRB1
	RPS3
	UVRAG
	THAP12
	EMSY
	ACER3
	CLNS1A
	RSF1
	INTS4
	NDUFC2
	ALG8
	CREBZF
	PICALM
	EED
	TMEM135
	CHORDC1
	SLC36A4
	SMCO4
	ANKRD49
	SRSF8
	FAM76B
	MTMR2
	BIRC3
	TMEM123
	DCUN1D5
	MSANTD4
	AASDHPPT
	CUL5
	ACAT1
	FDX1
	POU2AF1
	PPP2R1B
	C11ORF1
	DLAT
	C11ORF57
	SDHD
	PTS
	ZW10
	RBM7
	REXO2
	ZPR1
	PAFAH1B2
	SIDT2
	FXYD6-FXYD2
	MPZL3
	CD3E
	CD3D
	CD3G
	UBE4A
	ATP5L
	KMT2A
	IFT46
	ARCN1
	DDX6
	RPS25
	TRAPPC4
	HYOU1
	H2AFX
	DPAGT1
	C2CD2L
	CBL
	RNF26
	THY1
	ARHGEF12
	SC5D
	UBASH3B
	ZNF202
	TBRG1
	EI24
	STT3A
	RPUSD4
	FAM118B
	SRPRA
	FOXRED1
	ST3GAL4
	ETS1
	FLI1
	APLP2
	ZBTB44
	NCAPD3
	VPS26B
	KDM5A
	WNK1
	ADIPOR2
	FKBP4
	FOXM1
	RHNO1
	TULP3
	PARP11
	TIGAR
	RAD51AP1
	TNFRSF1A
	VAMP1
	MRPL51
	NCAPD2
	GAPDH
	IFFO1
	NOP2
	CHD4
	LPAR5
	ZNF384
	COPS7A
	MLF2
	PTMS
	CDCA3
	USP5
	TPI1
	ATN1
	C12ORF57
	PTPN6
	PHB2
	EMG1
	PEX5
	FOXJ2
	NECAP1
	PHC1
	M6PR
	CLEC2D
	CD69
	GABARAPL1
	YBX3
	ETV6
	CDKN1B
	DDX47
	WBP11
	ARHGDIB
	STRAP
	DERA
	AEBP2
	GOLT1B
	CMAS
	ST8SIA1
	C2CD5
	ETNK1
	BCAT1
	KRAS
	ITPR2
	ASUN
	FGFR1OP2
	MED21
	MRPS35
	KLHL42
	IPO8
	FAM60A
	H3F3C
	KIAA1551
	DNM1L
	ALG10B
	YAF2
	PPHLN1
	TWF1
	ANO6
	ARID2
	SCAF11
	SLC38A1
	SLC38A2
	SLC48A1
	HDAC7
	TMEM106C
	SENP1
	ASB8
	KANSL2
	CCNT1
	DDX23
	ARF3
	PRKAG1
	KMT2D
	TUBA1B
	TUBA1A
	TUBA1C
	FMNL3
	TMBIM6
	RACGAP1
	SMARCD1
	COX14
	CERS5
	LARP4
	DIP2B
	ATF1
	SLC11A2
	LETMD1
	DAZAP2
	BIN2
	NR4A1
	ATG101
	EIF4B
	ZNF740
	ESPL1
	PFDN5
	SP1
	PRR13
	PCBP2
	TARBP2
	ATF7
	ATP5G2
	HNRNPA1
	COPZ1
	ITGA5
	NCKAP1L
	PDE1B
	DNAJC14
	DGKA
	CDK2
	RAB5B
	RPS26
	PA2G4
	RPL41
	ESYT1
	MYL6
	SMARCC2
	RNF41
	NABP2
	ANKRD52
	COQ10A
	CS
	CNPY2
	TIMELESS
	BAZ2A
	ATP5B
	PTGES3
	NACA
	ZBTB39
	NEMP1
	NAB2
	STAT6
	R3HDM2
	ARHGAP9
	MARS
	MBD6
	DCTN2
	B4GALNT1
	OS9
	AGAP2
	CDK4
	TSFM
	CTDSP2
	USP15
	MON2
	XPOT
	GNS
	TMBIM4
	RAP1B
	MDM2
	YEATS4
	CCT2
	CNOT2
	ZFC3H1
	TMEM19
	RAB21
	ATXN7L3B
	KRR1
	PHLDA1
	NAP1L1
	OSBPL8
	ZDHHC17
	PPP1R12A
	CCDC59
	DUSP6
	POC1B
	ATP2B1
	BTG1
	EEA1
	NUDT4
	UBE2N
	MRPL42
	NDUFA12
	METAP2
	SNRPF
	LTA4H
	CDK17
	NEDD1
	TMPO
	SLC25A3
	ACTR6
	SCYL2
	ARL1
	HSP90B1
	TDG
	NFYB
	TXNRD1
	CHST11
	C12ORF75
	POLR3B
	TMEM263
	PWP1
	ISCU
	SELPLG
	CORO1C
	SSH1
	UNG
	KCTD10
	UBE3B
	MMAB
	GLTP
	TCHP
	GIT2
	ANKRD13A
	IFT81
	ATP2A2
	ARPC3
	VPS29
	PPTC7
	PPP1CC
	SH2B3
	ATXN2
	ERP29
	NAA25
	HECTD4
	RPL6
	PTPN11
	OAS2
	DDX54
	RITA1
	SLC8B1
	PLBD2
	MED13L
	TESC
	FBXO21
	RFC5
	WSB2
	TAOK3
	SUDS3
	PRKAB1
	CIT
	RAB35
	GCN1
	RPLP0
	PXN
	COX6A1
	SRSF9
	DYNLL1
	COQ5
	RNF10
	POP5
	MLEC
	ACADS
	SPPL3
	CAMKK2
	ANAPC5
	RNF34
	KDM2B
	ORAI1
	TMEM120B
	RHOF
	SETD1B
	MLXIP
	DIABLO
	VPS33A
	CLIP1
	ZCCHC8
	RSRC2
	DENR
	VPS37B
	OGFOD2
	ARL6IP4
	PITPNM2
	CDK2AP1
	SBNO1
	RILPL2
	TMED2
	DDX55
	EIF2B1
	ATP6V0A2
	CCDC92
	ZNF664
	NCOR2
	UBC
	SLC15A4
	STX2
	RAN
	SFSWAP
	ULK1
	PUS1
	PGAM5
	GOLGA3
	XPO4
	ZDHHC20
	MICU2
	PABPC3
	MTMR6
	NUP58
	RNF6
	CDK8
	USP12
	GTF3A
	POLR1D
	PAN3
	POMP
	SLC7A1
	UBL3
	KATNAL1
	HMGB1
	HSPH1
	PDS5B
	EXOSC8
	SUPT20H
	UFM1
	PROSER1
	NHLRC3
	ELF1
	WBP4
	NAA16
	VWA8
	DGKH
	AKAP11
	DNAJC15
	NUFIP1
	GTF2F2
	TPT1
	COG3
	LCP1
	LRCH1
	ESD
	SUCLA2
	MED4
	ITM2B
	RB1
	RCBTB2
	FNDC3A
	RCBTB1
	EBPL
	KPNA3
	INTS6
	HNRNPA1L2
	MZT1
	DIS3
	COMMD6
	MYCBP2
	RBM26
	NDFIP2
	DNAJC3
	MBNL2
	RAP2A
	IPO5
	STK24
	UBAC2
	TM9SF2
	TPP2
	ARGLU1
	LIG4
	ABHD13
	ING1
	ANKRD10
	ARHGEF7
	ATP11A
	PCID2
	LAMP1
	DCUN1D2
	TFDP1
	POTEM
	TEP1
	OSGEP
	APEX1
	HNRNPC
	SUPT16H
	CHD8
	RAB2B
	TOX4
	DAD1
	OXA1L
	MRPL52
	PRMT5
	ACIN1
	C14ORF119
	PPP1R3E
	BCL2L2-PABPN1
	AP1G2
	DHRS4
	DHRS4L2
	DCAF11
	PSME1
	PSME2
	RNF31
	IRF9
	IPO4
	NEDD8
	GMPR2
	NOP9
	KHNYN
	SDR39U1
	STRN3
	HECTD1
	DTD2
	SPTSSA
	EAPP
	SNX6
	BAZ1A
	SRP54
	PSMA6
	TRAPPC6B
	PNN
	FBXO33
	FKBP3
	MIS18BP1
	RPS29
	RPL36AL
	MGAT2
	KLHDC2
	ARF6
	SAV1
	TMX1
	GNG2
	C14ORF166
	ERO1A
	STYX
	GNPNAT1
	DDHD1
	CNIH1
	GMFB
	SOCS4
	MAPK1IP1L
	KTN1
	EXOC5
	NAA30
	ACTR10
	PSMA3
	DAAM1
	PPM1A
	TRMT5
	PRKCH
	HIF1A
	PPP2R5E
	SGPP1
	MTHFD1
	ZBTB1
	MAX
	EIF2S1
	VTI1B
	RDH11
	ZFP36L1
	ACTN1
	DCAF5
	ERH
	SLC39A9
	SUSD6
	SRSF5
	SYNJ2BP
	RBM25
	PSEN1
	NUMB
	ELMSAN1
	ZNF410
	ISCA2
	AREL1
	YLPM1
	DLST
	EIF2B2
	TMED10
	C14ORF1
	GPATCH2L
	IRF2BPL
	CIPC
	VIPAS39
	AHSA1
	SLIRP
	SNW1
	GTF2A1
	SEL1L
	ZC3H14
	FOXN3
	PSMC1
	CALM1
	GPR68
	CCDC88C
	PPP4R3A
	TRIP11
	ATXN3
	CPSF2
	RIN3
	ITPK1
	DDX24
	DICER1
	GLRX5
	ATG2B
	GSKIP
	PAPOLA
	VRK1
	BCL11B
	SETD3
	CCNK
	EVL
	YY1
	WARS
	PPP2R5C
	DYNC1H1
	HSP90AA1
	TECPR2
	RCOR1
	TRAF3
	EIF5
	TRMT61A
	BAG5
	KLC1
	C14ORF2
	INF2
	SIVA1
	AKT1
	CDCA4
	PACS2
	MTA1
	CRIP1
	C14ORF80
	NIPA2
	UBE3A
	NSMCE3
	KLF13
	ARHGAP11A
	EMC7
	EMC4
	NOP10
	GOLGA8A
	AQR
	ZNF770
	DPH6
	C15ORF41
	SPRED1
	FAM98B
	RASGRP1
	SRP14
	PLCB2
	KNSTRN
	IVD
	C15ORF57
	RAD51
	DNAJC17
	CHP1
	NUSAP1
	RTF1
	EHD4
	VPS39
	TMEM87A
	ZNF106
	HAUS2
	CCNDBP1
	PDIA3
	SERF2
	HYPK
	MFAP1
	CTDSPL2
	EIF3J
	B2M
	SORD
	BLOC1S6
	MYEF2
	EID1
	COPS2
	USP8
	TRPM7
	AP4E1
	TMOD3
	MAPK6
	ARPP19
	RSL24D1
	RAB27A
	NEDD4
	RFX7
	GCOM1
	ADAM10
	FAM63B
	SLTM
	CCNB2
	GTF2A2
	BNIP2
	ICE2
	RPS27L
	RAB8B
	USP3
	FAM96A
	SNX1
	PPIB
	KIAA0101
	ZNF609
	OAZ2
	PIF1
	SPG21
	PDCD7
	CLPX
	DPP8
	HACD3
	RAB11A
	MAP2K1
	RPL4
	ZWILCH
	AAGAB
	PIAS1
	CLN6
	FEM1B
	ANP32A
	KIF23
	RPLP1
	TLE3
	PKM
	ARIH1
	ADPGK
	NPTN
	PML
	SEMA7A
	UBL7
	ARID3B
	EDC3
	CSK
	ULK3
	SCAMP2
	MPI
	FAM219B
	COX5A
	PPCDC
	SIN3A
	IMP3
	UBE2Q2
	FBXO22
	ETFA
	RCN2
	TSPAN3
	TBC1D2B
	IDH3A
	WDR61
	IREB2
	PSMA4
	MORF4L1
	TMED3
	MTHFS
	ZFAND6
	MESDC2
	MESDC1
	RPS17
	FAM103A1
	C15ORF40
	BTBD1
	TM6SF1
	HDGFRP3
	GOLGA6L4
	WDR73
	SEC11A
	AKAP13
	MRPS11
	AEN
	MFGE8
	POLG
	C15ORF38-AP3S2
	CIB1
	IQGAP1
	FURIN
	FES
	MAN2A2
	HDDC3
	UNC45A
	PRC1
	CHD2
	IGF1R
	LRRC28
	MEF2A
	CHSY1
	VIMP
	TM2D3
	POLR3K
	LUC7L
	FAM234A
	AXIN1
	MRPL28
	CAPN15
	RHOT2
	STUB1
	WDR24
	UBE2I
	TSR3
	CRAMP1
	HN1L
	MAPK8IP3
	MRPS34
	NUBP2
	RPS2
	ZNF598
	TRAF7
	PGP
	RNPS1
	CCNF
	ATP6V0C
	AMDHD2
	PDPK1
	KCTD5
	SRRM2
	TCEB2
	PKMYT1
	TNFRSF12A
	HCFC1R1
	NLRC3
	SLX4
	TRAP1
	TFAP4
	CORO7-PAM16
	CORO7
	DNAJA3
	NMRAL1
	UBALD1
	MGRN1
	NUDT16L1
	GLYR1
	ALG1
	CARHSP1
	USP7
	C16ORF72
	DEXI
	SOCS1
	RMI2
	ZC3H7A
	GSPT1
	CPPED1
	MKL2
	PARN
	NTAN1
	KIAA0430
	ABCC1
	RPS15A
	ARL6IP1
	SMG1
	GDE1
	THUMPD1
	LYRM1
	UQCRC2
	C16ORF52
	UBFD1
	NDUFAB1
	DCTN5
	PLK1
	PRKCB
	RBBP6
	TNRC6A
	NSMCE1
	IL21R
	XPO6
	EIF3C
	CLN3
	SGF29
	ATXN2L
	TUFM
	SH2B1
	NFATC2IP
	SPNS1
	LAT
	BOLA2
	SPN
	C16ORF54
	KIF22
	MAZ
	PAGR1
	CDIPT
	KCTD13
	TMEM219
	TAOK2
	HIRIP3
	INO80E
	ALDOA
	PPP4C
	MAPK3
	CORO1A
	CD2BP2
	TBC1D10B
	SEPT1
	ITGAL
	ZNF747
	FBRS
	PHKG2
	RNF40
	FBXL19
	SETD1A
	ZNF668
	VKORC1
	BCKDK
	KAT8
	ARMC5
	C16ORF58
	VPS35
	DNAJA2
	ITFG1
	LONP2
	PAPD5
	ADCY7
	BRD7
	CYLD
	RBL2
	FTO
	AMFR
	NUDT21
	MT2A
	MT1X
	NUP93
	HERPUD1
	FAM192A
	RSPRY1
	ARL2BP
	CIAPIN1
	POLR2C
	KATNB1
	USB1
	CFAP20
	GINS3
	CNOT1
	GOT2
	CDH8
	DYNC1LI2
	PDP2
	FAM96B
	CBFB
	KIAA0895L
	E2F4
	TMEM208
	ATP6V0D1
	CTCF
	NUTF2
	EDC4
	PSMB10
	DUS2
	NFATC3
	SLC7A6
	CHTF8
	PDF
	NIP7
	TERF2
	CYB5B
	NFAT5
	NOB1
	WWP2
	PDPR
	EXOSC6
	DDX19A
	ST3GAL2
	COG4
	SF3B3
	AP1G1
	ATXN1L
	IST1
	DHX38
	PSMD7
	GLG1
	RFWD3
	MLKL
	ZNRF1
	ZFP1
	GABARAPL2
	KARS
	TERF2IP
	CMC2
	ATMIN
	GCSH
	CMIP
	MPHOSPH6
	HSBP1
	MBTPS1
	HSDL1
	COTL1
	USP10
	ZDHHC7
	GSE1
	EMC8
	COX4I1
	MAP1LC3B
	KLHDC4
	SLC7A5
	ZC3H18
	CYBA
	MVD
	RNF166
	PIEZO1
	TRAPPC2L
	ANKRD11
	CHMP1A
	CDK10
	FANCA
	TCF25
	GEMIN4
	GLOD4
	TIMM22
	ABR
	YWHAE
	CRK
	PITPNA
	PRPF8
	RPA1
	DPH1
	HIC1
	SMG6
	TSR1
	SGSM2
	METTL16
	PAFAH1B1
	CLUH
	TAX1BP3
	EMC6
	NCBP3
	ATP2A3
	ZZEF1
	ANKFY1
	UBE2G1
	MYBBP1A
	PELP1
	ARRB2
	PSMB6
	SLC25A11
	RNF167
	PFN1
	SPAG7
	CAMTA2
	RABEP1
	NUP88
	RPAIN
	C1QBP
	DHX33
	DERL2
	TXNDC17
	RNASEK
	DLG4
	PHF23
	GABARAP
	CTDNEP1
	ELP5
	EIF5A
	GPS2
	NEURL4
	ACAP1
	TMEM256
	ZBTB4
	POLR2A
	EIF4A1
	MPDU1
	FXR2
	TP53
	KDM6B
	NAA38
	CYB5D1
	CHD3
	TRAPPC1
	VAMP2
	TMEM107
	BORCS6
	CTC1
	PFAS
	RPL26
	NDEL1
	STX8
	MAP2K4
	COX10
	TVP23C
	ADORA2B
	ZSWIM7
	NCOR1
	UBB
	MPRIP
	COPS3
	MED9
	RAI1
	SREBF1
	ATPAF2
	GID4
	DRG2
	ALKBH5
	FLII
	SMCR8
	LGALS9C
	GRAP
	EPN2
	ALDH3A2
	AKAP10
	USP22
	TMEM11
	MAP2K3
	WSB1
	NLK
	TMEM97
	IFT20
	TNFAIP1
	UNC119
[truncated: 2,830 more rows]

## Sheet: Annotation
Gene	original_id	SHARED	Gene ID	Type	Tax ID	Homologene Gene ID	Homologene Gene Tax ID	Gene Symbol	Description	Biological Process (GO)	Kinase Class (UniProt)	Protein Function (Protein Atlas)	Subcellular Location (Protein Atlas)	Drug (DrugBank)	Canonical Pathways_x000D_	Hallmark Gene Sets_x000D_	GO:1903311 regulation of mRNA metabolic p	CORUM:1332 Large Drosha complex	GO:0001944 vasculature development	GO:0030855 epithelial cell differentiatio	GO:0000377 RNA splicing, via transesterif	GO:0016055 Wnt signaling pathway	GO:0030856 regulation of epithelial cell	GO:0016601 Rac protein signal transductio	GO:0044827 modulation by host of viral ge	GO:0010608 posttranscriptional regulation	GO:0045596 negative regulation of cell di	GO:0048732 gland development	GO:0001667 ameboidal-type cell migration	R-HSA-76002 Platelet activation, signaling	GO:0060491 regulation of cell projection	R-HSA-109581 Apoptosis	GO:0045785 positive regulation of cell ad	GO:0006909 phagocytosis	GO:0006897 endocytosis	R-HSA-373760 L1CAM interactions	TotalEvidenceCount
3927	LASP1	1	3927	Gene_ID	H. sapiens	3927	H. sapiens	LASP1	LIM and SH3 protein 1	GO:0034220 ion transmembrane transport;GO:0009967 positive regulation of signal transduction;GO:0023056 positive regulation of signaling			Cytosol;Plasma membrane(Supported)Focal adhesion sites(Approved)				0	0	0	0	0	0	0	0	0	0	0	0	0	0	0	0	0	0	0	0	1
4848	CNOT2	1	4848	Gene_ID	H. sapiens	4848	H. sapiens	CNOT2	CCR4-NOT transcription complex subunit 2	GO:0006977 DNA damage response, signal transduction by p53 class mediator resulting in cell cycle arrest;GO:0072431 signal transduction involved in mitotic G1 DNA damage checkpoint;GO:0033147 negative regulation of intracellular estrogen receptor signaling pathway			Cytosol;Nucleus(Approved)			(M5922)HALLMARK UNFOLDED PROTEIN RESPONSE	0	0	0	0	0	0	0	0	0	1	0	0	0	0	0	0	0	0	0	0	1
23471	TRAM1	1	23471	Gene_ID	H. sapiens	23471	H. sapiens	TRAM1	translocation associated membrane protein 1	GO:0006613 cotranslational protein targeting to membrane;GO:0006612 protein targeting to membrane;GO:0090150 establishment of protein localization to membrane							0	0	0	0	0	0	0	0	0	0	0	0	0	0	0	0	0	0	0	0	1
5720	PSME1	1	5720	Gene_ID	H. sapiens	5720	H. sapiens	PSME1	proteasome activator subunit 1	GO:0002223 stimulatory C-type lectin receptor signaling pathway;GO:0002479 antigen processing and presentation of exogenous peptide antigen via MHC class I, TAP-dependent;GO:0002220 innate immune response activating cell surface receptor signaling pathway						(M5911)HALLMARK INTERFERON ALPHA RESPONSE; (M5935)HALLMARK FATTY ACID METABOLISM; (M5913)HALLMARK INTERFERON GAMMA RESPONSE	1	0	0	0	0	1	0	0	0	1	0	0	0	0	0	1	0	0	0	0	1
9817	KEAP1	1	9817	Gene_ID	H. sapiens	9817	H. sapiens	KEAP1	kelch like ECH associated protein 1	GO:0042994 cytoplasmic sequestering of transcription factor;GO:0042992 negative regulation of transcription factor import into nucleus;GO:0032436 positive regulation of proteasomal ubiquitin-dependent protein catabolic process			Cytosol;Nucleoplasm(Supported)Microtubule organizing center(Approved)	Dimethyl fumarate (Transcription factor binding)			0	0	0	1	0	0	1	0	0	0	0	0	0	0	0	0	0	0	0	0	1
9810	RNF40	1	9810	Gene_ID	H. sapiens	9810	H. sapiens	RNF40	ring finger protein 40	GO:2001168 positive regulation of histone H2B ubiquitination;GO:0033184 positive regulation of histone ubiquitination;GO:2001166 regulation of histone H2B ubiquitination		Enzymes/ENZYME proteins/Transferases	Nucleoplasm(Enhanced)				1	0	0	0	1	0	0	0	0	0	0	0	0	0	0	0	0	0	0	0	1
5870	RAB6A	1	5870	Gene_ID	H. sapiens	5870	H. sapiens	RAB6A	RAB6A, member RAS oncogene family	GO:0072385 minus-end-directed organelle transport along microtubule;GO:0018125 peptidyl-cysteine methylation;GO:0034498 early endosome to Golgi transport			Golgi apparatus(Approved)				0	0	0	0	0	0	0	0	0	0	0	0	0	0	0	0	0	0	0	0	1
54976	C20orf27;C20ORF27	1	54976	Gene_ID	H. sapiens	54976	H. sapiens	C20orf27	chromosome 20 open reading frame 27	GO:0008150 biological_process			Cytosol;Nucleoplasm(Approved)				0	0	0	0	0	0	0	0	0	0	0	0	0	0	0	0	0	0	0	0	1
5725	PTBP1	1	5725	Gene_ID	H. sapiens	5725	H. sapiens	PTBP1	polypyrimidine tract binding protein 1	GO:0075522 IRES-dependent viral translational initiation;GO:0048025 negative regulation of mRNA splicing, via spliceosome;GO:0019081 viral translation			Nucleoplasm(Supported)				1	0	0	0	1	0	0	0	0	0	1	0	0	0	0	0	0	0	0	0	1
3184	HNRNPD	1	3184	Gene_ID	H. sapiens	3184	H. sapiens	HNRNPD	heterogeneous nuclear ribonucleoprotein D	GO:1905663 positive regulation of telomerase RNA reverse transcriptase activity;GO:1990828 hepatocyte dedifferentiation;GO:1904586 cellular response to putrescine			Nucleoplasm(Enhanced)			(M5926)HALLMARK MYC TARGETS V1; (M5925)HALLMARK E2F TARGETS; (M5901)HALLMARK G2M CHECKPOINT	1	0	0	0	1	1	1	0	0	1	0	1	0	0	0	0	0	0	0	0	1
3185	HNRNPF	1	3185	Gene_ID	H. sapiens	3185	H. sapiens	HNRNPF	heterogeneous nuclear ribonucleoprotein F	GO:0035722 interleukin-12-mediated signaling pathway;GO:0071349 cellular response to interleukin-12;GO:0070671 response to interleukin-12			Nucleoplasm(Enhanced)				0	0	0	0	1	0	0	0	0	0	0	0	0	0	0	0	0	0	0	0	1
8480	RAE1	1	8480	Gene_ID	H. sapiens	8480	H. sapiens	RAE1	ribonucleic acid export 1	GO:0006409 tRNA export from nucleus;GO:0006110 regulation of glycolytic process;GO:0071431 tRNA-containing ribonucleoprotein complex export from nucleus		Transporters/Transporter channels and pores	Nucleoli fibrillar center;Nucleus(Supported)			(M5898)HALLMARK DNA REPAIR	0	0	0	0	1	1	0	0	1	1	0	0	0	0	0	0	0	0	0	0	1
3187	HNRNPH1	1	3187	Gene_ID	H. sapiens	3187	H. sapiens	HNRNPH1	heterogeneous nuclear ribonucleoprotein H1	GO:0008543 fibroblast growth factor receptor signaling pathway;GO:0044344 cellular response to fibroblast growth factor stimulus;GO:0071774 response to fibroblast growth factor			Nucleoplasm(Supported)Cytosol(Approved)				0	1	0	0	1	0	0	0	0	0	0	0	0	0	0	0	0	0	0	0	1
3182	HNRNPAB	1	3182	Gene_ID	H. sapiens	3182	H. sapiens	HNRNPAB	heterogeneous nuclear ribonucleoprotein A/B	GO:0001837 epithelial to mesenchymal transition;GO:0048762 mesenchymal cell differentiation;GO:0060485 mesenchyme development			Nucleoplasm(Enhanced)				0	0	0	0	0	0	0	0	0	0	0	0	0	0	0	0	0	0	0	0	1
23633	KPNA6	1	23633	Gene_ID	H. sapiens	23633	H. sapiens	KPNA6	karyopherin subunit alpha 6	GO:0006607 NLS-bearing protein import into nucleus;GO:0060135 maternal process involved in female pregnancy;GO:0006606 protein import into nucleus		Transporters/Transporter channels and pores	Cytosol;Nucleoplasm(Approved)				0	0	0	0	0	0	0	0	0	0	0	0	0	0	0	0	0	0	0	0	1
10482	NXF1	1	10482	Gene_ID	H. sapiens	10482	H. sapiens	NXF1	nuclear RNA export factor 1	GO:0016973 poly(A)+ mRNA export from nucleus;GO:0006406 mRNA export from nucleus;GO:0071427 mRNA-containing ribonucleoprotein complex export from nucleus		Transporters/Primary Active Transporters	Nucleoplasm(Supported)			(M5941)HALLMARK UV RESPONSE UP	0	0	0	0	1	0	0	0	0	0	0	0	0	0	0	0	0	0	0	0	1
6229	RPS24	1	6229	Gene_ID	H. sapiens	6229	H. sapiens	RPS24	ribosomal protein S24	GO:0006614 SRP-dependent cotranslational protein targeting to membrane;GO:0006613 cotranslational protein targeting to membrane;GO:0000184 nuclear-transcribed mRNA catabolic process, nonsense-mediated decay		Ribosomal proteins	Cytosol;Endoplasmic reticulum;Nuclear bodies(Approved)				0	0	0	0	0	0	0	0	0	0	0	0	0	0	0	0	0	0	0	0	1
4841	NONO	1	4841	Gene_ID	H. sapiens	4841	H. sapiens	NONO	non-POU domain containing octamer binding	GO:1903377 negative regulation of oxidative stress-induced neuron intrinsic apoptotic signaling pathway;GO:1903376 regulation of oxidative stress-induced neuron intrinsic apoptotic signaling pathway;GO:1902176 negative regulation of oxidative stress-induced intrinsic apoptotic signaling pathway		Transcription factors/Yet undefined DNA-binding domains	Nucleoplasm(Enhanced)		(M95)PID CIRCADIAN PATHWAY		0	0	0	0	1	1	0	0	0	0	0	0	0	0	0	0	0	0	0	0	1
10487	CAP1	1	10487	Gene_ID	H. sapiens	10487	H. sapiens	CAP1	cyclase associated actin cytoskeleton regulatory protein 1	GO:0043312 neutrophil degranulation;GO:0007190 activation of adenylate cyclase activity;GO:0002283 neutrophil activation involved in immune response			Cytosol(Supported)		(M7955)SIG INSULIN RECEPTOR PATHWAY IN CARDIAC MYOCYTES	(M5915)HALLMARK APICAL JUNCTION	0	0	0	0	0	0	0	0	0	0	0	0	1	1	0	0	0	0	1	0	1
54994	GID8	1	54994	Gene_ID	H. sapiens	54994	H. sapiens	GID8	GID complex subunit 8 homolog				Cell Junctions;Nucleoplasm(Supported)				0	0	0	0	0	0	0	0	0	0	0	0	0	0	0	0	0	0	0	0	1
83855	KLF16	1	83855	Gene_ID	H. sapiens	83855	H. sapiens	KLF16	Kruppel like factor 16	GO:0007212 dopamine receptor signaling pathway;GO:0000122 negative regulation of transcription by RNA polymerase II;GO:0045892 negative regulation of transcription, DNA-templated		Transcription factors/Zinc-coordinating DNA-binding domains	Nucleus(Supported)				0	0	0	0	0	0	0	0	0	0	0	0	0	0	0	0	0	0	0	0	1
51385	ZNF589	1	51385	Gene_ID	H. sapiens	51385	H. sapiens	ZNF589	zinc finger protein 589	GO:0000122 negative regulation of transcription by RNA polymerase II;GO:0045892 negative regulation of transcription, DNA-templated;GO:1903507 negative regulation of nucleic acid-templated transcription		Transcription factors/Zinc-coordinating DNA-binding domains	Nucleoplasm(Approved)				0	0	0	0	0	0	0	0	0	0	0	0	0	0	0	0	0	0	0	0	1
51386	EIF3L	1	51386	Gene_ID	H. sapiens	51386	H. sapiens	EIF3L	eukaryotic translation initiation factor 3 subunit L	GO:0075525 viral translational termination-reinitiation;GO:0019081 viral translation;GO:0019080 viral gene expression			Nucleoli;Nucleus(Approved)				0	0	0	0	0	0	0	0	0	0	0	0	0	0	0	0	0	0	0	0	1
8314	BAP1	1	8314	Gene_ID	H. sapiens	8314	H. sapiens	BAP1	BRCA1 associated protein 1	GO:0035522 monoubiquitinated histone H2A deubiquitination;GO:0061519 macrophage homeostasis;GO:0035521 monoubiquitinated histone deubiquitination		Enzymes/{ENZYME proteins/Hydrolases,Peptidases/Cysteine-type peptidases}	Nucleoplasm(Enhanced)Cytosol(Supported)				0	0	0	0	0	1	0	0	0	0	0	0	0	0	0	0	0	0	0	0	1
6731	SRP72	1	6731	Gene_ID	H. sapiens	6731	H. sapiens	SRP72	signal recognition particle 72	GO:0006616 SRP-dependent cotranslational protein targeting to membrane, translocation;GO:0006614 SRP-dependent cotranslational protein targeting to membrane;GO:0006613 cotranslational protein targeting to membrane		Transporters/Primary Active Transporters					0	0	0	0	0	0	0	0	0	0	0	0	0	0	0	0	0	0	0	0	1
5202	PFDN2	1	5202	Gene_ID	H. sapiens	5202	H. sapiens	PFDN2	prefoldin subunit 2	GO:0051495 positive regulation of cytoskeleton organization;GO:0051493 regulation of cytoskeleton organization;GO:0006457 protein folding			Cytosol(Enhanced)				0	0	0	0	0	0	0	0	0	0	0	0	0	0	0	0	0	0	0	0	1
10362	HMG20B	1	10362	Gene_ID	H. sapiens	10362	H. sapiens	HMG20B	high mobility group 20B	GO:0033234 negative regulation of protein sumoylation;GO:0033233 regulation of protein sumoylation;GO:0035914 skeletal muscle cell differentiation		Transcription factors/Other all-alpha-helical DNA-binding domains	Nucleoplasm(Enhanced)				0	0	0	0	0	0	0	0	0	0	1	0	0	1	0	0	0	0	0	0	1
10982	MAPRE2	1	10982	Gene_ID	H. sapiens	10982	H. sapiens	MAPRE2	microtubule associated protein RP/EB family member 2	GO:0051301 cell division;GO:0008283 cell proliferation;GO:0007049 cell cycle			Nucleoplasm(Uncertain)				0	0	0	0	0	0	0	0	0	0	0	0	0	0	0	0	0	0	0	0	1
80176	SPSB1	1	80176	Gene_ID	H. sapiens	80176	H. sapiens	SPSB1	splA/ryanodine receptor domain and SOCS box containing 1	GO:0000209 protein polyubiquitination;GO:0043687 post-translational protein modification;GO:0016567 protein ubiquitination						(M5890)HALLMARK TNFA SIGNALING VIA NFKB	0	0	0	0	0	0	0	0	0	0	0	0	0	0	0	0	0	0	0	0	1
9435	CHST2	1	9435	Gene_ID	H. sapiens	9435	H. sapiens	CHST2	carbohydrate sulfotransferase 2	GO:0018146 keratan sulfate biosynthetic process;GO:0042339 keratan sulfate metabolic process;GO:0006044 N-acetylglucosamine metabolic process			Golgi apparatus(Supported)			(M5956)HALLMARK KRAS SIGNALING DN; (M5932)HALLMARK INFLAMMATORY RESPONSE; (M5937)HALLMARK GLYCOLYSIS	0	0	0	0	0	0	0	0	0	0	0	0	0	0	0	0	0	0	0	0	1
4830	NME1	1	4830	Gene_ID	H. sapiens	4830	H. sapiens	NME1	NME/NM23 nucleoside diphosphate kinase 1	GO:0006183 GTP biosynthetic process;GO:0006228 UTP biosynthetic process;GO:0006241 CTP biosynthetic process		Enzymes/ENZYME proteins/Transferases	Cytosol(Enhanced)Nucleoplasm(Supported)	2'-Deoxyguanosine-5'-Triphosphate (Ribosomal small subunit binding);Selenocysteine (Ribosomal small subunit binding);2',3'-Dehydro-2',3'-Deoxy-Thymidine 5'-Diphosphate (Ribosomal small subunit binding);Adenosine Phosphonoacetic Acid (Ribosomal small subunit binding);2',3'-Dehydro-2',3'-Deoxy-Thymidine 5'-Triphosphate (Ribosomal small subunit binding);Thymidine-5'- Diphosphate (Ribosomal small sub…	(M120)PID ARF6 DOWNSTREAM PATHWAY; (M83)PID CDC42 REG PATHWAY; (M156)PID ECADHERIN NASCENT AJ PATHWAY	(M5898)HALLMARK DNA REPAIR; (M5950)HALLMARK ALLOGRAFT REJECTION; (M5926)HALLMARK MYC TARGETS V1	0	0	0	0	0	0	0	0	0	0	1	1	0	0	1	0	1	0	1	0	1
4050	LTB	1	4050	Gene_ID	H. sapiens	4050	H. sapiens	LTB	lymphotoxin beta	GO:0045084 positive regulation of interleukin-12 biosynthetic process;GO:0045075 regulation of interleukin-12 biosynthetic process;GO:0042090 interleukin-12 biosynthetic process			Centrosome(Approved)		(M5883)NABA SECRETED FACTORS; (M5885)NABA MATRISOME ASSOCIATED; (M5889)NABA MATRISOME	(M5897)HALLMARK IL6 JAK STAT3 SIGNALING; (M5950)HALLMARK ALLOGRAFT REJECTION; (M5947)HALLMARK IL2 STAT5 SIGNALING	0	0	0	0	0	1	1	0	0	0	0	0	0	0	0	0	0	0	0	0	1
4763	NF1	1	4763	Gene_ID	H. sapiens	4763	H. sapiens	NF1	neurofibromin 1	GO:0061534 gamma-aminobutyric acid secretion, neurotransmission;GO:0045762 positive regulation of adenylate cyclase activity;GO:0021897 forebrain astrocyte development		RAS pathway related proteins	Mitochondria(Approved)		(M269)PID RAS PATHWAY; (M240)PID SYNDECAN 2 PATHWAY; (M106)PID HNF3B PATHWAY	(M5919)HALLMARK HEDGEHOG SIGNALING; (M5915)HALLMARK APICAL JUNCTION; (M5893)HALLMARK MITOTIC SPINDLE	0	0	1	0	0	1	1	1	0	0	1	1	1	1	0	0	1	0	0	0	1
1106	CHD2	1	1106	Gene_ID	H. sapiens	1106	H. sapiens	CHD2	chromodomain helicase DNA binding protein 2	GO:0060218 hematopoietic stem cell differentiation;GO:0032508 DNA duplex unwinding;GO:0032392 DNA geometric change		Enzymes/ENZYME proteins/Hydrolases	Nucleus(Enhanced)				0	0	0	0	0	1	0	0	0	0	0	0	0	0	0	0	0	0	0	0	1
6774	STAT3	1	6774	Gene_ID	H. sapiens	6774	H. sapiens	STAT3	signal transducer and activator of transcription 3	GO:0072540 T-helper 17 cell lineage commitment;GO:1902728 positive regulation of growth factor dependent skeletal muscle satellite cell proliferation;GO:0002295 T-helper cell lineage commitment		Transcription factors/Immunoglobulin fold	Cytosol;Nucleoplasm(Supported)		(M9174)ST STAT3 PATHWAY; (M36)PID IL27 PATHWAY; (M290)PID IL12 STAT4 PATHWAY	(M5897)HALLMARK IL6 JAK STAT3 SIGNALING; (M5913)HALLMARK INTERFERON GAMMA RESPONSE	1	0	1	0	0	1	0	0	0	1	1	0	1	0	0	0	1	1	0	0	1
397	ARHGDIB	1	397	Gene_ID	H. sapiens	397	H. sapiens	ARHGDIB	Rho GDP dissociation inhibitor beta	GO:1901164 negative regulation of trophoblast cell migration;GO:1901163 regulation of trophoblast cell migration;GO:0071461 cellular response to redox state			Cytosol(Supported)		(M68)PID RHOA REG PATHWAY; (M220)PID CASPASE PATHWAY		0	0	0	0	0	0	0	0	1	0	0	0	1	0	0	0	1	0	0	0	1
1457	CSNK2A1	1	1457	Gene_ID	H. sapiens	1457	H. sapiens	CSNK2A1	casein kinase 2 alpha 1	GO:0043154 negative regulation of cysteine-type endopeptidase activity involved in apoptotic process;GO:0006656 phosphatidylcholine biosynthetic process;GO:0021987 cerebral cortex development	Other	Enzymes/{ENZYME proteins/Transferases,Kinases}	Nucleoplasm(Supported)	(5-Oxo-5,6-Dihydro-Indolo[1,2-a]Quinazolin-7-Yl)-Acetic Acid (Protein serine/threonine kinase activity);1,8-Di-Hydroxy-4-Nitro-Xanthen-9-One (Protein serine/threonine kinase activity);Resveratrol (Protein serine/threonine kinase activity);1,8-Di-Hydroxy-4-Nitro-Anthraquinone (Protein serine/threonine kinase activity);Benzamidine (Protein serine/threonine kinase activity);5,8-Di-Amino-1,4-Dihydrox…	(M42)PID DNA PK PATHWAY; (M26)PID NFKAPPAB ATYPICAL PATHWAY; (M206)PID PDGFRA PATHWAY		0	0	0	0	0	1	0	0	0	0	0	1	0	0	0	0	0	0	0	1	1
1452	CSNK1A1	1	1452	Gene_ID	H. sapiens	1452	H. sapiens	CSNK1A1	casein kinase 1 alpha 1	GO:1904885 beta-catenin destruction complex assembly;GO:1904886 beta-catenin destruction complex disassembly;GO:0032436 positive regulation of proteasomal ubiquitin-dependent protein catabolic process	CK1 Ser/Thr protein kinase family	Enzymes/{ENZYME proteins/Transferases,Kinases/CK1 Ser/Thr protein kinases}	Cytosol(Approved)		(M31)PID BETA CATENIN DEG PATHWAY; (M23)PID WNT NONCANONICAL PATHWAY; (M17761)ST WNT BETA CATENIN PATHWAY		0	0	0	0	0	1	0	0	0	0	0	0	0	0	0	0	0	1	1	0	1
1453	CSNK1D	1	1453	Gene_ID	H. sapiens	1453	H. sapiens	CSNK1D	casein kinase 1 delta	GO:1905426 positive regulation of Wnt-mediated midbrain dopaminergic neuron differentiation;GO:1905424 regulation of Wnt-mediated midbrain dopaminergic neuron differentiation;GO:1904958 positive regulation of midbrain dopaminergic neuron differentiation	CK1 Ser/Thr protein kinase family	Enzymes/{ENZYME proteins/Transferases,Kinases/CK1 Ser/Thr protein kinases}	Nucleoli fibrillar center;Nucleus(Supported)		(M31)PID BETA CATENIN DEG PATHWAY; (M219)PID HEDGEHOG GLI PATHWAY; (M136)PID FOXO PATHWAY	(M5893)HALLMARK MITOTIC SPINDLE	0	0	0	0	0	1	0	0	0	0	1	1	0	0	1	0	0	0	1	0	1
57178	ZMIZ1	1	57178	Gene_ID	H. sapiens	57178	H. sapiens	ZMIZ1	zinc finger MIZ-type containing 1	GO:0007296 vitellogenesis;GO:0045582 positive regulation of T cell differentiation;GO:0045621 positive regulation of lymphocyte differentiation			Nucleoplasm;Vesicles(Approved)		(M58)PID AR PATHWAY	(M5908)HALLMARK ANDROGEN RESPONSE; (M5942)HALLMARK UV RESPONSE DN	0	0	1	0	0	0	0	0	0	0	0	0	0	0	0	0	1	0	0	0	1
79366	HMGN5	1	79366	Gene_ID	H. sapiens	79366	H. sapiens	HMGN5	high mobility group nucleosome binding domain 5	GO:0071157 negative regulation of cell cycle arrest;GO:0071156 regulation of cell cycle arrest;GO:0007050 cell cycle arrest			Nucleus(Supported)				0	0	0	0	0	0	0	0	0	0	0	0	0	0	0	0	0	0	0	0	1
2107	ETF1	1	2107	Gene_ID	H. sapiens	2107	H. sapiens	ETF1	eukaryotic translation termination factor 1	GO:0006449 regulation of translational termination;GO:0000184 nuclear-transcribed mRNA catabolic process, nonsense-mediated decay;GO:0006415 translational termination						(M5902)HALLMARK APOPTOSIS; (M5924)HALLMARK MTORC1 SIGNALING; (M5926)HALLMARK MYC TARGETS V1	0	0	0	0	0	0	0	0	0	1	0	0	0	0	0	0	0	0	0	0	1
22818	COPZ1	1	22818	Gene_ID	H. sapiens	22818	H. sapiens	COPZ1	coatomer protein complex subunit zeta 1	GO:1901998 toxin transport;GO:0006891 intra-Golgi vesicle-mediated transport;GO:0006890 retrograde vesicle-mediated transport, Golgi to ER							0	0	0	0	0	0	0	0	0	0	0	0	0	0	0	0	0	0	0	0	1
1108	CHD4	1	1108	Gene_ID	H. sapiens	1108	H. sapiens	CHD4	chromodomain helicase DNA binding protein 4	GO:0072553 terminal button organization;GO:0016575 histone deacetylation;GO:0032508 DNA duplex unwinding		Enzymes/ENZYME proteins/Hydrolases	Nucleus(Enhanced)		(M101)PID HDAC CLASSI PATHWAY		0	0	0	0	0	1	0	0	0	0	0	0	0	0	0	0	0	0	0	0	1
10527	IPO7	1	10527	Gene_ID	H. sapiens	10527	H. sapiens	IPO7	importin 7	GO:0045736 negative regulation of cyclin-dependent protein serine/threonine kinase activity;GO:1904030 negative regulation of cyclin-dependent protein kinase activity;GO:0071901 negative regulation of protein serine/threonine kinase activity		Transporters/Transporter channels and pores	Cytosol;Nucleoplasm(Enhanced)			(M5925)HALLMARK E2F TARGETS	0	0	0	0	0	0	0	0	0	0	0	0	0	0	0	0	0	0	0	0	1
10169	SERF2	1	10169	Gene_ID	H. sapiens	10169	H. sapiens	SERF2	small EDRK-rich factor 2	GO:0008150 biological_process			Nucleoli;Nucleus(Uncertain)				0	0	0	0	0	0	0	0	0	0	0	0	0	0	0	0	0	0	0	0	1
5527	PPP2R5C	1	5527	Gene_ID	H. sapiens	5527	H. sapiens	PPP2R5C	protein phosphatase 2 regulatory subunit B'gamma	GO:0051898 negative regulation of protein kinase B signaling;GO:0014066 regulation of phosphatidylinositol 3-kinase signaling;GO:0043666 regulation of phosphoprotein phosphatase activity			Cytosol;Golgi apparatus;Nucleoplasm(Approved)	2,6,8-Trimethyl-3-Amino-9-Benzyl-9-Methoxynonanoic Acid (Protein phosphatase type 2a regulator activity);(2S,3S,4E,6E,8S,9S)-3-amino-9-methoxy-2,6,8-trimethyl-10-phenyldeca-4,6-dienoic acid (Protein phosphatase type 2a regulator activity)			0	0	0	0	0	1	0	0	0	0	0	0	0	1	0	0	0	0	0	0	1
10163	WASF2	1	10163	Gene_ID	H. sapiens	10163	H. sapiens	WASF2	WAS protein family member 2	GO:0051497 negative regulation of stress fiber assembly;GO:0038096 Fc-gamma receptor signaling pathway involved in phagocytosis;GO:0032232 negative regulation of actin filament bundle assembly			Cytosol;Plasma membrane(Approved)		(M156)PID ECADHERIN NASCENT AJ PATHWAY; (M278)PID RAC1 PATHWAY; (M164)PID ERBB1 DOWNSTREAM PATHWAY	(M5893)HALLMARK MITOTIC SPINDLE	0	0	1	0	0	1	0	1	0	0	0	0	1	0	1	0	0	1	1	0	1
84084	RAB6C	1	84084	Gene_ID	H. sapiens	84084	H. sapiens	RAB6C	RAB6C, member RAS oncogene family	GO:0010824 regulation of centrosome duplication;GO:0046605 regulation of centrosome cycle;GO:0051298 centrosome duplication			Golgi apparatus(Uncertain)				0	0	0	0	0	0	0	0	0	0	0	0	0	0	0	0	0	0	0	0	1
5880	RAC2	1	5880	Gene_ID	H. sapiens	5880	H. sapiens	RAC2	Rac family small GTPase 2	GO:0090023 positive regulation of neutrophil chemotaxis;GO:0060753 regulation of mast cell chemotaxis;GO:0071593 lymphocyte aggregation		RAS pathway related proteins			(M210)PID IL8 CXCR2 PATHWAY	(M5915)HALLMARK APICAL JUNCTION	0	0	0	0	0	1	0	0	0	0	0	0	0	1	1	0	1	0	0	0	1
5886	RAD23A	1	5886	Gene_ID	H. sapiens	5886	H. sapiens	RAD23A	RAD23 homolog A, nucleotide excision repair protein	GO:0045070 positive regulation of viral genome replication;GO:0032436 positive regulation of proteasomal ubiquitin-dependent protein catabolic process;GO:1903902 positive regulation of viral life cycle			Nucleoplasm(Enhanced)Cytosol(Supported)			(M5945)HALLMARK HEME METABOLISM	0	0	0	0	0	0	0	0	1	0	0	0	0	0	0	0	0	0	0	0	1
23185	LARP4B	1	23185	Gene_ID	H. sapiens	23185	H. sapiens	LARP4B	La ribonucleoprotein domain family member 4B	GO:0045727 positive regulation of translation;GO:0034250 positive regulation of cellular amide metabolic process;GO:0006417 regulation of translation			Cytosol(Enhanced)				0	0	0	0	0	0	0	0	0	1	0	0	0	0	0	0	0	0	0	0	1
8560	DEGS1	1	8560	Gene_ID	H. sapiens	8560	H. sapiens	DEGS1	delta 4-desaturase, sphingolipid 1	GO:0006636 unsaturated fatty acid biosynthetic process;GO:0043312 neutrophil degranulation;GO:0046513 ceramide biosynthetic process		Enzymes/ENZYME proteins/Oxidoreductases	Mitochondria(Supported)			(M5950)HALLMARK ALLOGRAFT REJECTION	0	0	0	0	0	0	0	0	0	0	0	0	0	0	0	0	0	0	0	0	1
23635	SSBP2	1	23635	Gene_ID	H. sapiens	23635	H. sapiens	SSBP2	single stranded DNA binding protein 2	GO:0045944 positive regulation of transcription by RNA polymerase II;GO:0045893 positive regulation of transcription, DNA-templated;GO:1903508 positive regulation of nucleic acid-templated transcription			Nucleoplasm(Supported)				0	0	0	0	0	0	0	0	0	0	0	0	0	0	0	0	0	0	0	0	1
201595	STT3B	1	201595	Gene_ID	H. sapiens	201595	H. sapiens	STT3B	STT3B, catalytic subunit of the oligosaccharyltransferase complex	GO:0043686 co-translational protein modification;GO:0030433 ubiquitin-dependent ERAD pathway;GO:0018279 protein N-linked glycosylation via asparagine		Enzymes/ENZYME proteins/Transferases	Endoplasmic reticulum(Supported)				0	0	0	0	0	0	0	0	0	0	0	0	0	0	0	0	0	0	0	0	1
8631	SKAP1	1	8631	Gene_ID	H. sapiens	8631	H. sapiens	SKAP1	src kinase associated phosphoprotein 1	GO:0050852 T cell receptor signaling pathway;GO:0050851 antigen receptor-mediated signaling pathway;GO:0002429 immune response-activating cell surface receptor signaling pathway			Cytosol;Nucleus;Plasma membrane(Approved)				0	0	0	0	0	1	0	0	0	0	0	0	0	0	0	0	1	0	0	0	1
23451	SF3B1	1	23451	Gene_ID	H. sapiens	23451	H. sapiens	SF3B1	splicing factor 3b subunit 1	GO:0000245 spliceosomal complex assembly;GO:0045815 positive regulation of gene expression, epigenetic;GO:0000398 mRNA splicing, via spliceosome			Nuclear speckles(Enhanced)				0	0	0	0	1	0	0	0	0	0	0	0	0	0	0	0	0	0	0	0	1
4709	NDUFB3	1	4709	Gene_ID	H. sapiens	4709	H. sapiens	NDUFB3	NADH:ubiquinone oxidoreductase subunit B3	GO:0006120 mitochondrial electron transport, NADH to ubiquinone;GO:0042775 mitochondrial ATP synthesis coupled electron transport;GO:0042773 ATP synthesis coupled electron transport				NADH (Nadh dehydrogenase (ubiquinone) activity)		(M5936)HALLMARK OXIDATIVE PHOSPHORYLATION	0	0	0	0	0	0	0	0	0	0	0	0	0	0	0	0	0	0	0	0	1
55692	LUC7L	1	55692	Gene_ID	H. sapiens	55692	H. sapiens	LUC7L	LUC7 like	GO:0006376 mRNA splice site selection;GO:0045843 negative regulation of striated muscle tissue development;GO:0000245 spliceosomal complex assembly			Mitochondria;Nucleus(Approved)				0	0	0	0	1	0	0	0	0	0	0	0	0	0	0	0	0	0	0	0	1
3326	HSP90AB1	1	3326	Gene_ID	H. sapiens	3326	H. sapiens	HSP90AB1	heat shock protein 90 alpha family class B member 1	GO:1901389 negative regulation of transforming growth factor beta activation;GO:1901388 regulation of transforming growth factor beta activation;GO:0033160 positive regulation of protein import into nucleus, translocation			Cytosol(Supported)	Geldanamycin (Utp binding);9-Butyl-8-(3,4,5-Trimethoxybenzyl)-9h-Purin-6-Amine (Utp binding);Radicicol (Utp binding);CNF1010 (Utp binding);SNX-5422 (Utp binding);4-[4-(2,3-DIHYDRO-1,4-BENZODIOXIN-6-YL)-3-METHYL-1H-PYRAZOL-5-YL]-6-ETHYLBENZENE-1,3-DIOL (Utp binding);8-(6-BROMO-BENZO[1,3]DIOXOL-5-YLSULFANYL)-9-(3-ISOPROPYLAMINO-PROPYL)-ADENINE (Utp binding);4-{4-[4-(3-AMINOPROPOXY)PHENYL]-1H-PYRAZO…	(M237)PID VEGFR1 2 PATHWAY	(M5926)HALLMARK MYC TARGETS V1	1	0	0	0	0	1	0	0	1	0	0	0	0	0	0	0	0	1	1	0	1
6001	RGS10	1	6001	Gene_ID	H. sapiens	6001	H. sapiens	RGS10	regulator of G protein signaling 10	GO:0007213 G-protein coupled acetylcholine receptor signaling pathway;GO:0095500 acetylcholine receptor signaling pathway;GO:1905145 cellular response to acetylcholine			Nucleus;Plasma membrane(Supported)				0	0	0	0	0	0	0	0	0	0	0	0	0	0	0	0	0	0	0	0	1
5479	PPIB	1	5479	Gene_ID	H. sapiens	5479	H. sapiens	PPIB	peptidylprolyl isomerase B	GO:0044829 positive regulation by host of viral genome replication;GO:0044827 modulation by host of viral genome replication;GO:0044794 positive regulation by host of viral process		Enzymes/ENZYME proteins/Isomerase	Endoplasmic reticulum(Supported)Nucleus(Approved)	L-Proline (Unfolded protein binding);1,4-Dithiothreitol (Unfolded protein binding)	(M198)PID SYNDECAN 1 PATHWAY	(M5930)HALLMARK EPITHELIAL MESENCHYMAL TRANSITION	0	0	0	0	0	0	0	0	1	0	0	0	0	0	0	0	0	0	0	0	1
51177	PLEKHO1	1	51177	Gene_ID	H. sapiens	51177	H. sapiens	PLEKHO1	pleckstrin homology domain containing O1	GO:0051451 myoblast migration;GO:0072673 lamellipodium morphogenesis;GO:0007520 myoblast fusion			Mitochondria(Supported)				0	0	0	0	0	0	0	0	0	0	0	0	0	0	0	0	0	0	0	0	1
4706	NDUFAB1	1	4706	Gene_ID	H. sapiens	4706	H. sapiens	NDUFAB1	NADH:ubiquinone oxidoreductase subunit AB1	GO:0006120 mitochondrial electron transport, NADH to ubiquinone;GO:0009245 lipid A biosynthetic process;GO:0046493 lipid A metabolic process			Mitochondria(Supported)Nucleoplasm(Approved)	NADH (Nadh dehydrogenase (ubiquinone) activity)		(M5905)HALLMARK ADIPOGENESIS; (M5926)HALLMARK MYC TARGETS V1; (M5936)HALLMARK OXIDATIVE PHOSPHORYLATION	0	0	0	0	0	0	0	0	0	0	0	0	0	0	0	0	0	0	0	0	1
4705	NDUFA10	1	4705	Gene_ID	H. sapiens	4705	H. sapiens	NDUFA10	NADH:ubiquinone oxidoreductase subunit A10	GO:0006120 mitochondrial electron transport, NADH to ubiquinone;GO:0042775 mitochondrial ATP synthesis coupled electron transport;GO:0042773 ATP synthesis coupled electron transport			Mitochondria(Supported)	NADH (Nadh dehydrogenase (ubiquinone) activity)			0	0	0	0	0	0	0	0	0	0	0	0	0	0	0	0	0	0	0	0	1
79027	ZNF655	1	79027	Gene_ID	H. sapiens	79027	H. sapiens	ZNF655	zinc finger protein 655	GO:2000134 negative regulation of G1/S transition of mitotic cell cycle;GO:1902807 negative regulation of cell cycle G1/S phase transition;GO:2000045 regulation of G1/S transition of mitotic cell cycle		Transcription factors/Zinc-coordinating DNA-binding domains	Nucleoplasm;Plasma membrane(Supported)				0	0	0	0	0	0	0	0	0	0	0	0	0	0	0	0	0	0	0	0	1
1979	EIF4EBP2	1	1979	Gene_ID	H. sapiens	1979	H. sapiens	EIF4EBP2	eukaryotic translation initiation factor 4E binding protein 2	GO:0045947 negative regulation of translational initiation;GO:0008286 insulin receptor signaling pathway;GO:0035176 social behavior			Mitochondria;Nucleoplasm(Approved)				0	0	0	0	0	0	0	0	0	1	0	0	0	0	0	0	0	0	0	0	1
6647	SOD1	1	6647	Gene_ID	H. sapiens	6647	H. sapiens	SOD1	superoxide dismutase 1	GO:0060088 auditory receptor cell stereocilium organization;GO:0045541 negative regulation of cholesterol biosynthetic process;GO:0032287 peripheral nervous system myelin maintenance		Enzymes/ENZYME proteins/Oxidoreductases	Cytosol;Nucleus;Plasma membrane(Supported)	S-Oxy Cysteine (Zinc ion binding);Arimoclomol (Zinc ion binding)	(M285)PID HNF3A PATHWAY; (M200)PID ERA GENOMIC PATHWAY	(M5938)HALLMARK REACTIVE OXIGEN SPECIES PATHWAY; (M5910)HALLMARK PROTEIN SECRETION; (M5949)HALLMARK PEROXISOME	0	0	0	1	0	0	1	0	0	0	0	1	0	1	0	0	1	0	0	0	1
26051	PPP1R16B	1	26051	Gene_ID	H. sapiens	26051	H. sapiens	PPP1R16B	protein phosphatase 1 regulatory subunit 16B	GO:1903589 positive regulation of blood vessel endothelial cell proliferation involved in sprouting angiogenesis;GO:1902309 negative regulation of peptidyl-serine dephosphorylation;GO:1903587 regulation of blood vessel endothelial cell proliferation involved in sprouting angiogenesis			Nuclear speckles;Plasma membrane(Supported)				0	0	1	1	0	0	0	0	0	0	0	0	0	0	1	0	0	0	0	0	1
5902	RANBP1	1	5902	Gene_ID	H. sapiens	5902	H. sapiens	RANBP1	RAN binding protein 1	GO:0046604 positive regulation of mitotic centrosome separation;GO:0046602 regulation of mitotic centrosome separation;GO:0046607 positive regulation of centrosome cycle			Cytosol(Supported)		(M40)PID E2F PATHWAY	(M5925)HALLMARK E2F TARGETS; (M5926)HALLMARK MYC TARGETS V1	0	0	0	0	0	1	0	0	0	0	0	0	0	0	0	0	0	0	0	0	1
4795	NFKBIL1	1	4795	Gene_ID	H. sapiens	4795	H. sapiens	NFKBIL1	NFKB inhibitor like 1	GO:0031665 negative regulation of lipopolysaccharide-mediated signaling pathway;GO:0034122 negative regulation of toll-like receptor signaling pathway;GO:0042994 cytoplasmic sequestering of transcription factor		Transcription factors/Immunoglobulin fold			(M7416)ST GAQ PATHWAY; (M18030)ST TUMOR NECROSIS FACTOR PATHWAY; (M12705)SIG CD40PATHWAYMAP		0	0	0	0	0	1	0	0	1	0	0	0	0	0	0	0	0	0	0	0	1
5906	RAP1A	1	5906	Gene_ID	H. sapiens	5906	H. sapiens	RAP1A	RAP1A, member of RAS oncogene family	GO:1905451 positive regulation of Fc-gamma receptor signaling pathway involved in phagocytosis;GO:1905449 regulation of Fc-gamma receptor signaling pathway involved in phagocytosis;GO:0060369 positive regulation of Fc receptor mediated stimulatory signaling pathway		RAS pathway related proteins			(M69)PID REELIN PATHWAY; (M72)PID NECTIN PATHWAY; (M4910)ST ERK1 ERK2 MAPK PATHWAY		0	0	1	1	0	1	0	0	0	0	1	1	0	1	1	0	0	1	1	0	1
5905	RANGAP1	1	5905	Gene_ID	H. sapiens	5905	H. sapiens	RANGAP1	Ran GTPase activating protein 1	GO:1904117 cellular response to vasopressin;GO:0046826 negative regulation of protein export from nucleus;GO:1904116 response to vasopressin		Transporters/Transporter channels and pores	Cytosol;Nuclear membrane;Vesicles(Enhanced)		(M140)PID RANBP2 PATHWAY; (M30)PID HDAC CLASSII PATHWAY; (M101)PID HDAC CLASSI PATHWAY		0	0	0	0	0	1	0	0	0	0	0	0	0	1	0	0	0	0	0	0	1
55700	MAP7D1	1	55700	Gene_ID	H. sapiens	55700	H. sapiens	MAP7D1	MAP7 domain containing 1	GO:0000226 microtubule cytoskeleton organization;GO:0007017 microtubule-based process;GO:0007010 cytoskeleton organization			Cytosol;Microtubules(Approved)				0	0	0	0	0	0	0	0	0	0	0	0	0	0	0	0	0	0	0	0	1
5908	RAP1B	1	5908	Gene_ID	H. sapiens	5908	H. sapiens	RAP1B	RAP1B, member of RAS oncogene family	GO:0097211 cellular response to gonadotropin-releasing hormone;GO:0097210 response to gonadotropin-releasing hormone;GO:0035722 interleukin-12-mediated signaling pathway		RAS pathway related proteins			(M72)PID NECTIN PATHWAY; (M270)PID MAPK TRK PATHWAY; (M156)PID ECADHERIN NASCENT AJ PATHWAY		0	0	0	1	0	1	0	0	0	0	0	0	0	1	1	0	0	0	0	0	1
23168	RTF1	1	23168	Gene_ID	H. sapiens	23168	H. sapiens	RTF1	RTF1 homolog, Paf1/RNA polymerase II complex component	GO:0051571 positive regulation of histone H3-K4 methylation;GO:0080182 histone H3-K4 trimethylation;GO:0001711 endodermal cell fate commitment			Cytosol;Nucleus(Approved)				0	0	0	0	0	1	0	0	0	0	0	0	0	0	0	0	0	0	0	0	1
56252	YLPM1	1	56252	Gene_ID	H. sapiens	56252	H. sapiens	YLPM1	YLP motif containing 1	GO:0006355 regulation of transcription, DNA-templated;GO:1903506 regulation of nucleic acid-templated transcription;GO:0006351 transcription, DNA-templated			Nuclear speckles;Nucleoplasm(Supported)				0	0	0	0	0	0	0	0	0	0	0	0	0	0	0	0	0	0	0	0	1
55593	OTUD5	1	55593	Gene_ID	H. sapiens	55593	H. sapiens	OTUD5	OTU deubiquitinase 5	GO:0032480 negative regulation of type I interferon production;GO:0071108 protein K48-linked deubiquitination;GO:0070536 protein K63-linked deubiquitination		Enzymes/{ENZYME proteins/Hydrolases,Peptidases/Cysteine-type peptidases}	Cytosol;Nucleoli fibrillar center;Nucleus(Approved)				0	0	0	0	0	0	0	0	0	0	0	0	0	0	0	0	0	0	0	0	1
64710	NUCKS1	1	64710	Gene_ID	H. sapiens	64710	H. sapiens	NUCKS1	nuclear casein kinase and cyclin dependent kinase substrate 1	GO:1990969 modulation by host of viral RNA-binding transcription factor activity;GO:1990968 modulation by host of RNA binding by virus;GO:0044829 positive regulation by host of viral genome replication			Nucleus(Supported)Nucleoli(Approved)				0	0	0	0	0	0	0	0	1	0	0	0	0	0	0	0	0	0	0	0	1
8148	TAF15	1	8148	Gene_ID	H. sapiens	8148	H. sapiens	TAF15	TATA-box binding protein associated factor 15	GO:0006368 transcription elongation from RNA polymerase II promoter;GO:1901796 regulation of signal transduction by p53 class mediator;GO:0006367 transcription initiation from RNA polymerase II promoter			Nucleoplasm(Enhanced)				0	1	0	0	0	1	0	0	0	0	0	0	0	0	0	0	0	0	0	0	1
678	ZFP36L2	1	678	Gene_ID	H. sapiens	678	H. sapiens	ZFP36L2	ZFP36 ring finger protein like 2	GO:0061158 3'-UTR-mediated mRNA destabilization;GO:1900153 positive regulation of nuclear-transcribed mRNA catabolic process, deadenylation-dependent decay;GO:1900151 regulation of nuclear-transcribed mRNA catabolic process, deadenylation-dependent decay							1	0	0	0	0	1	1	0	0	1	1	0	0	1	0	0	1	0	0	0	1
8140	SLC7A5	1	8140	Gene_ID	H. sapiens	8140	H. sapiens	SLC7A5	solute carrier family 7 member 5	GO:1902475 L-alpha-amino acid transmembrane transport;GO:0015804 neutral amino acid transport;GO:0015807 L-amino acid transport		Transporters/Electrochemical Potential-driven transporters	Cytosol;Plasma membrane(Supported)Vesicles(Approved)			(M5922)HALLMARK UNFOLDED PROTEIN RESPONSE; (M5924)HALLMARK MTORC1 SIGNALING; (M5907)HALLMARK ESTROGEN RESPONSE LATE	0	0	0	0	0	0	0	0	0	0	0	0	0	1	0	0	0	0	0	0	1
127687	C1ORF122;C1orf122	1	127687	Gene_ID	H. sapiens	127687	H. sapiens	C1orf122	chromosome 1 open reading frame 122								0	0	0	0	0	0	0	0	0	0	0	0	0	0	0	0	0	0	0	0	1
6786	STIM1	1	6786	Gene_ID	H. sapiens	6786	H. sapiens	STIM1	stromal interaction molecule 1	GO:0032237 activation of store-operated calcium channel activity;GO:1901341 positive regulation of store-operated calcium channel activity;GO:1901339 regulation of store-operated calcium channel activity		Transporters/Transporter channels and pores	Endoplasmic reticulum(Enhanced)		(M88)PID CD8 TCR PATHWAY; (M34)PID TCR PATHWAY		0	0	1	0	0	0	0	0	0	0	0	0	0	1	0	0	0	0	0	0	1
26135	SERBP1	1	26135	Gene_ID	H. sapiens	26135	H. sapiens	SERBP1	SERPINE1 mRNA binding protein 1	GO:0043488 regulation of mRNA stability;GO:0061013 regulation of mRNA catabolic process;GO:0043487 regulation of RNA stability			Cytosol(Enhanced)			(M5926)HALLMARK MYC TARGETS V1	1	0	0	0	0	0	0	0	0	1	0	0	0	0	0	0	0	0	0	0	1
100996928	C7ORF55-LUC7L2;C7orf55-LUC7L2	1	100996928	Gene_ID	H. sapiens	100996928	H. sapiens	C7orf55-LUC7L2	C7orf55-LUC7L2 readthrough				Nucleus(Approved)				0	0	0	0	0	0	0	0	0	0	0	0	0	0	0	0	0	0	0	0	1
9040	UBE2M	1	9040	Gene_ID	H. sapiens	9040	H. sapiens	UBE2M	ubiquitin conjugating enzyme E2 M	GO:0043525 positive regulation of neuron apoptotic process;GO:0045116 protein neddylation;GO:1901216 positive regulation of neuron death			Nucleus(Supported)Cytosol;Nuclear bodies(Approved)		(M119)PID ERB GENOMIC PATHWAY; (M200)PID ERA GENOMIC PATHWAY		0	0	0	0	0	0	0	0	0	0	0	0	0	0	0	0	0	0	0	0	1
55023	PHIP	1	55023	Gene_ID	H. sapiens	55023	H. sapiens	PHIP	pleckstrin homology domain interacting protein	GO:0043568 positive regulation of insulin-like growth factor receptor signaling pathway;GO:0043567 regulation of insulin-like growth factor receptor signaling pathway;GO:0008286 insulin receptor signaling pathway			Nucleoplasm(Supported)				0	0	0	0	0	0	0	0	0	0	0	0	0	0	0	0	0	0	0	0	1
6637	SNRPG	1	6637	Gene_ID	H. sapiens	6637	H. sapiens	SNRPG	small nuclear ribonucleoprotein polypeptide G	GO:0000387 spliceosomal snRNP assembly;GO:0000245 spliceosomal complex assembly;GO:0006369 termination of RNA polymerase II transcription			Nucleoplasm(Approved)			(M5926)HALLMARK MYC TARGETS V1	0	0	0	0	1	0	0	0	0	0	0	0	0	0	0	0	0	0	0	0	1
8085	KMT2D	1	8085	Gene_ID	H. sapiens	8085	H. sapiens	KMT2D	lysine methyltransferase 2D	GO:0033148 positive regulation of intracellular estrogen receptor signaling pathway;GO:0001555 oocyte growth;GO:0033145 positive regulation of intracellular steroid hormone receptor signaling pathway		Enzymes/ENZYME proteins/Transferases	Cytosol;Nucleus;Plasma membrane(Approved)			(M5956)HALLMARK KRAS SIGNALING DN	0	0	0	0	0	1	0	0	0	0	0	0	0	0	0	0	0	0	0	0	1
4150	MAZ	1	4150	Gene_ID	H. sapiens	4150	H. sapiens	MAZ	MYC associated zinc finger protein	GO:0006369 termination of RNA polymerase II transcription;GO:0006353 DNA-templated transcription, termination;GO:0006367 transcription initiation from RNA polymerase II promoter		Transcription factors/Zinc-coordinating DNA-binding domains	Nucleus(Enhanced)				0	0	0	0	0	0	0	0	0	0	0	0	0	0	0	0	0	0	0	0	1
51251	NT5C3A	1	51251	Gene_ID	H. sapiens	51251	H. sapiens	NT5C3A	5'-nucleotidase, cytosolic IIIA	GO:0046135 pyrimidine nucleoside catabolic process;GO:0046085 adenosine metabolic process;GO:0009164 nucleoside catabolic process		Enzymes/ENZYME proteins/Hydrolases				(M5898)HALLMARK DNA REPAIR	0	0	0	0	0	0	0	0	0	0	0	0	0	0	0	0	0	0	0	0	1
7332	UBE2L3	1	7332	Gene_ID	H. sapiens	7332	H. sapiens	UBE2L3	ubiquitin conjugating enzyme E2 L3	GO:1903955 positive regulation of protein targeting to mitochondrion;GO:0051443 positive regulation of ubiquitin-protein transferase activity;GO:0070979 protein K11-linked ubiquitination		Enzymes/ENZYME proteins/Transferases	Cytosol;Nucleus(Approved)		(M258)PID BARD1 PATHWAY; (M275)PID ALPHA SYNUCLEIN PATHWAY	(M5926)HALLMARK MYC TARGETS V1	0	0	0	0	0	0	0	0	0	0	0	0	0	0	0	0	0	0	0	0	1
11258	DCTN3	1	11258	Gene_ID	H. sapiens	11258	H. sapiens	DCTN3	dynactin subunit 3	GO:0019886 antigen processing and presentation of exogenous peptide antigen via MHC class II;GO:0097711 ciliary basal body-plasma membrane docking;GO:0002495 antigen processing and presentation of peptide antigen via MHC class II			Cytosol(Supported)Nucleoli(Uncertain)				0	0	0	0	0	0	0	0	0	0	0	0	0	0	1	0	0	0	0	0	1
7323	UBE2D3	1	7323	Gene_ID	H. sapiens	7323	H. sapiens	UBE2D3	ubiquitin conjugating enzyme E2 D3	GO:0035666 TRIF-dependent toll-like receptor signaling pathway;GO:0002756 MyD88-independent toll-like receptor signaling pathway;GO:1903955 positive regulation of protein targeting to mitochondrion		Enzymes/ENZYME proteins/Transferases	Plasma membrane(Supported)Cytosol(Uncertain)		(M37)PID NFKAPPAB CANONICAL PATHWAY; (M258)PID BARD1 PATHWAY; (M214)PID ERBB1 INTERNALIZATION PATHWAY	(M5896)HALLMARK TGF BETA SIGNALING; (M5923)HALLMARK PI3K AKT MTOR SIGNALING; (M5924)HALLMARK MTORC1 SIGNALING	0	0	0	0	0	1	0	0	0	0	0	0	0	0	0	0	0	0	0	0	1
1973	EIF4A1	1	1973	Gene_ID	H. sapiens	1973	H. sapiens	EIF4A1	eukaryotic translation initiation factor 4A1	GO:0000289 nuclear-transcribed mRNA poly(A) tail shortening;GO:0000288 nuclear-transcribed mRNA catabolic process, deadenylation-dependent decay;GO:0000956 nuclear-transcribed mRNA catabolic process		Enzymes/ENZYME proteins/Hydrolases	Cytosol(Approved)		(M121)PID MTOR 4PATHWAY; (M66)PID MYC ACTIV PATHWAY	(M5922)HALLMARK UNFOLDED PROTEIN RESPONSE; (M5926)HALLMARK MYC TARGETS V1	0	0	0	0	0	0	0	0	0	0	0	0	0	0	0	0	0	0	0	0	1
8089	YEATS4	1	8089	Gene_ID	H. sapiens	8089	H. sapiens	YEATS4	YEATS domain containing 4	GO:0043968 histone H2A acetylation;GO:0043967 histone H4 acetylation;GO:0016573 histone acetylation			Nuclear membrane;Nucleoplasm(Approved)		(M195)PID CMYB PATHWAY		0	0	0	0	0	0	0	0	0	0	0	0	0	0	0	0	0	0	0	0	1
9887	SMG7	1	9887	Gene_ID	H. sapiens	9887	H. sapiens	SMG7	SMG7, nonsense mediated mRNA decay factor	GO:0006406 mRNA export from nucleus;GO:0071427 mRNA-containing ribonucleoprotein complex export from nucleus;GO:0000184 nuclear-transcribed mRNA catabolic process, nonsense-mediated decay			Cytosol(Supported)Intermediate filaments(Approved)				1	0	0	0	0	0	0	0	0	1	0	0	0	0	0	0	0	0	0	0	1
55671	PPP4R3A	1	55671	Gene_ID	H. sapiens	55671	H. sapiens	PPP4R3A	protein phosphatase 4 regulatory subunit 3A				Nucleoplasm(Supported)				0	0	0	0	0	0	0	0	0	0	0	0	0	0	0	0	0	0	0	0	1
84313	VPS25	1	84313	Gene_ID	H. sapiens	84313	H. sapiens	VPS25	vacuolar protein sorting 25 homolog	GO:0007175 negative regulation of epidermal growth factor-activated receptor activity;GO:0043328 protein transport to vacuole involved in ubiquitin-dependent protein catabolic process via the multivesicular body sorting pathway;GO:0061099 negative regulation of protein tyrosine kinase activity			Centrosome(Approved)				0	0	0	0	0	0	0	0	0	0	0	0	0	0	0	0	0	0	0	0	1
84314	TMEM107	1	84314	Gene_ID	H. sapiens	84314	H. sapiens	TMEM107	transmembrane protein 107	GO:1904491 protein localization to ciliary transition zone;GO:0042733 embryonic digit morphogenesis;GO:0021532 neural tube patterning			Cytosol;Midbody;Midbody ring;Nucleoplasm(Approved)				0	0	0	0	0	0	0	0	0	0	0	0	0	0	1	0	0	0	0	0	1
80308	FLAD1	1	80308	Gene_ID	H. sapiens	80308	H. sapiens	FLAD1	flavin adenine dinucleotide synthetase 1	GO:0006747 FAD biosynthetic process;GO:0072388 flavin adenine dinucleotide biosynthetic process;GO:0046443 FAD metabolic process		Enzymes/ENZYME proteins/Transferases	Cytosol(Supported)Plasma membrane(Approved)				0	0	0	0	0	0	0	0	0	0	0	0	0	0	0	0	0	0	0	0	1
11190	CEP250	1	11190	Gene_ID	H. sapiens	11190	H. sapiens	CEP250	centrosomal protein 250	GO:1904781 positive regulation of protein localization to centrosome;GO:1904779 regulation of protein localization to centrosome;GO:0030997 regulation of centriole-centriole cohesion			Centrosome(Supported)			(M5893)HALLMARK MITOTIC SPINDLE	0	0	0	0	0	0	0	0	0	0	0	0	0	0	1	0	0	0	0	0	1
214	ALCAM	1	214	Gene_ID	H. sapiens	214	H. sapiens	ALCAM	activated leukocyte cell adhesion molecule	GO:0048846 axon extension involved in axon guidance;GO:0031290 retinal ganglion cell axon guidance;GO:0008045 motor neuron axon guidance		CD markers				(M5892)HALLMARK CHOLESTEROL HOMEOSTASIS; (M5947)HALLMARK IL2 STAT5 SIGNALING	0	0	0	0	0	0	0	0	0	0	0	0	0	0	0	0	1	0	0	1	1
64783	RBM15	1	64783	Gene_ID	H. sapiens	64783	H. sapiens	RBM15	RNA binding motif protein 15	GO:0007221 positive regulation of transcription of Notch receptor target;GO:0060412 ventricular septum morphogenesis;GO:0001569 branching involved in blood vessel morphogenesis			Nucleoplasm(Enhanced)				0	0	1	0	1	1	0	0	0	0	1	0	0	0	0	0	0	0	0	0	1
55854	ZC3H15	1	55854	Gene_ID	H. sapiens	55854	H. sapiens	ZC3H15	zinc finger CCCH-type containing 15	GO:0019221 cytokine-mediated signaling pathway;GO:0071345 cellular response to cytokine stimulus;GO:0034097 response to cytokine			Cytosol(Enhanced)				0	0	0	0	0	0	0	0	0	0	0	0	0	0	0	0	0	0	0	0	1
552889	ATXN7L3B	1	552889	Gene_ID	H. sapiens	552889	H. sapiens	ATXN7L3B	ataxin 7 like 3B	GO:0010468 regulation of gene expression;GO:0060255 regulation of macromolecule metabolic process;GO:0019222 regulation of metabolic process			Nucleoplasm(Approved)				0	0	0	0	0	0	0	0	0	0	0	0	0	0	0	0	0	0	0	0	1
11198	SUPT16H	1	11198	Gene_ID	H. sapiens	11198	H. sapiens	SUPT16H	SPT16 homolog, facilitates chromatin remodeling subunit	GO:0006337 nucleosome disassembly;GO:0032968 positive regulation of transcription elongation from RNA polymerase II promoter;GO:0031498 chromatin disassembly		Enzymes/Peptidases/Metallopeptidases	Nucleus(Supported)Nucleoli fibrillar center(Approved)				0	0	0	0	0	1	0	0	0	0	0	0	0	0	0	0	0	0	0	0	1
1785	DNM2	1	1785	Gene_ID	H. sapiens	1785	H. sapiens	DNM2	dynamin 2	GO:1903408 positive regulation of sodium:potassium-exchanging ATPase activity;GO:1903406 regulation of sodium:potassium-exchanging ATPase activity;GO:1903526 negative regulation of membrane tubulation		Enzymes/ENZYME proteins/Hydrolases	Cytosol;Golgi apparatus(Approved)		(M165)PID SYNDECAN 4 PATHWAY; (M238)PID THROMBIN PAR1 PATHWAY; (M142)PID AJDISS 2PATHWAY		0	0	1	0	0	0	0	1	0	0	1	0	0	0	1	0	1	1	1	1	1
3683	ITGAL	1	3683	Gene_ID	H. sapiens	3683	H. sapiens	ITGAL	integrin subunit alpha L	GO:0002291 T cell activation via T cell receptor contact with antigen bound to MHC molecule on antigen presenting cell;GO:0043312 neutrophil degranulation;GO:0002286 T cell activation involved in immune response		CD markers		Efalizumab (Metal ion binding);Anti-thymocyte Globulin (Rabbit) (Metal ion binding);Lovastatin (Metal ion binding);1-Acetyl-4-(4-{4-[(2-Ethoxyphenyl)Thio]-3-Nitrophenyl}Pyridin-2-Yl)Piperazine (Metal ion binding);LFA703 (Metal ion binding);(S)-2-((S)-3-ISOBUTYL-2,5-DIOXO-4-QUINOLIN-3-YLMETHYL-[1,4]DIAZEPAN-1YL)-N-METHYL-3-NAPHTALEN-2-YL-PROPIONAMIDE (Metal ion binding);7A-[(4-cyanophenyl)methyl]-…	(M47)PID INTEGRIN CS PATHWAY; (M169)PID INTEGRIN2 PATHWAY; (M222)PID CXCR3 PATHWAY	(M5950)HALLMARK ALLOGRAFT REJECTION	0	0	0	0	0	1	0	0	0	0	0	0	0	1	0	0	1	1	1	0	1
3688	ITGB1	1	3688	Gene_ID	H. sapiens	3688	H. sapiens	ITGB1	integrin subunit beta 1	GO:0021943 formation of radial glial scaffolds;GO:0007161 calcium-independent cell-matrix adhesion;GO:0010710 regulation of collagen catabolic process		CD markers;Transporters	Focal adhesion sites;Plasma membrane(Supported)Endoplasmic reticulum(Approved)	Anti-thymocyte Globulin (Rabbit) (Virus receptor activity)	(M11)PID PRL SIGNALING EVENTS PATHWAY; (M118)PID INTEGRIN A9B1 PATHWAY; (M274)PID LYMPH ANGIOGENESIS PATHWAY	(M5915)HALLMARK APICAL JUNCTION; (M5909)HALLMARK MYOGENESIS; (M5930)HALLMARK EPITHELIAL MESENCHYMAL TRANSITION	0	0	1	0	0	1	0	0	1	0	1	1	1	1	0	0	1	1	1	1	1
5594	MAPK1	1	5594	Gene_ID	H. sapiens	5594	H. sapiens	MAPK1	mitogen-activated protein kinase 1	GO:0060397 JAK-STAT cascade involved in growth hormone signaling pathway;GO:0015966 diadenosine tetraphosphate biosynthetic process;GO:0033160 positive regulation of protein import into nucleus, translocation	CMGC Ser/Thr protein kinase family	Enzymes/{ENZYME proteins/Transferases,Kinases/CMGC Ser/Thr protein kinases};RAS pathway related proteins		Isoprenaline (Rna polymerase ii carboxy-terminal domain kinase activity);Arsenic trioxide (Rna polymerase ii carboxy-terminal domain kinase activity);Olomoucine (Rna polymerase ii carboxy-terminal domain kinase activity);Phosphonothreonine (Rna polymerase ii carboxy-terminal domain kinase activity);Purvalanol (Rna polymerase ii carboxy-terminal domain kinase activity);SB220025 (Rna polymerase ii …	(M134)PID TCR RAS PATHWAY; (M64)PID S1P S1P4 PATHWAY; (M120)PID ARF6 DOWNSTREAM PATHWAY	(M5910)HALLMARK PROTEIN SECRETION; (M5923)HALLMARK PI3K AKT MTOR SIGNALING	0	0	1	0	0	1	0	0	0	1	1	1	0	1	0	0	0	1	1	1	1
7531	YWHAE	1	7531	Gene_ID	H. sapiens	7531	H. sapiens	YWHAE	tyrosine 3-monooxygenase/tryptophan 5-monooxygenase activation protein epsilon	GO:1900740 positive regulation of protein insertion into mitochondrial membrane involved in apoptotic signaling pathway;GO:1905913 negative regulation of calcium ion export across plasma membrane;GO:0003064 regulation of heart rate by hormone			Cytosol(Uncertain)	Fusicoccin (Ubiquitin protein ligase binding)	(M199)PID P38 MK2 PATHWAY; (M247)PID INSULIN GLUCOSE PATHWAY; (M163)PID LIS1 PATHWAY	(M5926)HALLMARK MYC TARGETS V1; (M5893)HALLMARK MITOTIC SPINDLE	0	0	0	0	0	0	0	0	0	0	0	1	0	0	1	1	0	1	0	0	1
22992	KDM2A	1	22992	Gene_ID	H. sapiens	22992	H. sapiens	KDM2A	lysine demethylase 2A	GO:0070544 histone H3-K36 demethylation;GO:0070076 histone lysine demethylation;GO:0016577 histone demethylation		Enzymes/ENZYME proteins/Oxidoreductases;Transcription factors/Zinc-coordinating DNA-binding domains	Nucleus(Approved)				0	0	0	0	0	0	0	0	0	0	0	0	0	0	0	0	0	0	0	0	1
84280	BTBD10	1	84280	Gene_ID	H. sapiens	84280	H. sapiens	BTBD10	BTB domain containing 10	GO:0044342 type B pancreatic cell proliferation;GO:1901215 negative regulation of neuron death;GO:1901214 regulation of neuron death			Nucleoli fibrillar center;Nucleus(Supported)				0	0	0	0	0	0	0	0	0	0	0	0	0	0	0	0	0	0	0	0	1
54938	SARS2	1	54938	Gene_ID	H. sapiens	54938	H. sapiens	SARS2	seryl-tRNA synthetase 2, mitochondrial	GO:0006434 seryl-tRNA aminoacylation;GO:0097056 selenocysteinyl-tRNA(Sec) biosynthetic process;GO:0006418 tRNA aminoacylation for protein translation		Enzymes/ENZYME proteins/Ligase					0	0	0	0	0	0	0	0	0	0	0	0	0	0	0	0	0	0	0	0	1
55914	ERBIN	1	55914	Gene_ID	H. sapiens	55914	H. sapiens	ERBIN	erbb2 interacting protein	GO:0070433 negative regulation of nucleotide-binding oligomerization domain containing 2 signaling pathway;GO:0070425 negative regulation of nucleotide-binding oligomerization domain containing signaling pathway;GO:0070432 regulation of nucleotide-binding oligomerization domain containing 2 signaling pathway			Nuclear speckles;Plasma membrane(Supported)				0	0	0	0	0	1	0	0	0	0	0	0	0	0	0	0	0	0	0	0	1
9782	MATR3	1	9782	Gene_ID	H. sapiens	9782	H. sapiens	MATR3	matrin 3	GO:0002218 activation of innate immune response;GO:0045089 positive regulation of innate immune response;GO:0002253 activation of immune response			Nucleoplasm(Approved)				0	0	0	0	0	1	0	0	0	1	0	0	0	0	0	0	0	0	0	0	1
7538	ZFP36	1	7538	Gene_ID	H. sapiens	7538	H. sapiens	ZFP36	ZFP36 ring finger protein	GO:1901835 positive regulation of deadenylation-independent decapping of nuclear-transcribed mRNA;GO:1901834 regulation of deadenylation-independent decapping of nuclear-transcribed mRNA;GO:0060213 positive regulation of nuclear-transcribed mRNA poly(A) tail shortening			Intermediate filaments;Vesicles(Approved)		(M164)PID ERBB1 DOWNSTREAM PATHWAY	(M5907)HALLMARK ESTROGEN RESPONSE LATE; (M5891)HALLMARK HYPOXIA; (M5890)HALLMARK TNFA SIGNALING VIA NFKB	1	0	0	1	0	1	1	0	1	1	1	0	0	1	0	0	0	1	0	0	1
55038	CDCA4	1	55038	Gene_ID	H. sapiens	55038	H. sapiens	CDCA4	cell division cycle associated 4				Cytosol;Nucleoplasm(Supported)				0	0	0	0	0	0	0	0	0	0	0	0	0	0	0	0	0	0	0	0	1
80351	TNKS2	1	80351	Gene_ID	H. sapiens	80351	H. sapiens	TNKS2	tankyrase 2	GO:0070213 protein auto-ADP-ribosylation;GO:0032212 positive regulation of telomere maintenance via telomerase;GO:1904355 positive regulation of telomere capping		Enzymes/ENZYME proteins/Transferases	Microtubules(Approved)				0	0	0	0	0	1	0	0	0	0	0	0	0	0	0	0	0	0	0	0	1
7534	YWHAZ	1	7534	Gene_ID	H. sapiens	7534	H. sapiens	YWHAZ	tyrosine 3-monooxygenase/tryptophan 5-monooxygenase activation protein zeta	GO:1900740 positive regulation of protein insertion into mitochondrial membrane involved in apoptotic signaling pathway;GO:1900739 regulation of protein insertion into mitochondrial membrane involved in apoptotic signaling pathway;GO:1901030 positive regulation of mitochondrial outer membrane permeabilization involved in apoptotic signaling pathway					(M199)PID P38 MK2 PATHWAY; (M247)PID INSULIN GLUCOSE PATHWAY; (M182)PID IL3 PATHWAY	(M5922)HALLMARK UNFOLDED PROTEIN RESPONSE	1	0	0	0	0	1	0	0	0	1	0	0	0	1	0	1	0	1	0	0	1
5687	PSMA6	1	5687	Gene_ID	H. sapiens	5687	H. sapiens	PSMA6	proteasome subunit alpha 6	GO:0002223 stimulatory C-type lectin receptor signaling pathway;GO:0002479 antigen processing and presentation of exogenous peptide antigen via MHC class I, TAP-dependent;GO:0002220 innate immune response activating cell surface receptor signaling pathway		Enzymes/{ENZYME proteins/Hydrolases,Peptidases/Threonine-type peptidases}	Nucleoplasm(Supported)	(3AR,6R,6AS)-6-((S)-((S)-CYCLOHEX-2-ENYL)(HYDROXY)METHYL)-6A-METHYL-4-OXO-HEXAHYDRO-2H-FURO[3,2-C]PYRROLE-6-CARBALDEHYDE (Threonine-type endopeptidase activity)		(M5926)HALLMARK MYC TARGETS V1	1	0	0	0	0	1	0	0	0	1	0	0	0	0	0	1	0	0	0	0	1
5686	PSMA5	1	5686	Gene_ID	H. sapiens	5686	H. sapiens	PSMA5	proteasome subunit alpha 5	GO:0002223 stimulatory C-type lectin receptor signaling pathway;GO:0002479 antigen processing and presentation of exogenous peptide antigen via MHC class I, TAP-dependent;GO:0002220 innate immune response activating cell surface receptor signaling pathway		Enzymes/{ENZYME proteins/Hydrolases,Peptidases/Threonine-type peptidases}	Cytosol(Approved)	(3AR,6R,6AS)-6-((S)-((S)-CYCLOHEX-2-ENYL)(HYDROXY)METHYL)-6A-METHYL-4-OXO-HEXAHYDRO-2H-FURO[3,2-C]PYRROLE-6-CARBALDEHYDE (Threonine-type endopeptidase activity)			1	0	0	0	0	1	0	0	0	1	0	0	0	0	0	1	0	0	0	0	1
5683	PSMA2	1	5683	Gene_ID	H. sapiens	5683	H. sapiens	PSMA2	proteasome subunit alpha 2	GO:0002223 stimulatory C-type lectin receptor signaling pathway;GO:0002479 antigen processing and presentation of exogenous peptide antigen via MHC class I, TAP-dependent;GO:0002220 innate immune response activating cell surface receptor signaling pathway		Enzymes/{ENZYME proteins/Hydrolases,Peptidases/Threonine-type peptidases}		(3AR,6R,6AS)-6-((S)-((S)-CYCLOHEX-2-ENYL)(HYDROXY)METHYL)-6A-METHYL-4-OXO-HEXAHYDRO-2H-FURO[3,2-C]PYRROLE-6-CARBALDEHYDE (Threonine-type endopeptidase activity)		(M5926)HALLMARK MYC TARGETS V1; (M5913)HALLMARK INTERFERON GAMMA RESPONSE	1	0	0	0	0	1	0	0	0	1	0	0	0	0	0	1	0	0	0	0	1
10923	SUB1	1	10923	Gene_ID	H. sapiens	10923	H. sapiens	SUB1	SUB1 homolog, transcriptional regulator	GO:0060261 positive regulation of transcription initiation from RNA polymerase II promoter;GO:2000144 positive regulation of DNA-templated transcription, initiation;GO:0060260 regulation of transcription initiation from RNA polymerase II promoter			Nucleoli;Nucleus(Supported)				0	0	0	0	0	0	0	0	0	0	0	0	0	0	0	0	0	0	0	0	1
55920	RCC2	1	55920	Gene_ID	H. sapiens	55920	H. sapiens	RCC2	regulator of chromosome condensation 2	GO:0051895 negative regulation of focal adhesion assembly;GO:0072356 chromosome passenger complex localization to kinetochore;GO:0051987 positive regulation of attachment of spindle microtubules to kinetochore							0	0	0	0	0	0	0	0	0	0	1	0	1	0	1	0	1	0	0	0	1
6827	SUPT4H1	1	6827	Gene_ID	H. sapiens	6827	H. sapiens	SUPT4H1	SPT4 homolog, DSIF elongation factor subunit	GO:0050434 positive regulation of viral transcription;GO:0034244 negative regulation of transcription elongation from RNA polymerase II promoter;GO:0032785 negative regulation of DNA-templated transcription, elongation			Nucleus(Approved)			(M5898)HALLMARK DNA REPAIR	0	0	0	0	1	1	0	0	1	0	0	0	0	0	0	0	0	0	0	0	1
1509	CTSD	1	1509	Gene_ID	H. sapiens	1509	H. sapiens	CTSD	cathepsin D	GO:0019886 antigen processing and presentation of exogenous peptide antigen via MHC class II;GO:0043312 neutrophil degranulation;GO:0002495 antigen processing and presentation of peptide antigen via MHC class II		Enzymes/{ENZYME proteins/Hydrolases,Peptidases/Aspartic-type peptidases}		Insulin Human (Aspartic-type endopeptidase activity);Insulin Pork (Aspartic-type endopeptidase activity);S-Methylcysteine (Aspartic-type endopeptidase activity);1h-Benoximidazole-2-Carboxylic Acid (Aspartic-type endopeptidase activity);N-Aminoethylmorpholine (Aspartic-type endopeptidase activity);5-AMINO-6-CYCLOHEXYL-4-HYDROXY-2-ISOBUTYL-HEXANOIC ACID (Aspartic-type endopeptidase activity);CYCLOH…	(M87)PID LKB1 PATHWAY; (M144)PID CERAMIDE PATHWAY; (M200)PID ERA GENOMIC PATHWAY	(M5921)HALLMARK COMPLEMENT; (M5939)HALLMARK P53 PATHWAY	0	0	0	0	0	0	0	0	0	0	0	0	0	0	0	0	0	0	0	0	1
79718	TBL1XR1	1	79718	Gene_ID	H. sapiens	79718	H. sapiens	TBL1XR1	transducin beta like 1 X-linked receptor 1	GO:0060613 fat pad development;GO:0090207 regulation of triglyceride metabolic process;GO:0050872 white fat cell differentiation			Nucleoplasm(Approved)		(M223)PID BETA CATENIN NUC PATHWAY		0	0	0	0	0	1	0	0	0	0	0	0	0	0	0	0	0	0	0	0	1
2932	GSK3B	1	2932	Gene_ID	H. sapiens	2932	H. sapiens	GSK3B	glycogen synthase kinase 3 beta	GO:2000077 negative regulation of type B pancreatic cell development;GO:0051534 negative regulation of NFAT protein import into nucleus;GO:1901030 positive regulation of mitochondrial outer membrane permeabilization involved in apoptotic signaling pathway	CMGC Ser/Thr protein kinase family	Enzymes/{ENZYME proteins/Transferases,Kinases/CMGC Ser/Thr protein kinases}	Nucleus(Enhanced)	Lithium (Ubiquitin protein ligase binding);3-[3-(2,3-Dihydroxy-Propylamino)-Phenyl]-4-(5-Fluoro-1-Methyl-1h-Indol-3-Yl)-Pyrrole-2,5-Dione (Ubiquitin protein ligase binding);I-5 (Ubiquitin protein ligase binding);N-(4-Methoxybenzyl)-N'-(5-Nitro-1,3-Thiazol-2-Yl)Urea (Ubiquitin protein ligase binding);Staurosporine (Ubiquitin protein ligase binding);Indirubin-3'-Monoxime (Ubiquitin protein ligase b…	(M31)PID BETA CATENIN DEG PATHWAY; (M90)PID WNT CANONICAL PATHWAY; (M139)PID MYC PATHWAY	(M5923)HALLMARK PI3K AKT MTOR SIGNALING; (M5924)HALLMARK MTORC1 SIGNALING	0	0	0	1	0	1	1	0	0	0	1	1	0	0	0	0	1	0	0	0	1
2931	GSK3A	1	2931	Gene_ID	H. sapiens	2931	H. sapiens	GSK3A	glycogen synthase kinase 3 alpha	GO:0010905 negative regulation of UDP-glucose catabolic process;GO:2000077 negative regulation of type B pancreatic cell development;GO:0010904 regulation of UDP-glucose catabolic process	CMGC Ser/Thr protein kinase family	Enzymes/{ENZYME proteins/Transferases,Kinases/CMGC Ser/Thr protein kinases}	Cytosol(Approved)		(M31)PID BETA CATENIN DEG PATHWAY; (M90)PID WNT CANONICAL PATHWAY; (M1718)SIG IL4RECEPTOR IN B LYPHOCYTES		1	0	0	1	0	1	1	0	0	1	1	0	0	0	0	0	0	0	0	0	1
6675	UAP1	1	6675	Gene_ID	H. sapiens	6675	H. sapiens	UAP1	UDP-N-acetylglucosamine pyrophosphorylase 1	GO:0006048 UDP-N-acetylglucosamine biosynthetic process;GO:0006047 UDP-N-acetylglucosamine metabolic process;GO:0046349 amino sugar biosynthetic process		Enzymes/ENZYME proteins/Transferases	Cytosol(Supported)Nucleoplasm;Plasma membrane(Approved)	Uridine-Diphosphate-N-Acetylgalactosamine (Udp-n-acetylglucosamine diphosphorylase activity);Uridine-Diphosphate-N-Acetylglucosamine (Udp-n-acetylglucosamine diphosphorylase activity)		(M5908)HALLMARK ANDROGEN RESPONSE	0	0	0	0	0	0	0	0	0	0	0	0	0	0	0	0	0	0	0	0	1
861	RUNX1	1	861	Gene_ID	H. sapiens	861	H. sapiens	RUNX1	runt related transcription factor 1	GO:0030854 positive regulation of granulocyte differentiation;GO:0050855 regulation of B cell receptor signaling pathway;GO:0045589 regulation of regulatory T cell differentiation		Transcription factors/Immunoglobulin fold	Nucleoplasm;Vesicles(Enhanced)		(M236)PID DELTA NP63 PATHWAY; (M2)PID SMAD2 3NUCLEAR PATHWAY	(M5942)HALLMARK UV RESPONSE DN	0	0	1	1	0	1	1	0	0	0	0	0	0	0	0	0	1	0	0	0	1
382	ARF6	1	382	Gene_ID	H. sapiens	382	H. sapiens	ARF6	ADP ribosylation factor 6	GO:0048261 negative regulation of receptor-mediated endocytosis;GO:0035020 regulation of Rac protein signal transduction;GO:0097284 hepatocyte apoptotic process		RAS pathway related proteins		5'-Guanosine-Diphosphate-Monothiophosphate (Thioesterase binding);Guanosine-5'-Diphosphate (Thioesterase binding);MYRISTIC ACID (Thioesterase binding)	(M120)PID ARF6 DOWNSTREAM PATHWAY; (M277)PID INTEGRIN A4B1 PATHWAY; (M86)PID ARF6 PATHWAY	(M5893)HALLMARK MITOTIC SPINDLE	0	0	0	0	0	0	0	1	0	0	0	1	0	0	1	0	0	0	1	0	1
10541	ANP32B	1	10541	Gene_ID	H. sapiens	10541	H. sapiens	ANP32B	acidic nuclear phosphoprotein 32 family member B	GO:0046827 positive regulation of protein export from nucleus;GO:0006919 activation of cysteine-type endopeptidase activity involved in apoptotic process;GO:0046825 regulation of protein export from nucleus			Nucleoplasm(Enhanced)Centrosome;Cytosol(Supported)				0	0	1	0	0	0	0	0	0	0	1	1	0	0	0	0	0	0	0	0	1
6672	SP100	1	6672	Gene_ID	H. sapiens	6672	H. sapiens	SP100	SP100 nuclear antigen	GO:0046826 negative regulation of protein export from nucleus;GO:1902044 regulation of Fas signaling pathway;GO:0036337 Fas signaling pathway		Transcription factors	Nuclear bodies;Nucleus(Supported)				0	0	1	0	0	0	0	0	0	0	0	0	1	0	0	0	0	0	0	0	1
653519	GPR89A	1	653519	Gene_ID	H. sapiens	653519	H. sapiens	GPR89A	G protein-coupled receptor 89A	GO:0051452 intracellular pH reduction;GO:0051453 regulation of intracellular pH;GO:0045851 pH reduction			Endoplasmic reticulum(Approved)				0	0	0	0	0	0	0	0	0	0	0	0	0	0	0	0	0	0	0	0	1
832	CAPZB	1	832	Gene_ID	H. sapiens	832	H. sapiens	CAPZB	capping actin protein of muscle Z-line beta subunit	GO:0051016 barbed-end actin filament capping;GO:0051490 negative regulation of filopodium assembly;GO:0051693 actin filament capping			Cytosol;Nucleoplasm;Vesicles(Enhanced)			(M5893)HALLMARK MITOTIC SPINDLE	0	0	0	0	0	0	0	0	0	0	0	0	0	1	1	0	0	0	0	0	1
6745	SSR1	1	6745	Gene_ID	H. sapiens	6745	H. sapiens	SSR1	signal sequence receptor subunit 1	GO:0036498 IRE1-mediated unfolded protein response;GO:0006613 cotranslational protein targeting to membrane;GO:0030968 endoplasmic reticulum unfolded protein response			Endoplasmic reticulum(Supported)			(M5922)HALLMARK UNFOLDED PROTEIN RESPONSE; (M5924)HALLMARK MTORC1 SIGNALING	0	0	0	0	0	0	0	0	0	0	0	0	0	0	0	0	0	0	0	0	1
8407	TAGLN2	1	8407	Gene_ID	H. sapiens	8407	H. sapiens	TAGLN2	transgelin 2	GO:0002576 platelet degranulation;GO:0045055 regulated exocytosis;GO:0006887 exocytosis			Actin filaments;Cytosol(Approved)				0	0	0	1	0	0	0	0	0	0	0	0	0	1	0	0	0	0	0	0	1
10594	PRPF8	1	10594	Gene_ID	H. sapiens	10594	H. sapiens	PRPF8	pre-mRNA processing factor 8	GO:0000244 spliceosomal tri-snRNP complex assembly;GO:0000387 spliceosomal snRNP assembly;GO:0071222 cellular response to lipopolysaccharide			Nucleoplasm(Enhanced)				0	0	0	0	1	1	0	0	0	0	0	0	0	0	0	0	0	0	0	0	1
79877	DCAKD	1	79877	Gene_ID	H. sapiens	79877	H. sapiens	DCAKD	dephospho-CoA kinase domain containing	GO:0015937 coenzyme A biosynthetic process;GO:0034030 ribonucleoside bisphosphate biosynthetic process;GO:0034033 purine nucleoside bisphosphate biosynthetic process			Nucleus(Approved)				0	0	0	0	0	0	0	0	0	0	0	0	0	0	0	0	0	0	0	0	1
56888	KCMF1	1	56888	Gene_ID	H. sapiens	56888	H. sapiens	KCMF1	potassium channel modulatory factor 1	GO:0043312 neutrophil degranulation;GO:0002283 neutrophil activation involved in immune response;GO:0042119 neutrophil activation		Enzymes/ENZYME proteins/Transferases	Cytosol;Nucleoplasm(Enhanced)				0	0	0	0	0	0	0	0	0	0	0	0	0	0	0	0	0	0	0	0	1
23160	WDR43	1	23160	Gene_ID	H. sapiens	23160	H. sapiens	WDR43	WD repeat domain 43	GO:2000234 positive regulation of rRNA processing;GO:0090070 positive regulation of ribosome biogenesis;GO:2000232 regulation of rRNA processing						(M5928)HALLMARK MYC TARGETS V2	0	0	0	0	0	0	0	0	0	0	0	0	0	0	0	0	0	0	0	0	1
81037	CLPTM1L	1	81037	Gene_ID	H. sapiens	81037	H. sapiens	CLPTM1L	CLPTM1 like	GO:0006915 apoptotic process;GO:0012501 programmed cell death;GO:0008219 cell death			Endoplasmic reticulum(Approved)				0	0	0	0	0	0	0	0	0	0	0	0	0	0	0	0	0	0	0	0	1
25816	TNFAIP8	1	25816	Gene_ID	H. sapiens	25816	H. sapiens	TNFAIP8	TNF alpha induced protein 8	GO:0043154 negative regulation of cysteine-type endopeptidase activity involved in apoptotic process;GO:2000117 negative regulation of cysteine-type endopeptidase activity;GO:0043281 regulation of cysteine-type endopeptidase activity involved in apoptotic process			Nucleoplasm(Approved)			(M5908)HALLMARK ANDROGEN RESPONSE; (M5890)HALLMARK TNFA SIGNALING VIA NFKB	0	0	0	0	0	0	0	0	0	0	0	0	0	0	0	0	0	0	0	0	1
25814	ATXN10	1	25814	Gene_ID	H. sapiens	25814	H. sapiens	ATXN10	ataxin 10	GO:0070207 protein homotrimerization;GO:0070206 protein trimerization;GO:0051260 protein homooligomerization			Cytosol(Supported)Plasma membrane(Approved)				0	0	0	0	0	0	0	0	0	0	0	0	0	0	1	0	0	0	0	0	1
1385	CREB1	1	1385	Gene_ID	H. sapiens	1385	H. sapiens	CREB1	cAMP responsive element binding protein 1	GO:0032916 positive regulation of transforming growth factor beta3 production;GO:1900273 positive regulation of long-term synaptic potentiation;GO:0060509 Type I pneumocyte differentiation		Transcription factors/Basic domains	Nucleoplasm(Enhanced)	Adenosine monophosphate (Transcriptional activator activity, rna polymerase ii transcription factor binding);Naloxone (Transcriptional activator activity, rna polymerase ii transcription factor binding)	(M56)PID LPA4 PATHWAY; (M14775)ST G ALPHA S PATHWAY; (M199)PID P38 MK2 PATHWAY		0	0	0	1	0	1	0	0	0	0	1	1	0	0	0	0	1	1	0	0	1
6319	SCD	1	6319	Gene_ID	H. sapiens	6319	H. sapiens	SCD	stearoyl-CoA desaturase	GO:1903966 monounsaturated fatty acid biosynthetic process;GO:1903964 monounsaturated fatty acid metabolic process;GO:0045540 regulation of cholesterol biosynthetic process		Enzymes/ENZYME proteins/Oxidoreductases	Endoplasmic reticulum(Enhanced)			(M5892)HALLMARK CHOLESTEROL HOMEOSTASIS; (M5908)HALLMARK ANDROGEN RESPONSE; (M5924)HALLMARK MTORC1 SIGNALING	0	0	0	0	0	0	0	0	0	0	0	0	0	0	0	0	0	0	0	0	1
4097	MAFG	1	4097	Gene_ID	H. sapiens	4097	H. sapiens	MAFG	MAF bZIP transcription factor G	GO:0045604 regulation of epidermal cell differentiation;GO:0030641 regulation of cellular pH;GO:0006885 regulation of pH		Transcription factors/Basic domains			(M167)PID AP1 PATHWAY		0	0	0	1	0	0	1	0	0	0	0	0	0	1	0	0	0	0	0	0	1
25957	PNISR	1	25957	Gene_ID	H. sapiens	25957	H. sapiens	PNISR	PNN interacting serine and arginine rich protein				Nuclear speckles(Supported)Cytosol(Approved)				0	0	0	0	0	0	0	0	0	0	0	0	0	0	0	0	0	0	0	0	1
55082	ARGLU1	1	55082	Gene_ID	H. sapiens	55082	H. sapiens	ARGLU1	arginine and glutamate rich 1	GO:0006355 regulation of transcription, DNA-templated;GO:1903506 regulation of nucleic acid-templated transcription;GO:0006351 transcription, DNA-templated			Mitochondria;Nucleoplasm(Enhanced)				0	0	0	0	0	0	0	0	0	0	0	0	0	0	0	0	0	0	0	0	1
23306	NEMP1	1	23306	Gene_ID	H. sapiens	23306	H. sapiens	NEMP1	nuclear envelope integral membrane protein 1	GO:0008150 biological_process			Nucleoplasm(Approved)				0	0	0	0	0	0	0	0	0	0	0	0	0	0	0	0	0	0	0	0	1
220988	HNRNPA3	1	220988	Gene_ID	H. sapiens	220988	H. sapiens	HNRNPA3	heterogeneous nuclear ribonucleoprotein A3	GO:0000398 mRNA splicing, via spliceosome;GO:0000377 RNA splicing, via transesterification reactions with bulged adenosine as nucleophile;GO:0000375 RNA splicing, via transesterification reactions			Nucleoplasm(Enhanced)			(M5926)HALLMARK MYC TARGETS V1	0	0	0	0	1	0	0	0	0	0	0	0	0	0	0	0	0	0	0	0	1
25844	YIPF3	1	25844	Gene_ID	H. sapiens	25844	H. sapiens	YIPF3	Yip1 domain family member 3	GO:0030154 cell differentiation;GO:0048869 cellular developmental process;GO:0032502 developmental process		Transporters	Golgi apparatus(Enhanced)Nucleoplasm(Supported)				0	0	0	0	0	0	0	0	0	0	0	0	0	0	0	0	0	0	0	0	1
6189	RPS3A	1	6189	Gene_ID	H. sapiens	6189	H. sapiens	RPS3A	ribosomal protein S3A	GO:0006614 SRP-dependent cotranslational protein targeting to membrane;GO:0006613 cotranslational protein targeting to membrane;GO:0000184 nuclear-transcribed mRNA catabolic process, nonsense-mediated decay		Ribosomal proteins	Cytosol;Endoplasmic reticulum;Nucleoli(Enhanced)			(M5950)HALLMARK ALLOGRAFT REJECTION	0	0	0	0	0	0	0	0	0	0	0	0	0	0	0	0	0	0	0	0	1
57035	RSRP1	1	57035	Gene_ID	H. sapiens	57035	H. sapiens	RSRP1	arginine and serine rich protein 1				Nucleoplasm(Approved)				0	0	0	0	0	0	0	0	0	0	0	0	0	0	0	0	0	0	0	0	1
5713	PSMD7	1	5713	Gene_ID	H. sapiens	5713	H. sapiens	PSMD7	proteasome 26S subunit, non-ATPase 7	GO:0002223 stimulatory C-type lectin receptor signaling pathway;GO:0002479 antigen processing and presentation of exogenous peptide antigen via MHC class I, TAP-dependent;GO:0002220 innate immune response activating cell surface receptor signaling pathway		Enzymes/Peptidases/Metallopeptidases	Nucleoplasm(Enhanced)			(M5926)HALLMARK MYC TARGETS V1	1	0	0	0	0	1	0	0	0	1	0	0	0	0	0	1	0	0	0	0	1
6709	SPTAN1	1	6709	Gene_ID	H. sapiens	6709	H. sapiens	SPTAN1	spectrin alpha, non-erythrocytic 1	GO:0051693 actin filament capping;GO:0030835 negative regulation of actin filament depolymerization;GO:0030837 negative regulation of actin filament polymerization			Microtubules(Supported)Vesicles(Uncertain)		(M220)PID CASPASE PATHWAY	(M5902)HALLMARK APOPTOSIS; (M5893)HALLMARK MITOTIC SPINDLE; (M5909)HALLMARK MYOGENESIS	0	0	0	0	0	1	0	0	0	0	0	0	0	0	0	1	0	0	0	1	1
9718	ECE2	1	9718	Gene_ID	H. sapiens	9718	H. sapiens	ECE2	endothelin converting enzyme 2	GO:0010002 cardioblast differentiation;GO:0016486 peptide hormone processing;GO:0035051 cardiocyte differentiation		Enzymes/{ENZYME proteins/Hydrolases,Peptidases/Metallopeptidases}	Cytosol;Nucleus(Approved)				0	0	0	0	0	1	0	0	0	0	0	1	0	0	0	0	0	0	0	0	1
9654	TTLL4	1	9654	Gene_ID	H. sapiens	9654	H. sapiens	TTLL4	tubulin tyrosine ligase like 4	GO:0018095 protein polyglutamylation;GO:0018200 peptidyl-glutamic acid modification;GO:0018193 peptidyl-amino acid modification			Mitochondria(Approved)				0	0	0	0	0	0	0	0	0	0	0	0	0	0	0	0	0	0	0	0	1
10121	ACTR1A	1	10121	Gene_ID	H. sapiens	10121	H. sapiens	ACTR1A	ARP1 actin related protein 1 homolog A	GO:0019886 antigen processing and presentation of exogenous peptide antigen via MHC class II;GO:0097711 ciliary basal body-plasma membrane docking;GO:0002495 antigen processing and presentation of peptide antigen via MHC class II			Microtubules(Approved)				0	0	0	0	0	0	0	0	0	0	0	0	0	0	1	0	0	0	0	0	1
10126	DNAL4	1	10126	Gene_ID	H. sapiens	10126	H. sapiens	DNAL4	dynein axonemal light chain 4	GO:2000582 positive regulation of ATP-dependent microtubule motor activity, plus-end-directed;GO:2000580 regulation of ATP-dependent microtubule motor activity, plus-end-directed;GO:2000576 positive regulation of microtubule motor activity			Centrosome;Cytosol;Nucleoli;Nucleus(Approved)				0	0	0	0	0	0	0	0	0	0	0	0	0	0	0	0	0	0	0	1	1
10125	RASGRP1	1	10125	Gene_ID	H. sapiens	10125	H. sapiens	RASGRP1	RAS guanyl releasing protein 1	GO:0033089 positive regulation of T cell differentiation in thymus;GO:0032825 positive regulation of natural killer cell differentiation;GO:1902715 positive regulation of interferon-gamma secretion		RAS pathway related proteins	Cytosol;Plasma membrane(Supported)		(M269)PID RAS PATHWAY; (M9526)ST T CELL SIGNAL TRANSDUCTION; (M88)PID CD8 TCR PATHWAY	(M5941)HALLMARK UV RESPONSE UP; (M5906)HALLMARK ESTROGEN RESPONSE EARLY; (M5921)HALLMARK COMPLEMENT	0	0	0	0	0	1	0	0	0	0	0	0	0	1	0	0	1	0	0	0	1
80851	SH3BP5L	1	80851	Gene_ID	H. sapiens	80851	H. sapiens	SH3BP5L	SH3 binding domain protein 5 like	GO:0061099 negative regulation of protein tyrosine kinase activity;GO:0050732 negative regulation of peptidyl-tyrosine phosphorylation;GO:0061097 regulation of protein tyrosine kinase activity			Golgi apparatus;Nucleoplasm;Vesicles(Approved)				0	0	0	0	0	0	0	0	0	0	0	0	0	0	0	0	0	0	0	0	1
80856	KIAA1715	1	80856	Gene_ID	H. sapiens	80856	H. sapiens	LNPK	lunapark, ER junction formation factor	GO:1903373 positive regulation of endoplasmic reticulum tubular network organization;GO:0071788 endoplasmic reticulum tubular network maintenance;GO:1903371 regulation of endoplasmic reticulum tubular network organization			Endoplasmic reticulum(Supported)Nucleoplasm(Uncertain)				0	0	0	0	0	0	0	0	0	0	0	0	0	1	0	0	0	0	0	0	1
7431	VIM	1	7431	Gene_ID	H. sapiens	7431	H. sapiens	VIM	vimentin	GO:0070307 lens fiber cell development;GO:0060020 Bergmann glial cell differentiation;GO:0030049 muscle filament sliding			Intermediate filaments(Approved)		(M14)PID AURORA B PATHWAY; (M220)PID CASPASE PATHWAY	(M5930)HALLMARK EPITHELIAL MESENCHYMAL TRANSITION	1	0	0	1	0	0	0	0	0	1	1	0	0	0	1	1	0	0	0	0	1
1211	CLTA	1	1211	Gene_ID	H. sapiens	1211	H. sapiens	CLTA	clathrin light chain A	GO:0032802 low-density lipoprotein particle receptor catabolic process;GO:0019886 antigen processing and presentation of exogenous peptide antigen via MHC class II;GO:0034383 low-density lipoprotein particle clearance			Endosomes;Lysosomes;Vesicles(Enhanced)		(M243)PID ARF 3PATHWAY; (M195)PID CMYB PATHWAY	(M5910)HALLMARK PROTEIN SECRETION	0	0	0	0	0	1	0	0	0	0	0	0	0	0	0	0	0	1	1	1	1
5439	POLR2J	1	5439	Gene_ID	H. sapiens	5439	H. sapiens	POLR2J	RNA polymerase II subunit J	GO:0050434 positive regulation of viral transcription;GO:0046782 regulation of viral transcription;GO:0006370 7-methylguanosine mRNA capping		RNA polymerase related proteins	Nucleoplasm(Approved)			(M5898)HALLMARK DNA REPAIR	0	0	0	0	1	1	0	0	1	1	0	0	0	0	0	0	0	0	0	0	1
7150	TOP1	1	7150	Gene_ID	H. sapiens	7150	H. sapiens	TOP1	DNA topoisomerase I	GO:0040016 embryonic cleavage;GO:0006265 DNA topological change;GO:0032922 circadian regulation of gene expression		Enzymes/ENZYME proteins/Isomerase	Nucleoli fibrillar center;Nucleus(Supported)	Irinotecan (Poly(a) rna binding);Topotecan (Poly(a) rna binding);Camptothecin (Poly(a) rna binding);Edotecarin (Poly(a) rna binding);Lucanthone (Poly(a) rna binding);Elsamitrucin (Poly(a) rna binding);LE-SN38 (Poly(a) rna binding);Sodium stibogluconate (Poly(a) rna binding);BNP 1350 (Poly(a) rna binding);XMT-1001 (Poly(a) rna binding);2,3-DIMETHOXY-12H-[1,3]DIOXOLO[5,6]INDENO[1,2-C]ISOQUINOLIN-6-…	(M220)PID CASPASE PATHWAY	(M5945)HALLMARK HEME METABOLISM; (M5901)HALLMARK G2M CHECKPOINT	0	0	0	0	0	0	0	0	0	0	0	0	0	0	0	0	0	0	0	0	1
3845	KRAS	1	3845	Gene_ID	H. sapiens	3845	H. sapiens	KRAS	KRAS proto-oncogene, GTPase	GO:0021897 forebrain astrocyte development;GO:0021896 forebrain astrocyte differentiation;GO:0035022 positive regulation of Rac protein signal transduction		RAS pathway related proteins		[(3,7,11-TRIMETHYL-DODECA-2,6,10-TRIENYLOXYCARBAMOYL)-METHYL]-PHOSPHONIC ACID (Protein complex binding);FARNESYL DIPHOSPHATE (Protein complex binding)	(M134)PID TCR RAS PATHWAY; (M269)PID RAS PATHWAY; (M270)PID MAPK TRK PATHWAY		0	0	0	0	0	1	0	1	0	0	1	1	0	1	0	0	0	1	0	0	1
27327	TNRC6A	1	27327	Gene_ID	H. sapiens	27327	H. sapiens	TNRC6A	trinucleotide repeat containing 6A	GO:0035278 miRNA mediated inhibition of translation;GO:0007223 Wnt signaling pathway, calcium modulating pathway;GO:0045652 regulation of megakaryocyte differentiation			Vesicles(Supported)Golgi apparatus(Approved)Nucleoplasm(Uncertain)				0	0	0	0	0	1	0	0	0	1	0	0	0	0	0	0	0	0	0	0	1
509	ATP5C1	1	509	Gene_ID	H. sapiens	509	H. sapiens	ATP5F1C	ATP synthase F1 subunit gamma	GO:0042776 mitochondrial ATP synthesis coupled proton transport;GO:0015986 ATP synthesis coupled proton transport;GO:0042407 cristae formation				Quercetin (Transmembrane transporter activity);1-ACETYL-2-CARBOXYPIPERIDINE (Transmembrane transporter activity);AUROVERTIN B (Transmembrane transporter activity);PICEATANNOL (Transmembrane transporter activity);N1-(2-AMINO-4-METHYLPENTYL)OCTAHYDRO-PYRROLO[1,2-A] PYRIMIDINE (Transmembrane transporter activity)		(M5936)HALLMARK OXIDATIVE PHOSPHORYLATION	0	0	0	0	0	0	0	0	0	0	0	0	0	0	0	0	0	0	0	0	1
1032	CDKN2D	1	1032	Gene_ID	H. sapiens	1032	H. sapiens	CDKN2D	cyclin dependent kinase inhibitor 2D	GO:0031658 negative regulation of cyclin-dependent protein serine/threonine kinase activity involved in G1/S transition of mitotic cell cycle;GO:0031657 regulation of cyclin-dependent protein serine/threonine kinase activity involved in G1/S transition of mitotic cell cycle;GO:0045736 negative regulation of cyclin-dependent protein serine/threonine kinase activity			Cytosol;Nucleoplasm(Supported)			(M5938)HALLMARK REACTIVE OXIGEN SPECIES PATHWAY	0	0	0	0	0	0	0	0	0	0	0	0	0	0	0	0	0	0	0	0	1
27161	AGO2	1	27161	Gene_ID	H. sapiens	27161	H. sapiens	AGO2	argonaute 2, RISC catalytic component	GO:1905618 positive regulation of miRNA mediated inhibition of translation;GO:1905616 regulation of miRNA mediated inhibition of translation;GO:0060213 positive regulation of nuclear-transcribed mRNA poly(A) tail shortening		Enzymes/ENZYME proteins/Hydrolases	Nucleoplasm(Supported)Cell Junctions(Approved)			(M5941)HALLMARK UV RESPONSE UP	1	0	1	0	0	1	0	0	1	1	0	0	1	0	0	0	0	0	0	0	1
51138	COPS4	1	51138	Gene_ID	H. sapiens	51138	H. sapiens	COPS4	COP9 signalosome subunit 4	GO:0000715 nucleotide-excision repair, DNA damage recognition;GO:0006283 transcription-coupled nucleotide-excision repair;GO:0000338 protein deneddylation			Nuclear speckles(Supported)				0	0	0	0	0	0	0	0	0	0	0	0	0	0	0	0	0	0	1	0	1
29789	OLA1	1	29789	Gene_ID	H. sapiens	29789	H. sapiens	OLA1	Obg like ATPase 1	GO:0002576 platelet degranulation;GO:0046034 ATP metabolic process;GO:0009205 purine ribonucleoside triphosphate metabolic process			Cytosol(Enhanced)				0	0	0	0	0	0	0	0	0	0	0	0	0	1	0	0	0	0	0	0	1
23648	SSBP3	1	23648	Gene_ID	H. sapiens	23648	H. sapiens	SSBP3	single stranded DNA binding protein 3	GO:0021547 midbrain-hindbrain boundary initiation;GO:2000744 positive regulation of anterior head development;GO:2000742 regulation of anterior head development							0	0	0	0	0	0	0	0	0	0	0	1	0	0	0	0	0	0	0	0	1
1213	CLTC	1	1213	Gene_ID	H. sapiens	1213	H. sapiens	CLTC	clathrin heavy chain	GO:1900126 negative regulation of hyaluronan biosynthetic process;GO:1900125 regulation of hyaluronan biosynthetic process;GO:0033572 transferrin transport			Vesicles(Enhanced)Mitotic spindle(Supported)Cytosol(Approved)		(M94)PID FAS PATHWAY; (M67)PID ARF6 TRAFFICKING PATHWAY	(M5910)HALLMARK PROTEIN SECRETION; (M5923)HALLMARK PI3K AKT MTOR SIGNALING	0	0	0	0	0	1	0	0	0	0	0	0	0	0	0	0	0	1	1	1	1
23524	SRRM2	1	23524	Gene_ID	H. sapiens	23524	H. sapiens	SRRM2	serine/arginine repetitive matrix 2	GO:0000398 mRNA splicing, via spliceosome;GO:0000377 RNA splicing, via transesterification reactions with bulged adenosine as nucleophile;GO:0000375 RNA splicing, via transesterification reactions			Nuclear speckles(Enhanced)				0	0	0	0	1	0	0	0	0	0	0	0	0	0	0	0	0	0	0	0	1
84964	ALKBH6	1	84964	Gene_ID	H. sapiens	84964	H. sapiens	ALKBH6	alkB homolog 6	GO:0055114 oxidation-reduction process;GO:0008152 metabolic process;GO:0008150 biological_process			Nucleoplasm(Supported)Focal adhesion sites(Approved)				0	0	0	0	0	0	0	0	0	0	0	0	0	0	0	0	0	0	0	0	1
375056	MIA3	1	375056	Gene_ID	H. sapiens	375056	H. sapiens	MIA3	MIA family member 3, ER export factor	GO:0090110 cargo loading into COPII-coated vesicle;GO:0042953 lipoprotein transport;GO:0090114 COPII-coated vesicle budding			Vesicles(Enhanced)				0	0	0	0	0	0	0	0	0	0	0	0	1	1	0	0	1	0	0	0	1
23528	ZNF281	1	23528	Gene_ID	H. sapiens	23528	H. sapiens	ZNF281	zinc finger protein 281	GO:0010172 embryonic body morphogenesis;GO:0010171 body morphogenesis;GO:0000122 negative regulation of transcription by RNA polymerase II		Transcription factors/Zinc-coordinating DNA-binding domains	Nucleoplasm(Enhanced)				0	0	0	0	0	1	0	0	0	0	0	0	0	0	0	0	0	0	0	0	1
1351	COX8A	1	1351	Gene_ID	H. sapiens	1351	H. sapiens	COX8A	cytochrome c oxidase subunit 8A	GO:0006123 mitochondrial electron transport, cytochrome c to oxygen;GO:0042775 mitochondrial ATP synthesis coupled electron transport;GO:0042773 ATP synthesis coupled electron transport		Transporters/Primary Active Transporters		Cholic Acid (Cytochrome-c oxidase activity);N-Formylmethionine (Cytochrome-c oxidase activity)		(M5936)HALLMARK OXIDATIVE PHOSPHORYLATION; (M5905)HALLMARK ADIPOGENESIS	0	0	0	0	0	0	0	0	0	0	0	0	0	0	0	0	0	0	0	0	1
10643	IGF2BP3	1	10643	Gene_ID	H. sapiens	10643	H. sapiens	IGF2BP3	insulin like growth factor 2 mRNA binding protein 3	GO:0043488 regulation of mRNA stability;GO:0061013 regulation of mRNA catabolic process;GO:0042035 regulation of cytokine biosynthetic process			Cytosol(Enhanced)				1	0	0	0	1	0	0	0	0	1	0	0	0	0	0	0	0	0	0	0	1
23646	PLD3	1	23646	Gene_ID	H. sapiens	23646	H. sapiens	PLD3	phospholipase D family member 3	GO:0016042 lipid catabolic process;GO:0006629 lipid metabolic process;GO:1901575 organic substance catabolic process		Enzymes/ENZYME proteins/Hydrolases			(M15743)ST GA12 PATHWAY; (M7416)ST GAQ PATHWAY; (M12645)ST GA13 PATHWAY		0	0	0	0	0	0	0	0	0	0	0	0	0	0	0	0	0	0	0	0	1
497661	C18ORF32;C18orf32	1	497661	Gene_ID	H. sapiens	497661	H. sapiens	C18orf32	chromosome 18 open reading frame 32	GO:0043123 positive regulation of I-kappaB kinase/NF-kappaB signaling;GO:0043122 regulation of I-kappaB kinase/NF-kappaB signaling;GO:0007249 I-kappaB kinase/NF-kappaB signaling			Nucleoplasm;Vesicles(Approved)				0	0	0	0	0	0	0	0	0	0	0	0	0	0	0	0	0	0	0	0	1
6482	ST3GAL1	1	6482	Gene_ID	H. sapiens	6482	H. sapiens	ST3GAL1	ST3 beta-galactoside alpha-2,3-sialyltransferase 1	GO:0018146 keratan sulfate biosynthetic process;GO:0042339 keratan sulfate metabolic process;GO:0006054 N-acetylneuraminate metabolic process		Enzymes/ENZYME proteins/Transferases					0	0	0	0	0	0	0	0	0	0	0	0	0	0	0	0	0	0	0	0	1
166	AES	1	166	Gene_ID	H. sapiens	166	H. sapiens	AES	amino-terminal enhancer of split	GO:2000210 positive regulation of anoikis;GO:2000209 regulation of anoikis;GO:0043276 anoikis			Nucleoplasm(Supported)		(M70)PID PS1 PATHWAY; (M223)PID BETA CATENIN NUC PATHWAY; (M5493)WNT SIGNALING		0	0	0	0	0	1	0	0	0	0	0	0	0	0	0	0	0	0	0	0	1
6484	ST3GAL4	1	6484	Gene_ID	H. sapiens	6484	H. sapiens	ST3GAL4	ST3 beta-galactoside alpha-2,3-sialyltransferase 4	GO:0018146 keratan sulfate biosynthetic process;GO:1990743 protein sialylation;GO:0042339 keratan sulfate metabolic process						(M5947)HALLMARK IL2 STAT5 SIGNALING	0	0	0	0	0	0	0	0	0	0	0	0	0	0	0	0	0	0	0	0	1
163	AP2B1	1	163	Gene_ID	H. sapiens	163	H. sapiens	AP2B1	adaptor related protein complex 2 beta 1 subunit	GO:0099590 neurotransmitter receptor internalization;GO:0032802 low-density lipoprotein particle receptor catabolic process;GO:0050690 regulation of defense response to virus by virus			Vesicles(Supported)			(M5910)HALLMARK PROTEIN SECRETION	0	0	1	0	0	1	0	0	0	0	0	0	0	0	0	0	0	0	1	1	1
85451	UNK	1	85451	Gene_ID	H. sapiens	85451	H. sapiens	UNK	unkempt family zinc finger	GO:2000766 negative regulation of cytoplasmic translation;GO:2000765 regulation of cytoplasmic translation;GO:0001764 neuron migration			Cytoplasmic bodies;Cytosol(Supported)				0	0	0	0	0	0	0	0	0	1	0	0	0	0	0	0	0	0	0	0	1
81609	SNX27	1	81609	Gene_ID	H. sapiens	81609	H. sapiens	SNX27	sorting nexin family member 27	GO:0001770 establishment of natural killer cell polarity;GO:0001767 establishment of lymphocyte polarity;GO:1990126 retrograde transport, endosome to plasma membrane		Transporters	Cytosol;Nucleoplasm(Approved)				0	0	0	0	0	0	0	0	0	0	0	0	0	0	0	0	0	0	0	0	1
81603	TRIM8	1	81603	Gene_ID	H. sapiens	81603	H. sapiens	TRIM8	tripartite motif containing 8	GO:1902187 negative regulation of viral release from host cell;GO:0046597 negative regulation of viral entry into host cell;GO:1902186 regulation of viral release from host cell		Enzymes/ENZYME proteins/Transferases	Cytosol;Nucleoplasm;Vesicles(Enhanced)				0	0	0	0	0	0	0	0	1	0	0	0	1	0	0	0	0	0	0	0	1
140735	DYNLL2	1	140735	Gene_ID	H. sapiens	140735	H. sapiens	DYNLL2	dynein light chain LC8-type 2	GO:1900740 positive regulation of protein insertion into mitochondrial membrane involved in apoptotic signaling pathway;GO:1900739 regulation of protein insertion into mitochondrial membrane involved in apoptotic signaling pathway;GO:1901030 positive regulation of mitochondrial outer membrane permeabilization involved in apoptotic signaling pathway			Cytosol;Nuclear bodies;Nucleoplasm(Uncertain)			(M5893)HALLMARK MITOTIC SPINDLE	0	0	0	0	0	0	0	0	0	0	0	0	0	0	1	1	0	0	0	0	1
3161	HMMR	1	3161	Gene_ID	H. sapiens	3161	H. sapiens	HMMR	hyaluronan mediated motility receptor	GO:0030214 hyaluronan catabolic process;GO:0030212 hyaluronan metabolic process;GO:0006027 glycosaminoglycan catabolic process		CD markers	Centrosome;Cytosol;Microtubules(Enhanced)	Hyaluronic acid (Hyaluronic acid binding)		(M5901)HALLMARK G2M CHECKPOINT; (M5937)HALLMARK GLYCOLYSIS; (M5925)HALLMARK E2F TARGETS	0	0	0	0	0	0	0	0	0	0	0	0	0	0	0	0	0	0	0	0	1
10989	IMMT	1	10989	Gene_ID	H. sapiens	10989	H. sapiens	IMMT	inner membrane mitochondrial protein	GO:0051560 mitochondrial calcium ion homeostasis;GO:0042407 cristae formation;GO:0007007 inner mitochondrial membrane organization			Mitochondria(Enhanced)			(M5936)HALLMARK OXIDATIVE PHOSPHORYLATION; (M5924)HALLMARK MTORC1 SIGNALING; (M5905)HALLMARK ADIPOGENESIS	0	0	0	0	0	0	0	0	0	0	0	0	0	0	0	0	0	0	0	0	1
1729	DIAPH1	1	1729	Gene_ID	H. sapiens	1729	H. sapiens	DIAPH1	diaphanous related formin 1	GO:0051279 regulation of release of sequestered calcium ion into cytosol;GO:0051209 release of sequestered calcium ion into cytosol;GO:0010522 regulation of calcium ion transport into cytosol			Plasma membrane(Approved)		(M232)PID ECADHERIN STABILIZATION PATHWAY; (M71)PID ILK PATHWAY; (M12)PID RHOA PATHWAY		0	0	0	0	0	0	0	0	0	0	0	0	0	0	0	0	0	1	0	0	1
5245	PHB	1	5245	Gene_ID	H. sapiens	5245	H. sapiens	PHB	prohibitin	GO:2000323 negative regulation of glucocorticoid receptor signaling pathway;GO:2000322 regulation of glucocorticoid receptor signaling pathway;GO:0045917 positive regulation of complement activation			Mitochondria;Vesicles(Supported)			(M5928)HALLMARK MYC TARGETS V2; (M5926)HALLMARK MYC TARGETS V1	1	0	0	0	0	1	0	0	0	0	0	0	0	0	0	0	0	0	0	0	1
1725	DHPS	1	1725	Gene_ID	H. sapiens	1725	H. sapiens	DHPS	deoxyhypusine synthase	GO:0046203 spermidine catabolic process;GO:0006598 polyamine catabolic process;GO:0008216 spermidine metabolic process		Enzymes/ENZYME proteins/Transferases	Cytosol;Nucleoplasm;Plasma membrane(Approved)	1-Guanidinium-7-Aminoheptane (Deoxyhypusine synthase activity)		(M5934)HALLMARK XENOBIOTIC METABOLISM	0	0	0	0	0	0	0	0	0	0	0	0	0	0	0	0	1	0	0	0	1
64754	SMYD3	1	64754	Gene_ID	H. sapiens	64754	H. sapiens	SMYD3	SET and MYND domain containing 3	GO:0071549 cellular response to dexamethasone stimulus;GO:0071548 response to dexamethasone;GO:0071385 cellular response to glucocorticoid stimulus		Enzymes/ENZYME proteins/Transferases	Cytosol;Nucleoplasm(Approved)				0	0	0	0	0	0	0	0	0	0	0	0	0	0	0	0	0	0	0	0	1
10492	SYNCRIP	1	10492	Gene_ID	H. sapiens	10492	H. sapiens	SYNCRIP	synaptotagmin binding cytoplasmic RNA interacting protein	GO:0070934 CRD-mediated mRNA stabilization;GO:0048255 mRNA stabilization;GO:1902373 negative regulation of mRNA catabolic process			Cytosol;Nucleoplasm(Enhanced)			(M5901)HALLMARK G2M CHECKPOINT; (M5925)HALLMARK E2F TARGETS; (M5926)HALLMARK MYC TARGETS V1	1	0	0	0	1	0	0	0	0	1	0	0	0	0	0	0	0	0	0	0	1
27095	TRAPPC3	1	27095	Gene_ID	H. sapiens	27095	H. sapiens	TRAPPC3	trafficking protein particle complex 3	GO:0048208 COPII vesicle coating;GO:0048207 vesicle targeting, rough ER to cis-Golgi;GO:0048199 vesicle targeting, to, from or within Golgi			Golgi apparatus(Supported)Cytosol(Approved)	Palmitic Acid;MYRISTIC ACID;S-PALMITOYL-L-CYSTEINE			0	0	0	0	0	0	0	0	0	0	0	0	0	0	0	0	0	0	0	0	1
27097	TAF5L	1	27097	Gene_ID	H. sapiens	27097	H. sapiens	TAF5L	TATA-box binding protein associated factor 5 like	GO:0043966 histone H3 acetylation;GO:0016573 histone acetylation;GO:0018393 internal peptidyl-lysine acetylation			Nuclear speckles(Enhanced)Cytoplasmic bodies(Supported)				0	0	0	0	0	0	0	0	0	0	0	0	0	0	0	0	0	0	0	0	1
9967	THRAP3	1	9967	Gene_ID	H. sapiens	9967	H. sapiens	THRAP3	thyroid hormone receptor associated protein 3	GO:0048026 positive regulation of mRNA splicing, via spliceosome;GO:0048255 mRNA stabilization;GO:1902373 negative regulation of mRNA catabolic process			Nuclear speckles(Enhanced)				1	0	0	0	1	0	0	0	0	1	0	0	0	0	0	0	0	0	0	0	1
8812	CCNK	1	8812	Gene_ID	H. sapiens	8812	H. sapiens	CCNK	cyclin K	GO:2001165 positive regulation of phosphorylation of RNA polymerase II C-terminal domain serine 2 residues;GO:0044828 negative regulation by host of viral genome replication;GO:2001163 regulation of phosphorylation of RNA polymerase II C-terminal domain serine 2 residues			Nucleoplasm(Supported)		(M145)PID P53 DOWNSTREAM PATHWAY	(M5939)HALLMARK P53 PATHWAY	0	0	0	0	0	1	0	0	1	0	0	0	0	0	0	0	0	0	0	0	1
170463	SSBP4	1	170463	Gene_ID	H. sapiens	170463	H. sapiens	SSBP4	single stranded DNA binding protein 4	GO:0045944 positive regulation of transcription by RNA polymerase II;GO:0045893 positive regulation of transcription, DNA-templated;GO:1903508 positive regulation of nucleic acid-templated transcription							0	0	0	0	0	0	0	0	0	0	0	0	0	0	0	0	0	0	0	0	1
7027	TFDP1	1	7027	Gene_ID	H. sapiens	7027	H. sapiens	TFDP1	transcription factor Dp-1	GO:1900740 positive regulation of protein insertion into mitochondrial membrane involved in apoptotic signaling pathway;GO:1900739 regulation of protein insertion into mitochondrial membrane involved in apoptotic signaling pathway;GO:1901030 positive regulation of mitochondrial outer membrane permeabilization involved in apoptotic signaling pathway		Transcription factors/Helix-turn-helix domains	Cytosol;Nucleoplasm(Supported)		(M279)PID RB 1PATHWAY; (M40)PID E2F PATHWAY; (M2)PID SMAD2 3NUCLEAR PATHWAY	(M5926)HALLMARK MYC TARGETS V1; (M5901)HALLMARK G2M CHECKPOINT	0	0	0	0	0	0	0	0	0	0	0	0	0	0	0	1	0	0	0	0	1
51747	LUC7L3	1	51747	Gene_ID	H. sapiens	51747	H. sapiens	LUC7L3	LUC7 like 3 pre-mRNA splicing factor	GO:0006376 mRNA splice site selection;GO:0000245 spliceosomal complex assembly;GO:0000398 mRNA splicing, via spliceosome			Nuclear speckles(Enhanced)			(M5925)HALLMARK E2F TARGETS	0	0	0	0	1	0	0	0	0	0	0	0	0	0	0	0	0	0	0	0	1
280636	C11ORF31;C11orf31	1	280636	Gene_ID	H. sapiens	280636	H. sapiens	SELENOH	selenoprotein H				Nucleoli;Nucleus(Approved)				0	0	0	0	0	0	0	0	0	0	0	0	0	0	0	0	0	0	0	0	1
11091	WDR5	1	11091	Gene_ID	H. sapiens	11091	H. sapiens	WDR5	WD repeat domain 5	GO:0035948 positive regulation of gluconeogenesis by positive regulation of transcription from RNA polymerase II promoter;GO:0035947 regulation of gluconeogenesis by regulation of transcription from RNA polymerase II promoter;GO:0043982 histone H4-K8 acetylation			Nucleoplasm(Supported)		(M95)PID CIRCADIAN PATHWAY		0	0	0	0	0	0	0	0	0	0	0	0	0	0	1	0	0	0	0	0	1
3619	INCENP	1	3619	Gene_ID	H. sapiens	3619	H. sapiens	INCENP	inner centromere protein	GO:0016925 protein sumoylation;GO:0007062 sister chromatid cohesion;GO:0000281 mitotic cytokinesis			Midbody;Nuclear bodies;Nucleus(Supported)	N~6~-cyclohexyl-N~2~-(4-morpholin-4-ylphenyl)-9H-purine-2,6-diamine	(M14)PID AURORA B PATHWAY; (M129)PID PLK1 PATHWAY; (M223)PID BETA CATENIN NUC PATHWAY	(M5901)HALLMARK G2M CHECKPOINT; (M5893)HALLMARK MITOTIC SPINDLE	0	0	0	0	0	0	0	0	0	0	0	0	0	0	0	0	0	0	0	0	1
56900	TMEM167B	1	56900	Gene_ID	H. sapiens	56900	H. sapiens	TMEM167B	transmembrane protein 167B	GO:0009306 protein secretion;GO:0002790 peptide secretion;GO:0032940 secretion by cell							0	0	0	0	0	0	0	0	0	0	0	0	0	0	0	0	0	0	0	0	1
56898	BDH2	1	56898	Gene_ID	H. sapiens	56898	H. sapiens	BDH2	3-hydroxybutyrate dehydrogenase 2	GO:0019290 siderophore biosynthetic process;GO:0009237 siderophore metabolic process;GO:0046951 ketone body biosynthetic process		Enzymes/ENZYME proteins/Oxidoreductases	Cytosol(Supported)			(M5936)HALLMARK OXIDATIVE PHOSPHORYLATION	0	0	0	1	0	0	0	0	0	0	0	0	0	0	0	0	0	0	0	0	1
60	ACTB	1	60	Gene_ID	H. sapiens	60	H. sapiens	ACTB	actin beta	GO:0072749 cellular response to cytochalasin B;GO:1901328 response to cytochalasin B;GO:0098974 postsynaptic actin cytoskeleton organization					(M5493)WNT SIGNALING	(M5915)HALLMARK APICAL JUNCTION	0	0	0	0	0	1	0	0	0	0	0	1	0	1	0	0	1	1	1	1	1
4354	MPP1	1	4354	Gene_ID	H. sapiens	4354	H. sapiens	MPP1	membrane palmitoylated protein 1	GO:0046710 GDP metabolic process;GO:0090022 regulation of neutrophil chemotaxis;GO:0046037 GMP metabolic process			Cytosol;Nuclear speckles;Nucleoli(Approved)			(M5945)HALLMARK HEME METABOLISM	0	0	0	0	0	0	0	0	0	0	0	0	0	0	0	0	0	0	0	0	1
2194	FASN	1	2194	Gene_ID	H. sapiens	2194	H. sapiens	FASN	fatty acid synthase	GO:0045540 regulation of cholesterol biosynthetic process;GO:0046949 fatty-acyl-CoA biosynthetic process;GO:0015939 pantothenate metabolic process		Enzymes/ENZYME proteins/{Hydrolases,Lyases,Oxidoreductases,Transferases}	Cytosol;Plasma membrane(Enhanced)	Cerulenin (Poly(a) rna binding);Orlistat (Poly(a) rna binding)	(M236)PID DELTA NP63 PATHWAY; (M19)PID P73PATHWAY	(M5892)HALLMARK CHOLESTEROL HOMEOSTASIS; (M5935)HALLMARK FATTY ACID METABOLISM; (M5906)HALLMARK ESTROGEN RESPONSE EARLY	0	0	0	0	0	0	0	0	0	0	0	1	0	0	0	0	0	0	0	0	1
7536	SF1	1	7536	Gene_ID	H. sapiens	7536	H. sapiens	SF1	splicing factor 1	GO:0000389 mRNA 3'-splice site recognition;GO:0033327 Leydig cell differentiation;GO:0006376 mRNA splice site selection			Nucleoplasm(Enhanced)				0	0	0	0	1	0	0	0	0	0	0	0	0	0	0	0	0	0	0	0	1
103	ADAR	1	103	Gene_ID	H. sapiens	103	H. sapiens	ADAR	adenosine deaminase, RNA specific	GO:1900369 negative regulation of RNA interference;GO:0060339 negative regulation of type I interferon-mediated signaling pathway;GO:1900368 regulation of RNA interference		Enzymes/ENZYME proteins/Hydrolases	Nucleoli;Nucleus(Enhanced)			(M5911)HALLMARK INTERFERON ALPHA RESPONSE; (M5913)HALLMARK INTERFERON GAMMA RESPONSE	0	0	0	0	1	1	0	0	1	1	0	0	0	0	0	0	0	0	0	0	1
6996	TDG	1	6996	Gene_ID	H. sapiens	6996	H. sapiens	TDG	thymine DNA glycosylase	GO:0045008 depyrimidination;GO:0009223 pyrimidine deoxyribonucleotide catabolic process;GO:0035511 oxidative DNA demethylation		Enzymes/ENZYME proteins/Hydrolases	Nucleoplasm(Supported)				0	0	0	0	0	0	0	0	0	0	0	0	0	0	0	0	0	0	0	0	1
677	ZFP36L1	1	677	Gene_ID	H. sapiens	677	H. sapiens	ZFP36L1	ZFP36 ring finger protein like 1	GO:0045657 positive regulation of monocyte differentiation;GO:0060710 chorio-allantoic fusion;GO:0097403 cellular response to raffinose					(M254)PID MYC REPRESS PATHWAY	(M5939)HALLMARK P53 PATHWAY	1	0	1	1	1	1	1	0	0	1	1	0	0	1	0	0	1	0	0	0	1
1153	CIRBP	1	1153	Gene_ID	H. sapiens	1153	H. sapiens	CIRBP	cold inducible RNA binding protein	GO:0048255 mRNA stabilization;GO:1902373 negative regulation of mRNA catabolic process;GO:0034063 stress granule assembly			Nucleus(Supported)Nucleoli(Approved)				1	0	0	0	1	0	0	0	0	1	0	0	0	0	0	0	0	0	0	0	1
159	ADSS	1	159	Gene_ID	H. sapiens	159	H. sapiens	ADSS	adenylosuccinate synthase	GO:0044208 'de novo' AMP biosynthetic process;GO:0006167 AMP biosynthetic process;GO:0006531 aspartate metabolic process		Enzymes/ENZYME proteins/Ligase	Cytosol(Supported)Plasma membrane(Approved)	L-Aspartic Acid (Phosphate ion binding)			0	0	0	0	0	0	0	0	0	0	0	0	0	0	0	0	0	0	0	0	1
27338	UBE2S	1	27338	Gene_ID	H. sapiens	27338	H. sapiens	UBE2S	ubiquitin conjugating enzyme E2 S	GO:1904668 positive regulation of ubiquitin protein ligase activity;GO:0035519 protein K29-linked ubiquitination;GO:0044314 protein K27-linked ubiquitination		Enzymes/ENZYME proteins/Transferases	Nucleoplasm;Plasma membrane(Approved)			(M5925)HALLMARK E2F TARGETS; (M5901)HALLMARK G2M CHECKPOINT	0	0	0	0	0	0	0	0	0	0	0	0	0	0	0	0	0	0	0	0	1
5871	MAP4K2	1	5871	Gene_ID	H. sapiens	5871	H. sapiens	MAP4K2	mitogen-activated protein kinase kinase kinase kinase 2	GO:0007257 activation of JUN kinase activity;GO:0000185 activation of MAPKKK activity;GO:0043507 positive regulation of JUN kinase activity	STE Ser/Thr protein kinase family	Enzymes/{ENZYME proteins/Transferases,Kinases/STE Ser/Thr protein kinases}	Vesicles(Approved)		(M128)PID TNF PATHWAY	(M5915)HALLMARK APICAL JUNCTION	0	0	0	0	0	0	0	0	0	0	0	0	0	0	0	0	0	0	0	0	1
440093	H3F3C	1	440093	Gene_ID	H. sapiens	440093	H. sapiens	H3F3C	H3 histone family member 3C	GO:0006334 nucleosome assembly;GO:0030307 positive regulation of cell growth;GO:0031497 chromatin assembly							0	0	0	0	0	0	0	0	0	0	0	0	0	0	0	0	0	0	0	0	1
1021	CDK6	1	1021	Gene_ID	H. sapiens	1021	H. sapiens	CDK6	cyclin dependent kinase 6	GO:0031658 negative regulation of cyclin-dependent protein serine/threonine kinase activity involved in G1/S transition of mitotic cell cycle;GO:0045656 negative regulation of monocyte differentiation;GO:0021542 dentate gyrus development	CMGC Ser/Thr protein kinase family	Enzymes/{ENZYME proteins/Transferases,Kinases/CMGC Ser/Thr protein kinases}	Cytosol;Nucleoplasm(Supported)	Flavopiridol (Cyclin-dependent protein serine/threonine kinase activity);(2S)-2-({6-[(3-amino-5-chlorophenyl)amino]-9-isopropyl-9H-purin-2-yl}amino)-3-methylbutan-1-ol (Cyclin-dependent protein serine/threonine kinase activity);3,7,3',4'-TETRAHYDROXYFLAVONE (Cyclin-dependent protein serine/threonine kinase activity);Palbociclib (Cyclin-dependent protein serine/threonine kinase activity)	(M234)PID IL2 STAT5 PATHWAY; (M58)PID AR PATHWAY; (M279)PID RB 1PATHWAY	(M5919)HALLMARK HEDGEHOG SIGNALING; (M5908)HALLMARK ANDROGEN RESPONSE	0	0	0	1	0	0	0	0	0	0	1	1	0	0	0	0	1	0	0	0	1
83666	PARP9	1	83666	Gene_ID	H. sapiens	83666	H. sapiens	PARP9	poly(ADP-ribose) polymerase family member 9	GO:2001034 positive regulation of double-strand break repair via nonhomologous end joining;GO:0060335 positive regulation of interferon-gamma-mediated signaling pathway;GO:0034356 NAD biosynthesis via nicotinamide riboside salvage pathway		Enzymes/ENZYME proteins/Transferases	Cytosol;Nucleoplasm(Supported)Mitochondria(Approved)			(M5911)HALLMARK INTERFERON ALPHA RESPONSE	0	0	0	0	0	1	0	0	1	1	0	0	0	0	0	0	0	0	0	0	1
283899	INO80E	1	283899	Gene_ID	H. sapiens	283899	H. sapiens	INO80E	INO80 complex subunit E	GO:0016579 protein deubiquitination;GO:0006338 chromatin remodeling;GO:0070646 protein modification by small protein removal			Nucleoli;Nucleoplasm(Supported)				0	0	0	0	0	0	0	0	0	0	0	0	0	0	0	0	0	0	0	0	1
1742	DLG4	1	1742	Gene_ID	H. sapiens	1742	H. sapiens	DLG4	discs large MAGUK scaffold protein 4	GO:0150012 positive regulation of neuron projection arborization;GO:0150011 regulation of neuron projection arborization;GO:0097113 AMPA glutamate receptor clustering		Transporters/Accessory Factors Involved in Transport	Vesicles(Approved)	Guanidine (Scaffold protein binding);Guanosine-5'-Monophosphate (Scaffold protein binding)	(M15743)ST GA12 PATHWAY; (M2701)ST MYOCYTE AD PATHWAY; (M12645)ST GA13 PATHWAY	(M5949)HALLMARK PEROXISOME; (M5941)HALLMARK UV RESPONSE UP	0	0	0	0	0	1	0	0	0	0	1	0	0	0	1	0	0	0	1	1	1
8078	USP5	1	8078	Gene_ID	H. sapiens	8078	H. sapiens	USP5	ubiquitin specific peptidase 5	GO:0032436 positive regulation of proteasomal ubiquitin-dependent protein catabolic process;GO:2000060 positive regulation of ubiquitin-dependent protein catabolic process;GO:1901800 positive regulation of proteasomal protein catabolic process		Enzymes/{ENZYME proteins/Hydrolases,Peptidases/Cysteine-type peptidases}	Cytosol;Nucleoplasm(Approved)				0	0	0	0	0	0	0	0	0	0	0	0	0	0	0	0	0	0	0	0	1
2533	FYB	1	2533	Gene_ID	H. sapiens	2533	H. sapiens	FYB1	FYN binding protein 1	GO:0006607 NLS-bearing protein import into nucleus;GO:0050852 T cell receptor signaling pathway;GO:0050851 antigen receptor-mediated signaling pathway					(M34)PID TCR PATHWAY	(M5950)HALLMARK ALLOGRAFT REJECTION; (M5915)HALLMARK APICAL JUNCTION	0	0	0	0	0	1	0	0	0	0	0	0	0	0	0	0	0	0	0	0	1
4361	MRE11A	1	4361	Gene_ID	H. sapiens	4361	H. sapiens	MRE11	MRE11 homolog, double strand break repair nuclease	GO:0032876 negative regulation of DNA endoreduplication;GO:0031860 telomeric 3' overhang formation;GO:0007095 mitotic G2 DNA damage checkpoint			Nucleoplasm(Enhanced)		(M258)PID BARD1 PATHWAY; (M84)PID ATM PATHWAY; (M236)PID DELTA NP63 PATHWAY	(M5925)HALLMARK E2F TARGETS	0	0	0	0	0	0	0	0	0	0	0	0	0	0	0	0	0	0	0	0	1
23534	TNPO3	1	23534	Gene_ID	H. sapiens	23534	H. sapiens	TNPO3	transportin 3	GO:0035048 splicing factor protein import into nucleus;GO:0006606 protein import into nucleus;GO:0051170 nuclear import			Vesicles(Enhanced)				0	0	0	0	0	0	0	0	0	0	0	0	0	0	0	0	0	0	0	0	1
9107	MTMR6	1	9107	Gene_ID	H. sapiens	9107	H. sapiens	MTMR6	myotubularin related protein 6	GO:0046856 phosphatidylinositol dephosphorylation;GO:0006661 phosphatidylinositol biosynthetic process;GO:0046839 phospholipid dephosphorylation							0	0	0	0	0	0	0	0	0	0	0	0	0	0	0	0	0	0	0	0	1
9807	IP6K1	1	9807	Gene_ID	H. sapiens	9807	H. sapiens	IP6K1	inositol hexakisphosphate kinase 1	GO:0032958 inositol phosphate biosynthetic process;GO:0046854 phosphatidylinositol phosphorylation;GO:0043647 inositol phosphate metabolic process		Enzymes/ENZYME proteins/Transferases	Cytosol;Nucleoli fibrillar center;Nucleus(Supported)			(M5951)HALLMARK SPERMATOGENESIS	0	0	0	0	0	0	0	0	0	0	0	0	0	0	0	0	0	0	0	0	1
8073	PTP4A2	1	8073	Gene_ID	H. sapiens	8073	H. sapiens	PTP4A2	protein tyrosine phosphatase type IVA, member 2	GO:0035335 peptidyl-tyrosine dephosphorylation;GO:0043687 post-translational protein modification;GO:0006470 protein dephosphorylation		Enzymes/ENZYME proteins/Hydrolases			(M11)PID PRL SIGNALING EVENTS PATHWAY		0	0	0	0	0	0	0	0	0	0	0	0	0	0	0	0	0	0	0	0	1
128866	CHMP4B	1	128866	Gene_ID	H. sapiens	128866	H. sapiens	CHMP4B	charged multivesicular body protein 4B	GO:1902188 positive regulation of viral release from host cell;GO:1902186 regulation of viral release from host cell;GO:0039702 viral budding via host ESCRT complex							1	0	0	0	0	1	0	0	1	0	0	0	0	0	0	0	0	0	0	0	1
441155	LOC441155	1	441155	Gene_ID	H. sapiens	441155	H. sapiens	LOC441155	zinc finger CCCH-type domain-containing-like				Nuclear speckles(Approved)				0	0	0	0	0	0	0	0	0	0	0	0	0	0	0	0	0	0	0	0	1
5524	PPP2R4	1	5524	Gene_ID	H. sapiens	5524	H. sapiens	PTPA	protein phosphatase 2 phosphatase activator	GO:0030472 mitotic spindle organization in nucleus;GO:0032516 positive regulation of phosphoprotein phosphatase activity;GO:0032515 negative regulation of phosphoprotein phosphatase activity		Enzymes/ENZYME proteins/Isomerase	Cytosol;Nucleoplasm(Enhanced)		(M261)PID P53 REGULATION PATHWAY; (M254)PID MYC REPRESS PATHWAY	(M5938)HALLMARK REACTIVE OXIGEN SPECIES PATHWAY	0	0	0	0	0	0	0	0	0	0	0	0	0	0	0	0	0	0	0	0	1
5685	PSMA4	1	5685	Gene_ID	H. sapiens	5685	H. sapiens	PSMA4	proteasome subunit alpha 4	GO:0002223 stimulatory C-type lectin receptor signaling pathway;GO:0002479 antigen processing and presentation of exogenous peptide antigen via MHC class I, TAP-dependent;GO:0002220 innate immune response activating cell surface receptor signaling pathway		Enzymes/{ENZYME proteins/Hydrolases,Peptidases/Threonine-type peptidases}	Cytosol;Nucleus(Supported)Vesicles(Approved)	(3AR,6R,6AS)-6-((S)-((S)-CYCLOHEX-2-ENYL)(HYDROXY)METHYL)-6A-METHYL-4-OXO-HEXAHYDRO-2H-FURO[3,2-C]PYRROLE-6-CARBALDEHYDE (Threonine-type endopeptidase activity)		(M5924)HALLMARK MTORC1 SIGNALING; (M5926)HALLMARK MYC TARGETS V1	1	0	0	0	0	1	0	0	0	1	0	0	0	0	0	1	0	0	0	0	1
9491	PSMF1	1	9491	Gene_ID	H. sapiens	9491	H. sapiens	PSMF1	proteasome inhibitor subunit 1	GO:0002223 stimulatory C-type lectin receptor signaling pathway;GO:0002479 antigen processing and presentation of exogenous peptide antigen via MHC class I, TAP-dependent;GO:1901799 negative regulation of proteasomal protein catabolic process			Cytosol(Enhanced)				1	0	0	0	0	1	0	0	0	1	0	0	0	0	0	1	0	0	0	0	1
92579	G6PC3	1	92579	Gene_ID	H. sapiens	92579	H. sapiens	G6PC3	glucose-6-phosphatase catalytic subunit 3	GO:0015760 glucose-6-phosphate transport;GO:0015712 hexose phosphate transport;GO:0006094 gluconeogenesis		Enzymes/ENZYME proteins/Hydrolases	Endoplasmic reticulum(Supported)				0	0	0	0	0	0	0	0	0	0	0	0	0	0	0	0	0	0	0	0	1
6945	MLX	1	6945	Gene_ID	H. sapiens	6945	H. sapiens	MLX	MLX, MAX dimerization protein	GO:0000122 negative regulation of transcription by RNA polymerase II;GO:0045944 positive regulation of transcription by RNA polymerase II;GO:0045892 negative regulation of transcription, DNA-templated		Transcription factors/Basic domains	Cytosol;Nuclear membrane;Nucleoplasm(Supported)				0	0	0	0	0	0	0	0	0	0	0	0	0	0	0	0	0	0	0	0	1
468	ATF4	1	468	Gene_ID	H. sapiens	468	H. sapiens	ATF4	activating transcription factor 4	GO:0061395 positive regulation of transcription from RNA polymerase II promoter in response to arsenic-containing substance;GO:1990737 response to manganese-induced endoplasmic reticulum stress;GO:0032057 negative regulation of translational initiation in response to stress		Transcription factors/Basic domains	Cytosol;Microtubule organizing center(Supported)		(M65)PID FRA PATHWAY	(M5922)HALLMARK UNFOLDED PROTEIN RESPONSE	0	0	0	0	0	0	0	0	0	1	0	0	0	0	0	0	0	0	0	0	1
58516	FAM60A	1	58516	Gene_ID	H. sapiens	58516	H. sapiens	SINHCAF	SIN3-HDAC complex associated factor	GO:0030336 negative regulation of cell migration;GO:2000146 negative regulation of cell motility;GO:0051271 negative regulation of cellular component movement			Cytosol;Nucleoplasm(Approved)				0	0	0	0	0	0	0	0	0	0	1	0	1	0	0	0	0	0	0	0	1
58517	RBM25	1	58517	Gene_ID	H. sapiens	58517	H. sapiens	RBM25	RNA binding motif protein 25	GO:0000381 regulation of alternative mRNA splicing, via spliceosome;GO:0000380 alternative mRNA splicing, via spliceosome;GO:0048024 regulation of mRNA splicing, via spliceosome			Nuclear speckles(Enhanced)				1	0	0	0	1	0	0	0	0	0	0	0	0	0	0	0	0	0	0	0	1
51646	YPEL5	1	51646	Gene_ID	H. sapiens	51646	H. sapiens	YPEL5	yippee like 5	GO:0043312 neutrophil degranulation;GO:0002283 neutrophil activation involved in immune response;GO:0042119 neutrophil activation			Cytosol;Nucleoplasm(Approved)			(M5945)HALLMARK HEME METABOLISM	0	0	0	0	0	0	0	0	0	0	0	0	0	0	0	0	0	0	0	0	1
64744	SMAP2	1	64744	Gene_ID	H. sapiens	64744	H. sapiens	SMAP2	small ArfGAP2	GO:0043547 positive regulation of GTPase activity;GO:0043087 regulation of GTPase activity;GO:0051345 positive regulation of hydrolase activity							0	0	0	0	0	0	0	0	0	0	0	0	0	0	0	0	0	0	0	0	1
6993	DYNLT1	1	6993	Gene_ID	H. sapiens	6993	H. sapiens	DYNLT1	dynein light chain Tctex-type 1	GO:0075521 microtubule-dependent intracellular transport of viral material towards nucleus;GO:0075519 microtubule-dependent intracellular transport of viral material;GO:0075606 transport of viral material towards nucleus			Nucleoplasm(Supported)		(M163)PID LIS1 PATHWAY; (M187)PID TRKR PATHWAY		0	0	0	0	0	0	0	1	1	0	1	0	0	0	1	0	0	0	0	0	1
6418	SET	1	6418	Gene_ID	H. sapiens	6418	H. sapiens	SET	SET nuclear proto-oncogene	GO:0035067 negative regulation of histone acetylation;GO:2000757 negative regulation of peptidyl-lysine acetylation;GO:0032515 negative regulation of phosphoprotein phosphatase activity			Nucleoplasm(Supported)Lipid droplets(Approved)		(M200)PID ERA GENOMIC PATHWAY	(M5926)HALLMARK MYC TARGETS V1	1	0	0	0	0	1	0	0	0	1	0	0	0	0	0	0	0	0	0	0	1
27086	FOXP1	1	27086	Gene_ID	H. sapiens	27086	H. sapiens	FOXP1	forkhead box P1	GO:0061470 T follicular helper cell differentiation;GO:0072619 interleukin-21 secretion;GO:0060766 negative regulation of androgen receptor signaling pathway		Transcription factors/Helix-turn-helix domains	Nucleoplasm(Enhanced)				0	0	0	0	0	1	0	0	1	0	0	0	1	0	0	0	1	0	0	0	1
5868	RAB5A	1	5868	Gene_ID	H. sapiens	5868	H. sapiens	RAB5A	RAB5A, member RAS oncogene family	GO:2000286 receptor internalization involved in canonical Wnt signaling pathway;GO:2000300 regulation of synaptic vesicle exocytosis;GO:0039694 viral RNA genome replication		RAS pathway related proteins		L-methionine (S)-S-oxide (Gtpase activity);Guanosine-5'-Triphosphate (Gtpase activity);Guanosine-5'-Diphosphate (Gtpase activity)	(M252)PID IL8 CXCR1 PATHWAY; (M210)PID IL8 CXCR2 PATHWAY; (M229)PID P38 ALPHA BETA DOWNSTREAM PATHWAY	(M5910)HALLMARK PROTEIN SECRETION	0	0	0	0	0	1	0	0	1	0	0	0	0	1	1	0	0	1	1	0	1
5150	PDE7A	1	5150	Gene_ID	H. sapiens	5150	H. sapiens	PDE7A	phosphodiesterase 7A	GO:0006198 cAMP catabolic process;GO:0009154 purine ribonucleotide catabolic process;GO:0009214 cyclic nucleotide catabolic process		Enzymes/ENZYME proteins/Hydrolases		Dyphylline (Metal ion binding);Ketotifen (Metal ion binding);3-isobutyl-1-methyl-7H-xanthine (Metal ion binding);3-(2,6-difluorophenyl)-2-(methylthio)quinazolin-4(3H)-one (Metal ion binding)			0	0	0	0	0	0	0	0	0	0	0	0	0	0	0	0	0	0	0	0	1
90850	ZNF598	1	90850	Gene_ID	H. sapiens	90850	H. sapiens	ZNF598	zinc finger protein 598	GO:0072344 rescue of stalled ribosome;GO:0006513 protein monoubiquitination;GO:0006414 translational elongation			Cytosol;Plasma membrane(Approved)				0	0	0	0	0	0	0	0	0	1	0	0	0	0	0	0	0	0	0	0	1
5788	PTPRC	1	5788	Gene_ID	H. sapiens	5788	H. sapiens	PTPRC	protein tyrosine phosphatase, receptor type C	GO:0001915 negative regulation of T cell mediated cytotoxicity;GO:2000473 positive regulation of hematopoietic stem cell migration;GO:0050857 positive regulation of antigen receptor-mediated signaling pathway					(M1315)SIG PIP3 SIGNALING IN B LYMPHOCYTES; (M9526)ST T CELL SIGNAL TRANSDUCTION; (M8626)SIG BCR SIGNALING PATHWAY	(M5950)HALLMARK ALLOGRAFT REJECTION; (M5915)HALLMARK APICAL JUNCTION	0	0	0	0	0	1	0	0	0	0	0	0	0	0	0	0	1	0	0	0	1
22796	COG2	1	22796	Gene_ID	H. sapiens	22796	H. sapiens	COG2	component of oligomeric golgi complex 2	GO:0006891 intra-Golgi vesicle-mediated transport;GO:0007030 Golgi organization;GO:0006888 ER to Golgi vesicle-mediated transport			Golgi apparatus(Approved)			(M5910)HALLMARK PROTEIN SECRETION; (M5937)HALLMARK GLYCOLYSIS	0	0	0	0	0	0	0	0	0	0	0	0	0	0	0	0	0	0	0	0	1
754	PTTG1IP	1	754	Gene_ID	H. sapiens	754	H. sapiens	PTTG1IP	PTTG1 interacting protein	GO:1902254 negative regulation of intrinsic apoptotic signaling pathway by p53 class mediator;GO:0043518 negative regulation of DNA damage response, signal transduction by p53 class mediator;GO:1902253 regulation of intrinsic apoptotic signaling pathway by p53 class mediator			Nucleoplasm(Supported)				0	0	0	0	0	0	0	0	0	0	0	0	0	0	0	0	0	0	0	0	1
29956	CERS2	1	29956	Gene_ID	H. sapiens	29956	H. sapiens	CERS2	ceramide synthase 2	GO:1905045 negative regulation of Schwann cell proliferation involved in axon regeneration;GO:1905044 regulation of Schwann cell proliferation involved in axon regeneration;GO:0014011 Schwann cell proliferation involved in axon regeneration			Endoplasmic reticulum;Nuclear membrane(Supported)				0	0	0	0	0	0	0	0	0	0	1	0	1	1	1	0	0	0	0	0	1
661	POLR3D	1	661	Gene_ID	H. sapiens	661	H. sapiens	POLR3D	RNA polymerase III subunit D	GO:0032728 positive regulation of interferon-beta production;GO:0032648 regulation of interferon-beta production;GO:0032481 positive regulation of type I interferon production		RNA polymerase related proteins	Nucleoplasm(Enhanced)		(M66)PID MYC ACTIV PATHWAY		0	0	0	0	0	1	0	0	0	0	0	0	0	0	0	0	0	0	0	0	1
124801	LSM12	1	124801	Gene_ID	H. sapiens	124801	H. sapiens	LSM12	LSM12 homolog				Cytosol(Approved)				0	0	0	0	0	0	0	0	0	0	0	0	0	0	0	0	0	0	0	0	1
2971	GTF3A	1	2971	Gene_ID	H. sapiens	2971	H. sapiens	GTF3A	general transcription factor IIIA	GO:0009303 rRNA transcription;GO:0006383 transcription by RNA polymerase III;GO:0098781 ncRNA transcription		Transcription factors/Zinc-coordinating DNA-binding domains	Nucleus(Supported)		(M28)PID IL4 2PATHWAY		0	0	0	0	0	0	0	0	0	0	0	0	0	0	0	0	0	0	0	0	1
2958	GTF2A2	1	2958	Gene_ID	H. sapiens	2958	H. sapiens	GTF2A2	general transcription factor IIA subunit 2	GO:0042795 snRNA transcription by RNA polymerase II;GO:0009301 snRNA transcription;GO:0051123 RNA polymerase II transcriptional preinitiation complex assembly			Nucleoplasm(Supported)			(M5898)HALLMARK DNA REPAIR	0	0	0	0	0	1	0	0	0	0	0	0	0	0	0	0	0	0	0	0	1
7167	TPI1	1	7167	Gene_ID	H. sapiens	7167	H. sapiens	TPI1	triosephosphate isomerase 1	GO:0061621 canonical glycolysis;GO:0061620 glycolytic process through glucose-6-phosphate;GO:0061615 glycolytic process through fructose-6-phosphate		Enzymes/ENZYME proteins/Isomerase	Nucleoplasm(Enhanced)	N-Hydroxy-4-Phosphono-Butanamide (Ubiquitin protein ligase binding);2-Phosphoglycolic Acid (Ubiquitin protein ligase binding);Phosphoglycolohydroxamic Acid (Ubiquitin protein ligase binding);3-(2-Benzothiazolylthio)-1-Propanesulfonic Acid (Ubiquitin protein ligase binding);[2(Formyl-Hydroxy-Amino)-Ethyl]-Phosphonic Acid (Ubiquitin protein ligase binding);Fluorotryptophane (Ubiquitin protein ligas…		(M5924)HALLMARK MTORC1 SIGNALING; (M5937)HALLMARK GLYCOLYSIS; (M5891)HALLMARK HYPOXIA	0	0	0	0	0	0	0	0	0	0	0	0	0	0	0	0	0	0	0	0	1
2185	PTK2B	1	2185	Gene_ID	H. sapiens	2185	H. sapiens	PTK2B	protein tyrosine kinase 2 beta	GO:2000538 positive regulation of B cell chemotaxis;GO:2000537 regulation of B cell chemotaxis;GO:0002315 marginal zone B cell differentiation	Tyr protein kinase family	Enzymes/{ENZYME proteins/Transferases,Kinases/Tyr protein kinases}	Cytosol;Plasma membrane(Enhanced)	Leflunomide (Signal transducer activity);Genistein (Signal transducer activity);4-{[4-{[(1R,2R)-2-(dimethylamino)cyclopentyl]amino}-5-(trifluoromethyl)pyrimidin-2-yl]amino}-N-methylbenzenesulfonamide (Signal transducer activity)	(M12771)SA PTEN PATHWAY; (M63)PID AVB3 OPN PATHWAY; (M277)PID INTEGRIN A4B1 PATHWAY	(M5908)HALLMARK ANDROGEN RESPONSE	0	0	1	0	0	1	0	0	0	1	1	0	1	0	1	0	1	0	0	0	1
54812	AFTPH	1	54812	Gene_ID	H. sapiens	54812	H. sapiens	AFTPH	aftiphilin	GO:0015031 protein transport;GO:0015833 peptide transport;GO:0042886 amide transport			Cytosol(Enhanced)Golgi apparatus;Vesicles(Supported)				0	0	0	0	0	0	0	0	0	0	0	0	0	0	0	0	0	0	0	0	1
55860	ACTR10	1	55860	Gene_ID	H. sapiens	55860	H. sapiens	ACTR10	actin related protein 10 homolog	GO:0019886 antigen processing and presentation of exogenous peptide antigen via MHC class II;GO:0043312 neutrophil degranulation;GO:0002495 antigen processing and presentation of peptide antigen via MHC class II			Nucleoli(Supported)				0	0	0	0	0	0	0	0	0	0	0	0	0	0	0	0	0	0	0	0	1
2189	FANCG	1	2189	Gene_ID	H. sapiens	2189	H. sapiens	FANCG	Fanconi anemia complementation group G	GO:0001541 ovarian follicle development;GO:0007286 spermatid development;GO:0008585 female gonad development			Cytosol;Nucleoli(Supported)Plasma membrane(Approved)		(M258)PID BARD1 PATHWAY; (M1)PID FANCONI PATHWAY		0	0	0	0	0	0	0	0	0	0	0	0	0	0	0	0	0	0	0	0	1
55862	ECHDC1	1	55862	Gene_ID	H. sapiens	55862	H. sapiens	ECHDC1	ethylmalonyl-CoA decarboxylase 1	GO:0006635 fatty acid beta-oxidation;GO:0009062 fatty acid catabolic process;GO:0019395 fatty acid oxidation		Enzymes/ENZYME proteins/Lyases	Vesicles(Approved)				0	0	0	0	0	0	0	0	0	0	0	0	0	0	0	0	0	0	0	0	1
1025	CDK9	1	1025	Gene_ID	H. sapiens	1025	H. sapiens	CDK9	cyclin dependent kinase 9	GO:1903839 positive regulation of mRNA 3'-UTR binding;GO:2001168 positive regulation of histone H2B ubiquitination;GO:1903837 regulation of mRNA 3'-UTR binding	CMGC Ser/Thr protein kinase family	Enzymes/{ENZYME proteins/Transferases,Kinases/CMGC Ser/Thr protein kinases}	Cytoplasmic bodies;Nucleoplasm(Approved)	Flavopiridol (Transcription regulatory region dna binding)		(M5896)HALLMARK TGF BETA SIGNALING	1	0	0	0	1	1	0	0	1	0	0	0	0	0	0	0	0	0	0	0	1
7874	USP7	1	7874	Gene_ID	H. sapiens	7874	H. sapiens	USP7	ubiquitin specific peptidase 7	GO:0032435 negative regulation of proteasomal ubiquitin-dependent protein catabolic process;GO:0035616 histone H2B conserved C-terminal lysine deubiquitination;GO:2000059 negative regulation of ubiquitin-dependent protein catabolic process		Enzymes/{ENZYME proteins/Hydrolases,Peptidases/Cysteine-type peptidases}			(M136)PID FOXO PATHWAY; (M261)PID P53 REGULATION PATHWAY		1	0	0	0	0	1	0	0	0	0	0	0	0	0	0	0	0	0	0	0	1
83743	GRWD1	1	83743	Gene_ID	H. sapiens	83743	H. sapiens	GRWD1	glutamate rich WD repeat containing 1	GO:0006337 nucleosome disassembly;GO:0031498 chromatin disassembly;GO:0032986 protein-DNA complex disassembly			Nucleoli(Supported)Nucleus(Approved)			(M5928)HALLMARK MYC TARGETS V2	0	0	0	0	0	0	0	0	0	0	0	0	0	0	0	0	0	0	0	0	1
8683	SRSF9	1	8683	Gene_ID	H. sapiens	8683	H. sapiens	SRSF9	serine and arginine rich splicing factor 9	GO:0048025 negative regulation of mRNA splicing, via spliceosome;GO:0006376 mRNA splice site selection;GO:0006406 mRNA export from nucleus			Nucleoplasm(Approved)				1	0	0	0	1	0	0	0	0	0	0	0	0	0	0	0	0	0	0	0	1
7251	TSG101	1	7251	Gene_ID	H. sapiens	7251	H. sapiens	TSG101	tumor susceptibility 101	GO:1903774 positive regulation of viral budding via host ESCRT complex;GO:1902188 positive regulation of viral release from host cell;GO:1903772 regulation of viral budding via host ESCRT complex			Cytosol(Supported)Nucleoli;Plasma membrane(Approved)		(M214)PID ERBB1 INTERNALIZATION PATHWAY; (M115)PID REG GR PATHWAY	(M5910)HALLMARK PROTEIN SECRETION; (M5898)HALLMARK DNA REPAIR	0	0	0	1	0	1	1	0	1	0	0	0	0	0	0	0	0	0	1	0	1
6117	RPA1	1	6117	Gene_ID	H. sapiens	6117	H. sapiens	RPA1	replication protein A1	GO:0032201 telomere maintenance via semi-conservative replication;GO:0006295 nucleotide-excision repair, DNA incision, 3'-to lesion;GO:0070987 error-free translesion synthesis			Nucleoplasm(Enhanced)		(M46)PID ATR PATHWAY; (M1)PID FANCONI PATHWAY	(M5924)HALLMARK MTORC1 SIGNALING; (M5925)HALLMARK E2F TARGETS	0	0	0	0	0	0	0	0	0	0	0	0	0	0	0	0	0	0	0	0	1
11078	TRIOBP	1	11078	Gene_ID	H. sapiens	11078	H. sapiens	TRIOBP	TRIO and F-actin binding protein	GO:0060088 auditory receptor cell stereocilium organization;GO:0051016 barbed-end actin filament capping;GO:0002093 auditory receptor cell morphogenesis							0	0	0	1	0	0	1	0	0	0	0	0	0	0	0	0	1	0	0	0	1
11079	RER1	1	11079	Gene_ID	H. sapiens	11079	H. sapiens	RER1	retention in endoplasmic reticulum sorting receptor 1	GO:0071340 skeletal muscle acetylcholine-gated channel clustering;GO:1903078 positive regulation of protein localization to plasma membrane;GO:1904377 positive regulation of protein localization to cell periphery		Transporters	Golgi apparatus(Enhanced)			(M5910)HALLMARK PROTEIN SECRETION	0	0	0	0	0	0	0	0	0	0	0	0	0	0	0	0	0	0	0	0	1
11177	BAZ1A	1	11177	Gene_ID	H. sapiens	11177	H. sapiens	BAZ1A	bromodomain adjacent to zinc finger domain 1A	GO:0006261 DNA-dependent DNA replication;GO:0006338 chromatin remodeling;GO:0006260 DNA replication			Endoplasmic reticulum(Uncertain)				0	0	0	0	0	0	0	0	0	0	0	0	0	0	0	0	0	0	0	0	1
9802	DAZAP2	1	9802	Gene_ID	H. sapiens	9802	H. sapiens	DAZAP2	DAZ associated protein 2				Nuclear speckles(Supported)				0	0	0	0	0	0	0	0	0	0	0	0	0	0	0	0	0	0	0	0	1
64319	FBRS	1	64319	Gene_ID	H. sapiens	64319	H. sapiens	FBRS	fibrosin				Nucleoplasm(Approved)				0	0	0	0	0	0	0	0	0	0	0	0	0	0	0	0	0	0	0	0	1
11313	LYPLA2	1	11313	Gene_ID	H. sapiens	11313	H. sapiens	LYPLA2	lysophospholipase II	GO:0002084 protein depalmitoylation;GO:0098734 macromolecule depalmitoylation;GO:0042159 lipoprotein catabolic process			Cytosol;Nucleoplasm(Uncertain)				0	0	0	0	0	0	0	0	0	0	0	0	0	0	0	0	0	0	0	1	1
377	ARF3	1	377	Gene_ID	H. sapiens	377	H. sapiens	ARF3	ADP ribosylation factor 3	GO:0006661 phosphatidylinositol biosynthetic process;GO:0006890 retrograde vesicle-mediated transport, Golgi to ER;GO:0046474 glycerophospholipid biosynthetic process					(M1529)SA G1 AND S PHASES		0	0	0	0	0	0	0	0	0	0	0	0	0	0	0	0	0	0	0	0	1
10370	CITED2	1	10370	Gene_ID	H. sapiens	10370	H. sapiens	CITED2	Cbp/p300 interacting transactivator with Glu/Asp rich carboxy-terminal domain 2	GO:1900164 nodal signaling pathway involved in determination of lateral mesoderm left/right asymmetry;GO:0061428 negative regulation of transcription from RNA polymerase II promoter in response to hypoxia;GO:0035802 adrenal cortex formation			Nucleoplasm(Supported)		(M44)PID HIF2PATHWAY; (M255)PID HIF1 TFPATHWAY	(M5942)HALLMARK UV RESPONSE DN; (M5937)HALLMARK GLYCOLYSIS; (M5891)HALLMARK HYPOXIA	0	0	0	0	0	1	0	0	0	0	0	1	1	0	0	0	1	0	0	0	1
7009	TMBIM6	1	7009	Gene_ID	H. sapiens	7009	H. sapiens	TMBIM6	transmembrane BAX inhibitor motif containing 6	GO:1904721 negative regulation of mRNA endonucleolytic cleavage involved in unfolded protein response;GO:1904720 regulation of mRNA endonucleolytic cleavage involved in unfolded protein response;GO:1903895 negative regulation of IRE1-mediated unfolded protein response		Transporters/Transporter channels and pores				(M5941)HALLMARK UV RESPONSE UP; (M5934)HALLMARK XENOBIOTIC METABOLISM	1	0	0	0	1	0	0	0	0	0	0	0	0	0	0	0	0	0	0	0	1
55167	MSL2	1	55167	Gene_ID	H. sapiens	55167	H. sapiens	MSL2	MSL complex subunit 2	GO:0043984 histone H4-K16 acetylation;GO:0043967 histone H4 acetylation;GO:0016573 histone acetylation			Cytosol(Approved)				0	0	0	0	0	0	0	0	0	0	0	0	0	0	0	0	0	0	0	0	1
54867	TMEM214	1	54867	Gene_ID	H. sapiens	54867	H. sapiens	TMEM214	transmembrane protein 214	GO:0006915 apoptotic process;GO:0012501 programmed cell death;GO:0008219 cell death			Endoplasmic reticulum(Supported)Cytosol;Golgi apparatus(Approved)				0	0	0	0	0	0	0	0	0	0	0	0	0	0	0	0	0	0	0	0	1
8992	ATP6V0E1	1	8992	Gene_ID	H. sapiens	8992	H. sapiens	ATP6V0E1	ATPase H+ transporting V0 subunit e1	GO:0090383 phagosome acidification;GO:0007035 vacuolar acidification;GO:0033572 transferrin transport						(M5936)HALLMARK OXIDATIVE PHOSPHORYLATION	0	0	0	0	0	0	0	0	0	0	0	0	0	0	0	0	0	0	0	0	1
9519	TBPL1	1	9519	Gene_ID	H. sapiens	9519	H. sapiens	TBPL1	TATA-box binding protein like 1	GO:0006235 dTTP biosynthetic process;GO:0046075 dTTP metabolic process;GO:0009212 pyrimidine deoxyribonucleoside triphosphate biosynthetic process		Transcription factors	Nucleoplasm(Enhanced)Nucleoli(Approved)				0	0	0	0	0	0	0	0	0	0	0	0	0	0	0	0	0	0	0	0	1
51013	EXOSC1	1	51013	Gene_ID	H. sapiens	51013	H. sapiens	EXOSC1	exosome component 1	GO:0043928 exonucleolytic nuclear-transcribed mRNA catabolic process involved in deadenylation-dependent decay;GO:0000291 nuclear-transcribed mRNA catabolic process, exonucleolytic;GO:0000288 nuclear-transcribed mRNA catabolic process, deadenylation-dependent decay			Nuclear bodies;Nucleoplasm(Approved)		(M14532)ST PHOSPHOINOSITIDE 3 KINASE PATHWAY	(M5922)HALLMARK UNFOLDED PROTEIN RESPONSE	1	0	0	0	0	1	0	0	0	1	0	0	0	0	0	0	0	0	0	0	1
51014	TMED7	1	51014	Gene_ID	H. sapiens	51014	H. sapiens	TMED7	transmembrane p24 trafficking protein 7	GO:0006890 retrograde vesicle-mediated transport, Golgi to ER;GO:0006888 ER to Golgi vesicle-mediated transport;GO:0048193 Golgi vesicle transport							0	0	0	0	0	0	0	0	0	0	0	0	0	0	0	0	0	0	0	0	1
2771	GNAI2	1	2771	Gene_ID	H. sapiens	2771	H. sapiens	GNAI2	G protein subunit alpha i2	GO:0007194 negative regulation of adenylate cyclase activity;GO:0030818 negative regulation of cAMP biosynthetic process;GO:0045761 regulation of adenylate cyclase activity			Cytosol;Plasma membrane(Supported)Nucleoplasm(Approved)		(M64)PID S1P S1P4 PATHWAY; (M155)PID S1P META PATHWAY; (M103)PID S1P S1P1 PATHWAY	(M5915)HALLMARK APICAL JUNCTION; (M5921)HALLMARK COMPLEMENT	0	0	0	0	0	0	0	0	0	0	0	0	0	1	0	0	0	0	0	0	1
2130	EWSR1	1	2130	Gene_ID	H. sapiens	2130	H. sapiens	EWSR1	EWS RNA binding protein 1	GO:0006355 regulation of transcription, DNA-templated;GO:1903506 regulation of nucleic acid-templated transcription;GO:0006351 transcription, DNA-templated			Nucleus(Enhanced)Nucleoli(Supported)		(M258)PID BARD1 PATHWAY	(M5901)HALLMARK G2M CHECKPOINT	0	1	0	0	0	0	0	0	0	0	0	0	0	0	0	0	0	0	0	0	1
80169	CTC1	1	80169	Gene_ID	H. sapiens	80169	H. sapiens	CTC1	CST telomere replication complex component 1	GO:0032211 negative regulation of telomere maintenance via telomerase;GO:1904357 negative regulation of telomere maintenance via telomere lengthening;GO:0048539 bone marrow development							0	0	0	0	0	0	0	0	0	0	0	1	0	0	0	0	0	0	0	0	1
10772	SRSF10	1	10772	Gene_ID	H. sapiens	10772	H. sapiens	SRSF10	serine and arginine rich splicing factor 10	GO:0000244 spliceosomal tri-snRNP complex assembly;GO:0048025 negative regulation of mRNA splicing, via spliceosome;GO:0006376 mRNA splice site selection			Nucleoplasm(Supported)			(M5901)HALLMARK G2M CHECKPOINT	1	0	0	0	1	0	0	0	0	0	0	0	0	0	0	0	0	0	0	0	1
8482	SEMA7A	1	8482	Gene_ID	H. sapiens	8482	H. sapiens	SEMA7A	semaphorin 7A (John Milton Hagen blood group)	GO:0060907 positive regulation of macrophage cytokine production;GO:0045773 positive regulation of axon extension;GO:0061081 positive regulation of myeloid leukocyte cytokine production involved in immune response		Blood group antigen proteins;CD markers	Vesicles(Uncertain)		(M5880)NABA ECM AFFILIATED; (M5885)NABA MATRISOME ASSOCIATED; (M5889)NABA MATRISOME		0	0	0	0	0	1	0	0	0	0	1	1	0	0	1	0	0	0	0	0	1
10771	ZMYND11	1	10771	Gene_ID	H. sapiens	10771	H. sapiens	ZMYND11	zinc finger MYND-type containing 11	GO:0046329 negative regulation of JNK cascade;GO:0032873 negative regulation of stress-activated MAPK cascade;GO:2001237 negative regulation of extrinsic apoptotic signaling pathway			Nucleoplasm(Supported)				0	0	0	0	0	0	0	0	0	0	0	0	0	0	0	0	0	0	0	0	1
25831	HECTD1	1	25831	Gene_ID	H. sapiens	25831	H. sapiens	HECTD1	HECT domain E3 ubiquitin protein ligase 1	GO:0016567 protein ubiquitination;GO:0032446 protein modification by small protein conjugation;GO:0070647 protein modification by small protein conjugation or removal		Enzymes/ENZYME proteins/Transferases	Nucleoli;Nucleus(Supported)				0	0	0	0	0	0	0	0	0	0	0	0	0	0	0	0	0	0	0	0	1
3192	HNRNPU	1	3192	Gene_ID	H. sapiens	3192	H. sapiens	HNRNPU	heterogeneous nuclear ribonucleoprotein U	GO:1902425 positive regulation of attachment of mitotic spindle microtubules to kinetochore;GO:1902889 protein localization to spindle microtubule;GO:1902423 regulation of attachment of mitotic spindle microtubules to kinetochore			Nucleoplasm(Supported)			(M5941)HALLMARK UV RESPONSE UP; (M5926)HALLMARK MYC TARGETS V1; (M5901)HALLMARK G2M CHECKPOINT	1	1	0	0	1	1	0	0	0	1	1	0	0	0	0	0	0	0	0	0	1
9513	FXR2	1	9513	Gene_ID	H. sapiens	9513	H. sapiens	FXR2	FMR1 autosomal homolog 2	GO:0017148 negative regulation of translation;GO:0034249 negative regulation of cellular amide metabolic process;GO:0006417 regulation of translation			Cytosol(Supported)				0	0	0	0	0	0	0	0	0	1	0	0	0	0	0	0	0	0	0	0	1
3190	HNRNPK	1	3190	Gene_ID	H. sapiens	3190	H. sapiens	HNRNPK	heterogeneous nuclear ribonucleoprotein K	GO:0045716 positive regulation of low-density lipoprotein particle receptor biosynthetic process;GO:0072369 regulation of lipid transport by positive regulation of transcription from RNA polymerase II promoter;GO:1902165 regulation of intrinsic apoptotic signaling pathway in response to DNA damage by p53 class mediator			Nucleoplasm(Enhanced)				1	0	0	0	1	0	0	0	0	0	0	0	0	0	0	0	0	0	1	0	1
6235	RPS29	1	6235	Gene_ID	H. sapiens	6235	H. sapiens	RPS29	ribosomal protein S29	GO:0006614 SRP-dependent cotranslational protein targeting to membrane;GO:0006613 cotranslational protein targeting to membrane;GO:0000184 nuclear-transcribed mRNA catabolic process, nonsense-mediated decay		Ribosomal proteins	Cytosol;Endoplasmic reticulum(Supported)				0	0	0	0	0	0	0	0	0	0	0	0	0	0	0	0	0	0	0	0	1
25839	COG4	1	25839	Gene_ID	H. sapiens	25839	H. sapiens	COG4	component of oligomeric golgi complex 4	GO:0048213 Golgi vesicle prefusion complex stabilization;GO:0000301 retrograde transport, vesicle recycling within Golgi;GO:0006891 intra-Golgi vesicle-mediated transport			Golgi apparatus;Vesicles(Approved)				0	0	0	0	0	0	0	0	0	0	0	0	0	0	0	0	0	0	0	0	1
7465	WEE1	1	7465	Gene_ID	H. sapiens	7465	H. sapiens	WEE1	WEE1 G2 checkpoint kinase	GO:0000086 G2/M transition of mitotic cell cycle;GO:0000082 G1/S transition of mitotic cell cycle;GO:0044839 cell cycle G2/M phase transition	Other	Enzymes/{ENZYME proteins/Transferases,Kinases}	Nucleoli(Approved)	9-HYDROXY-4-PHENYL-6H-PYRROLO[3,4-C]CARBAZOLE-1,3-DIONE (Protein tyrosine kinase activity);9-HYDROXY-6-(3-HYDROXYPROPYL)-4-(2-METHOXYPHENYL)PYRROLO[3,4-C]CARBAZOLE-1,3(2H,6H)-DIONE (Protein tyrosine kinase activity);N-[4-(2-CHLOROPHENYL)-1,3-DIOXO-1,2,3,6-TETRAHYDROPYRROLO[3,4-C]CARBAZOL-9-YL]FORMAMIDE (Protein tyrosine kinase activity);4-(2-chlorophenyl)-8-(2-hydroxyethyl)-6-methylpyrrolo[3,4-e]…	(M10154)SA G2 AND M PHASES; (M129)PID PLK1 PATHWAY	(M5902)HALLMARK APOPTOSIS; (M5925)HALLMARK E2F TARGETS	0	0	0	0	0	0	0	0	0	0	0	0	0	1	0	0	0	0	0	0	1
22826	DNAJC8	1	22826	Gene_ID	H. sapiens	22826	H. sapiens	DNAJC8	DnaJ heat shock protein family (Hsp40) member C8	GO:0000398 mRNA splicing, via spliceosome;GO:0000377 RNA splicing, via transesterification reactions with bulged adenosine as nucleophile;GO:0000375 RNA splicing, via transesterification reactions			Nucleoplasm(Enhanced)				0	0	0	0	1	0	0	0	0	0	0	0	0	0	0	0	0	0	0	0	1
9212	AIM1	1	9212	Gene_ID	H. sapiens	9212	H. sapiens	AURKB	aurora kinase B	GO:0043988 histone H3-S28 phosphorylation;GO:0044878 mitotic cytokinesis checkpoint;GO:0002903 negative regulation of B cell apoptotic process	Other	Enzymes/{ENZYME proteins/Transferases,Kinases}	Midbody;Nucleoplasm(Enhanced)	HESPERIDIN (Protein serine/threonine/tyrosine kinase activity);AT9283 (Protein serine/threonine/tyrosine kinase activity);N~6~-cyclohexyl-N~2~-(4-morpholin-4-ylphenyl)-9H-purine-2,6-diamine (Protein serine/threonine/tyrosine kinase activity)	(M242)PID AURORA A PATHWAY; (M14)PID AURORA B PATHWAY; (M176)PID FOXM1 PATHWAY	(M5925)HALLMARK E2F TARGETS; (M5901)HALLMARK G2M CHECKPOINT	0	0	0	0	0	0	0	0	0	0	0	0	0	0	0	0	0	0	0	0	1
51466	EVL	1	51466	Gene_ID	H. sapiens	51466	H. sapiens	EVL	Enah/Vasp-like	GO:1900028 negative regulation of ruffle assembly;GO:0051496 positive regulation of stress fiber assembly;GO:0051492 regulation of stress fiber assembly			Cytosol;Vesicles(Approved)			(M5915)HALLMARK APICAL JUNCTION	0	0	0	0	0	1	0	0	0	0	0	0	1	0	1	0	0	0	0	0	1
489	ATP2A3	1	489	Gene_ID	H. sapiens	489	H. sapiens	ATP2A3	ATPase sarcoplasmic/endoplasmic reticulum Ca2+ transporting 3	GO:1903779 regulation of cardiac conduction;GO:0061337 cardiac conduction;GO:0008016 regulation of heart contraction		Enzymes/ENZYME proteins/Hydrolases					0	0	0	0	0	0	0	0	0	0	0	0	0	1	0	0	0	0	0	0	1
4924	NUCB1	1	4924	Gene_ID	H. sapiens	4924	H. sapiens	NUCB1	nucleobindin 1	GO:0072718 response to cisplatin;GO:1903533 regulation of protein targeting;GO:0097327 response to antineoplastic agent			Golgi apparatus;Microtubules(Supported)				0	0	0	0	0	0	0	0	0	0	0	0	0	0	0	0	0	0	0	0	1
9146	HGS	1	9146	Gene_ID	H. sapiens	9146	H. sapiens	HGS	hepatocyte growth factor-regulated tyrosine kinase substrate	GO:1903543 positive regulation of exosomal secretion;GO:0030948 negative regulation of vascular endothelial growth factor receptor signaling pathway;GO:0010642 negative regulation of platelet-derived growth factor receptor signaling pathway			Endosomes(Enhanced)Cytosol;Lysosomes(Supported)	Citric Acid (Protein domain specific binding)	(M214)PID ERBB1 INTERNALIZATION PATHWAY; (M142)PID AJDISS 2PATHWAY; (M237)PID VEGFR1 2 PATHWAY		0	0	1	0	0	0	0	0	0	0	0	0	0	0	0	0	0	0	1	0	1
3106	HLA-B	1	3106	Gene_ID	H. sapiens	3106	H. sapiens	HLA-B	major histocompatibility complex, class I, B	GO:0002480 antigen processing and presentation of exogenous peptide antigen via MHC class I, TAP-independent;GO:0002479 antigen processing and presentation of exogenous peptide antigen via MHC class I, TAP-dependent;GO:0042590 antigen processing and presentation of exogenous peptide antigen via MHC class I						(M5913)HALLMARK INTERFERON GAMMA RESPONSE	0	0	0	0	0	0	0	0	0	0	0	0	0	0	0	0	0	0	0	0	1
4928	NUP98	1	4928	Gene_ID	H. sapiens	4928	H. sapiens	NUP98	nucleoporin 98	GO:0006409 tRNA export from nucleus;GO:0006110 regulation of glycolytic process;GO:0071431 tRNA-containing ribonucleoprotein complex export from nucleus			Nucleoplasm(Supported)Vesicles(Uncertain)			(M5901)HALLMARK G2M CHECKPOINT	1	0	0	0	1	1	0	0	1	1	0	0	0	0	0	0	0	0	0	0	1
5763	PTMS	1	5763	Gene_ID	H. sapiens	5763	H. sapiens	PTMS	parathymosin	GO:0006260 DNA replication;GO:0006259 DNA metabolic process;GO:0002376 immune system process			Nucleoli;Nucleus(Approved)				0	0	0	0	0	0	0	0	0	0	0	0	0	0	0	0	0	0	0	0	1
399665	FAM102A	1	399665	Gene_ID	H. sapiens	399665	H. sapiens	FAM102A	family with sequence similarity 102 member A				Cytosol(Approved)			(M5907)HALLMARK ESTROGEN RESPONSE LATE; (M5906)HALLMARK ESTROGEN RESPONSE EARLY	0	0	0	0	0	0	0	0	0	0	0	0	0	0	0	0	0	0	0	0	1
56061	UBFD1	1	56061	Gene_ID	H. sapiens	56061	H. sapiens	UBFD1	ubiquitin family domain containing 1				Nucleoli;Nucleus(Approved)				0	0	0	0	0	0	0	0	0	0	0	0	0	0	0	0	0	0	0	0	1
23038	WDTC1	1	23038	Gene_ID	H. sapiens	23038	H. sapiens	WDTC1	WD and tetratricopeptide repeats 1	GO:0045717 negative regulation of fatty acid biosynthetic process;GO:0045922 negative regulation of fatty acid metabolic process;GO:0042304 regulation of fatty acid biosynthetic process			Vesicles(Supported)Golgi apparatus(Approved)				0	0	0	0	0	0	0	0	0	0	0	0	0	0	0	0	0	0	0	0	1
80790	CMIP	1	80790	Gene_ID	H. sapiens	80790	H. sapiens	CMIP	c-Maf inducing protein				Cytosol;Nucleoplasm(Supported)				0	0	0	0	0	0	0	0	0	0	0	0	0	0	0	0	0	0	0	0	1
8678	BECN1	1	8678	Gene_ID	H. sapiens	8678	H. sapiens	BECN1	beclin 1	GO:1902425 positive regulation of attachment of mitotic spindle microtubules to kinetochore;GO:1905672 negative regulation of lysosome organization;GO:1902423 regulation of attachment of mitotic spindle microtubules to kinetochore							1	0	0	0	0	0	0	0	0	0	0	0	0	0	0	0	0	1	1	0	1
26054	SENP6	1	26054	Gene_ID	H. sapiens	26054	H. sapiens	SENP6	SUMO specific peptidase 6	GO:0090234 regulation of kinetochore assembly;GO:0090230 regulation of centromere complex assembly;GO:0090169 regulation of spindle assembly		Enzymes/{ENZYME proteins/Hydrolases,Peptidases/Cysteine-type peptidases}	Nucleoplasm(Supported)Cytosol(Approved)				0	0	0	0	0	0	0	0	0	0	0	0	0	0	0	0	0	0	0	0	1
81669	CCNL2	1	81669	Gene_ID	H. sapiens	81669	H. sapiens	CCNL2	cyclin L2	GO:1901409 positive regulation of phosphorylation of RNA polymerase II C-terminal domain;GO:0045737 positive regulation of cyclin-dependent protein serine/threonine kinase activity;GO:1901407 regulation of phosphorylation of RNA polymerase II C-terminal domain			Nucleoplasm(Supported)				0	0	0	0	0	0	0	0	0	0	0	0	0	0	0	0	0	0	0	0	1
23741	EID1	1	23741	Gene_ID	H. sapiens	23741	H. sapiens	EID1	EP300 interacting inhibitor of differentiation 1	GO:0035065 regulation of histone acetylation;GO:2000756 regulation of peptidyl-lysine acetylation;GO:0016573 histone acetylation			Nucleoplasm(Supported)				0	0	0	0	0	0	0	0	0	0	0	0	0	0	0	0	0	0	0	0	1
134429	STARD4	1	134429	Gene_ID	H. sapiens	134429	H. sapiens	STARD4	StAR related lipid transfer domain containing 4	GO:0070859 positive regulation of bile acid biosynthetic process;GO:0010879 cholesterol transport involved in cholesterol storage;GO:0010873 positive regulation of cholesterol esterification			Plasma membrane(Approved)			(M5892)HALLMARK CHOLESTEROL HOMEOSTASIS; (M5924)HALLMARK MTORC1 SIGNALING	0	0	0	0	0	0	0	0	0	0	0	0	0	0	0	0	0	0	0	0	1
23215	PRRC2C	1	23215	Gene_ID	H. sapiens	23215	H. sapiens	PRRC2C	proline rich coiled-coil 2C	GO:0002244 hematopoietic progenitor cell differentiation;GO:0030097 hemopoiesis;GO:0048534 hematopoietic or lymphoid organ development			Cytosol(Enhanced)				0	0	0	0	0	0	0	0	0	0	0	0	0	0	0	0	0	0	0	0	1
10075	HUWE1	1	10075	Gene_ID	H. sapiens	10075	H. sapiens	HUWE1	HECT, UBA and WWE domain containing 1, E3 ubiquitin protein ligase	GO:1903955 positive regulation of protein targeting to mitochondrion;GO:1903214 regulation of protein targeting to mitochondrion;GO:1903749 positive regulation of establishment of protein localization to mitochondrion		Enzymes/ENZYME proteins/Transferases	Cytosol;Nucleoplasm(Enhanced)		(M261)PID P53 REGULATION PATHWAY; (M66)PID MYC ACTIV PATHWAY	(M5947)HALLMARK IL2 STAT5 SIGNALING	0	0	0	0	0	0	0	0	0	0	0	0	0	0	0	0	0	0	0	0	1
3191	HNRNPL	1	3191	Gene_ID	H. sapiens	3191	H. sapiens	HNRNPL	heterogeneous nuclear ribonucleoprotein L	GO:0000381 regulation of alternative mRNA splicing, via spliceosome;GO:0000380 alternative mRNA splicing, via spliceosome;GO:0048024 regulation of mRNA splicing, via spliceosome			Nucleoplasm(Supported)				1	0	0	0	1	0	0	0	0	0	0	0	0	0	0	0	0	0	0	0	1
23211	ZC3H4	1	23211	Gene_ID	H. sapiens	23211	H. sapiens	ZC3H4	zinc finger CCCH-type containing 4			Transcription factors/Zinc-coordinating DNA-binding domains	Cytosol;Nucleoplasm(Enhanced)				0	0	0	0	0	0	0	0	0	0	0	0	0	0	0	0	0	0	0	0	1
55379	LRRC59	1	55379	Gene_ID	H. sapiens	55379	H. sapiens	LRRC59	leucine rich repeat containing 59				Endoplasmic reticulum(Enhanced)				0	0	0	0	0	0	0	0	0	0	0	0	0	0	0	0	0	0	0	0	1
79872	CBLL1	1	79872	Gene_ID	H. sapiens	79872	H. sapiens	CBLL1	Cbl proto-oncogene like 1	GO:0035635 entry of bacterium into host cell;GO:0030260 entry into host cell;GO:0051806 entry into cell of other organism involved in symbiotic interaction		Enzymes/ENZYME proteins/Transferases	Nuclear speckles(Supported)		(M142)PID AJDISS 2PATHWAY		0	0	0	0	0	0	0	0	0	0	0	0	0	0	0	0	1	0	1	0	1
9191	DEDD	1	9191	Gene_ID	H. sapiens	9191	H. sapiens	DEDD	death effector domain containing	GO:0008625 extrinsic apoptotic signaling pathway via death domain receptors;GO:0097191 extrinsic apoptotic signaling pathway;GO:0007283 spermatogenesis			Nucleoplasm(Approved)		(M8873)ST FAS SIGNALING PATHWAY; (M19)PID P73PATHWAY		0	0	0	0	0	0	0	0	0	0	0	0	0	0	0	0	0	0	0	0	1
9218	VAPA	1	9218	Gene_ID	H. sapiens	9218	H. sapiens	VAPA	VAMP associated protein A	GO:0044791 positive regulation by host of viral release from host cell;GO:0044789 modulation by host of viral release from host cell;GO:1902188 positive regulation of viral release from host cell			Endoplasmic reticulum(Enhanced)			(M5908)HALLMARK ANDROGEN RESPONSE	0	0	0	0	0	0	0	0	1	0	0	0	0	0	0	0	0	0	0	0	1
51465	UBE2J1	1	51465	Gene_ID	H. sapiens	51465	H. sapiens	UBE2J1	ubiquitin conjugating enzyme E2 J1	GO:1904153 negative regulation of retrograde protein transport, ER to cytosol;GO:1904293 negative regulation of ERAD pathway;GO:1904152 regulation of retrograde protein transport, ER to cytosol		Enzymes/ENZYME proteins/Transferases				(M5908)HALLMARK ANDROGEN RESPONSE	1	0	0	0	0	0	0	0	0	0	0	0	0	0	0	0	0	0	0	0	1
7756	ZNF207	1	7756	Gene_ID	H. sapiens	7756	H. sapiens	ZNF207	zinc finger protein 207	GO:0007094 mitotic spindle assembly checkpoint;GO:0071174 mitotic spindle checkpoint;GO:0045841 negative regulation of mitotic metaphase/anaphase transition			Nucleus(Enhanced)				0	0	0	0	1	0	0	0	0	0	0	0	0	0	0	0	0	0	0	0	1
22823	MTF2	1	22823	Gene_ID	H. sapiens	22823	H. sapiens	MTF2	metal response element binding transcription factor 2	GO:0061086 negative regulation of histone H3-K27 methylation;GO:0061087 positive regulation of histone H3-K27 methylation;GO:0061085 regulation of histone H3-K27 methylation			Nucleoplasm(Supported)			(M5901)HALLMARK G2M CHECKPOINT	0	0	0	0	0	1	0	0	0	0	0	0	0	0	0	0	0	0	0	0	1
5230	PGK1	1	5230	Gene_ID	H. sapiens	5230	H. sapiens	PGK1	phosphoglycerate kinase 1	GO:0061621 canonical glycolysis;GO:0061620 glycolytic process through glucose-6-phosphate;GO:0061615 glycolytic process through fructose-6-phosphate		Enzymes/ENZYME proteins/Transferases		Adenosine-5'-[Beta, Gamma-Methylene]Triphosphate (Phosphoglycerate kinase activity);3-Phosphoglyceric Acid (Phosphoglycerate kinase activity)	(M44)PID HIF2PATHWAY; (M255)PID HIF1 TFPATHWAY	(M5924)HALLMARK MTORC1 SIGNALING; (M5926)HALLMARK MYC TARGETS V1; (M5937)HALLMARK GLYCOLYSIS	0	0	1	1	0	0	0	0	0	0	0	0	0	0	0	0	0	0	0	0	1
22913	RALY	1	22913	Gene_ID	H. sapiens	22913	H. sapiens	RALY	RALY heterogeneous nuclear ribonucleoprotein	GO:2000188 regulation of cholesterol homeostasis;GO:0042632 cholesterol homeostasis;GO:0055092 sterol homeostasis			Nucleoplasm(Enhanced)				0	1	0	0	1	0	0	0	0	0	0	0	0	0	0	0	0	0	0	0	1
5093	PCBP1	1	5093	Gene_ID	H. sapiens	5093	H. sapiens	PCBP1	poly(rC) binding protein 1	GO:0039694 viral RNA genome replication;GO:0019079 viral genome replication;GO:0019058 viral life cycle			Cytoplasmic bodies;Nuclear speckles(Enhanced)			(M5926)HALLMARK MYC TARGETS V1	0	0	0	0	1	0	0	0	1	0	0	0	0	0	0	0	0	0	0	0	1
10042	HMGXB4	1	10042	Gene_ID	H. sapiens	10042	H. sapiens	HMGXB4	HMG-box containing 4	GO:0008333 endosome to lysosome transport;GO:0030178 negative regulation of Wnt signaling pathway;GO:0007041 lysosomal transport		Transcription factors/Other all-alpha-helical DNA-binding domains					0	0	0	0	0	1	0	0	0	0	0	0	0	0	0	0	0	0	0	0	1
64282	PAPD5	1	64282	Gene_ID	H. sapiens	64282	H. sapiens	PAPD5	poly(A) RNA polymerase D5, non-canonical	GO:0043630 ncRNA polyadenylation involved in polyadenylation-dependent ncRNA catabolic process;GO:0032211 negative regulation of telomere maintenance via telomerase;GO:0071044 histone mRNA catabolic process		Enzymes/ENZYME proteins/Transferases					0	0	0	0	1	0	0	0	0	0	0	0	0	0	0	0	0	0	0	0	1
8682	PEA15	1	8682	Gene_ID	H. sapiens	8682	H. sapiens	PEA15	proliferation and apoptosis adaptor protein 15	GO:0046325 negative regulation of glucose import;GO:0010829 negative regulation of glucose transmembrane transport;GO:1902043 positive regulation of extrinsic apoptotic signaling pathway via death domain receptors			Cytosol;Nucleus(Approved)		(M19)PID P73PATHWAY	(M5902)HALLMARK APOPTOSIS	0	0	0	0	0	1	0	0	0	0	0	0	0	0	0	0	0	0	0	0	1
27069	GHITM	1	27069	Gene_ID	H. sapiens	27069	H. sapiens	GHITM	growth hormone inducible transmembrane protein	GO:0006915 apoptotic process;GO:0012501 programmed cell death;GO:0008219 cell death			Mitochondria(Supported)			(M5905)HALLMARK ADIPOGENESIS	0	0	0	0	0	0	0	0	0	0	0	0	0	0	0	0	0	0	0	0	1
5606	MAP2K3	1	5606	Gene_ID	H. sapiens	5606	H. sapiens	MAP2K3	mitogen-activated protein kinase kinase 3	GO:0035897 proteolysis in other organism;GO:0043536 positive regulation of blood vessel endothelial cell migration;GO:0044033 multi-organism metabolic process	STE Ser/Thr protein kinase family	Enzymes/{ENZYME proteins/Transferases,Kinases/STE Ser/Thr protein kinases}	Cytosol;Nucleoplasm(Supported)		(M209)PID P38 GAMMA DELTA PATHWAY; (M267)PID ANTHRAX PATHWAY; (M20)PID P38 MKK3 6PATHWAY	(M5923)HALLMARK PI3K AKT MTOR SIGNALING; (M5924)HALLMARK MTORC1 SIGNALING; (M5945)HALLMARK HEME METABOLISM	0	0	0	0	0	0	0	0	0	0	0	0	1	0	0	0	0	0	0	0	1
6902	TBCA	1	6902	Gene_ID	H. sapiens	6902	H. sapiens	TBCA	tubulin folding cofactor A	GO:0007023 post-chaperonin tubulin folding pathway;GO:0007021 tubulin complex assembly;GO:0006457 protein folding			Microtubules;Nucleoli(Supported)				0	0	0	0	0	0	0	0	0	0	0	0	0	0	0	0	0	0	0	0	1
22919	MAPRE1	1	22919	Gene_ID	H. sapiens	22919	H. sapiens	MAPRE1	microtubule associated protein RP/EB family member 1	GO:1903033 positive regulation of microtubule plus-end binding;GO:1904527 negative regulation of microtubule binding;GO:1903031 regulation of microtubule plus-end binding			Cytosol;Microtubule organizing center(Enhanced)		(M266)PID NCADHERIN PATHWAY	(M5893)HALLMARK MITOTIC SPINDLE	0	0	0	0	0	0	0	0	0	0	0	0	0	0	1	0	0	0	0	0	1
7873	MANF	1	7873	Gene_ID	H. sapiens	7873	H. sapiens	MANF	mesencephalic astrocyte derived neurotrophic factor	GO:0002576 platelet degranulation;GO:0071542 dopaminergic neuron differentiation;GO:0006986 response to unfolded protein			Endoplasmic reticulum(Supported)				0	0	0	0	0	0	0	0	0	0	0	0	0	1	0	0	0	0	0	0	1
9859	CEP170	1	9859	Gene_ID	H. sapiens	9859	H. sapiens	CEP170	centrosomal protein 170				Centrosome(Enhanced)Cytosol(Approved)Plasma membrane(Uncertain)				0	0	0	0	0	0	0	0	0	0	0	0	0	0	0	0	0	0	0	0	1
4201	MEA1	1	4201	Gene_ID	H. sapiens	4201	H. sapiens	MEA1	male-enhanced antigen 1	GO:0008584 male gonad development;GO:0046546 development of primary male sexual characteristics;GO:0008406 gonad development			Cytosol;Nucleus(Approved)				0	0	0	0	0	0	0	0	0	0	0	0	0	0	0	0	0	0	0	0	1
9632	SEC24C	1	9632	Gene_ID	H. sapiens	9632	H. sapiens	SEC24C	SEC24 homolog C, COPII coat complex component	GO:0048208 COPII vesicle coating;GO:0090110 cargo loading into COPII-coated vesicle;GO:0048207 vesicle targeting, rough ER to cis-Golgi			Vesicles(Supported)				0	0	0	0	0	0	0	0	0	0	0	0	0	0	0	0	0	0	0	0	1
916	CD3E	1	916	Gene_ID	H. sapiens	916	H. sapiens	CD3E	CD3e molecule	GO:0002669 positive regulation of T cell anergy;GO:0045060 negative thymic T cell selection;GO:0002913 positive regulation of lymphocyte anergy		CD markers		Muromonab (Transmembrane signaling receptor activity)	(M290)PID IL12 STAT4 PATHWAY; (M196)PID IL23 PATHWAY; (M88)PID CD8 TCR PATHWAY	(M5950)HALLMARK ALLOGRAFT REJECTION	0	0	0	0	0	1	0	0	0	0	0	1	0	0	0	0	1	0	0	0	1
8525	DGKZ	1	8525	Gene_ID	H. sapiens	8525	H. sapiens	DGKZ	diacylglycerol kinase zeta	GO:0046339 diacylglycerol metabolic process;GO:0007205 protein kinase C-activating G-protein coupled receptor signaling pathway;GO:0030168 platelet activation		Enzymes/ENZYME proteins/Transferases	Nuclear speckles(Supported)				0	0	0	0	0	0	0	0	0	0	0	0	0	1	0	0	0	0	0	0	1
125988	C19orf70;C19ORF70	1	125988	Gene_ID	H. sapiens	125988	H. sapiens	C19orf70	chromosome 19 open reading frame 70	GO:0042407 cristae formation;GO:0007007 inner mitochondrial membrane organization;GO:0007006 mitochondrial membrane organization			Mitochondria(Supported)Nucleoplasm(Uncertain)				0	0	0	0	0	0	0	0	0	0	0	0	0	0	0	0	0	0	0	0	1
2783	GNB2	1	2783	Gene_ID	H. sapiens	2783	H. sapiens	GNB2	G protein subunit beta 2	GO:0071377 cellular response to glucagon stimulus;GO:0033762 response to glucagon;GO:0071375 cellular response to peptide hormone stimulus		RAS pathway related proteins	Plasma membrane(Enhanced)			(M5946)HALLMARK COAGULATION; (M5921)HALLMARK COMPLEMENT	0	0	0	0	0	1	0	0	0	0	0	0	0	1	0	0	0	0	0	0	1
2782	GNB1	1	2782	Gene_ID	H. sapiens	2782	H. sapiens	GNB1	G protein subunit beta 1	GO:0007213 G-protein coupled acetylcholine receptor signaling pathway;GO:0016056 rhodopsin mediated signaling pathway;GO:0071380 cellular response to prostaglandin E stimulus		RAS pathway related proteins	Golgi apparatus;Plasma membrane(Approved)		(M138)PID THROMBIN PAR4 PATHWAY; (M204)PID RHODOPSIN PATHWAY; (M252)PID IL8 CXCR1 PATHWAY		0	0	0	0	0	1	0	0	0	0	0	0	0	1	0	0	0	0	0	0	1
5564	PRKAB1	1	5564	Gene_ID	H. sapiens	5564	H. sapiens	PRKAB1	protein kinase AMP-activated non-catalytic subunit beta 1	GO:0035878 nail development;GO:0006633 fatty acid biosynthetic process;GO:0016241 regulation of macroautophagy			Cytosol;Nucleoplasm(Approved)	Adenosine monophosphate (Protein kinase activity);Metformin (Protein kinase activity)	(M87)PID LKB1 PATHWAY; (M237)PID VEGFR1 2 PATHWAY; (M145)PID P53 DOWNSTREAM PATHWAY	(M5939)HALLMARK P53 PATHWAY	0	0	0	0	0	0	0	0	0	0	0	0	0	0	0	0	0	0	0	0	1
50717	DCAF8	1	50717	Gene_ID	H. sapiens	50717	H. sapiens	DCAF8	DDB1 and CUL4 associated factor 8	GO:0043687 post-translational protein modification;GO:0016567 protein ubiquitination;GO:0032446 protein modification by small protein conjugation			Cytosol;Nucleoplasm(Approved)				0	0	0	0	0	0	0	0	0	0	0	0	0	0	0	0	0	0	0	0	1
6513	SLC2A1	1	6513	Gene_ID	H. sapiens	6513	H. sapiens	SLC2A1	solute carrier family 2 member 1	GO:0005989 lactose biosynthetic process;GO:0005988 lactose metabolic process;GO:0070837 dehydroascorbic acid transport		Transporters/Electrochemical Potential-driven transporters	Plasma membrane(Enhanced)		(M44)PID HIF2PATHWAY; (M255)PID HIF1 TFPATHWAY; (M66)PID MYC ACTIV PATHWAY	(M5923)HALLMARK PI3K AKT MTOR SIGNALING; (M5924)HALLMARK MTORC1 SIGNALING; (M5945)HALLMARK HEME METABOLISM	0	0	0	0	0	0	0	0	0	0	0	1	0	0	0	0	0	0	0	0	1
728489	DNLZ	1	728489	Gene_ID	H. sapiens	728489	H. sapiens	DNLZ	DNL-type zinc finger	GO:0030150 protein import into mitochondrial matrix;GO:0044743 protein transmembrane import into intracellular organelle;GO:0065002 intracellular protein transmembrane transport			Mitochondria(Enhanced)Nucleoplasm(Approved)				0	0	0	0	0	0	0	0	0	0	0	0	0	0	0	0	0	0	0	0	1
79602	ADIPOR2	1	79602	Gene_ID	H. sapiens	79602	H. sapiens	ADIPOR2	adiponectin receptor 2	GO:0061042 vascular wound healing;GO:0046326 positive regulation of glucose import;GO:0010828 positive regulation of glucose transmembrane transport						(M5916)HALLMARK APICAL SURFACE; (M5935)HALLMARK FATTY ACID METABOLISM; (M5905)HALLMARK ADIPOGENESIS	0	0	1	0	0	0	0	0	0	0	0	0	0	1	0	0	0	0	0	0	1
915	CD3D	1	915	Gene_ID	H. sapiens	915	H. sapiens	CD3D	CD3d molecule	GO:0045059 positive thymic T cell selection;GO:0045061 thymic T cell selection;GO:0043368 positive T cell selection		CD markers		Muromonab (Transmembrane signaling receptor activity);Blinatumomab (Transmembrane signaling receptor activity)	(M290)PID IL12 STAT4 PATHWAY; (M9526)ST T CELL SIGNAL TRANSDUCTION; (M88)PID CD8 TCR PATHWAY	(M5950)HALLMARK ALLOGRAFT REJECTION	0	0	0	0	0	1	0	0	0	0	0	0	0	0	0	0	1	0	1	0	1
6304	SATB1	1	6304	Gene_ID	H. sapiens	6304	H. sapiens	SATB1	SATB homeobox 1	GO:0043374 CD8-positive, alpha-beta T cell differentiation;GO:0043367 CD4-positive, alpha-beta T cell differentiation;GO:0036037 CD8-positive, alpha-beta T cell activation		Transcription factors/Helix-turn-helix domains	Nuclear bodies;Nucleoplasm(Supported)		(M220)PID CASPASE PATHWAY	(M5902)HALLMARK APOPTOSIS; (M5953)HALLMARK KRAS SIGNALING UP	0	0	0	0	0	0	1	0	0	0	0	0	0	0	0	1	1	0	0	0	1
23770	FKBP8	1	23770	Gene_ID	H. sapiens	23770	H. sapiens	FKBP8	FK506 binding protein 8	GO:0030513 positive regulation of BMP signaling pathway;GO:0021904 dorsal/ventral neural tube patterning;GO:0021532 neural tube patterning		Enzymes/ENZYME proteins/Isomerase	Cytosol;Endoplasmic reticulum;Mitochondria(Supported)		(M113)PID NFAT 3PATHWAY		0	0	0	0	0	0	0	0	0	0	0	0	0	0	0	0	0	0	0	0	1
80194	TMEM134	1	80194	Gene_ID	H. sapiens	80194	H. sapiens	TMEM134	transmembrane protein 134				Cytosol(Supported)				0	0	0	0	0	0	0	0	0	0	0	0	0	0	0	0	0	0	0	0	1
989	SEPT7	1	989	Gene_ID	H. sapiens	989	H. sapiens	SEPT7	septin 7	GO:1902857 positive regulation of non-motile cilium assembly;GO:1902855 regulation of non-motile cilium assembly;GO:0045724 positive regulation of cilium assembly			Actin filaments(Enhanced)Midbody(Supported)Nucleoli(Approved)				0	0	0	0	0	1	0	0	0	0	0	0	0	0	1	0	0	0	0	0	1
10320	IKZF1	1	10320	Gene_ID	H. sapiens	10320	H. sapiens	IKZF1	IKAROS family zinc finger 1	GO:0030218 erythrocyte differentiation;GO:0034101 erythrocyte homeostasis;GO:0051291 protein heterooligomerization		Transcription factors/Zinc-coordinating DNA-binding domains	Nucleoplasm(Supported)		(M60)PID NFAT TFPATHWAY	(M5953)HALLMARK KRAS SIGNALING UP	0	0	0	0	0	0	0	0	0	0	0	0	0	0	0	0	1	0	0	0	1
51176	LEF1	1	51176	Gene_ID	H. sapiens	51176	H. sapiens	LEF1	lymphoid enhancer binding factor 1	GO:0045063 T-helper 1 cell differentiation;GO:0033153 T cell receptor V(D)J recombination;GO:0002681 somatic recombination of T cell receptor gene segments		Transcription factors/Other all-alpha-helical DNA-binding domains	Nucleoplasm(Approved)		(M223)PID BETA CATENIN NUC PATHWAY; (M195)PID CMYB PATHWAY; (M5493)WNT SIGNALING	(M5895)HALLMARK WNT BETA CATENIN SIGNALING; (M5902)HALLMARK APOPTOSIS	0	0	1	1	0	1	0	0	1	0	0	1	1	0	0	0	1	0	0	0	1
55666	NPLOC4	1	55666	Gene_ID	H. sapiens	55666	H. sapiens	NPLOC4	NPL4 homolog, ubiquitin recognition factor	GO:0039536 negative regulation of RIG-I signaling pathway;GO:0039532 negative regulation of viral-induced cytoplasmic pattern recognition receptor signaling pathway;GO:0039535 regulation of RIG-I signaling pathway		Transporters/Primary Active Transporters	Nucleoplasm(Supported)Cytosol(Approved)				0	0	0	0	0	1	0	0	1	0	0	0	0	0	0	0	0	0	0	0	1
8874	ARHGEF7	1	8874	Gene_ID	H. sapiens	8874	H. sapiens	ARHGEF7	Rho guanine nucleotide exchange factor 7	GO:0060124 positive regulation of growth hormone secretion;GO:2000394 positive regulation of lamellipodium morphogenesis;GO:0060123 regulation of growth hormone secretion					(M83)PID CDC42 REG PATHWAY; (M242)PID AURORA A PATHWAY; (M241)PID RAC1 REG PATHWAY	(M5893)HALLMARK MITOTIC SPINDLE	0	0	0	0	0	0	0	0	0	0	0	0	1	0	1	0	1	0	0	0	1
118	ADD1	1	118	Gene_ID	H. sapiens	118	H. sapiens	ADD1	adducin 1	GO:1903142 positive regulation of establishment of endothelial barrier;GO:0051016 barbed-end actin filament capping;GO:1901552 positive regulation of endothelial cell development			Nucleoplasm;Plasma membrane(Enhanced)			(M5902)HALLMARK APOPTOSIS; (M5945)HALLMARK HEME METABOLISM	0	0	0	1	0	0	1	0	0	0	0	0	0	0	0	1	0	0	0	0	1
80233	FAAP100	1	80233	Gene_ID	H. sapiens	80233	H. sapiens	FAAP100	Fanconi anemia core complex associated protein 100	GO:0036297 interstrand cross-link repair;GO:0006281 DNA repair;GO:0006974 cellular response to DNA damage stimulus			Cytosol;Intermediate filaments;Nucleoplasm(Enhanced)		(M1)PID FANCONI PATHWAY		0	0	0	0	0	0	0	0	0	0	0	0	0	0	0	0	0	0	0	0	1
440567	UQCRHL	1	440567	Gene_ID	H. sapiens	440567	H. sapiens	UQCRHL	ubiquinol-cytochrome c reductase hinge protein like	GO:0006122 mitochondrial electron transport, ubiquinol to cytochrome c;GO:0042775 mitochondrial ATP synthesis coupled electron transport;GO:0042773 ATP synthesis coupled electron transport							0	0	0	0	0	0	0	0	0	0	0	0	0	0	0	0	0	0	0	0	1
26118	WSB1	1	26118	Gene_ID	H. sapiens	26118	H. sapiens	WSB1	WD repeat and SOCS box containing 1	GO:0000209 protein polyubiquitination;GO:0043687 post-translational protein modification;GO:0016567 protein ubiquitination			Mitochondria(Approved)			(M5891)HALLMARK HYPOXIA	0	0	0	0	0	0	0	0	0	0	0	0	0	0	0	0	0	0	0	0	1
29123	ANKRD11	1	29123	Gene_ID	H. sapiens	29123	H. sapiens	ANKRD11	ankyrin repeat domain 11	GO:0060325 face morphogenesis;GO:0060323 head morphogenesis;GO:0042475 odontogenesis of dentin-containing tooth			Cytosol;Nucleoplasm(Supported)				0	0	0	0	0	0	0	0	0	0	0	1	0	0	0	0	0	0	0	0	1
90441	ZNF622	1	90441	Gene_ID	H. sapiens	90441	H. sapiens	ZNF622	zinc finger protein 622	GO:0046330 positive regulation of JNK cascade;GO:0008631 intrinsic apoptotic signaling pathway in response to oxidative stress;GO:0032874 positive regulation of stress-activated MAPK cascade			Cytosol;Nucleus(Enhanced)Nucleoli(Supported)Golgi apparatus(Approved)				0	0	0	0	0	0	0	0	0	0	0	0	0	0	0	0	0	0	0	0	1
29121	CLEC2D	1	29121	Gene_ID	H. sapiens	29121	H. sapiens	CLEC2D	C-type lectin domain family 2 member D	GO:0050776 regulation of immune response;GO:0002682 regulation of immune system process;GO:0006955 immune response			Golgi apparatus;Nucleoplasm(Uncertain)		(M5880)NABA ECM AFFILIATED; (M5885)NABA MATRISOME ASSOCIATED; (M5889)NABA MATRISOME		0	0	0	0	0	0	0	0	0	0	0	0	0	0	0	0	0	0	0	0	1
151613	TTC14	1	151613	Gene_ID	H. sapiens	151613	H. sapiens	TTC14	tetratricopeptide repeat domain 14				Nucleus(Supported)				0	0	0	0	0	0	0	0	0	0	0	0	0	0	0	0	0	0	0	0	1
3035	HARS	1	3035	Gene_ID	H. sapiens	3035	H. sapiens	HARS	histidyl-tRNA synthetase	GO:0006427 histidyl-tRNA aminoacylation;GO:0006418 tRNA aminoacylation for protein translation;GO:0043039 tRNA aminoacylation		Enzymes/ENZYME proteins/Ligase	Cytosol(Enhanced)	L-Histidine (Histidine-trna ligase activity)			0	0	0	0	0	0	0	0	0	0	0	0	0	0	0	0	0	0	0	0	1
119504	ANAPC16	1	119504	Gene_ID	H. sapiens	119504	H. sapiens	ANAPC16	anaphase promoting complex subunit 16	GO:0031145 anaphase-promoting complex-dependent catabolic process;GO:0043161 proteasome-mediated ubiquitin-dependent protein catabolic process;GO:0006511 ubiquitin-dependent protein catabolic process			Cytosol(Supported)				0	0	0	0	0	0	0	0	0	0	0	0	0	0	0	0	0	0	0	0	1
29927	SEC61A1	1	29927	Gene_ID	H. sapiens	29927	H. sapiens	SEC61A1	Sec61 translocon alpha 1 subunit	GO:0006620 posttranslational protein targeting to endoplasmic reticulum membrane;GO:0039019 pronephric nephron development;GO:0006614 SRP-dependent cotranslational protein targeting to membrane		Transporters/Primary Active Transporters	Endoplasmic reticulum(Supported)			(M5898)HALLMARK DNA REPAIR; (M5939)HALLMARK P53 PATHWAY	0	0	0	0	0	0	0	0	0	0	0	0	0	0	0	0	0	0	0	0	1
29128	UHRF1	1	29128	Gene_ID	H. sapiens	29128	H. sapiens	UHRF1	ubiquitin like with PHD and ring finger domains 1	GO:0090308 regulation of methylation-dependent chromatin silencing;GO:2000373 positive regulation of DNA topoisomerase (ATP-hydrolyzing) activity;GO:2000371 regulation of DNA topoisomerase (ATP-hydrolyzing) activity		Enzymes/ENZYME proteins/Transferases	Nucleoplasm(Supported)				0	0	0	0	0	0	0	0	0	0	0	0	0	0	0	0	0	0	0	0	1
83706	FERMT3	1	83706	Gene_ID	H. sapiens	83706	H. sapiens	FERMT3	fermitin family member 3	GO:0033632 regulation of cell-cell adhesion mediated by integrin;GO:0033631 cell-cell adhesion mediated by integrin;GO:0070527 platelet aggregation			Vesicles(Approved)				0	0	0	0	0	0	0	0	0	0	0	0	0	1	0	0	1	0	0	0	1
7314	UBB	1	7314	Gene_ID	H. sapiens	7314	H. sapiens	UBB	ubiquitin B	GO:0021888 hypothalamus gonadotrophin-releasing hormone neuron development;GO:0035666 TRIF-dependent toll-like receptor signaling pathway;GO:0006977 DNA damage response, signal transduction by p53 class mediator resulting in cell cycle arrest				(4s)-5-Fluoro-L-Leucine			1	0	0	0	0	1	0	0	1	1	0	1	0	0	0	1	0	0	1	0	1
79733	E2F8	1	79733	Gene_ID	H. sapiens	79733	H. sapiens	E2F8	E2F transcription factor 8	GO:0006977 DNA damage response, signal transduction by p53 class mediator resulting in cell cycle arrest;GO:0072431 signal transduction involved in mitotic G1 DNA damage checkpoint;GO:0032877 positive regulation of DNA endoreduplication		Transcription factors/Helix-turn-helix domains	Cytosol;Nucleoli;Nucleus(Supported)			(M5925)HALLMARK E2F TARGETS	0	0	1	1	0	0	0	0	0	0	0	1	0	0	0	0	0	0	0	0	1
11340	EXOSC8	1	11340	Gene_ID	H. sapiens	11340	H. sapiens	EXOSC8	exosome component 8	GO:0071038 nuclear polyadenylation-dependent tRNA catabolic process;GO:0071035 nuclear polyadenylation-dependent rRNA catabolic process;GO:0071046 nuclear polyadenylation-dependent ncRNA catabolic process			Mitochondria(Approved)			(M5925)HALLMARK E2F TARGETS	1	0	0	0	0	1	0	0	0	1	0	0	0	0	0	0	0	0	0	0	1
55660	PRPF40A	1	55660	Gene_ID	H. sapiens	55660	H. sapiens	PRPF40A	pre-mRNA processing factor 40 homolog A	GO:0032465 regulation of cytokinesis;GO:0008360 regulation of cell shape;GO:0000398 mRNA splicing, via spliceosome			Nuclear speckles(Enhanced)				0	0	0	0	1	0	0	0	0	0	0	0	0	0	0	0	0	0	0	0	1
11100	HNRNPUL1	1	11100	Gene_ID	H. sapiens	11100	H. sapiens	HNRNPUL1	heterogeneous nuclear ribonucleoprotein U like 1	GO:0000398 mRNA splicing, via spliceosome;GO:0009615 response to virus;GO:0000377 RNA splicing, via transesterification reactions with bulged adenosine as nucleophile			Nucleoplasm(Enhanced)				0	1	0	0	1	0	0	0	0	0	0	0	0	0	0	0	0	0	0	0	1
8467	SMARCA5	1	8467	Gene_ID	H. sapiens	8467	H. sapiens	SMARCA5	SWI/SNF related, matrix associated, actin dependent regulator of chromatin, subfamily a, member 5	GO:0034080 CENP-A containing nucleosome assembly;GO:0000183 chromatin silencing at rDNA;GO:0016584 nucleosome positioning		Transcription factors/Helix-turn-helix domains	Nucleus(Supported)Nucleoli fibrillar center(Approved)	Beta-D-Glucose (Helicase activity);4-Deoxy-Alpha-D-Glucose (Helicase activity)			0	0	0	0	0	0	0	0	0	0	0	0	0	0	0	0	0	0	0	0	1
10048	RANBP9	1	10048	Gene_ID	H. sapiens	10048	H. sapiens	RANBP9	RAN binding protein 9	GO:0070373 negative regulation of ERK1 and ERK2 cascade;GO:0007020 microtubule nucleation;GO:0007411 axon guidance			Cytosol;Nucleoplasm(Supported)		(M58)PID AR PATHWAY; (M48)PID MET PATHWAY	(M5893)HALLMARK MITOTIC SPINDLE	0	0	0	0	0	1	0	0	0	0	0	0	0	0	0	0	0	0	0	1	1
5062	PAK2	1	5062	Gene_ID	H. sapiens	5062	H. sapiens	PAK2	p21 (RAC1) activated kinase 2	GO:2001271 negative regulation of cysteine-type endopeptidase activity involved in execution phase of apoptosis;GO:2001270 regulation of cysteine-type endopeptidase activity involved in execution phase of apoptosis;GO:0002223 stimulatory C-type lectin receptor signaling pathway	STE Ser/Thr protein kinase family	Enzymes/{ENZYME proteins/Transferases,Kinases/STE Ser/Thr protein kinases};RAS pathway related proteins	Nucleus(Enhanced)Vesicles(Supported)		(M139)PID MYC PATHWAY; (M76)PID P38 ALPHA BETA PATHWAY; (M16801)SIG REGULATION OF THE ACTIN CYTOSKELETON BY RHO GTPASES		0	0	0	0	0	1	0	0	0	0	0	0	0	0	0	1	1	0	0	0	1
25800	SLC39A6	1	25800	Gene_ID	H. sapiens	25800	H. sapiens	SLC39A6	solute carrier family 39 member 6	GO:0071578 zinc II ion transmembrane import;GO:0006882 cellular zinc ion homeostasis;GO:0071577 zinc II ion transmembrane transport		Transporters/Electrochemical Potential-driven transporters				(M5906)HALLMARK ESTROGEN RESPONSE EARLY	0	0	0	0	0	0	0	0	0	0	0	0	0	0	0	0	0	0	0	0	1
1981	EIF4G1	1	1981	Gene_ID	H. sapiens	1981	H. sapiens	EIF4G1	eukaryotic translation initiation factor 4 gamma 1	GO:1905618 positive regulation of miRNA mediated inhibition of translation;GO:1905612 positive regulation of mRNA cap binding;GO:1905616 regulation of miRNA mediated inhibition of translation			Cytosol(Enhanced)		(M66)PID MYC ACTIV PATHWAY	(M5922)HALLMARK UNFOLDED PROTEIN RESPONSE	1	0	0	0	0	1	0	0	0	1	1	0	0	0	0	0	0	0	0	0	1
81565	NDEL1	1	81565	Gene_ID	H. sapiens	81565	H. sapiens	NDEL1	nudE neurodevelopment protein 1 like 1	GO:0048680 positive regulation of axon regeneration;GO:0021799 cerebral cortex radially oriented cell migration;GO:0045773 positive regulation of axon extension					(M163)PID LIS1 PATHWAY; (M242)PID AURORA A PATHWAY		0	0	0	0	0	0	0	0	0	0	1	1	0	1	1	0	0	0	0	0	1
7422	VEGFA	1	7422	Gene_ID	H. sapiens	7422	H. sapiens	VEGFA	vascular endothelial growth factor A	GO:0090190 positive regulation of branching involved in ureteric bud morphogenesis;GO:1902336 positive regulation of retinal ganglion cell axon guidance;GO:0090189 regulation of branching involved in ureteric bud morphogenesis		RAS pathway related proteins		Bevacizumab (Vascular endothelial growth factor receptor binding);Minocycline (Vascular endothelial growth factor receptor binding);Gliclazide (Vascular endothelial growth factor receptor binding);Carvedilol (Vascular endothelial growth factor receptor binding);Ranibizumab (Vascular endothelial growth factor receptor binding);Pyroglutamic Acid (Vascular endothelial growth factor receptor binding)…	(M137)PID VEGF VEGFR PATHWAY; (M103)PID S1P S1P1 PATHWAY; (M118)PID INTEGRIN A9B1 PATHWAY	(M5919)HALLMARK HEDGEHOG SIGNALING; (M5944)HALLMARK ANGIOGENESIS; (M5922)HALLMARK UNFOLDED PROTEIN RESPONSE	0	0	1	1	0	1	0	0	0	0	1	1	1	1	1	0	1	0	1	0	1
55435	AP1AR	1	55435	Gene_ID	H. sapiens	55435	H. sapiens	AP1AR	adaptor related protein complex 1 associated regulatory protein	GO:0034315 regulation of Arp2/3 complex-mediated actin nucleation;GO:0048203 vesicle targeting, trans-Golgi to endosome;GO:0051125 regulation of actin nucleation			Golgi apparatus(Supported)				0	0	0	0	0	0	0	0	0	0	1	0	1	0	0	0	1	0	0	0	1
54439	RBM27	1	54439	Gene_ID	H. sapiens	54439	H. sapiens	RBM27	RNA binding motif protein 27	GO:0006397 mRNA processing;GO:0016071 mRNA metabolic process;GO:0006396 RNA processing			Nuclear speckles(Approved);Nuclear speckles(Approved)				0	0	0	0	1	0	0	0	0	0	0	0	0	0	0	0	0	0	0	0	1
10961	ERP29	1	10961	Gene_ID	H. sapiens	10961	H. sapiens	ERP29	endoplasmic reticulum protein 29	GO:0043335 protein unfolding;GO:1902235 regulation of endoplasmic reticulum stress-induced intrinsic apoptotic signaling pathway;GO:0000187 activation of MAPK activity			Microtubules;Nucleoplasm(Uncertain)			(M5935)HALLMARK FATTY ACID METABOLISM	0	0	0	0	0	0	0	0	0	0	0	0	0	0	0	0	0	0	0	0	1
80344	DCAF11	1	80344	Gene_ID	H. sapiens	80344	H. sapiens	DCAF11	DDB1 and CUL4 associated factor 11	GO:0043687 post-translational protein modification;GO:0016567 protein ubiquitination;GO:0032446 protein modification by small protein conjugation			Nucleoplasm(Enhanced)			(M5945)HALLMARK HEME METABOLISM	0	0	0	0	0	0	0	0	0	0	0	0	0	0	0	0	0	0	0	0	1
2778	GNAS	1	2778	Gene_ID	H. sapiens	2778	H. sapiens	GNAS	GNAS complex locus	GO:2000828 regulation of parathyroid hormone secretion;GO:0035898 parathyroid hormone secretion;GO:0045672 positive regulation of osteoclast differentiation			Cytosol;Nucleoplasm;Plasma membrane(Supported)	Colforsin (Signal transducer activity);2',5'-DIDEOXY-ADENOSINE 3'-MONOPHOSPHATE (Signal transducer activity)		(M5910)HALLMARK PROTEIN SECRETION	0	0	0	0	0	0	1	0	0	0	0	0	0	1	0	0	1	0	0	0	1
2923	PDIA3	1	2923	Gene_ID	H. sapiens	2923	H. sapiens	PDIA3	protein disulfide isomerase family A member 3	GO:0006621 protein retention in ER lumen;GO:0002479 antigen processing and presentation of exogenous peptide antigen via MHC class I, TAP-dependent;GO:0035437 maintenance of protein localization in endoplasmic reticulum		Enzymes/ENZYME proteins/Isomerase	Endoplasmic reticulum(Enhanced)				0	0	0	0	0	0	0	0	0	0	0	0	0	0	0	0	0	0	0	0	1
6838	SURF6	1	6838	Gene_ID	H. sapiens	6838	H. sapiens	SURF6	surfeit 6	GO:0042273 ribosomal large subunit biogenesis;GO:0042274 ribosomal small subunit biogenesis;GO:0042254 ribosome biogenesis			Nucleoli(Enhanced)Nucleus(Approved)				0	0	0	0	0	0	0	0	0	0	0	0	0	0	0	0	0	0	0	0	1
113419	TEX261	1	113419	Gene_ID	H. sapiens	113419	H. sapiens	TEX261	testis expressed 261	GO:0006888 ER to Golgi vesicle-mediated transport;GO:0048193 Golgi vesicle transport;GO:0046907 intracellular transport			Cytosol;Nucleoplasm(Approved)				0	0	0	0	0	0	0	0	0	0	0	0	0	0	0	0	0	0	0	0	1
6601	SMARCC2	1	6601	Gene_ID	H. sapiens	6601	H. sapiens	SMARCC2	SWI/SNF related, matrix associated, actin dependent regulator of chromatin subfamily c member 2	GO:0006337 nucleosome disassembly;GO:0031498 chromatin disassembly;GO:0032986 protein-DNA complex disassembly		Transcription factors/Helix-turn-helix domains	Nucleoplasm(Enhanced)		(M115)PID REG GR PATHWAY		0	0	0	0	0	0	0	0	0	0	0	0	0	0	0	0	0	0	0	0	1
10554	AGPAT1	1	10554	Gene_ID	H. sapiens	10554	H. sapiens	AGPAT1	1-acylglycerol-3-phosphate O-acyltransferase 1	GO:0016024 CDP-diacylglycerol biosynthetic process;GO:0006654 phosphatidic acid biosynthetic process;GO:0046341 CDP-diacylglycerol metabolic process		Enzymes/ENZYME proteins/Transferases	Endoplasmic reticulum(Supported)Rods & Rings(Approved)				0	0	0	0	0	0	0	0	0	0	0	0	0	0	0	0	0	0	0	0	1
23195	MDN1	1	23195	Gene_ID	H. sapiens	23195	H. sapiens	MDN1	midasin AAA ATPase 1	GO:0000027 ribosomal large subunit assembly;GO:0042255 ribosome assembly;GO:0042273 ribosomal large subunit biogenesis			Nucleoli(Supported)Cytosol;Intermediate filaments;Nucleus(Uncertain)				0	0	0	0	0	0	0	0	0	0	0	0	0	0	0	0	0	0	0	0	1
4670	HNRNPM	1	4670	Gene_ID	H. sapiens	4670	H. sapiens	HNRNPM	heterogeneous nuclear ribonucleoprotein M	GO:0000380 alternative mRNA splicing, via spliceosome;GO:0008543 fibroblast growth factor receptor signaling pathway;GO:0044344 cellular response to fibroblast growth factor stimulus			Nucleoplasm(Enhanced)				0	1	0	0	1	0	0	0	0	0	0	0	0	0	0	0	0	0	0	0	1
6160	RPL31	1	6160	Gene_ID	H. sapiens	6160	H. sapiens	RPL31	ribosomal protein L31	GO:0006614 SRP-dependent cotranslational protein targeting to membrane;GO:0006613 cotranslational protein targeting to membrane;GO:0000184 nuclear-transcribed mRNA catabolic process, nonsense-mediated decay		Ribosomal proteins					0	0	0	0	0	0	0	0	0	0	0	0	0	0	0	0	0	0	0	0	1
7014	TERF2	1	7014	Gene_ID	H. sapiens	7014	H. sapiens	TERF2	telomeric repeat binding factor 2	GO:1903824 negative regulation of telomere single strand break repair;GO:0032214 negative regulation of telomere maintenance via semi-conservative replication;GO:1903517 negative regulation of single strand break repair			Nuclear bodies(Supported)		(M84)PID ATM PATHWAY; (M105)PID TELOMERASE PATHWAY		0	0	0	0	0	0	0	0	0	0	0	0	0	0	0	0	0	0	0	0	1
90410	IFT20	1	90410	Gene_ID	H. sapiens	90410	H. sapiens	IFT20	intraflagellar transport 20	GO:0036372 opsin transport;GO:0060122 inner ear receptor cell stereocilium organization;GO:0035845 photoreceptor cell outer segment organization			Microtubules(Approved)				0	0	0	0	0	1	0	0	0	0	0	0	0	0	1	0	0	0	0	0	1
23196	FAM120A	1	23196	Gene_ID	H. sapiens	23196	H. sapiens	FAM120A	family with sequence similarity 120A				Cytosol(Enhanced)			(M5926)HALLMARK MYC TARGETS V1	0	0	0	0	0	0	0	0	0	0	0	0	0	0	0	0	0	0	0	0	1
10109	ARPC2	1	10109	Gene_ID	H. sapiens	10109	H. sapiens	ARPC2	actin related protein 2/3 complex subunit 2	GO:0034314 Arp2/3 complex-mediated actin nucleation;GO:0038096 Fc-gamma receptor signaling pathway involved in phagocytosis;GO:0010592 positive regulation of lamellipodium assembly			Cytosol;Golgi apparatus(Supported)	N-[2-(2-methyl-1H-indol-3-yl)ethyl]thiophene-2-carboxamide (Structural constituent of cytoskeleton);(2S)-2-(3-bromophenyl)-3-(5-chloro-2-hydroxyphenyl)-1,3-thiazolidin-4-one (Structural constituent of cytoskeleton)	(M278)PID RAC1 PATHWAY; (M81)PID CDC42 PATHWAY; (M164)PID ERBB1 DOWNSTREAM PATHWAY	(M5915)HALLMARK APICAL JUNCTION	0	0	0	0	0	1	0	0	0	0	0	0	0	0	1	0	1	1	1	0	1
80774	LIMD2	1	80774	Gene_ID	H. sapiens	80774	H. sapiens	LIMD2	LIM domain containing 2				Vesicles(Approved)				0	0	0	0	0	0	0	0	0	0	0	0	0	0	0	0	0	0	0	0	1
26099	SZRD1	1	26099	Gene_ID	H. sapiens	26099	H. sapiens	SZRD1	SUZ RNA binding domain containing 1				Cytosol;Nucleoplasm(Approved)				0	0	0	0	0	0	0	0	0	0	0	0	0	0	0	0	0	0	0	0	1
7994	KAT6A	1	7994	Gene_ID	H. sapiens	7994	H. sapiens	KAT6A	lysine acetyltransferase 6A	GO:0043966 histone H3 acetylation;GO:0090398 cellular senescence;GO:0016573 histone acetylation		Enzymes/ENZYME proteins/Transferases;Transcription factors/Zinc-coordinating DNA-binding domains	Cytosol;Nuclear speckles;Nucleoli(Approved)				0	0	0	0	0	0	0	0	0	0	0	0	0	0	0	0	0	0	0	0	1
1982	EIF4G2	1	1982	Gene_ID	H. sapiens	1982	H. sapiens	EIF4G2	eukaryotic translation initiation factor 4 gamma 2	GO:0010507 negative regulation of autophagy;GO:0006446 regulation of translational initiation;GO:0030307 positive regulation of cell growth			Cytosol(Enhanced)			(M5926)HALLMARK MYC TARGETS V1	1	0	0	0	0	0	0	0	0	1	0	0	0	0	0	0	0	0	0	0	1
157769	FAM91A1	1	157769	Gene_ID	H. sapiens	157769	H. sapiens	FAM91A1	family with sequence similarity 91 member A1				Microtubules;Nucleoplasm(Approved)				0	0	0	0	0	0	0	0	0	0	0	0	0	0	0	0	0	0	0	0	1
27246	RNF115	1	27246	Gene_ID	H. sapiens	27246	H. sapiens	RNF115	ring finger protein 115	GO:0042059 negative regulation of epidermal growth factor receptor signaling pathway;GO:0043162 ubiquitin-dependent protein catabolic process via the multivesicular body sorting pathway;GO:1901185 negative regulation of ERBB signaling pathway		Enzymes/ENZYME proteins/Transferases	Mitochondria;Nucleoli(Approved)				0	0	0	0	0	0	0	0	0	0	0	0	0	0	0	0	0	0	0	0	1
9797	TATDN2	1	9797	Gene_ID	H. sapiens	9797	H. sapiens	TATDN2	TatD DNase domain containing 2	GO:0036498 IRE1-mediated unfolded protein response;GO:0006308 DNA catabolic process;GO:0030968 endoplasmic reticulum unfolded protein response			Cytosol;Nucleus(Supported)Nuclear speckles(Approved)			(M5922)HALLMARK UNFOLDED PROTEIN RESPONSE	0	0	0	0	0	0	0	0	0	0	0	0	0	0	0	0	0	0	0	0	1
54539	NDUFB11	1	54539	Gene_ID	H. sapiens	54539	H. sapiens	NDUFB11	NADH:ubiquinone oxidoreductase subunit B11	GO:0006120 mitochondrial electron transport, NADH to ubiquinone;GO:0042775 mitochondrial ATP synthesis coupled electron transport;GO:0042773 ATP synthesis coupled electron transport			Mitochondria(Enhanced)				0	0	0	0	0	0	0	0	0	0	0	0	0	0	0	0	0	0	0	0	1
116138	KLHDC3	1	116138	Gene_ID	H. sapiens	116138	H. sapiens	KLHDC3	kelch domain containing 3	GO:0036498 IRE1-mediated unfolded protein response;GO:0007131 reciprocal meiotic recombination;GO:0030968 endoplasmic reticulum unfolded protein response			Nucleoplasm(Supported)			(M5941)HALLMARK UV RESPONSE UP	0	0	0	0	0	0	0	0	0	0	0	0	0	0	0	0	0	0	0	0	1
6429	SRSF4	1	6429	Gene_ID	H. sapiens	6429	H. sapiens	SRSF4	serine and arginine rich splicing factor 4	GO:0048025 negative regulation of mRNA splicing, via spliceosome;GO:0006406 mRNA export from nucleus;GO:0071427 mRNA-containing ribonucleoprotein complex export from nucleus			Nuclear speckles(Supported)				1	0	0	0	1	0	0	0	0	0	0	0	0	0	0	0	0	0	0	0	1
54890	ALKBH5	1	54890	Gene_ID	H. sapiens	54890	H. sapiens	ALKBH5	alkB homolog 5, RNA demethylase	GO:0035553 oxidative single-stranded RNA demethylation;GO:0035513 oxidative RNA demethylation;GO:0006307 DNA dealkylation involved in DNA repair			Cytosol;Golgi apparatus;Nucleoplasm(Approved)				0	0	0	0	1	0	0	0	0	0	0	0	0	0	0	0	0	0	0	0	1
23499	MACF1	1	23499	Gene_ID	H. sapiens	23499	H. sapiens	MACF1	microtubule-actin crosslinking factor 1	GO:0045773 positive regulation of axon extension;GO:0051893 regulation of focal adhesion assembly;GO:0050772 positive regulation of axonogenesis			Actin filaments;Cell Junctions;Plasma membrane(Supported)				0	0	0	0	0	1	0	0	0	0	1	0	1	1	1	0	1	0	0	0	1
127829	ARL8A	1	127829	Gene_ID	H. sapiens	127829	H. sapiens	ARL8A	ADP ribosylation factor like GTPase 8A	GO:0043312 neutrophil degranulation;GO:0002283 neutrophil activation involved in immune response;GO:0042119 neutrophil activation						(M5893)HALLMARK MITOTIC SPINDLE	0	0	0	0	0	0	0	0	0	0	0	0	0	0	0	0	0	0	0	0	1
23049	SMG1	1	23049	Gene_ID	H. sapiens	23049	H. sapiens	SMG1	SMG1, nonsense mediated mRNA decay associated PI3K related kinase	GO:0006406 mRNA export from nucleus;GO:0071427 mRNA-containing ribonucleoprotein complex export from nucleus;GO:0000184 nuclear-transcribed mRNA catabolic process, nonsense-mediated decay	Atypical: PI3/PI4-kinase family	Enzymes/{ENZYME proteins/Transferases,Kinases/Atypical kinases}	Nucleoplasm(Supported)				0	0	0	0	0	0	0	0	0	0	0	0	0	0	0	0	0	0	0	0	1
144983	HNRNPA1L2	1	144983	Gene_ID	H. sapiens	144983	H. sapiens	HNRNPA1L2	heterogeneous nuclear ribonucleoprotein A1-like 2	GO:0051028 mRNA transport;GO:0050658 RNA transport;GO:0050657 nucleic acid transport							0	0	0	0	1	0	0	0	0	0	0	0	0	0	0	0	0	0	0	0	1
54541	DDIT4	1	54541	Gene_ID	H. sapiens	54541	H. sapiens	DDIT4	DNA damage inducible transcript 4	GO:0045820 negative regulation of glycolytic process;GO:2001170 negative regulation of ATP biosynthetic process;GO:0006110 regulation of glycolytic process			Cytosol(Supported)		(M121)PID MTOR 4PATHWAY; (M145)PID P53 DOWNSTREAM PATHWAY	(M5922)HALLMARK UNFOLDED PROTEIN RESPONSE; (M5924)HALLMARK MTORC1 SIGNALING; (M5937)HALLMARK GLYCOLYSIS	1	0	0	0	0	0	0	0	0	0	0	1	0	0	0	0	0	0	0	0	1
5430	POLR2A	1	5430	Gene_ID	H. sapiens	5430	H. sapiens	POLR2A	RNA polymerase II subunit A	GO:0050434 positive regulation of viral transcription;GO:0046782 regulation of viral transcription;GO:0006370 7-methylguanosine mRNA capping						(M5898)HALLMARK DNA REPAIR	0	0	0	0	1	1	0	0	1	1	0	0	0	0	0	0	0	0	0	0	1
22870	PPP6R1	1	22870	Gene_ID	H. sapiens	22870	H. sapiens	PPP6R1	protein phosphatase 6 regulatory subunit 1	GO:0048208 COPII vesicle coating;GO:0048207 vesicle targeting, rough ER to cis-Golgi;GO:0048199 vesicle targeting, to, from or within Golgi			Cytosol(Enhanced)				0	0	0	0	0	0	0	0	0	0	0	0	0	0	0	0	0	0	0	0	1
11212	PROSC	1	11212	Gene_ID	H. sapiens	11212	H. sapiens	PLPBP	pyridoxal phosphate binding protein	GO:0008150 biological_process			Cytosol(Approved)	Pyridoxal Phosphate (Pyridoxal phosphate binding);L-Proline (Pyridoxal phosphate binding)			0	0	0	0	0	0	0	0	0	0	0	0	0	0	0	0	0	0	0	0	1
65991	FUNDC2	1	65991	Gene_ID	H. sapiens	65991	H. sapiens	FUNDC2	FUN14 domain containing 2	GO:0000422 autophagy of mitochondrion;GO:0061726 mitochondrion disassembly;GO:1903008 organelle disassembly							0	0	0	0	0	0	0	0	0	0	0	0	0	0	0	0	0	0	0	0	1
5128	CDK17	1	5128	Gene_ID	H. sapiens	5128	H. sapiens	CDK17	cyclin dependent kinase 17	GO:0006468 protein phosphorylation;GO:0016310 phosphorylation;GO:0006796 phosphate-containing compound metabolic process	CMGC Ser/Thr protein kinase family	Enzymes/{ENZYME proteins/Transferases,Kinases/CMGC Ser/Thr protein kinases}	Cytosol;Nucleoplasm(Approved)				0	0	0	0	0	0	0	0	0	0	0	0	0	0	0	0	0	0	0	0	1
1936	EEF1D	1	1936	Gene_ID	H. sapiens	1936	H. sapiens	EEF1D	eukaryotic translation elongation factor 1 delta	GO:0071479 cellular response to ionizing radiation;GO:0043123 positive regulation of I-kappaB kinase/NF-kappaB signaling;GO:0071478 cellular response to radiation			Nucleoli fibrillar center;Nucleus(Supported)				0	0	0	0	0	0	0	0	0	0	0	0	0	0	0	0	0	0	0	0	1
9318	COPS2	1	9318	Gene_ID	H. sapiens	9318	H. sapiens	COPS2	COP9 signalosome subunit 2	GO:0000715 nucleotide-excision repair, DNA damage recognition;GO:0006283 transcription-coupled nucleotide-excision repair;GO:0000338 protein deneddylation			Vesicles(Enhanced)Cytokinetic bridge(Approved)				0	0	0	0	0	0	0	0	0	0	0	0	0	0	0	0	0	0	1	0	1
10423	CDIPT	1	10423	Gene_ID	H. sapiens	10423	H. sapiens	CDIPT	CDP-diacylglycerol--inositol 3-phosphatidyltransferase	GO:0046341 CDP-diacylglycerol metabolic process;GO:0006661 phosphatidylinositol biosynthetic process;GO:0046474 glycerophospholipid biosynthetic process		Enzymes/ENZYME proteins/Transferases	Nuclear membrane;Nucleoplasm;Plasma membrane(Approved)	Myo-Inositol (Manganese ion binding)			0	0	0	0	0	0	0	0	0	0	0	0	0	0	0	0	0	0	0	0	1
5127	CDK16	1	5127	Gene_ID	H. sapiens	5127	H. sapiens	CDK16	cyclin dependent kinase 16	GO:0061178 regulation of insulin secretion involved in cellular response to glucose stimulus;GO:0030252 growth hormone secretion;GO:0035773 insulin secretion involved in cellular response to glucose stimulus	CMGC Ser/Thr protein kinase family	Enzymes/{ENZYME proteins/Transferases,Kinases/CMGC Ser/Thr protein kinases}	Cytosol;Microtubules;Plasma membrane(Uncertain)	(2Z,3E)-2,3'-BIINDOLE-2',3(1H,1'H)-DIONE 3-{O-[(3R)-3,4-DIHYDROXYBUTYL]OXIME} (Protein serine/threonine kinase activity)			0	0	0	0	0	0	0	0	0	0	0	0	0	0	0	0	0	0	0	0	1
347862	PDDC1	1	347862	Gene_ID	H. sapiens	347862	H. sapiens	GATD1	glutamine amidotransferase like class 1 domain containing 1	GO:0008150 biological_process		Enzymes/Peptidases/Cysteine-type peptidases	Nucleoplasm(Supported)				0	0	0	0	0	0	0	0	0	0	0	0	0	0	0	0	0	0	0	0	1
6772	STAT1	1	6772	Gene_ID	H. sapiens	6772	H. sapiens	STAT1	signal transducer and activator of transcription 1	GO:0072308 negative regulation of metanephric nephron tubule epithelial cell differentiation;GO:0003340 negative regulation of mesenchymal to epithelial transition involved in metanephros morphogenesis;GO:0072183 negative regulation of nephron tubule epithelial cell differentiation		Transcription factors/Immunoglobulin fold	Cytosol;Nucleoplasm(Enhanced)		(M19336)ST TYPE I INTERFERON PATHWAY; (M4170)ST INTERFERON GAMMA PATHWAY; (M36)PID IL27 PATHWAY	(M5897)HALLMARK IL6 JAK STAT3 SIGNALING; (M5913)HALLMARK INTERFERON GAMMA RESPONSE; (M5950)HALLMARK ALLOGRAFT REJECTION	0	0	1	1	0	1	1	0	1	0	1	0	1	0	0	0	0	1	0	0	1
6427	SRSF2	1	6427	Gene_ID	H. sapiens	6427	H. sapiens	SRSF2	serine and arginine rich splicing factor 2	GO:0033197 response to vitamin E;GO:0006406 mRNA export from nucleus;GO:0000381 regulation of alternative mRNA splicing, via spliceosome			Nucleus(Supported)Cytosol(Approved)			(M5926)HALLMARK MYC TARGETS V1; (M5901)HALLMARK G2M CHECKPOINT; (M5925)HALLMARK E2F TARGETS	1	0	0	0	1	0	0	0	0	0	0	0	0	0	0	0	0	0	0	0	1
51428	DDX41	1	51428	Gene_ID	H. sapiens	51428	H. sapiens	DDX41	DEAD-box helicase 41	GO:0035458 cellular response to interferon-beta;GO:0032481 positive regulation of type I interferon production;GO:0035456 response to interferon-beta		Enzymes/ENZYME proteins/Hydrolases	Nucleus(Supported)				0	0	0	0	1	0	0	0	0	0	0	0	0	0	0	0	0	0	0	0	1
8899	PRPF4B	1	8899	Gene_ID	H. sapiens	8899	H. sapiens	PRPF4B	pre-mRNA processing factor 4B	GO:0000398 mRNA splicing, via spliceosome;GO:0000377 RNA splicing, via transesterification reactions with bulged adenosine as nucleophile;GO:0000375 RNA splicing, via transesterification reactions	CMGC Ser/Thr protein kinase family	Enzymes/{ENZYME proteins/Transferases,Kinases/CMGC Ser/Thr protein kinases}	Nuclear speckles(Supported)			(M5901)HALLMARK G2M CHECKPOINT	0	0	0	0	1	0	0	0	0	0	0	0	0	0	0	0	0	0	0	0	1
917	CD3G	1	917	Gene_ID	H. sapiens	917	H. sapiens	CD3G	CD3g molecule	GO:0038096 Fc-gamma receptor signaling pathway involved in phagocytosis;GO:0031295 T cell costimulation;GO:0002431 Fc receptor mediated stimulatory signaling pathway		CD markers		Muromonab (Transmembrane signaling receptor activity)	(M290)PID IL12 STAT4 PATHWAY; (M88)PID CD8 TCR PATHWAY; (M54)PID IL12 2PATHWAY	(M5950)HALLMARK ALLOGRAFT REJECTION	0	0	0	0	0	1	0	0	0	0	0	0	0	0	0	0	1	1	1	0	1
22862	FNDC3A	1	22862	Gene_ID	H. sapiens	22862	H. sapiens	FNDC3A	fibronectin type III domain containing 3A	GO:0060009 Sertoli cell development;GO:0060008 Sertoli cell differentiation;GO:0007286 spermatid development			Endoplasmic reticulum(Approved)				0	0	0	1	0	0	0	0	0	0	0	0	0	0	0	0	1	0	0	0	1
6428	SRSF3	1	6428	Gene_ID	H. sapiens	6428	H. sapiens	SRSF3	serine and arginine rich splicing factor 3	GO:0006406 mRNA export from nucleus;GO:0071427 mRNA-containing ribonucleoprotein complex export from nucleus;GO:0006369 termination of RNA polymerase II transcription			Nucleoplasm(Supported)			(M5926)HALLMARK MYC TARGETS V1	1	0	0	0	1	0	0	0	0	0	0	0	0	0	0	0	0	0	0	0	1
5597	MAPK6	1	5597	Gene_ID	H. sapiens	5597	H. sapiens	MAPK6	mitogen-activated protein kinase 6	GO:0060999 positive regulation of dendritic spine development;GO:0060998 regulation of dendritic spine development;GO:1900006 positive regulation of dendrite development	CMGC Ser/Thr protein kinase family	Enzymes/{ENZYME proteins/Transferases,Kinases/CMGC Ser/Thr protein kinases}	Cytosol(Enhanced)				0	0	0	0	0	1	0	0	0	0	0	0	0	0	0	0	0	0	0	0	1
56882	CDC42SE1	1	56882	Gene_ID	H. sapiens	56882	H. sapiens	CDC42SE1	CDC42 small effector 1	GO:0034260 negative regulation of GTPase activity;GO:0008360 regulation of cell shape;GO:0006909 phagocytosis			Plasma membrane(Supported)				0	0	0	0	0	0	0	0	0	0	0	0	0	0	0	0	0	1	1	0	1
4720	NDUFS2	1	4720	Gene_ID	H. sapiens	4720	H. sapiens	NDUFS2	NADH:ubiquinone oxidoreductase core subunit S2	GO:0006120 mitochondrial electron transport, NADH to ubiquinone;GO:0042775 mitochondrial ATP synthesis coupled electron transport;GO:0042773 ATP synthesis coupled electron transport		Enzymes/ENZYME proteins/Oxidoreductases	Mitochondria;Nucleoplasm(Enhanced)	NADH (Ubiquitin protein ligase binding)	(M19)PID P73PATHWAY	(M5938)HALLMARK REACTIVE OXIGEN SPECIES PATHWAY; (M5936)HALLMARK OXIDATIVE PHOSPHORYLATION	0	0	0	0	0	0	0	0	0	0	0	0	0	0	0	0	0	0	0	0	1
3015	H2AFZ	1	3015	Gene_ID	H. sapiens	3015	H. sapiens	H2AFZ	H2A histone family member Z	GO:0071392 cellular response to estradiol stimulus;GO:0006342 chromatin silencing;GO:0032355 response to estradiol			Nucleoplasm(Supported)		(M195)PID CMYB PATHWAY	(M5935)HALLMARK FATTY ACID METABOLISM; (M5926)HALLMARK MYC TARGETS V1; (M5901)HALLMARK G2M CHECKPOINT	0	0	0	0	0	1	0	0	0	0	0	0	0	0	0	0	0	0	0	0	1
8932	MBD2	1	8932	Gene_ID	H. sapiens	8932	H. sapiens	MBD2	methyl-CpG binding domain protein 2	GO:0042711 maternal behavior;GO:0006346 methylation-dependent chromatin silencing;GO:0000183 chromatin silencing at rDNA			Nucleoplasm(Enhanced)		(M101)PID HDAC CLASSI PATHWAY		0	0	0	0	0	1	0	0	0	0	0	0	0	0	0	0	0	0	0	0	1
5813	PURA	1	5813	Gene_ID	H. sapiens	5813	H. sapiens	PURA	purine rich element binding protein A	GO:0006268 DNA unwinding involved in DNA replication;GO:0032508 DNA duplex unwinding;GO:0006270 DNA replication initiation		Transcription factors/Yet undefined DNA-binding domains				(M5901)HALLMARK G2M CHECKPOINT	0	0	0	0	0	0	0	0	0	1	0	0	0	0	0	0	0	0	0	0	1
22887	FOXJ3	1	22887	Gene_ID	H. sapiens	22887	H. sapiens	FOXJ3	forkhead box J3	GO:0045944 positive regulation of transcription by RNA polymerase II;GO:0045893 positive regulation of transcription, DNA-templated;GO:1903508 positive regulation of nucleic acid-templated transcription		Transcription factors/Helix-turn-helix domains	Nuclear speckles;Nucleoplasm;Vesicles(Approved)				0	0	0	0	0	0	0	0	0	0	0	0	0	0	0	0	0	0	0	0	1
29883	CNOT7	1	29883	Gene_ID	H. sapiens	29883	H. sapiens	CNOT7	CCR4-NOT transcription complex subunit 7	GO:0006977 DNA damage response, signal transduction by p53 class mediator resulting in cell cycle arrest;GO:0060213 positive regulation of nuclear-transcribed mRNA poly(A) tail shortening;GO:0072431 signal transduction involved in mitotic G1 DNA damage checkpoint		Enzymes/ENZYME proteins/Hydrolases	Nuclear bodies(Supported)				1	0	0	0	0	1	0	0	1	1	0	0	0	0	0	0	0	0	0	0	1
3638	INSIG1	1	3638	Gene_ID	H. sapiens	3638	H. sapiens	INSIG1	insulin induced gene 1	GO:0036316 SREBP-SCAP complex retention in endoplasmic reticulum;GO:1901303 negative regulation of cargo loading into COPII-coated vesicle;GO:2000639 negative regulation of SREBP signaling pathway			Vesicles(Approved)			(M5908)HALLMARK ANDROGEN RESPONSE; (M5942)HALLMARK UV RESPONSE DN; (M5924)HALLMARK MTORC1 SIGNALING	0	0	0	0	0	0	0	0	0	0	1	0	0	0	0	0	0	0	0	0	1
63940	GPSM3	1	63940	Gene_ID	H. sapiens	63940	H. sapiens	GPSM3	G protein signaling modulator 3	GO:1900017 positive regulation of cytokine production involved in inflammatory response;GO:1900015 regulation of cytokine production involved in inflammatory response;GO:0002690 positive regulation of leukocyte chemotaxis							0	0	0	0	0	1	0	0	0	0	0	0	0	0	0	0	0	0	0	0	1
29966	STRN3	1	29966	Gene_ID	H. sapiens	29966	H. sapiens	STRN3	striatin 3	GO:0033147 negative regulation of intracellular estrogen receptor signaling pathway;GO:0033144 negative regulation of intracellular steroid hormone receptor signaling pathway;GO:0033146 regulation of intracellular estrogen receptor signaling pathway			Cytosol(Supported)Actin filaments;Nucleoplasm(Approved)				0	0	0	0	0	0	0	0	0	0	0	0	0	0	0	0	0	0	0	0	1
3631	INPP4A	1	3631	Gene_ID	H. sapiens	3631	H. sapiens	INPP4A	inositol polyphosphate-4-phosphatase type I A	GO:0036092 phosphatidylinositol-3-phosphate biosynthetic process;GO:0043647 inositol phosphate metabolic process;GO:0006661 phosphatidylinositol biosynthetic process		Enzymes/ENZYME proteins/Hydrolases	Nuclear membrane;Nucleus(Approved)				0	0	0	0	0	0	0	0	0	0	0	0	0	0	0	0	0	0	0	0	1
7174	TPP2	1	7174	Gene_ID	H. sapiens	7174	H. sapiens	TPP2	tripeptidyl peptidase 2	GO:0000209 protein polyubiquitination;GO:0016567 protein ubiquitination;GO:0032446 protein modification by small protein conjugation		Enzymes/{ENZYME proteins/Hydrolases,Peptidases/Serine-type peptidases}	Cytosol;Nuclear bodies(Supported)				0	0	0	0	0	0	0	0	0	0	0	0	0	0	0	0	0	0	0	0	1
7171	TPM4	1	7171	Gene_ID	H. sapiens	7171	H. sapiens	TPM4	tropomyosin 4	GO:0030049 muscle filament sliding;GO:0033275 actin-myosin filament sliding;GO:0070252 actin-mediated cell contraction			Actin filaments;Cytosol(Approved)			(M5930)HALLMARK EPITHELIAL MESENCHYMAL TRANSITION	0	0	0	0	0	0	0	0	0	0	0	0	0	0	0	0	0	0	0	0	1
3069	HDLBP	1	3069	Gene_ID	H. sapiens	3069	H. sapiens	HDLBP	high density lipoprotein binding protein	GO:0034384 high-density lipoprotein particle clearance;GO:0034381 plasma lipoprotein particle clearance;GO:0008203 cholesterol metabolic process			Cytosol(Supported)			(M5891)HALLMARK HYPOXIA; (M5937)HALLMARK GLYCOLYSIS	0	0	0	0	0	0	0	0	0	0	0	0	0	0	0	0	0	0	0	0	1
23637	RABGAP1	1	23637	Gene_ID	H. sapiens	23637	H. sapiens	RABGAP1	RAB GTPase activating protein 1	GO:1902017 regulation of cilium assembly;GO:0031338 regulation of vesicle fusion;GO:0090630 activation of GTPase activity			Cytosol(Enhanced)			(M5893)HALLMARK MITOTIC SPINDLE	0	0	0	0	0	0	0	0	0	0	0	0	0	0	1	0	0	0	0	0	1
29979	UBQLN1	1	29979	Gene_ID	H. sapiens	29979	H. sapiens	UBQLN1	ubiquilin 1	GO:0034140 negative regulation of toll-like receptor 3 signaling pathway;GO:1901340 negative regulation of store-operated calcium channel activity;GO:1903071 positive regulation of ER-associated ubiquitin-dependent protein catabolic process			Cytosol;Nucleoplasm(Supported)		(M124)PID CXCR4 PATHWAY	(M5905)HALLMARK ADIPOGENESIS	0	0	0	0	0	1	0	0	0	0	0	0	0	0	0	0	0	0	1	0	1
51463	GPR89B	1	51463	Gene_ID	H. sapiens	51463	H. sapiens	GPR89B	G protein-coupled receptor 89B	GO:0051452 intracellular pH reduction;GO:0051453 regulation of intracellular pH;GO:0045851 pH reduction			Endoplasmic reticulum(Approved);Endoplasmic reticulum(Approved)				0	0	0	0	0	0	0	0	0	0	0	0	0	0	0	0	0	0	0	0	1
1058	CENPA	1	1058	Gene_ID	H. sapiens	1058	H. sapiens	CENPA	centromere protein A	GO:0034080 CENP-A containing nucleosome assembly;GO:0006336 DNA replication-independent nucleosome assembly;GO:0051382 kinetochore assembly			Nucleoplasm(Supported)		(M242)PID AURORA A PATHWAY; (M14)PID AURORA B PATHWAY; (M176)PID FOXM1 PATHWAY	(M5901)HALLMARK G2M CHECKPOINT; (M5937)HALLMARK GLYCOLYSIS	0	0	0	0	0	0	0	0	0	0	0	0	0	0	0	0	0	0	0	0	1
7392	USF2	1	7392	Gene_ID	H. sapiens	7392	H. sapiens	USF2	upstream transcription factor 2, c-fos interacting	GO:0000432 positive regulation of transcription from RNA polymerase II promoter by glucose;GO:0046016 positive regulation of transcription by glucose;GO:0000430 regulation of transcription from RNA polymerase II promoter by glucose		Transcription factors/Basic domains	Nucleoplasm(Enhanced)Vesicles(Approved)		(M65)PID FRA PATHWAY		0	0	0	0	0	0	0	0	0	0	0	1	0	0	0	0	0	0	0	0	1
7072	TIA1	1	7072	Gene_ID	H. sapiens	7072	H. sapiens	TIA1	TIA1 cytotoxic granule associated RNA binding protein	GO:1903608 protein localization to cytoplasmic stress granule;GO:1904037 positive regulation of epithelial cell apoptotic process;GO:0042036 negative regulation of cytokine biosynthetic process			Cytosol;Nucleoplasm(Supported)				1	0	0	0	1	0	0	0	0	1	0	0	0	0	0	0	0	0	0	0	1
7073	TIAL1	1	7073	Gene_ID	H. sapiens	7073	H. sapiens	TIAL1	TIA1 cytotoxic granule associated RNA binding protein like 1	GO:0008543 fibroblast growth factor receptor signaling pathway;GO:0044344 cellular response to fibroblast growth factor stimulus;GO:0017145 stem cell division			Nucleus;Vesicles(Approved)			(M5915)HALLMARK APICAL JUNCTION	0	0	0	0	0	0	0	0	0	0	0	0	0	0	0	0	0	0	0	0	1
55573	CDV3	1	55573	Gene_ID	H. sapiens	55573	H. sapiens	CDV3	CDV3 homolog	GO:0008283 cell proliferation;GO:0008150 biological_process			Cytosol;Nucleoli;Plasma membrane(Enhanced)				0	0	0	0	0	0	0	0	0	0	0	0	0	0	0	0	0	0	0	0	1
23225	NUP210	1	23225	Gene_ID	H. sapiens	23225	H. sapiens	NUP210	nucleoporin 210	GO:0006409 tRNA export from nucleus;GO:0006110 regulation of glycolytic process;GO:0071431 tRNA-containing ribonucleoprotein complex export from nucleus		Transporters/Transporter channels and pores					0	0	0	0	1	1	0	0	1	1	0	0	0	0	0	0	0	0	0	0	1
29761	USP25	1	29761	Gene_ID	H. sapiens	29761	H. sapiens	USP25	ubiquitin specific peptidase 25	GO:1904293 negative regulation of ERAD pathway;GO:1904292 regulation of ERAD pathway;GO:1901799 negative regulation of proteasomal protein catabolic process		Enzymes/{ENZYME proteins/Hydrolases,Peptidases/Cysteine-type peptidases}	Cytosol(Supported)				1	0	0	0	0	0	0	0	0	0	0	0	0	0	0	0	0	0	0	0	1
10933	MORF4L1	1	10933	Gene_ID	H. sapiens	10933	H. sapiens	MORF4L1	mortality factor 4 like 1	GO:0043968 histone H2A acetylation;GO:0043967 histone H4 acetylation;GO:0016575 histone deacetylation			Nuclear speckles(Supported)				0	0	0	0	0	0	0	0	0	0	0	0	0	0	0	0	0	0	0	0	1
124245	ZC3H18	1	124245	Gene_ID	H. sapiens	124245	H. sapiens	ZC3H18	zinc finger CCCH-type containing 18				Nuclear speckles(Enhanced)				0	0	0	0	0	0	0	0	0	0	0	0	0	0	0	0	0	0	0	0	1
10054	UBA2	1	10054	Gene_ID	H. sapiens	10054	H. sapiens	UBA2	ubiquitin like modifier activating enzyme 2	GO:0016925 protein sumoylation;GO:0018205 peptidyl-lysine modification;GO:0032446 protein modification by small protein conjugation			Nucleoplasm(Supported)			(M5926)HALLMARK MYC TARGETS V1	0	0	0	0	0	0	0	0	0	0	0	0	0	0	0	0	0	0	0	0	1
56478	EIF4ENIF1	1	56478	Gene_ID	H. sapiens	56478	H. sapiens	EIF4ENIF1	eukaryotic translation initiation factor 4E nuclear import factor 1	GO:0045665 negative regulation of neuron differentiation;GO:0050768 negative regulation of neurogenesis;GO:0017148 negative regulation of translation			Vesicles(Enhanced)				0	0	0	0	0	0	0	0	0	1	1	0	0	0	0	0	0	0	0	0	1
5226	PGD	1	5226	Gene_ID	H. sapiens	5226	H. sapiens	PGD	phosphogluconate dehydrogenase	GO:0009051 pentose-phosphate shunt, oxidative branch;GO:0019521 D-gluconate metabolic process;GO:0019322 pentose biosynthetic process		Enzymes/ENZYME proteins/Oxidoreductases	Cytosol;Intermediate filaments(Approved)	Gadopentetate dimeglumine (Phosphogluconate dehydrogenase (decarboxylating) activity);Dacarbazine (Phosphogluconate dehydrogenase (decarboxylating) activity);Ketotifen (Phosphogluconate dehydrogenase (decarboxylating) activity);6-Phosphogluconic Acid (Phosphogluconate dehydrogenase (decarboxylating) activity);Nicotinamide 8-Bromo-Adenine Dinucleotide Phosphate (Phosphogluconate dehydrogenase (dec…		(M5934)HALLMARK XENOBIOTIC METABOLISM	0	0	0	0	0	0	0	0	0	0	0	0	0	0	0	0	0	0	0	0	1
9320	TRIP12	1	9320	Gene_ID	H. sapiens	9320	H. sapiens	TRIP12	thyroid hormone receptor interactor 12	GO:1901315 negative regulation of histone H2A K63-linked ubiquitination;GO:1901314 regulation of histone H2A K63-linked ubiquitination;GO:1900045 negative regulation of protein K63-linked ubiquitination		Enzymes/ENZYME proteins/Transferases	Nuclear speckles(Approved)				0	0	0	0	0	0	0	0	0	0	0	0	0	0	0	0	0	0	0	0	1
54776	PPP1R12C	1	54776	Gene_ID	H. sapiens	54776	H. sapiens	PPP1R12C	protein phosphatase 1 regulatory subunit 12C	GO:0050790 regulation of catalytic activity;GO:0065009 regulation of molecular function;GO:0007165 signal transduction							0	0	0	0	0	0	0	0	0	0	0	0	0	0	0	0	0	0	0	0	1
6434	TRA2B	1	6434	Gene_ID	H. sapiens	6434	H. sapiens	TRA2B	transformer 2 beta homolog	GO:0021796 cerebral cortex regionalization;GO:0048026 positive regulation of mRNA splicing, via spliceosome;GO:0021978 telencephalon regionalization			Nucleoplasm(Enhanced)			(M5901)HALLMARK G2M CHECKPOINT; (M5925)HALLMARK E2F TARGETS; (M5926)HALLMARK MYC TARGETS V1	1	0	0	0	1	0	0	0	0	0	0	1	0	0	0	0	0	0	0	0	1
7268	TTC4	1	7268	Gene_ID	H. sapiens	7268	H. sapiens	TTC4	tetratricopeptide repeat domain 4								0	0	0	0	0	0	0	0	0	0	0	0	0	0	0	0	0	0	0	0	1
6431	SRSF6	1	6431	Gene_ID	H. sapiens	6431	H. sapiens	SRSF6	serine and arginine rich splicing factor 6	GO:0060501 positive regulation of epithelial cell proliferation involved in lung morphogenesis;GO:2000675 negative regulation of type B pancreatic cell apoptotic process;GO:2000794 regulation of epithelial cell proliferation involved in lung morphogenesis			Nuclear speckles(Supported)			(M5898)HALLMARK DNA REPAIR	1	0	0	1	1	1	1	0	0	0	1	0	0	1	0	0	0	0	0	0	1
3516	RBPJ	1	3516	Gene_ID	H. sapiens	3516	H. sapiens	RBPJ	recombination signal binding protein for immunoglobulin kappa J region	GO:1901297 positive regulation of canonical Wnt signaling pathway involved in cardiac muscle cell fate commitment;GO:1905068 positive regulation of canonical Wnt signaling pathway involved in heart development;GO:1901295 regulation of canonical Wnt signaling pathway involved in cardiac muscle cell fate commitment		Transcription factors/Immunoglobulin fold	Nucleoplasm(Supported)		(M70)PID PS1 PATHWAY; (M288)PID HES HEY PATHWAY; (M17)PID NOTCH PATHWAY	(M5895)HALLMARK WNT BETA CATENIN SIGNALING; (M5891)HALLMARK HYPOXIA	0	0	1	1	0	1	1	0	0	0	1	1	0	0	0	0	1	0	0	0	1
1731	SEPT1	1	1731	Gene_ID	H. sapiens	1731	H. sapiens	SEPT1	septin 1	GO:0051301 cell division;GO:0007049 cell cycle;GO:0009987 cellular process			Actin filaments(Uncertain)		(M14)PID AURORA B PATHWAY		0	0	0	0	0	0	0	0	0	0	0	0	0	0	0	0	0	1	0	0	1
7416	VDAC1	1	7416	Gene_ID	H. sapiens	7416	H. sapiens	VDAC1	voltage dependent anion channel 1	GO:0006851 mitochondrial calcium ion transmembrane transport;GO:0007270 neuron-neuron synaptic transmission;GO:1903146 regulation of autophagy of mitochondrion			Cytosol(Approved)	Aluminium monostearate (Voltage-gated anion channel activity)		(M5926)HALLMARK MYC TARGETS V1; (M5936)HALLMARK OXIDATIVE PHOSPHORYLATION	0	0	0	1	0	0	0	0	0	0	0	0	0	0	0	0	0	0	0	0	1
9643	MORF4L2	1	9643	Gene_ID	H. sapiens	9643	H. sapiens	MORF4L2	mortality factor 4 like 2	GO:0043968 histone H2A acetylation;GO:0043967 histone H4 acetylation;GO:0051155 positive regulation of striated muscle cell differentiation			Nucleus(Enhanced)				0	0	0	0	0	0	0	0	0	0	0	0	0	0	0	0	0	0	0	0	1
7415	VCP	1	7415	Gene_ID	H. sapiens	7415	H. sapiens	VCP	valosin containing protein	GO:1903007 positive regulation of Lys63-specific deubiquitinase activity;GO:1903006 positive regulation of protein K63-linked deubiquitination;GO:1903862 positive regulation of oxidative phosphorylation		Enzymes/ENZYME proteins/Hydrolases;Transporters/Primary Active Transporters	Cytosol;Nucleoplasm(Enhanced)	Phosphoaminophosphonic Acid-Adenylate Ester			0	0	0	0	0	1	0	0	1	0	0	0	0	0	0	0	0	0	0	0	1
254170	FBXO33	1	254170	Gene_ID	H. sapiens	254170	H. sapiens	FBXO33	F-box protein 33	GO:0016567 protein ubiquitination;GO:0032446 protein modification by small protein conjugation;GO:0070647 protein modification by small protein conjugation or removal			Nucleoplasm(Approved)				0	0	0	0	0	0	0	0	0	0	0	0	0	0	0	0	0	0	0	0	1
7419	VDAC3	1	7419	Gene_ID	H. sapiens	7419	H. sapiens	VDAC3	voltage dependent anion channel 3	GO:0015853 adenine transport;GO:0007270 neuron-neuron synaptic transmission;GO:0006863 purine nucleobase transport			Mitochondria(Supported)	Aluminium monostearate (Voltage-gated anion channel activity);PRLX 93936 (Voltage-gated anion channel activity)		(M5951)HALLMARK SPERMATOGENESIS; (M5926)HALLMARK MYC TARGETS V1; (M5936)HALLMARK OXIDATIVE PHOSPHORYLATION	0	0	0	0	0	0	0	0	0	0	0	0	0	0	1	0	0	0	0	0	1
2683	B4GALT1	1	2683	Gene_ID	H. sapiens	2683	H. sapiens	B4GALT1	beta-1,4-galactosyltransferase 1	GO:0060058 positive regulation of apoptotic process involved in mammary gland involution;GO:1903521 positive regulation of mammary gland involution;GO:0005989 lactose biosynthetic process		Enzymes/ENZYME proteins/Transferases	Golgi apparatus(Enhanced)	N-Acetyl-D-glucosamine (Udp-galactosyltransferase activity);6-Aminohexyl-Uridine-C1,5'-Diphosphate (Udp-galactosyltransferase activity);Di(N-Acetyl-D-Glucosamine) (Udp-galactosyltransferase activity);Galactose-uridine-5'-diphosphate (Udp-galactosyltransferase activity);Uridine-5'-Monophosphate (Udp-galactosyltransferase activity);2-(N-Morpholino)-Ethanesulfonic Acid (Udp-galactosyltransferase act…		(M5916)HALLMARK APICAL SURFACE; (M5908)HALLMARK ANDROGEN RESPONSE; (M5915)HALLMARK APICAL JUNCTION	0	0	1	1	0	1	0	0	1	0	0	1	0	1	0	0	0	0	0	0	1
196441	ZFC3H1	1	196441	Gene_ID	H. sapiens	196441	H. sapiens	ZFC3H1	zinc finger C3H1-type containing	GO:0006396 RNA processing;GO:0016070 RNA metabolic process;GO:0090304 nucleic acid metabolic process			Intermediate filaments;Nucleoplasm(Approved)				0	0	0	0	0	0	0	0	0	0	0	0	0	0	0	0	0	0	0	0	1
64834	ELOVL1	1	64834	Gene_ID	H. sapiens	64834	H. sapiens	ELOVL1	ELOVL fatty acid elongase 1	GO:0034625 fatty acid elongation, monounsaturated fatty acid;GO:0034626 fatty acid elongation, polyunsaturated fatty acid;GO:0036109 alpha-linolenic acid metabolic process		Enzymes/ENZYME proteins/Transferases	Endoplasmic reticulum(Approved)				0	0	0	0	0	0	0	0	0	0	0	0	0	0	0	0	0	0	0	0	1
81572	PDRG1	1	81572	Gene_ID	H. sapiens	81572	H. sapiens	PDRG1	p53 and DNA damage regulated 1	GO:0006457 protein folding;GO:0009987 cellular process;GO:0008150 biological_process			Actin filaments(Approved)				0	0	0	0	0	0	0	0	0	0	0	0	0	0	0	0	0	0	0	0	1
6611	SMS	1	6611	Gene_ID	H. sapiens	6611	H. sapiens	SMS	spermine synthase	GO:0006597 spermine biosynthetic process;GO:0008215 spermine metabolic process;GO:0006596 polyamine biosynthetic process		Enzymes/ENZYME proteins/Transferases	Cytosol;Nuclear bodies(Approved)	Spermine (Spermine synthase activity)		(M5908)HALLMARK ANDROGEN RESPONSE; (M5935)HALLMARK FATTY ACID METABOLISM	0	0	0	0	0	0	0	0	0	0	0	0	0	0	0	0	0	0	0	0	1
22985	ACIN1	1	22985	Gene_ID	H. sapiens	22985	H. sapiens	ACIN1	apoptotic chromatin condensation inducer 1	GO:0045657 positive regulation of monocyte differentiation;GO:0030263 apoptotic chromosome condensation;GO:0045655 regulation of monocyte differentiation		Transporters/Primary Active Transporters	Nucleoplasm(Supported)Cytosol;Plasma membrane(Uncertain)				0	0	0	0	1	0	0	0	0	0	0	0	0	0	0	1	1	0	0	0	1
23435	TARDBP	1	23435	Gene_ID	H. sapiens	23435	H. sapiens	TARDBP	TAR DNA binding protein	GO:0043922 negative regulation by host of viral transcription;GO:0071765 nuclear inner membrane organization;GO:0070935 3'-UTR-mediated mRNA stabilization			Nucleoplasm(Enhanced)			(M5926)HALLMARK MYC TARGETS V1	1	1	0	0	1	0	0	0	1	1	0	0	0	0	0	0	0	0	0	0	1
10588	MTHFS	1	10588	Gene_ID	H. sapiens	10588	H. sapiens	MTHFS	methenyltetrahydrofolate synthetase	GO:0046657 folic acid catabolic process;GO:0009397 folic acid-containing compound catabolic process;GO:0042365 water-soluble vitamin catabolic process		Enzymes/ENZYME proteins/Ligase	Cytosol(Supported)				0	0	0	0	0	0	0	0	0	0	0	0	0	0	0	0	0	0	0	0	1
26286	ARFGAP3	1	26286	Gene_ID	H. sapiens	26286	H. sapiens	ARFGAP3	ADP ribosylation factor GTPase activating protein 3	GO:0006890 retrograde vesicle-mediated transport, Golgi to ER;GO:0006888 ER to Golgi vesicle-mediated transport;GO:0043547 positive regulation of GTPase activity			Cytosol;Golgi apparatus(Supported)			(M5910)HALLMARK PROTEIN SECRETION	0	0	0	0	0	0	0	0	0	0	0	0	0	0	0	0	0	0	0	0	1
79095	C9orf16;C9ORF16	1	79095	Gene_ID	H. sapiens	79095	H. sapiens	C9orf16	chromosome 9 open reading frame 16	GO:0008150 biological_process			Microtubules(Approved)				0	0	0	0	0	0	0	0	0	0	0	0	0	0	0	0	0	0	0	0	1
6421	SFPQ	1	6421	Gene_ID	H. sapiens	6421	H. sapiens	SFPQ	splicing factor proline and glutamine rich	GO:1902177 positive regulation of oxidative stress-induced intrinsic apoptotic signaling pathway;GO:0045876 positive regulation of sister chromatid cohesion;GO:1903209 positive regulation of oxidative stress-induced cell death		Transcription factors/Yet undefined DNA-binding domains	Nucleoplasm(Enhanced)			(M5901)HALLMARK G2M CHECKPOINT	0	0	0	0	1	1	0	0	0	0	0	0	0	0	0	0	0	0	0	0	1
4176	MCM7	1	4176	Gene_ID	H. sapiens	4176	H. sapiens	MCM7	minichromosome maintenance complex component 7	GO:0006268 DNA unwinding involved in DNA replication;GO:0071364 cellular response to epidermal growth factor stimulus;GO:0032508 DNA duplex unwinding		Enzymes/ENZYME proteins/Hydrolases	Nucleoplasm(Enhanced)		(M46)PID ATR PATHWAY	(M5926)HALLMARK MYC TARGETS V1; (M5925)HALLMARK E2F TARGETS; (M5930)HALLMARK EPITHELIAL MESENCHYMAL TRANSITION	0	0	0	0	0	0	0	0	0	0	0	0	0	0	0	0	0	0	0	0	1
4170	MCL1	1	4170	Gene_ID	H. sapiens	4170	H. sapiens	MCL1	MCL1, BCL2 family apoptosis regulator	GO:1903378 positive regulation of oxidative stress-induced neuron intrinsic apoptotic signaling pathway;GO:1903223 positive regulation of oxidative stress-induced neuron death;GO:1902177 positive regulation of oxidative stress-induced intrinsic apoptotic signaling pathway			Mitochondria(Enhanced)		(M183)PID IL6 7 PATHWAY; (M255)PID HIF1 TFPATHWAY; (M40)PID E2F PATHWAY	(M5902)HALLMARK APOPTOSIS; (M5890)HALLMARK TNFA SIGNALING VIA NFKB	1	0	0	0	0	0	0	0	0	0	0	0	0	0	0	0	0	0	0	0	1
4171	MCM2	1	4171	Gene_ID	H. sapiens	4171	H. sapiens	MCM2	minichromosome maintenance complex component 2	GO:0006268 DNA unwinding involved in DNA replication;GO:0090102 cochlea development;GO:0071353 cellular response to interleukin-4		Enzymes/ENZYME proteins/Hydrolases	Nucleoplasm(Supported)		(M46)PID ATR PATHWAY	(M5924)HALLMARK MTORC1 SIGNALING; (M5925)HALLMARK E2F TARGETS; (M5901)HALLMARK G2M CHECKPOINT	0	0	0	0	0	0	0	0	0	0	0	0	0	0	0	0	0	0	0	0	1
767558	LUZP6	1	767558	Gene_ID	H. sapiens	767558	H. sapiens	LUZP6	leucine zipper protein 6				Lipid droplets(Approved)				0	0	0	0	0	0	0	0	0	0	0	0	0	0	0	0	0	0	0	0	1
64393	ZMAT3	1	64393	Gene_ID	H. sapiens	64393	H. sapiens	ZMAT3	zinc finger matrin-type 3	GO:0072332 intrinsic apoptotic signaling pathway by p53 class mediator;GO:0097193 intrinsic apoptotic signaling pathway;GO:0072331 signal transduction by p53 class mediator			Nucleoplasm(Supported)			(M5939)HALLMARK P53 PATHWAY	0	0	0	0	0	0	0	0	0	0	0	0	0	0	0	0	0	0	0	0	1
9445	ITM2B	1	9445	Gene_ID	H. sapiens	9445	H. sapiens	ITM2B	integral membrane protein 2B	GO:0042985 negative regulation of amyloid precursor protein biosynthetic process;GO:0042984 regulation of amyloid precursor protein biosynthetic process;GO:0010561 negative regulation of glycoprotein biosynthetic process			Golgi apparatus;Vesicles(Enhanced)				0	0	0	0	0	0	0	0	0	0	0	0	0	0	0	0	0	0	0	0	1
4869	NPM1	1	4869	Gene_ID	H. sapiens	4869	H. sapiens	NPM1	nucleophosmin 1	GO:0060735 regulation of eIF2 alpha phosphorylation by dsRNA;GO:0006977 DNA damage response, signal transduction by p53 class mediator resulting in cell cycle arrest;GO:0072431 signal transduction involved in mitotic G1 DNA damage checkpoint			Nucleoli(Enhanced)Nucleus(Supported)		(M258)PID BARD1 PATHWAY; (M14)PID AURORA B PATHWAY; (M255)PID HIF1 TFPATHWAY	(M5928)HALLMARK MYC TARGETS V2; (M5922)HALLMARK UNFOLDED PROTEIN RESPONSE; (M5950)HALLMARK ALLOGRAFT REJECTION	0	0	0	0	0	1	0	0	0	1	0	0	0	0	0	0	0	0	0	0	1
10694	CCT8	1	10694	Gene_ID	H. sapiens	10694	H. sapiens	CCT8	chaperonin containing TCP1 subunit 8	GO:1904871 positive regulation of protein localization to Cajal body;GO:1904869 regulation of protein localization to Cajal body;GO:1904851 positive regulation of establishment of protein localization to telomere			Intermediate filaments(Supported)Cytosol;Nucleus(Approved)				0	0	0	0	0	0	0	0	0	0	0	0	0	0	0	0	0	0	0	0	1
8543	LMO4	1	8543	Gene_ID	H. sapiens	8543	H. sapiens	LMO4	LIM domain only 4	GO:0001843 neural tube closure;GO:0021527 spinal cord association neuron differentiation;GO:0021514 ventral spinal cord interneuron differentiation			Nucleoplasm(Supported)Midbody ring(Approved)		(M183)PID IL6 7 PATHWAY; (M100)PID SHP2 PATHWAY; (M200)PID ERA GENOMIC PATHWAY		0	0	0	0	0	1	0	0	0	0	0	1	0	0	0	0	0	0	0	0	1
493	ATP2B4	1	493	Gene_ID	H. sapiens	493	H. sapiens	ATP2B4	ATPase plasma membrane Ca2+ transporting 4	GO:1900082 negative regulation of arginine catabolic process;GO:1903249 negative regulation of citrulline biosynthetic process;GO:1900081 regulation of arginine catabolic process		Enzymes/ENZYME proteins/Hydrolases;Transporters/Primary Active Transporters	Plasma membrane(Supported)			(M5942)HALLMARK UV RESPONSE DN; (M5907)HALLMARK ESTROGEN RESPONSE LATE	1	0	0	0	0	0	0	0	0	0	0	1	0	1	0	0	0	0	0	0	1
7456	WIPF1	1	7456	Gene_ID	H. sapiens	7456	H. sapiens	WIPF1	WAS/WASL interacting protein family member 1	GO:0038096 Fc-gamma receptor signaling pathway involved in phagocytosis;GO:0002431 Fc receptor mediated stimulatory signaling pathway;GO:0038094 Fc-gamma receptor signaling pathway			Cytosol;Plasma membrane(Approved)		(M7)PID FCER1 PATHWAY	(M5930)HALLMARK EPITHELIAL MESENCHYMAL TRANSITION	0	0	0	0	0	1	0	0	0	0	0	0	0	0	0	0	0	1	1	0	1
56897	WRNIP1	1	56897	Gene_ID	H. sapiens	56897	H. sapiens	WRNIP1	Werner helicase interacting protein 1	GO:0030174 regulation of DNA-dependent DNA replication initiation;GO:0090329 regulation of DNA-dependent DNA replication;GO:0000731 DNA synthesis involved in DNA repair		Enzymes/ENZYME proteins/Hydrolases	Nucleoplasm(Approved)				0	0	0	0	0	0	0	0	0	0	0	0	0	0	0	0	0	0	0	0	1
10565	ARFGEF1	1	10565	Gene_ID	H. sapiens	10565	H. sapiens	ARFGEF1	ADP ribosylation factor guanine nucleotide exchange factor 1	GO:0090284 positive regulation of protein glycosylation in Golgi;GO:0090283 regulation of protein glycosylation in Golgi;GO:0060050 positive regulation of protein glycosylation			Cytosol;Golgi apparatus;Nucleoplasm(Enhanced)			(M5910)HALLMARK PROTEIN SECRETION; (M5893)HALLMARK MITOTIC SPINDLE	0	0	0	0	0	0	0	0	0	0	0	0	0	1	0	0	0	0	0	0	1
5583	PRKCH	1	5583	Gene_ID	H. sapiens	5583	H. sapiens	PRKCH	protein kinase C eta	GO:0050861 positive regulation of B cell receptor signaling pathway;GO:0050855 regulation of B cell receptor signaling pathway;GO:0050857 positive regulation of antigen receptor-mediated signaling pathway	AGC Ser/Thr protein kinase family	Enzymes/{ENZYME proteins/Transferases,Kinases/AGC Ser/Thr protein kinases}	Cytosol;Plasma membrane(Approved)		(M113)PID NFAT 3PATHWAY; (M99)PID TXA2PATHWAY; (M8)PID ENDOTHELIN PATHWAY	(M5947)HALLMARK IL2 STAT5 SIGNALING	0	0	0	1	0	1	1	0	0	0	1	0	0	1	0	0	0	0	0	0	1
51571	FAM49B	1	51571	Gene_ID	H. sapiens	51571	H. sapiens	FAM49B	family with sequence similarity 49 member B	GO:2000568 positive regulation of memory T cell activation;GO:2000567 regulation of memory T cell activation;GO:0035709 memory T cell activation			Cytosol;Nucleus(Approved)				0	0	0	0	0	1	0	0	0	0	0	0	0	1	0	0	1	0	0	0	1
29	ABR	1	29	Gene_ID	H. sapiens	29	H. sapiens	ABR	ABR, RhoGEF and GTPase activating protein	GO:0043314 negative regulation of neutrophil degranulation;GO:1902564 negative regulation of neutrophil activation;GO:0043313 regulation of neutrophil degranulation			Cytosol;Nucleoplasm(Approved)		(M241)PID RAC1 REG PATHWAY; (M68)PID RHOA REG PATHWAY	(M5893)HALLMARK MITOTIC SPINDLE	0	0	0	0	0	1	0	0	0	0	0	1	1	0	0	0	0	1	1	0	1
5036	PA2G4	1	5036	Gene_ID	H. sapiens	5036	H. sapiens	PA2G4	proliferation-associated 2G4	GO:0043312 neutrophil degranulation;GO:0002283 neutrophil activation involved in immune response;GO:0042119 neutrophil activation		Enzymes/Peptidases/Metallopeptidases	Cytosol(Approved)		(M58)PID AR PATHWAY	(M5928)HALLMARK MYC TARGETS V2; (M5908)HALLMARK ANDROGEN RESPONSE; (M5925)HALLMARK E2F TARGETS	0	0	0	0	0	0	0	0	0	1	0	0	0	0	0	0	0	0	0	0	1
25824	PRDX5	1	25824	Gene_ID	H. sapiens	25824	H. sapiens	PRDX5	peroxiredoxin 5	GO:0016480 negative regulation of transcription by RNA polymerase III;GO:0043154 negative regulation of cysteine-type endopeptidase activity involved in apoptotic process;GO:2000117 negative regulation of cysteine-type endopeptidase activity		Enzymes/ENZYME proteins/Oxidoreductases	Cytosol;Mitochondria(Enhanced)	Auranofin (Rna polymerase iii regulatory region dna binding);Diminazene (Rna polymerase iii regulatory region dna binding);Benzoic Acid (Rna polymerase iii regulatory region dna binding)		(M5949)HALLMARK PEROXISOME; (M5948)HALLMARK BILE ACID METABOLISM; (M5891)HALLMARK HYPOXIA	0	0	0	0	0	0	0	0	0	0	0	0	0	0	0	0	0	0	0	0	1
7690	ZNF131	1	7690	Gene_ID	H. sapiens	7690	H. sapiens	ZNF131	zinc finger protein 131	GO:0006357 regulation of transcription by RNA polymerase II;GO:0006366 transcription by RNA polymerase II;GO:0006355 regulation of transcription, DNA-templated		Transcription factors/Zinc-coordinating DNA-binding domains	Nucleoplasm(Enhanced)Intermediate filaments(Supported)				0	0	0	0	0	0	0	0	0	0	0	0	0	0	0	0	0	0	0	0	1
9444	QKI	1	9444	Gene_ID	H. sapiens	9444	H. sapiens	QKI	QKI, KH domain containing RNA binding	GO:0061158 3'-UTR-mediated mRNA destabilization;GO:0061157 mRNA destabilization;GO:0042759 long-chain fatty acid biosynthetic process			Nucleoplasm(Supported)				1	0	1	0	1	0	1	0	0	1	0	0	0	0	0	0	0	0	0	0	1
55904	KMT2E	1	55904	Gene_ID	H. sapiens	55904	H. sapiens	KMT2E	lysine methyltransferase 2E	GO:1905437 positive regulation of histone H3-K4 trimethylation;GO:1905435 regulation of histone H3-K4 trimethylation;GO:0051571 positive regulation of histone H3-K4 methylation		Enzymes/ENZYME proteins/Transferases					0	0	0	0	0	0	0	0	0	0	0	0	0	0	0	0	0	0	0	0	1
23299	BICD2	1	23299	Gene_ID	H. sapiens	23299	H. sapiens	BICD2	BICD cargo adaptor 2	GO:0072385 minus-end-directed organelle transport along microtubule;GO:0072393 microtubule anchoring at microtubule organizing center;GO:0034453 microtubule anchoring			Golgi apparatus(Supported)Cytosol(Approved)Plasma membrane(Uncertain)				0	0	0	0	0	0	0	0	0	0	0	0	0	0	0	0	0	0	0	0	1
84153	RNASEH2C	1	84153	Gene_ID	H. sapiens	84153	H. sapiens	RNASEH2C	ribonuclease H2 subunit C	GO:0006401 RNA catabolic process;GO:0034655 nucleobase-containing compound catabolic process;GO:0044270 cellular nitrogen compound catabolic process			Nucleus(Approved)				0	0	0	0	0	0	0	0	0	0	0	0	0	0	0	0	0	0	0	0	1
85013	TMEM128	1	85013	Gene_ID	H. sapiens	85013	H. sapiens	TMEM128	transmembrane protein 128	GO:0008150 biological_process		Transporters					0	0	0	0	0	0	0	0	0	0	0	0	0	0	0	0	0	0	0	0	1
8498	RANBP3	1	8498	Gene_ID	H. sapiens	8498	H. sapiens	RANBP3	RAN binding protein 3	GO:0046604 positive regulation of mitotic centrosome separation;GO:0046602 regulation of mitotic centrosome separation;GO:0046607 positive regulation of centrosome cycle			Nucleoplasm(Enhanced)		(M90)PID WNT CANONICAL PATHWAY		0	0	0	0	0	0	0	0	0	0	0	0	0	0	0	0	0	0	0	0	1
9685	CLINT1	1	9685	Gene_ID	H. sapiens	9685	H. sapiens	CLINT1	clathrin interactor 1	GO:0048268 clathrin coat assembly;GO:0006897 endocytosis;GO:0098657 import into cell			Vesicles(Supported)Nucleoplasm(Uncertain)				0	0	0	0	0	0	0	0	0	0	0	0	0	0	0	0	0	0	1	1	1
409	ARRB2	1	409	Gene_ID	H. sapiens	409	H. sapiens	ARRB2	arrestin beta 2	GO:0034122 negative regulation of toll-like receptor signaling pathway;GO:0042699 follicle-stimulating hormone signaling pathway;GO:0032226 positive regulation of synaptic transmission, dopaminergic			Vesicles(Supported)		(M26)PID NFKAPPAB ATYPICAL PATHWAY; (M211)PID HEDGEHOG 2PATHWAY; (M185)PID ALK1 PATHWAY	(M5941)HALLMARK UV RESPONSE UP	0	0	0	0	0	1	0	0	0	0	0	1	0	1	0	0	0	0	1	0	1
9686	VGLL4	1	9686	Gene_ID	H. sapiens	9686	H. sapiens	VGLL4	vestigial like family member 4	GO:0006355 regulation of transcription, DNA-templated;GO:1903506 regulation of nucleic acid-templated transcription;GO:0006351 transcription, DNA-templated			Nucleoli fibrillar center;Nucleus(Approved)				0	0	0	0	0	0	0	0	0	0	0	0	0	0	0	0	0	0	0	0	1
221496	LEMD2	1	221496	Gene_ID	H. sapiens	221496	H. sapiens	LEMD2	LEM domain containing 2	GO:0070197 meiotic attachment of telomere to nuclear envelope;GO:0044821 meiotic telomere tethering at nuclear periphery;GO:0045141 meiotic telomere clustering			Nuclear membrane(Enhanced)				0	0	0	0	0	0	0	0	0	0	0	0	0	0	0	0	0	0	0	0	1
23476	BRD4	1	23476	Gene_ID	H. sapiens	23476	H. sapiens	BRD4	bromodomain containing 4	GO:0010971 positive regulation of G2/M transition of mitotic cell cycle;GO:0032968 positive regulation of transcription elongation from RNA polymerase II promoter;GO:1901407 regulation of phosphorylation of RNA polymerase II C-terminal domain			Nucleoplasm(Enhanced)		(M7955)SIG INSULIN RECEPTOR PATHWAY IN CARDIAC MYOCYTES		0	0	0	0	0	1	0	0	0	0	0	0	0	0	0	0	0	0	0	0	1
3836	KPNA1	1	3836	Gene_ID	H. sapiens	3836	H. sapiens	KPNA1	karyopherin subunit alpha 1	GO:0019054 modulation by virus of host process;GO:0006309 apoptotic DNA fragmentation;GO:0075733 intracellular transport of virus		Transporters/Transporter channels and pores	Cytosol;Nucleus(Enhanced)		(M249)PID PI3KCI AKT PATHWAY		0	0	0	0	0	1	0	0	1	0	0	0	0	0	0	1	0	0	0	0	1
9167	COX7A2L	1	9167	Gene_ID	H. sapiens	9167	H. sapiens	COX7A2L	cytochrome c oxidase subunit 7A2 like	GO:0006123 mitochondrial electron transport, cytochrome c to oxygen;GO:0042775 mitochondrial ATP synthesis coupled electron transport;GO:0042773 ATP synthesis coupled electron transport			Mitochondria;Nucleoli(Enhanced)			(M5936)HALLMARK OXIDATIVE PHOSPHORYLATION	0	0	0	0	0	0	0	0	0	0	0	0	0	0	0	0	0	0	0	0	1
8531	YBX3	1	8531	Gene_ID	H. sapiens	8531	H. sapiens	YBX3	Y-box binding protein 3	GO:1902219 negative regulation of intrinsic apoptotic signaling pathway in response to osmotic stress;GO:0070935 3'-UTR-mediated mRNA stabilization;GO:1902218 regulation of intrinsic apoptotic signaling pathway in response to osmotic stress		Transcription factors	Cytosol(Supported)				1	0	0	0	0	1	0	0	0	1	0	0	0	0	0	0	0	0	0	0	1
498	ATP5A1	1	498	Gene_ID	H. sapiens	498	H. sapiens	ATP5F1A	ATP synthase F1 subunit alpha	GO:0042776 mitochondrial ATP synthesis coupled proton transport;GO:0043536 positive regulation of blood vessel endothelial cell migration;GO:0015986 ATP synthesis coupled proton transport			Mitochondria(Supported)	Quercetin (Transmembrane transporter activity);1-ACETYL-2-CARBOXYPIPERIDINE (Transmembrane transporter activity);AUROVERTIN B (Transmembrane transporter activity);PICEATANNOL (Transmembrane transporter activity);N1-(2-AMINO-4-METHYLPENTYL)OCTAHYDRO-PYRROLO[1,2-A] PYRIMIDINE (Transmembrane transporter activity)		(M5936)HALLMARK OXIDATIVE PHOSPHORYLATION	0	0	0	0	0	0	0	0	0	0	0	0	1	0	0	0	0	0	0	0	1
8428	STK24	1	8428	Gene_ID	H. sapiens	8428	H. sapiens	STK24	serine/threonine kinase 24	GO:0000185 activation of MAPKKK activity;GO:0048679 regulation of axon regeneration;GO:0070570 regulation of neuron projection regeneration	STE Ser/Thr protein kinase family	Enzymes/{ENZYME proteins/Transferases,Kinases/STE Ser/Thr protein kinases}	Cytosol;Nucleoli(Supported)				0	0	0	0	0	0	0	0	0	0	1	0	1	1	1	1	0	0	0	0	1
7398	USP1	1	7398	Gene_ID	H. sapiens	7398	H. sapiens	USP1	ubiquitin specific peptidase 1	GO:0035520 monoubiquitinated protein deubiquitination;GO:0042769 DNA damage response, detection of DNA damage;GO:0036297 interstrand cross-link repair		Enzymes/{ENZYME proteins/Hydrolases,Peptidases/Cysteine-type peptidases}	Nucleoplasm(Supported)		(M1)PID FANCONI PATHWAY	(M5925)HALLMARK E2F TARGETS; (M5926)HALLMARK MYC TARGETS V1	0	0	0	0	0	0	0	0	0	0	0	0	0	0	0	0	0	0	0	0	1
5532	PPP3CB	1	5532	Gene_ID	H. sapiens	5532	H. sapiens	PPP3CB	protein phosphatase 3 catalytic subunit beta	GO:0001915 negative regulation of T cell mediated cytotoxicity;GO:0035774 positive regulation of insulin secretion involved in cellular response to glucose stimulus;GO:0002710 negative regulation of T cell mediated immunity		Enzymes/ENZYME proteins/Hydrolases	Mitochondria(Approved)		(M235)PID TCR CALCIUM PATHWAY; (M290)PID IL12 STAT4 PATHWAY; (M175)PID ERBB2 ERBB3 PATHWAY		0	0	1	0	0	1	0	0	0	0	0	0	0	0	0	0	1	0	0	0	1
5537	PPP6C	1	5537	Gene_ID	H. sapiens	5537	H. sapiens	PPP6C	protein phosphatase 6 catalytic subunit	GO:0048208 COPII vesicle coating;GO:0048207 vesicle targeting, rough ER to cis-Golgi;GO:0048199 vesicle targeting, to, from or within Golgi		Enzymes/ENZYME proteins/Hydrolases					0	0	0	0	0	0	0	0	0	0	0	0	0	0	0	0	0	0	0	0	1
5534	PPP3R1	1	5534	Gene_ID	H. sapiens	5534	H. sapiens	PPP3R1	protein phosphatase 3 regulatory subunit B, alpha	GO:1900740 positive regulation of protein insertion into mitochondrial membrane involved in apoptotic signaling pathway;GO:1900739 regulation of protein insertion into mitochondrial membrane involved in apoptotic signaling pathway;GO:1901030 positive regulation of mitochondrial outer membrane permeabilization involved in apoptotic signaling pathway			Cytosol;Plasma membrane(Approved)	ISA247 (Protein domain specific binding);MYRISTIC ACID (Protein domain specific binding)	(M235)PID TCR CALCIUM PATHWAY; (M290)PID IL12 STAT4 PATHWAY; (M113)PID NFAT 3PATHWAY	(M5902)HALLMARK APOPTOSIS	0	0	1	1	0	1	0	0	0	0	0	0	0	0	0	1	0	0	0	0	1
5538	PPT1	1	5538	Gene_ID	H. sapiens	5538	H. sapiens	PPT1	palmitoyl-protein thioesterase 1	GO:0007042 lysosomal lumen acidification;GO:0035751 regulation of lysosomal lumen pH;GO:0048549 positive regulation of pinocytosis		Enzymes/ENZYME proteins/Hydrolases		1-Hexadecylsulfonyl Fluoride (Palmitoyl-coa hydrolase activity);Palmitic Acid (Palmitoyl-coa hydrolase activity)		(M5910)HALLMARK PROTEIN SECRETION; (M5941)HALLMARK UV RESPONSE UP; (M5902)HALLMARK APOPTOSIS	0	0	0	0	0	0	0	0	0	0	0	1	0	0	0	0	0	0	1	0	1
146909	KIF18B	1	146909	Gene_ID	H. sapiens	146909	H. sapiens	KIF18B	kinesin family member 18B	GO:0007019 microtubule depolymerization;GO:0051261 protein depolymerization;GO:0031109 microtubule polymerization or depolymerization			Cytosol;Microtubule ends;Nucleus(Supported)			(M5925)HALLMARK E2F TARGETS	0	0	0	0	0	0	0	0	0	0	0	0	0	1	0	0	0	0	0	0	1
11168	PSIP1	1	11168	Gene_ID	H. sapiens	11168	H. sapiens	PSIP1	PC4 and SFRS1 interacting protein 1	GO:0075713 establishment of integrated proviral latency;GO:0000395 mRNA 5'-splice site recognition;GO:0019043 establishment of viral latency			Nucleoplasm(Enhanced)			(M5925)HALLMARK E2F TARGETS	0	0	0	0	1	1	0	0	0	0	0	0	0	0	0	0	0	0	0	0	1
58526	MID1IP1	1	58526	Gene_ID	H. sapiens	58526	H. sapiens	MID1IP1	MID1 interacting protein 1	GO:0006853 carnitine shuttle;GO:1902001 fatty acid transmembrane transport;GO:0007026 negative regulation of microtubule depolymerization						(M5893)HALLMARK MITOTIC SPINDLE	0	0	0	0	0	0	0	0	0	0	0	0	0	0	0	0	0	0	0	0	1
4664	NAB1	1	4664	Gene_ID	H. sapiens	4664	H. sapiens	NAB1	NGFI-A binding protein 1	GO:0001958 endochondral ossification;GO:0060350 endochondral bone morphogenesis;GO:0014037 Schwann cell differentiation			Golgi apparatus;Nucleoplasm;Plasma membrane(Approved)				0	0	0	0	0	0	1	0	0	0	0	0	0	0	0	0	0	0	0	0	1
4665	NAB2	1	4665	Gene_ID	H. sapiens	4665	H. sapiens	NAB2	NGFI-A binding protein 2	GO:1902949 positive regulation of tau-protein kinase activity;GO:0016480 negative regulation of transcription by RNA polymerase III;GO:0001958 endochondral ossification			Cytosol;Nucleus(Approved)			(M5907)HALLMARK ESTROGEN RESPONSE LATE	0	0	0	0	0	0	1	0	0	0	0	0	0	0	0	0	0	0	0	0	1
80155	NAA15	1	80155	Gene_ID	H. sapiens	80155	H. sapiens	NAA15	N(alpha)-acetyltransferase 15, NatA auxiliary subunit	GO:0017196 N-terminal peptidyl-methionine acetylation;GO:0006474 N-terminal protein amino acid acetylation;GO:0018206 peptidyl-methionine modification			Cytosol(Enhanced)				0	0	1	0	0	0	0	0	0	0	0	0	0	0	0	0	0	0	0	0	1
284352	PPP1R37	1	284352	Gene_ID	H. sapiens	284352	H. sapiens	PPP1R37	protein phosphatase 1 regulatory subunit 37	GO:0032515 negative regulation of phosphoprotein phosphatase activity;GO:0035308 negative regulation of protein dephosphorylation;GO:0010923 negative regulation of phosphatase activity			Cytosol(Approved)				0	0	0	0	0	0	0	0	0	0	0	0	0	0	0	0	0	0	0	0	1
81876	RAB1B	1	81876	Gene_ID	H. sapiens	81876	H. sapiens	RAB1B	RAB1B, member RAS oncogene family	GO:0090557 establishment of endothelial intestinal barrier;GO:0048208 COPII vesicle coating;GO:0048207 vesicle targeting, rough ER to cis-Golgi			Endoplasmic reticulum;Golgi apparatus(Supported)				0	0	0	1	0	0	0	0	1	0	0	0	0	0	0	0	0	0	0	0	1
64083	GOLPH3	1	64083	Gene_ID	H. sapiens	64083	H. sapiens	GOLPH3	golgi phosphoprotein 3	GO:0090164 asymmetric Golgi ribbon formation;GO:0045053 protein retention in Golgi apparatus;GO:0050901 leukocyte tethering or rolling			Golgi apparatus;Vesicles(Supported)				0	0	0	0	0	0	0	0	0	0	0	0	0	0	1	0	1	0	0	0	1
29068	ZBTB44	1	29068	Gene_ID	H. sapiens	29068	H. sapiens	ZBTB44	zinc finger and BTB domain containing 44	GO:0006355 regulation of transcription, DNA-templated;GO:1903506 regulation of nucleic acid-templated transcription;GO:0006351 transcription, DNA-templated		Transcription factors/Zinc-coordinating DNA-binding domains	Nucleoplasm(Approved)				0	0	0	0	0	0	0	0	0	0	0	0	0	0	0	0	0	0	0	0	1
1495	CTNNA1	1	1495	Gene_ID	H. sapiens	1495	H. sapiens	CTNNA1	catenin alpha 1	GO:2001045 negative regulation of integrin-mediated signaling pathway;GO:2001241 positive regulation of extrinsic apoptotic signaling pathway in absence of ligand;GO:0071681 cellular response to indole-3-methanol			Cell Junctions;Plasma membrane(Enhanced)		(M184)PID ECADHERIN KERATINOCYTE PATHWAY; (M72)PID NECTIN PATHWAY; (M266)PID NCADHERIN PATHWAY	(M5915)HALLMARK APICAL JUNCTION	0	0	0	0	0	0	0	0	0	0	1	0	1	1	0	0	1	1	0	0	1
54458	PRR13	1	54458	Gene_ID	H. sapiens	54458	H. sapiens	PRR13	proline rich 13	GO:0006355 regulation of transcription, DNA-templated;GO:1903506 regulation of nucleic acid-templated transcription;GO:0006351 transcription, DNA-templated			Nucleoplasm(Enhanced)				0	0	0	0	0	0	0	0	0	0	0	0	0	0	0	0	0	0	0	0	1
10066	SCAMP2	1	10066	Gene_ID	H. sapiens	10066	H. sapiens	SCAMP2	secretory carrier membrane protein 2	GO:0006892 post-Golgi vesicle-mediated transport;GO:0048193 Golgi vesicle transport;GO:0015031 protein transport			Golgi apparatus;Vesicles(Supported)		(M67)PID ARF6 TRAFFICKING PATHWAY		0	0	0	0	0	0	0	0	0	0	0	0	0	0	0	0	0	0	0	0	1
10067	SCAMP3	1	10067	Gene_ID	H. sapiens	10067	H. sapiens	SCAMP3	secretory carrier membrane protein 3	GO:0006892 post-Golgi vesicle-mediated transport;GO:0048193 Golgi vesicle transport;GO:0015031 protein transport			Vesicles(Supported)			(M5910)HALLMARK PROTEIN SECRETION	0	0	0	0	0	0	0	0	0	0	0	0	0	0	0	0	0	0	0	0	1
199746	U2AF1L4	1	199746	Gene_ID	H. sapiens	199746	H. sapiens	U2AF1L4	U2 small nuclear RNA auxiliary factor 1 like 4	GO:0006406 mRNA export from nucleus;GO:0071427 mRNA-containing ribonucleoprotein complex export from nucleus;GO:0006369 termination of RNA polymerase II transcription			Nucleoplasm(Approved)				0	0	0	0	1	0	0	0	0	0	0	0	0	0	0	0	0	1	0	0	1
55262	C7orf43;C7ORF43	1	55262	Gene_ID	H. sapiens	55262	H. sapiens	C7orf43	chromosome 7 open reading frame 43				Microtubule organizing center;Vesicles(Enhanced)Plasma membrane(Approved)				0	0	0	0	0	0	0	0	0	0	0	0	0	0	0	0	0	0	0	0	1
55182	RNF220	1	55182	Gene_ID	H. sapiens	55182	H. sapiens	RNF220	ring finger protein 220	GO:0090263 positive regulation of canonical Wnt signaling pathway;GO:0051865 protein autoubiquitination;GO:0030177 positive regulation of Wnt signaling pathway		Enzymes/ENZYME proteins/Transferases	Nucleus(Approved)				0	0	0	0	0	1	0	0	0	0	0	0	0	0	0	0	0	0	0	0	1
57448	BIRC6	1	57448	Gene_ID	H. sapiens	57448	H. sapiens	BIRC6	baculoviral IAP repeat containing 6	GO:0060712 spongiotrophoblast layer development;GO:0060711 labyrinthine layer development;GO:2001237 negative regulation of extrinsic apoptotic signaling pathway		Enzymes/ENZYME proteins/Transferases	Golgi apparatus;Vesicles(Supported)Mitotic spindle(Approved)				0	0	0	0	0	0	0	0	0	0	0	0	0	0	0	0	0	0	0	0	1
6009	RHEB	1	6009	Gene_ID	H. sapiens	6009	H. sapiens	RHEB	Ras homolog, mTORC1 binding	GO:2000074 regulation of type B pancreatic cell development;GO:0003323 type B pancreatic cell development;GO:0048714 positive regulation of oligodendrocyte differentiation				Guanosine-5'-Triphosphate (Metal ion binding);Guanosine-5'-Diphosphate (Metal ion binding)	(M121)PID MTOR 4PATHWAY		0	0	0	1	0	1	1	0	0	0	1	0	0	0	0	0	0	0	0	0	1
7341	SUMO1	1	7341	Gene_ID	H. sapiens	7341	H. sapiens	SUMO1	small ubiquitin-like modifier 1	GO:1902260 negative regulation of delayed rectifier potassium channel activity;GO:1901896 positive regulation of calcium-transporting ATPase activity;GO:1903817 negative regulation of voltage-gated potassium channel activity			Nuclear bodies;Nuclear membrane;Nucleoli;Nucleus(Supported)		(M140)PID RANBP2 PATHWAY; (M30)PID HDAC CLASSII PATHWAY; (M101)PID HDAC CLASSI PATHWAY		0	0	0	0	0	1	0	0	0	0	0	0	0	0	0	0	0	0	0	0	1
55101	ATP5SL	1	55101	Gene_ID	H. sapiens	55101	H. sapiens	DMAC2	distal membrane arm assembly complex 2	GO:0032981 mitochondrial respiratory chain complex I assembly;GO:0010257 NADH dehydrogenase complex assembly;GO:0033108 mitochondrial respiratory chain complex assembly			Mitochondria(Approved)				0	0	0	0	0	0	0	0	0	0	0	0	0	0	0	0	0	0	0	0	1
79035	NABP2	1	79035	Gene_ID	H. sapiens	79035	H. sapiens	NABP2	nucleic acid binding protein 2	GO:1904355 positive regulation of telomere capping;GO:0070200 establishment of protein localization to telomere;GO:1904353 regulation of telomere capping			Nucleoplasm(Enhanced)				0	0	0	0	0	0	0	0	0	0	0	0	0	0	0	0	0	0	0	0	1
6844	VAMP2	1	6844	Gene_ID	H. sapiens	6844	H. sapiens	VAMP2	vesicle associated membrane protein 2	GO:1903593 regulation of histamine secretion by mast cell;GO:0043308 eosinophil degranulation;GO:0002553 histamine secretion by mast cell		Transporters/Transporter channels and pores		Botulinum Toxin Type B (Syntaxin-1 binding)	(M247)PID INSULIN GLUCOSE PATHWAY		0	0	0	0	0	1	0	0	0	0	0	0	0	0	0	0	0	0	1	0	1
10096	ACTR3	1	10096	Gene_ID	H. sapiens	10096	H. sapiens	ACTR3	ARP3 actin related protein 3 homolog	GO:0016344 meiotic chromosome movement towards spindle pole;GO:0034314 Arp2/3 complex-mediated actin nucleation;GO:0038096 Fc-gamma receptor signaling pathway involved in phagocytosis				N-[2-(2-methyl-1H-indol-3-yl)ethyl]thiophene-2-carboxamide (Structural constituent of cytoskeleton);(2S)-2-(3-bromophenyl)-3-(5-chloro-2-hydroxyphenyl)-1,3-thiazolidin-4-one (Structural constituent of cytoskeleton)	(M16801)SIG REGULATION OF THE ACTIN CYTOSKELETON BY RHO GTPASES; (M5193)SIG CHEMOTAXIS; (M278)PID RAC1 PATHWAY	(M5923)HALLMARK PI3K AKT MTOR SIGNALING; (M5924)HALLMARK MTORC1 SIGNALING	0	0	0	0	0	1	0	0	0	0	0	0	0	0	1	0	0	1	1	0	1
10197	PSME3	1	10197	Gene_ID	H. sapiens	10197	H. sapiens	PSME3	proteasome activator subunit 3	GO:0002223 stimulatory C-type lectin receptor signaling pathway;GO:0002479 antigen processing and presentation of exogenous peptide antigen via MHC class I, TAP-dependent;GO:0002220 innate immune response activating cell surface receptor signaling pathway			Nucleoplasm(Enhanced)			(M5924)HALLMARK MTORC1 SIGNALING	1	0	0	0	0	1	0	0	0	1	0	0	0	0	0	1	0	0	0	0	1
10194	TSHZ1	1	10194	Gene_ID	H. sapiens	10194	H. sapiens	TSHZ1	teashirt zinc finger homeobox 1	GO:0060023 soft palate development;GO:0042474 middle ear morphogenesis;GO:0062009 secondary palate development		Transcription factors/Helix-turn-helix domains	Nucleoplasm(Approved)				0	0	0	0	0	0	0	0	0	0	0	0	0	0	0	0	0	0	0	0	1
10962	MLLT11	1	10962	Gene_ID	H. sapiens	10962	H. sapiens	MLLT11	MLLT11, transcription factor 7 cofactor	GO:0051901 positive regulation of mitochondrial depolarization;GO:1904181 positive regulation of membrane depolarization;GO:0090200 positive regulation of release of cytochrome c from mitochondria			Cytosol;Nucleoplasm(Supported)			(M5924)HALLMARK MTORC1 SIGNALING	0	0	0	0	0	0	0	0	0	0	0	0	0	0	0	0	0	0	0	0	1
5261	PHKG2	1	5261	Gene_ID	H. sapiens	5261	H. sapiens	PHKG2	phosphorylase kinase catalytic subunit gamma 2	GO:0045819 positive regulation of glycogen catabolic process;GO:0005981 regulation of glycogen catabolic process;GO:0070875 positive regulation of glycogen metabolic process	CAMK Ser/Thr protein kinase family	Enzymes/{ENZYME proteins/Transferases,Kinases/CAMK Ser/Thr protein kinases}	Cytosol(Supported)			(M5951)HALLMARK SPERMATOGENESIS	0	0	0	0	0	0	0	0	0	0	0	0	0	0	0	0	0	0	0	0	1
81539	SLC38A1	1	81539	Gene_ID	H. sapiens	81539	H. sapiens	SLC38A1	solute carrier family 38 member 1	GO:1902475 L-alpha-amino acid transmembrane transport;GO:0015804 neutral amino acid transport;GO:0015807 L-amino acid transport		Transporters/Electrochemical Potential-driven transporters				(M5901)HALLMARK G2M CHECKPOINT	0	0	0	0	0	0	0	0	0	0	0	0	0	0	0	0	0	0	0	0	1
5300	PIN1	1	5300	Gene_ID	H. sapiens	5300	H. sapiens	PIN1	peptidylprolyl cis/trans isomerase, NIMA-interacting 1	GO:0061051 positive regulation of cell growth involved in cardiac muscle cell development;GO:0061050 regulation of cell growth involved in cardiac muscle cell development;GO:2000727 positive regulation of cardiac muscle cell differentiation		Enzymes/ENZYME proteins/Isomerase	Cytosol;Nucleoplasm(Enhanced)	Beta-(2-Naphthyl)-Alanine (Phosphothreonine binding);3,6,9,12,15,18-HEXAOXAICOSANE (Phosphothreonine binding)	(M139)PID MYC PATHWAY; (M17761)ST WNT BETA CATENIN PATHWAY; (M261)PID P53 REGULATION PATHWAY	(M5923)HALLMARK PI3K AKT MTOR SIGNALING	1	0	0	0	0	1	0	0	0	0	0	0	1	0	0	0	0	0	0	0	1
64919	BCL11B	1	64919	Gene_ID	H. sapiens	64919	H. sapiens	BCL11B	B cell CLL/lymphoma 11B	GO:0033153 T cell receptor V(D)J recombination;GO:0021773 striatal medium spiny neuron differentiation;GO:0071678 olfactory bulb axon guidance		Transcription factors/Zinc-coordinating DNA-binding domains	Nucleoli fibrillar center;Nucleus(Approved)			(M5906)HALLMARK ESTROGEN RESPONSE EARLY	0	0	0	1	0	0	1	0	0	0	1	1	0	0	0	0	1	0	0	0	1
79033	ERI3	1	79033	Gene_ID	H. sapiens	79033	H. sapiens	ERI3	ERI1 exoribonuclease family member 3	GO:0090305 nucleic acid phosphodiester bond hydrolysis;GO:0006259 DNA metabolic process;GO:0090304 nucleic acid metabolic process			Cytosol;Nucleoplasm(Approved)				0	0	0	0	0	0	0	0	0	0	0	0	0	0	0	0	0	0	0	0	1
79034	C7orf26;C7ORF26	1	79034	Gene_ID	H. sapiens	79034	H. sapiens	C7orf26	chromosome 7 open reading frame 26				Cytosol;Intermediate filaments;Nucleoli;Nucleus(Approved)				0	0	0	0	0	0	0	0	0	0	0	0	0	0	0	0	0	0	0	0	1
6651	SON	1	6651	Gene_ID	H. sapiens	6651	H. sapiens	SON	SON DNA binding protein	GO:0048024 regulation of mRNA splicing, via spliceosome;GO:0000281 mitotic cytokinesis;GO:0050684 regulation of mRNA processing		Transporters/Primary Active Transporters	Nuclear speckles(Enhanced)				1	0	0	0	1	0	0	0	0	0	0	0	0	0	0	0	0	0	0	0	1
6093	ROCK1	1	6093	Gene_ID	H. sapiens	6093	H. sapiens	ROCK1	Rho associated coiled-coil containing protein kinase 1	GO:1903347 negative regulation of bicellular tight junction assembly;GO:0035509 negative regulation of myosin-light-chain-phosphatase activity;GO:0051894 positive regulation of focal adhesion assembly	AGC Ser/Thr protein kinase family	Enzymes/{ENZYME proteins/Transferases,Kinases/AGC Ser/Thr protein kinases}		HYDROXYFASUDIL (Protein serine/threonine kinase activity);(S)-2-METHYL-1-[(4-METHYL-5-ISOQUINOLINE)SULFONYL]-HOMOPIPERAZINE (Protein serine/threonine kinase activity);5-(1,4-DIAZEPAN-1-SULFONYL)ISOQUINOLINE (Protein serine/threonine kinase activity);(R)-TRANS-4-(1-AMINOETHYL)-N-(4-PYRIDYL) CYCLOHEXANECARBOXAMIDE (Protein serine/threonine kinase activity)	(M138)PID THROMBIN PAR4 PATHWAY; (M11)PID PRL SIGNALING EVENTS PATHWAY; (M23)PID WNT NONCANONICAL PATHWAY	(M5902)HALLMARK APOPTOSIS; (M5893)HALLMARK MITOTIC SPINDLE	1	0	1	1	0	0	1	0	0	1	1	0	0	0	1	1	1	1	1	0	1
10808	HSPH1	1	10808	Gene_ID	H. sapiens	10808	H. sapiens	HSPH1	heat shock protein family H (Hsp110) member 1	GO:1903751 negative regulation of intrinsic apoptotic signaling pathway in response to hydrogen peroxide;GO:1903750 regulation of intrinsic apoptotic signaling pathway in response to hydrogen peroxide;GO:1901299 negative regulation of hydrogen peroxide-mediated programmed cell death			Cytosol;Nucleoplasm(Enhanced)			(M5935)HALLMARK FATTY ACID METABOLISM	0	0	0	0	0	0	0	0	0	0	0	0	0	0	0	0	1	0	1	0	1
27173	SLC39A1	1	27173	Gene_ID	H. sapiens	27173	H. sapiens	SLC39A1	solute carrier family 39 member 1	GO:0071577 zinc II ion transmembrane transport;GO:0048701 embryonic cranial skeleton morphogenesis;GO:0006829 zinc II ion transport		Transporters/Electrochemical Potential-driven transporters	Cytosol(Uncertain)				0	0	0	0	0	0	0	0	0	0	0	0	0	0	0	0	0	0	0	0	1
5914	RARA	1	5914	Gene_ID	H. sapiens	5914	H. sapiens	RARA	retinoic acid receptor alpha	GO:0045630 positive regulation of T-helper 2 cell differentiation;GO:0045628 regulation of T-helper 2 cell differentiation;GO:0045624 positive regulation of T-helper cell differentiation		Nuclear receptors;Transcription factors/Zinc-coordinating DNA-binding domains	Cytosol;Nucleus(Supported)	Adapalene (Zinc ion binding);Acitretin (Zinc ion binding);Alitretinoin (Zinc ion binding);Tazarotene (Zinc ion binding);Etretinate (Zinc ion binding);Isotretinoin (Zinc ion binding);Tamibarotene (Zinc ion binding);LGD-1550 (Zinc ion binding)	(M162)PID RXR VDR PATHWAY; (M207)PID RETINOIC ACID PATHWAY	(M5902)HALLMARK APOPTOSIS; (M5906)HALLMARK ESTROGEN RESPONSE EARLY	0	0	0	1	0	1	0	0	0	1	1	1	0	0	0	0	1	1	1	0	1
55585	UBE2Q1	1	55585	Gene_ID	H. sapiens	55585	H. sapiens	UBE2Q1	ubiquitin conjugating enzyme E2 Q1	GO:0070459 prolactin secretion;GO:0001967 suckling behavior;GO:0007566 embryo implantation		Enzymes/ENZYME proteins/Transferases	Centrosome;Nucleoplasm(Approved)				0	0	0	0	0	0	0	0	0	0	0	0	0	0	0	0	0	0	0	0	1
292	SLC25A5	1	292	Gene_ID	H. sapiens	292	H. sapiens	SLC25A5	solute carrier family 25 member 5	GO:1901029 negative regulation of mitochondrial outer membrane permeabilization involved in apoptotic signaling pathway;GO:1901028 regulation of mitochondrial outer membrane permeabilization involved in apoptotic signaling pathway;GO:0015853 adenine transport		Transporters/Electrochemical Potential-driven transporters	Mitochondria(Supported)	Clodronate (Ubiquitin protein ligase binding)		(M5936)HALLMARK OXIDATIVE PHOSPHORYLATION	0	0	0	0	0	1	0	0	0	0	0	0	0	0	0	0	0	0	0	0	1
10801	SEPT9	1	10801	Gene_ID	H. sapiens	10801	H. sapiens	SEPT9	septin 9	GO:1902857 positive regulation of non-motile cilium assembly;GO:1902855 regulation of non-motile cilium assembly;GO:0045724 positive regulation of cilium assembly			Actin filaments(Enhanced)			(M5893)HALLMARK MITOTIC SPINDLE	0	0	0	0	0	0	0	0	0	0	0	0	0	0	1	0	0	1	0	0	1
51606	ATP6V1H	1	51606	Gene_ID	H. sapiens	51606	H. sapiens	ATP6V1H	ATPase H+ transporting V1 subunit H	GO:0090383 phagosome acidification;GO:0007035 vacuolar acidification;GO:0033572 transferrin transport		Transporters/Primary Active Transporters	Actin filaments;Cytosol(Approved)			(M5910)HALLMARK PROTEIN SECRETION; (M5936)HALLMARK OXIDATIVE PHOSPHORYLATION	0	0	0	0	0	1	0	0	0	0	0	0	0	0	0	0	0	0	1	0	1
79892	MCMBP	1	79892	Gene_ID	H. sapiens	79892	H. sapiens	MCMBP	minichromosome maintenance complex binding protein	GO:0007062 sister chromatid cohesion;GO:0006261 DNA-dependent DNA replication;GO:0000819 sister chromatid segregation			Nucleoplasm(Enhanced)				0	0	0	0	0	0	0	0	0	0	0	0	0	0	0	0	0	0	0	0	1
8301	PICALM	1	8301	Gene_ID	H. sapiens	8301	H. sapiens	PICALM	phosphatidylinositol binding clathrin assembly protein	GO:1902963 negative regulation of metalloendopeptidase activity involved in amyloid precursor protein catabolic process;GO:1902962 regulation of metalloendopeptidase activity involved in amyloid precursor protein catabolic process;GO:1902961 positive regulation of aspartic-type endopeptidase activity involved in amyloid precursor protein catabolic process			Vesicles(Supported)			(M5945)HALLMARK HEME METABOLISM	0	0	0	0	0	0	0	0	0	1	0	0	0	0	0	0	0	0	1	1	1
598	BCL2L1	1	598	Gene_ID	H. sapiens	598	H. sapiens	BCL2L1	BCL2 like 1	GO:0019050 suppression by virus of host apoptotic process;GO:0039526 modulation by virus of host apoptotic process;GO:0033668 negative regulation by symbiont of host apoptotic process		RAS pathway related proteins;Transporters/Transporter channels and pores	Mitochondria(Approved)	4'-FLUORO-1,1'-BIPHENYL-4-CARBOXYLIC ACID (Protein kinase binding)	(M13096)SA PROGRAMMED CELL DEATH; (M182)PID IL3 PATHWAY; (M234)PID IL2 STAT5 PATHWAY	(M5902)HALLMARK APOPTOSIS; (M5947)HALLMARK IL2 STAT5 SIGNALING	0	0	0	0	0	0	0	0	0	0	0	0	0	0	0	1	0	1	1	0	1
8604	SLC25A12	1	8604	Gene_ID	H. sapiens	8604	H. sapiens	SLC25A12	solute carrier family 25 member 12	GO:0015810 aspartate transmembrane transport;GO:0015813 L-glutamate transmembrane transport;GO:0043490 malate-aspartate shuttle		Transporters/Electrochemical Potential-driven transporters	Cytosol;Nuclear speckles(Uncertain)	L-Aspartic Acid (L-glutamate transmembrane transporter activity)		(M5936)HALLMARK OXIDATIVE PHOSPHORYLATION	0	0	0	0	0	0	0	0	0	0	0	0	0	0	0	0	0	0	0	0	1
7048	TGFBR2	1	7048	Gene_ID	H. sapiens	7048	H. sapiens	TGFBR2	transforming growth factor beta receptor 2	GO:0003430 growth plate cartilage chondrocyte growth;GO:0003431 growth plate cartilage chondrocyte development;GO:0051138 positive regulation of NK T cell differentiation	TKL Ser/Thr protein kinase family	Enzymes/{ENZYME proteins/Transferases,Kinases/TKL Ser/Thr protein kinases}	Plasma membrane(Supported)	Glycerol (Type iii transforming growth factor beta receptor binding)	(M185)PID ALK1 PATHWAY; (M33)PID GLYPICAN 1PATHWAY; (M53)PID INTEGRIN3 PATHWAY	(M5942)HALLMARK UV RESPONSE DN	0	0	1	0	0	1	0	0	0	0	0	1	1	1	0	0	1	0	1	0	1
6843	VAMP1	1	6843	Gene_ID	H. sapiens	6843	H. sapiens	VAMP1	vesicle associated membrane protein 1	GO:0035493 SNARE complex assembly;GO:0006906 vesicle fusion;GO:0090174 organelle membrane fusion		Transporters/Transporter channels and pores		Botulinum Toxin Type B (Snare binding)			0	0	0	0	0	0	0	0	0	0	0	0	0	0	0	0	0	0	0	0	1
7343	UBTF	1	7343	Gene_ID	H. sapiens	7343	H. sapiens	UBTF	upstream binding transcription factor	GO:1902659 regulation of glucose mediated signaling pathway;GO:0010255 glucose mediated signaling pathway;GO:0009757 hexose mediated signaling		Transcription factors/Other all-alpha-helical DNA-binding domains	Nucleoli fibrillar center(Enhanced)		(M279)PID RB 1PATHWAY; (M66)PID MYC ACTIV PATHWAY		0	0	0	0	0	0	0	0	0	0	0	0	0	0	0	0	0	0	0	0	1
11260	XPOT	1	11260	Gene_ID	H. sapiens	11260	H. sapiens	XPOT	exportin for tRNA	GO:0071528 tRNA re-export from nucleus;GO:0006409 tRNA export from nucleus;GO:0071431 tRNA-containing ribonucleoprotein complex export from nucleus		Transporters/Transporter channels and pores	Cytosol;Nucleoplasm(Enhanced)			(M5922)HALLMARK UNFOLDED PROTEIN RESPONSE; (M5926)HALLMARK MYC TARGETS V1	0	0	0	0	0	0	0	0	0	0	0	0	0	0	0	0	0	0	0	0	1
6722	SRF	1	6722	Gene_ID	H. sapiens	6722	H. sapiens	SRF	serum response factor	GO:0003257 positive regulation of transcription from RNA polymerase II promoter involved in myocardial precursor cell differentiation;GO:0046016 positive regulation of transcription by glucose;GO:0045059 positive thymic T cell selection		Transcription factors	Nucleus(Supported)		(M199)PID P38 MK2 PATHWAY; (M206)PID PDGFRA PATHWAY; (M30)PID HDAC CLASSII PATHWAY	(M5908)HALLMARK ANDROGEN RESPONSE	0	0	1	0	0	1	1	0	0	0	1	1	1	1	1	0	1	1	0	0	1
10451	VAV3	1	10451	Gene_ID	H. sapiens	10451	H. sapiens	VAV3	vav guanine nucleotide exchange factor 3	GO:0038096 Fc-gamma receptor signaling pathway involved in phagocytosis;GO:0043552 positive regulation of phosphatidylinositol 3-kinase activity;GO:0030890 positive regulation of B cell proliferation					(M273)PID EPHA2 FWD PATHWAY; (M17200)SA B CELL RECEPTOR COMPLEXES; (M83)PID CDC42 REG PATHWAY	(M5923)HALLMARK PI3K AKT MTOR SIGNALING	0	0	1	0	0	1	0	0	0	0	0	0	0	1	1	0	1	1	1	0	1
10519	CIB1	1	10519	Gene_ID	H. sapiens	10519	H. sapiens	CIB1	calcium and integrin binding 1	GO:2000256 positive regulation of male germ cell proliferation;GO:0090050 positive regulation of cell migration involved in sprouting angiogenesis;GO:1905938 positive regulation of germ cell proliferation			Nucleoplasm;Plasma membrane(Supported)				0	0	1	0	0	1	0	0	1	0	1	0	1	0	1	0	1	0	0	0	1
23367	LARP1	1	23367	Gene_ID	H. sapiens	23367	H. sapiens	LARP1	La ribonucleoprotein domain family member 1	GO:0072752 cellular response to rapamycin;GO:0045070 positive regulation of viral genome replication;GO:1990928 response to amino acid starvation			Cytosol(Supported)Endoplasmic reticulum;Nucleus(Approved)				1	0	0	0	0	0	0	0	1	1	0	0	0	0	0	0	0	0	0	0	1
83931	STK40	1	83931	Gene_ID	H. sapiens	83931	H. sapiens	STK40	serine/threonine kinase 40	GO:0048286 lung alveolus development;GO:0060425 lung morphogenesis;GO:0003016 respiratory system process	CAMK Ser/Thr protein kinase family	Enzymes/{ENZYME proteins/Transferases,Kinases/CAMK Ser/Thr protein kinases}	Cytosol;Nucleoplasm(Supported)				0	0	0	0	0	0	0	0	0	0	0	0	0	0	0	0	0	0	0	0	1
26472	PPP1R14B	1	26472	Gene_ID	H. sapiens	26472	H. sapiens	PPP1R14B	protein phosphatase 1 regulatory inhibitor subunit 14B	GO:0032515 negative regulation of phosphoprotein phosphatase activity;GO:0035308 negative regulation of protein dephosphorylation;GO:0010923 negative regulation of phosphatase activity					(M71)PID ILK PATHWAY		0	0	0	0	0	0	0	0	0	0	0	0	0	0	0	0	0	0	0	0	1
4783	NFIL3	1	4783	Gene_ID	H. sapiens	4783	H. sapiens	NFIL3	nuclear factor, interleukin 3 regulated	GO:0071353 cellular response to interleukin-4;GO:0070670 response to interleukin-4;GO:0000122 negative regulation of transcription by RNA polymerase II		Transcription factors/Basic domains	Nuclear bodies(Approved)			(M5892)HALLMARK CHOLESTEROL HOMEOSTASIS; (M5924)HALLMARK MTORC1 SIGNALING; (M5947)HALLMARK IL2 STAT5 SIGNALING	0	0	0	0	0	0	0	0	0	0	0	0	0	0	0	0	0	0	0	0	1
4149	MAX	1	4149	Gene_ID	H. sapiens	4149	H. sapiens	MAX	MYC associated factor X	GO:0070317 negative regulation of G0 to G1 transition;GO:0070316 regulation of G0 to G1 transition;GO:0045023 G0 to G1 transition		Transcription factors/Basic domains	Nucleoplasm(Supported)Golgi apparatus;Vesicles(Approved)		(M139)PID MYC PATHWAY; (M254)PID MYC REPRESS PATHWAY; (M101)PID HDAC CLASSI PATHWAY		0	0	0	0	0	0	0	0	0	0	0	0	0	1	0	0	0	0	0	0	1
4247	MGAT2	1	4247	Gene_ID	H. sapiens	4247	H. sapiens	MGAT2	mannosyl (alpha-1,6-)-glycoprotein beta-1,2-N-acetylglucosaminyltransferase	GO:0018279 protein N-linked glycosylation via asparagine;GO:0018196 peptidyl-asparagine modification;GO:0009312 oligosaccharide biosynthetic process		Enzymes/ENZYME proteins/Transferases	Golgi apparatus(Supported)				0	0	0	0	0	0	0	0	0	0	0	0	0	0	0	0	0	0	0	0	1
4144	MAT2A	1	4144	Gene_ID	H. sapiens	4144	H. sapiens	MAT2A	methionine adenosyltransferase 2A	GO:0006556 S-adenosylmethionine biosynthetic process;GO:0034214 protein hexamerization;GO:0046500 S-adenosylmethionine metabolic process		Enzymes/ENZYME proteins/Transferases	Cytosol;Nucleoplasm(Approved)	S-Adenosylmethionine (Methionine adenosyltransferase activity)	(M195)PID CMYB PATHWAY		0	0	0	0	0	0	0	0	0	0	0	0	0	0	0	0	0	0	0	0	1
5980	REV3L	1	5980	Gene_ID	H. sapiens	5980	H. sapiens	REV3L	REV3 like, DNA directed polymerase zeta catalytic subunit	GO:0042276 error-prone translesion synthesis;GO:0019985 translesion synthesis;GO:0000731 DNA synthesis involved in DNA repair		Enzymes/ENZYME proteins/Transferases	Nucleoplasm(Approved)			(M5898)HALLMARK DNA REPAIR	0	0	0	0	0	0	0	0	0	0	0	0	0	0	0	0	0	0	0	0	1
93621	MRFAP1	1	93621	Gene_ID	H. sapiens	93621	H. sapiens	MRFAP1	Morf4 family associated protein 1				Nucleus(Approved)				0	0	0	0	0	0	0	0	0	0	0	0	0	0	0	0	0	0	0	0	1
200081	TXLNA	1	200081	Gene_ID	H. sapiens	200081	H. sapiens	TXLNA	taxilin alpha	GO:0042113 B cell activation;GO:0019221 cytokine-mediated signaling pathway;GO:0010469 regulation of signaling receptor activity			Centrosome;Cytosol;Nucleoplasm(Approved)				0	0	0	0	0	0	0	0	0	0	0	0	0	0	0	0	0	0	0	0	1
7514	XPO1	1	7514	Gene_ID	H. sapiens	7514	H. sapiens	XPO1	exportin 1	GO:0000056 ribosomal small subunit export from nucleus;GO:0000055 ribosomal large subunit export from nucleus;GO:0000054 ribosomal subunit export from nucleus		Transporters/Transporter channels and pores	Cytosol;Nuclear membrane;Nucleoplasm;Vesicles(Enhanced)		(M140)PID RANBP2 PATHWAY; (M37)PID NFKAPPAB CANONICAL PATHWAY; (M30)PID HDAC CLASSII PATHWAY	(M5926)HALLMARK MYC TARGETS V1; (M5901)HALLMARK G2M CHECKPOINT; (M5925)HALLMARK E2F TARGETS	1	0	0	0	0	1	0	0	1	1	0	0	0	0	0	0	0	0	0	0	1
54509	RHOF	1	54509	Gene_ID	H. sapiens	54509	H. sapiens	RHOF	ras homolog family member F, filopodia associated	GO:0043312 neutrophil degranulation;GO:0002283 neutrophil activation involved in immune response;GO:0042119 neutrophil activation			Golgi apparatus;Nucleus(Uncertain)			(M5915)HALLMARK APICAL JUNCTION; (M5893)HALLMARK MITOTIC SPINDLE	0	0	0	0	0	0	0	0	0	0	0	0	0	0	0	0	0	0	0	0	1
811	CALR	1	811	Gene_ID	H. sapiens	811	H. sapiens	CALR	calreticulin	GO:0002502 peptide antigen assembly with MHC class I protein complex;GO:1901164 negative regulation of trophoblast cell migration;GO:2000510 positive regulation of dendritic cell chemotaxis				Antihemophilic Factor (Recombinant) (Zinc ion binding);Tenecteplase (Zinc ion binding);Melatonin (Zinc ion binding)		(M5923)HALLMARK PI3K AKT MTOR SIGNALING; (M5922)HALLMARK UNFOLDED PROTEIN RESPONSE; (M5924)HALLMARK MTORC1 SIGNALING	0	0	0	0	0	0	0	0	1	1	1	0	1	0	0	0	1	1	1	0	1
813	CALU	1	813	Gene_ID	H. sapiens	813	H. sapiens	CALU	calumenin	GO:0043687 post-translational protein modification;GO:0006464 cellular protein modification process;GO:0036211 protein modification process			Endoplasmic reticulum(Supported)			(M5930)HALLMARK EPITHELIAL MESENCHYMAL TRANSITION	0	0	0	0	0	0	0	0	0	0	0	0	0	1	0	0	0	0	0	0	1
3992	FADS1	1	3992	Gene_ID	H. sapiens	3992	H. sapiens	FADS1	fatty acid desaturase 1	GO:0036109 alpha-linolenic acid metabolic process;GO:0043651 linoleic acid metabolic process;GO:0006636 unsaturated fatty acid biosynthetic process				Alpha-Linolenic Acid (Oxidoreductase activity);Icosapent (Oxidoreductase activity)		(M5908)HALLMARK ANDROGEN RESPONSE; (M5949)HALLMARK PEROXISOME; (M5948)HALLMARK BILE ACID METABOLISM	0	0	0	0	0	0	0	0	0	0	0	0	0	0	0	0	0	0	0	0	1
100529063	BCL2L2-PABPN1	1	100529063	Gene_ID	H. sapiens	100529063	H. sapiens	BCL2L2-PABPN1	BCL2L2-PABPN1 readthrough			Transporters/Transporter channels and pores					0	0	0	0	0	0	0	0	0	0	0	0	0	0	0	0	0	0	0	0	1
11186	RASSF1	1	11186	Gene_ID	H. sapiens	11186	H. sapiens	RASSF1	Ras association domain family member 1	GO:0007050 cell cycle arrest;GO:0070507 regulation of microtubule cytoskeleton organization;GO:0032886 regulation of microtubule-based process		RAS pathway related proteins			(M261)PID P53 REGULATION PATHWAY		0	0	0	0	0	0	0	0	0	0	0	0	0	0	0	0	0	0	0	0	1
152006	RNF38	1	152006	Gene_ID	H. sapiens	152006	H. sapiens	RNF38	ring finger protein 38	GO:0008584 male gonad development;GO:0046546 development of primary male sexual characteristics;GO:0008406 gonad development		Enzymes/ENZYME proteins/Transferases	Nucleoplasm(Supported)				0	0	0	0	0	0	0	0	0	0	0	0	0	0	0	0	0	0	0	0	1
10204	NUTF2	1	10204	Gene_ID	H. sapiens	10204	H. sapiens	NUTF2	nuclear transport factor 2	GO:0090204 protein localization to nuclear pore;GO:1904046 negative regulation of vascular endothelial growth factor production;GO:0090435 protein localization to nuclear envelope			Microtubules(Approved)				0	0	0	0	0	0	0	0	0	0	0	0	0	0	0	0	0	0	0	0	1
128637	TBC1D20	1	128637	Gene_ID	H. sapiens	128637	H. sapiens	TBC1D20	TBC1 domain family member 20	GO:0044829 positive regulation by host of viral genome replication;GO:0070309 lens fiber cell morphogenesis;GO:0046726 positive regulation by virus of viral protein levels in host cell							0	0	0	1	0	0	0	0	1	0	0	0	0	0	1	0	0	0	0	0	1
3336	HSPE1	1	3336	Gene_ID	H. sapiens	3336	H. sapiens	HSPE1	heat shock protein family E (Hsp10) member 1	GO:0006919 activation of cysteine-type endopeptidase activity involved in apoptotic process;GO:0043280 positive regulation of cysteine-type endopeptidase activity involved in apoptotic process;GO:0051085 chaperone cofactor-dependent protein refolding						(M5928)HALLMARK MYC TARGETS V2; (M5924)HALLMARK MTORC1 SIGNALING; (M5926)HALLMARK MYC TARGETS V1	0	0	0	0	0	0	0	0	0	0	0	0	0	0	0	0	0	0	0	0	1
969	CD69	1	969	Gene_ID	H. sapiens	969	H. sapiens	CD69	CD69 molecule	GO:0035690 cellular response to drug;GO:0042493 response to drug;GO:0070887 cellular response to chemical stimulus		CD markers				(M5902)HALLMARK APOPTOSIS; (M5890)HALLMARK TNFA SIGNALING VIA NFKB; (M5913)HALLMARK INTERFERON GAMMA RESPONSE	0	0	0	0	0	0	0	0	0	0	0	0	0	0	0	0	0	0	0	0	1
3146	HMGB1	1	3146	Gene_ID	H. sapiens	3146	H. sapiens	HMGB1	high mobility group box 1	GO:0034165 positive regulation of toll-like receptor 9 signaling pathway;GO:0045063 T-helper 1 cell differentiation;GO:0034163 regulation of toll-like receptor 9 signaling pathway			Nucleus(Supported)	CTI-01 (Transcription factor binding)	(M264)PID TOLL ENDOGENOUS PATHWAY; (M159)PID AMB2 NEUTROPHILS PATHWAY; (M53)PID INTEGRIN3 PATHWAY		0	0	0	0	0	1	0	0	0	0	1	0	1	0	0	1	1	1	1	0	1
3148	HMGB2	1	3148	Gene_ID	H. sapiens	3148	H. sapiens	HMGB2	high mobility group box 2	GO:0045654 positive regulation of megakaryocyte differentiation;GO:0007289 spermatid nucleus differentiation;GO:0045648 positive regulation of erythrocyte differentiation			Nucleus(Supported)Nucleoli(Approved)			(M5902)HALLMARK APOPTOSIS; (M5925)HALLMARK E2F TARGETS	0	0	0	0	0	1	0	0	0	0	1	0	0	0	0	1	0	0	0	0	1
9551	ATP5J2	1	9551	Gene_ID	H. sapiens	9551	H. sapiens	ATP5MF	ATP synthase membrane subunit f	GO:0042776 mitochondrial ATP synthesis coupled proton transport;GO:0015986 ATP synthesis coupled proton transport;GO:0042407 cristae formation			Mitochondria(Supported)			(M5936)HALLMARK OXIDATIVE PHOSPHORYLATION	0	0	0	0	0	0	0	0	0	0	0	0	0	0	0	0	0	0	0	0	1
192286	HIGD2A	1	192286	Gene_ID	H. sapiens	192286	H. sapiens	HIGD2A	HIG1 hypoxia inducible domain family member 2A	GO:0043066 negative regulation of apoptotic process;GO:0043069 negative regulation of programmed cell death;GO:0060548 negative regulation of cell death			Mitochondria(Supported)Cytosol(Approved)				0	0	0	0	0	0	0	0	0	0	0	0	0	0	0	0	0	0	0	0	1
7707	ZNF148	1	7707	Gene_ID	H. sapiens	7707	H. sapiens	ZNF148	zinc finger protein 148	GO:0021762 substantia nigra development;GO:0006968 cellular defense response;GO:0030901 midbrain development		Transcription factors/Zinc-coordinating DNA-binding domains	Nucleus(Supported)Golgi apparatus(Uncertain)				0	0	0	0	0	0	0	0	0	0	0	1	0	0	0	0	0	0	0	0	1
1848	DUSP6	1	1848	Gene_ID	H. sapiens	1848	H. sapiens	DUSP6	dual specificity phosphatase 6	GO:0042663 regulation of endodermal cell fate specification;GO:0000188 inactivation of MAPK activity;GO:0001714 endodermal cell fate specification		Enzymes/ENZYME proteins/Hydrolases	Cytosol(Supported)Nucleoplasm(Uncertain)		(M4910)ST ERK1 ERK2 MAPK PATHWAY; (M164)PID ERBB1 DOWNSTREAM PATHWAY	(M5946)HALLMARK COAGULATION; (M5953)HALLMARK KRAS SIGNALING UP; (M5921)HALLMARK COMPLEMENT	0	0	0	0	0	1	0	0	0	0	0	0	0	0	0	0	0	1	0	0	1
11007	CCDC85B	1	11007	Gene_ID	H. sapiens	11007	H. sapiens	CCDC85B	coiled-coil domain containing 85B	GO:0045599 negative regulation of fat cell differentiation;GO:0045598 regulation of fat cell differentiation;GO:0030308 negative regulation of cell growth							0	0	0	0	0	0	0	0	0	0	1	0	0	0	0	0	0	0	0	0	1
904	CCNT1	1	904	Gene_ID	H. sapiens	904	H. sapiens	CCNT1	cyclin T1	GO:0043923 positive regulation by host of viral transcription;GO:1900364 negative regulation of mRNA polyadenylation;GO:0043921 modulation by host of viral transcription			Nucleoplasm(Enhanced)			(M5901)HALLMARK G2M CHECKPOINT	1	0	0	0	1	1	0	0	1	0	0	0	0	0	0	0	0	0	0	0	1
5576	PRKAR2A	1	5576	Gene_ID	H. sapiens	5576	H. sapiens	PRKAR2A	protein kinase cAMP-dependent type II regulatory subunit alpha	GO:2000480 negative regulation of cAMP-dependent protein kinase activity;GO:0034199 activation of protein kinase A activity;GO:0071377 cellular response to glucagon stimulus			Golgi apparatus;Microtubule organizing center;Vesicles(Supported)	GEM-231 (Ubiquitin protein ligase binding)		(M5923)HALLMARK PI3K AKT MTOR SIGNALING; (M5951)HALLMARK SPERMATOGENESIS	0	0	0	0	0	1	0	0	0	0	0	0	0	1	0	0	0	0	0	0	1
6500	SKP1	1	6500	Gene_ID	H. sapiens	6500	H. sapiens	SKP1	S-phase kinase associated protein 1	GO:0002223 stimulatory C-type lectin receptor signaling pathway;GO:0035518 histone H2A monoubiquitination;GO:0002220 innate immune response activating cell surface receptor signaling pathway			Nucleus(Supported)Cytosol(Approved)	Naphthalen-1-Yl-Acetic Acid (Ubiquitin-protein transferase activity);(2S)-2-(1H-indol-3-yl)hexanoic acid (Ubiquitin-protein transferase activity);(2S)-2-(1H-indol-3-yl)pentanoic acid (Ubiquitin-protein transferase activity);(2S)-8-[(tert-butoxycarbonyl)amino]-2-(1H-indol-3-yl)octanoic acid (Ubiquitin-protein transferase activity);1H-INDOL-3-YLACETIC ACID (Ubiquitin-protein transferase activity)	(M31)PID BETA CATENIN DEG PATHWAY; (M17)PID NOTCH PATHWAY; (M223)PID BETA CATENIN NUC PATHWAY	(M5903)HALLMARK NOTCH SIGNALING	0	0	0	0	0	1	0	0	0	0	0	0	0	0	0	0	0	0	0	0	1
6767	ST13	1	6767	Gene_ID	H. sapiens	6767	H. sapiens	ST13	ST13, Hsp70 interacting protein	GO:0061084 negative regulation of protein refolding;GO:0061083 regulation of protein refolding;GO:1903333 negative regulation of protein folding			Cytosol(Enhanced)				0	0	0	0	0	0	0	0	0	0	0	0	0	0	0	0	0	0	0	0	1
1537	CYC1	1	1537	Gene_ID	H. sapiens	1537	H. sapiens	CYC1	cytochrome c1	GO:0042776 mitochondrial ATP synthesis coupled proton transport;GO:0006122 mitochondrial electron transport, ubiquinol to cytochrome c;GO:0015986 ATP synthesis coupled proton transport			Mitochondria(Supported)	2-Hexyloxy-6-Hydroxymethyl-Tetrahydro-Pyran-3,4,5-Triol (Metal ion binding);5-n-undecyl-6-hydroxy-4,7-dioxobenzothiazole (Metal ion binding);METHYL (2Z)-2-(2-{[6-(2-CYANOPHENOXY)PYRIMIDIN-4-YL]OXY}PHENYL)-3-METHOXYACRYLATE (Metal ion binding);5-HEPTYL-6-HYDROXY-1,3-BENZOTHIAZOLE-4,7-DIONE (Metal ion binding);(5S)-3-ANILINO-5-(2,4-DIFLUOROPHENYL)-5-METHYL-1,3-OXAZOLIDINE-2,4-DIONE (Metal ion bindi…		(M5926)HALLMARK MYC TARGETS V1; (M5936)HALLMARK OXIDATIVE PHOSPHORYLATION; (M5905)HALLMARK ADIPOGENESIS	0	0	0	0	0	0	0	0	0	0	0	0	0	0	0	0	0	0	0	0	1
642	BLMH	1	642	Gene_ID	H. sapiens	642	H. sapiens	BLMH	bleomycin hydrolase	GO:0043418 homocysteine catabolic process;GO:0000098 sulfur amino acid catabolic process;GO:0050667 homocysteine metabolic process		Enzymes/{ENZYME proteins/Hydrolases,Peptidases/Cysteine-type peptidases}	Cytosol(Supported)Nuclear bodies;Nucleoplasm(Approved)				0	0	0	0	0	0	0	0	0	0	0	0	0	0	0	0	0	0	0	0	1
23063	WAPL	1	23063	Gene_ID	H. sapiens	23063	H. sapiens	WAPL	WAPL cohesin release factor	GO:0071922 regulation of cohesin loading;GO:0045875 negative regulation of sister chromatid cohesion;GO:0071921 cohesin loading							0	0	0	0	0	0	0	0	0	0	0	0	0	0	0	0	0	0	0	0	1
114823	LENG8	1	114823	Gene_ID	H. sapiens	114823	H. sapiens	LENG8	leukocyte receptor cluster member 8				Nucleus(Supported)				0	0	0	0	0	0	0	0	0	0	0	0	0	0	0	0	0	0	0	0	1
10130	PDIA6	1	10130	Gene_ID	H. sapiens	10130	H. sapiens	PDIA6	protein disulfide isomerase family A member 6	GO:0036498 IRE1-mediated unfolded protein response;GO:0043277 apoptotic cell clearance;GO:0030968 endoplasmic reticulum unfolded protein response		Enzymes/ENZYME proteins/Isomerase	Endoplasmic reticulum(Supported)Cytosol(Approved)			(M5922)HALLMARK UNFOLDED PROTEIN RESPONSE	0	0	0	0	0	0	0	0	0	0	0	0	0	0	0	0	0	1	1	0	1
113251	LARP4	1	113251	Gene_ID	H. sapiens	113251	H. sapiens	LARP4	La ribonucleoprotein domain family member 4	GO:0045727 positive regulation of translation;GO:0034250 positive regulation of cellular amide metabolic process;GO:0006417 regulation of translation			Cytosol(Enhanced)				0	0	0	0	0	0	0	0	0	1	0	0	0	0	0	0	0	0	0	0	1
55299	BRIX1	1	55299	Gene_ID	H. sapiens	55299	H. sapiens	BRIX1	BRX1, biogenesis of ribosomes	GO:0000027 ribosomal large subunit assembly;GO:0042255 ribosome assembly;GO:0042273 ribosomal large subunit biogenesis			Nucleoli(Enhanced)				0	0	0	0	0	0	0	0	0	0	0	0	0	0	0	0	0	0	0	0	1
84897	TBRG1	1	84897	Gene_ID	H. sapiens	84897	H. sapiens	TBRG1	transforming growth factor beta regulator 1	GO:1990173 protein localization to nucleoplasm;GO:0007050 cell cycle arrest;GO:0050821 protein stabilization			Nucleus(Enhanced)				0	0	0	0	0	0	0	0	0	0	0	0	0	0	0	0	0	0	0	0	1
9736	USP34	1	9736	Gene_ID	H. sapiens	9736	H. sapiens	USP34	ubiquitin specific peptidase 34	GO:0071108 protein K48-linked deubiquitination;GO:0090263 positive regulation of canonical Wnt signaling pathway;GO:0030177 positive regulation of Wnt signaling pathway		Enzymes/{ENZYME proteins/Hydrolases,Peptidases/Cysteine-type peptidases}	Nucleus(Approved)				0	0	0	0	0	1	0	0	0	0	0	0	0	0	0	0	0	0	0	0	1
100534592	URGCP-MRPS24	1	100534592	Gene_ID	H. sapiens	100534592	H. sapiens	URGCP-MRPS24	URGCP-MRPS24 readthrough								0	0	0	0	0	0	0	0	0	0	0	0	0	0	0	0	0	0	0	0	1
11267	SNF8	1	11267	Gene_ID	H. sapiens	11267	H. sapiens	SNF8	SNF8, ESCRT-II complex subunit	GO:1903772 regulation of viral budding via host ESCRT complex;GO:0010797 regulation of multivesicular body size involved in endosome transport;GO:0039702 viral budding via host ESCRT complex			Cytosol;Nucleoplasm(Supported)				0	0	0	0	0	0	0	0	1	0	0	0	0	0	0	0	0	0	0	0	1
90007	MIDN	1	90007	Gene_ID	H. sapiens	90007	H. sapiens	MIDN	midnolin	GO:0033132 negative regulation of glucokinase activity;GO:1903300 negative regulation of hexokinase activity;GO:0046676 negative regulation of insulin secretion			Nucleoplasm(Approved)				0	0	0	0	0	0	0	0	0	0	0	0	0	0	0	0	0	0	0	0	1
331	XIAP	1	331	Gene_ID	H. sapiens	331	H. sapiens	XIAP	X-linked inhibitor of apoptosis	GO:0070424 regulation of nucleotide-binding oligomerization domain containing signaling pathway;GO:1902530 positive regulation of protein linear polyubiquitination;GO:1902528 regulation of protein linear polyubiquitination		Enzymes/ENZYME proteins/Transferases	Cytosol;Nucleoplasm(Supported)Plasma membrane(Approved)	1-[3,3-Dimethyl-2-(2-Methylamino-Propionylamino)-Butyryl]-Pyrrolidine-2-Carboxylic Acid(1,2,3,4-Tetrahydro-Naphthalen-1-Yl)-Amide (Zinc ion binding);N-METHYLALANYL-3-METHYLVALYL-4-PHENOXY-N-(1,2,3,4-TETRAHYDRONAPHTHALEN-1-YL)PROLINAMIDE (Zinc ion binding)	(M7997)SA CASPASE CASCADE; (M181)PID BMP PATHWAY; (M220)PID CASPASE PATHWAY	(M5896)HALLMARK TGF BETA SIGNALING; (M5902)HALLMARK APOPTOSIS	0	0	0	0	0	1	0	0	0	0	0	0	0	0	0	1	0	0	0	0	1
10419	PRMT5	1	10419	Gene_ID	H. sapiens	10419	H. sapiens	PRMT5	protein arginine methyltransferase 5	GO:1904992 positive regulation of adenylate cyclase-inhibiting dopamine receptor signaling pathway;GO:1904990 regulation of adenylate cyclase-inhibiting dopamine receptor signaling pathway;GO:0019918 peptidyl-arginine methylation, to symmetrical-dimethyl arginine		Enzymes/ENZYME proteins/Transferases	Cytosol;Nucleus(Approved)		(M261)PID P53 REGULATION PATHWAY; (M101)PID HDAC CLASSI PATHWAY; (M40)PID E2F PATHWAY	(M5901)HALLMARK G2M CHECKPOINT	0	0	0	0	1	0	0	0	0	0	1	1	0	0	0	0	0	0	0	0	1
11344	TWF2	1	11344	Gene_ID	H. sapiens	11344	H. sapiens	TWF2	twinfilin actin binding protein 2	GO:0051016 barbed-end actin filament capping;GO:0042989 sequestering of actin monomers;GO:0045773 positive regulation of axon extension			Plasma membrane(Supported)				0	0	0	0	0	0	0	0	0	0	1	0	0	0	1	0	0	0	0	0	1
7342	UBP1	1	7342	Gene_ID	H. sapiens	7342	H. sapiens	UBP1	upstream binding protein 1	GO:0019079 viral genome replication;GO:0019058 viral life cycle;GO:0001525 angiogenesis		Transcription factors/Immunoglobulin fold	Nucleoplasm(Supported)				0	0	1	0	0	0	0	0	1	0	0	0	0	0	0	0	0	0	0	0	1
10477	UBE2E3	1	10477	Gene_ID	H. sapiens	10477	H. sapiens	UBE2E3	ubiquitin conjugating enzyme E2 E3	GO:0070979 protein K11-linked ubiquitination;GO:0070936 protein K48-linked ubiquitination;GO:0070534 protein K63-linked ubiquitination		Enzymes/ENZYME proteins/Transferases					0	0	0	0	0	0	0	0	0	0	0	0	0	0	0	0	0	0	0	0	1
8125	ANP32A	1	8125	Gene_ID	H. sapiens	8125	H. sapiens	ANP32A	acidic nuclear phosphoprotein 32 family member A	GO:0043488 regulation of mRNA stability;GO:0043486 histone exchange;GO:0061013 regulation of mRNA catabolic process			Nucleoplasm(Enhanced)Centrosome;Cytosol(Supported)		(M200)PID ERA GENOMIC PATHWAY		1	0	0	0	0	1	0	0	0	1	0	0	0	0	0	0	0	0	0	0	1
8694	DGAT1	1	8694	Gene_ID	H. sapiens	8694	H. sapiens	DGAT1	diacylglycerol O-acyltransferase 1	GO:0036155 acylglycerol acyl-chain remodeling;GO:0034379 very-low-density lipoprotein particle assembly;GO:0042572 retinol metabolic process		Enzymes/ENZYME proteins/Transferases	Endoplasmic reticulum;Nucleoli(Approved)			(M5941)HALLMARK UV RESPONSE UP; (M5905)HALLMARK ADIPOGENESIS	0	0	0	0	0	0	0	0	0	0	0	0	0	0	0	0	0	0	0	0	1
57184	FAM219B	1	57184	Gene_ID	H. sapiens	57184	H. sapiens	FAM219B	family with sequence similarity 219 member B				Golgi apparatus;Nucleoplasm(Approved)				0	0	0	0	0	0	0	0	0	0	0	0	0	0	0	0	0	0	0	0	1
6389	SDHA	1	6389	Gene_ID	H. sapiens	6389	H. sapiens	SDHA	succinate dehydrogenase complex flavoprotein subunit A	GO:0006121 mitochondrial electron transport, succinate to ubiquinone;GO:0042775 mitochondrial ATP synthesis coupled electron transport;GO:0009061 anaerobic respiration		Citric acid cycle related proteins;Enzymes/ENZYME proteins/Oxidoreductases	Mitochondria(Enhanced)	Succinic acid (Succinate dehydrogenase activity);2-Hexyloxy-6-Hydroxymethyl-Tetrahydro-Pyran-3,4,5-Triol (Succinate dehydrogenase activity);Carboxin (Succinate dehydrogenase activity);Thenoyltrifluoroacetone (Succinate dehydrogenase activity);UBIQUINONE-1 (Succinate dehydrogenase activity)		(M5935)HALLMARK FATTY ACID METABOLISM; (M5936)HALLMARK OXIDATIVE PHOSPHORYLATION	0	0	0	0	0	0	0	0	0	0	0	0	0	0	0	0	0	0	0	0	1
283991	UBALD2	1	283991	Gene_ID	H. sapiens	283991	H. sapiens	UBALD2	UBA like domain containing 2								0	0	0	0	0	0	0	0	0	0	0	0	0	0	0	0	0	0	0	0	1
5411	PNN	1	5411	Gene_ID	H. sapiens	5411	H. sapiens	PNN	pinin, desmosome associated protein	GO:0000398 mRNA splicing, via spliceosome;GO:0000377 RNA splicing, via transesterification reactions with bulged adenosine as nucleophile;GO:0000375 RNA splicing, via transesterification reactions		Transporters/Primary Active Transporters	Nuclear speckles(Enhanced)			(M5925)HALLMARK E2F TARGETS	0	0	0	0	1	0	0	0	0	0	0	0	0	0	0	0	0	0	0	0	1
3028	HSD17B10	1	3028	Gene_ID	H. sapiens	3028	H. sapiens	HSD17B10	hydroxysteroid 17-beta dehydrogenase 10	GO:0070901 mitochondrial tRNA methylation;GO:0097745 mitochondrial tRNA 5'-end processing;GO:1990180 mitochondrial tRNA 3'-end processing		Enzymes/ENZYME proteins/Oxidoreductases		NADH (Testosterone dehydrogenase [nad(p)] activity);1-Azepan-1-Yl-2-Phenyl-2-(4-Thioxo-1,4-Dihydro-Pyrazolo[3,4-D]Pyrimidin-5-Yl)Ethanone Adduct (Testosterone dehydrogenase [nad(p)] activity)		(M5935)HALLMARK FATTY ACID METABOLISM; (M5936)HALLMARK OXIDATIVE PHOSPHORYLATION	0	0	0	0	0	0	0	0	0	0	0	0	0	0	0	0	0	0	0	0	1
26097	CHTOP	1	26097	Gene_ID	H. sapiens	26097	H. sapiens	CHTOP	chromatin target of PRMT1	GO:0051096 positive regulation of helicase activity;GO:0006406 mRNA export from nucleus;GO:0031062 positive regulation of histone methylation			Nuclear speckles(Enhanced)				0	0	0	0	1	0	0	0	0	0	0	0	0	0	0	0	0	0	0	0	1
80204	FBXO11	1	80204	Gene_ID	H. sapiens	80204	H. sapiens	FBXO11	F-box protein 11	GO:0035246 peptidyl-arginine N-methylation;GO:0018216 peptidyl-arginine methylation;GO:0018195 peptidyl-arginine modification			Nucleus(Supported)		(M261)PID P53 REGULATION PATHWAY		0	0	0	0	0	0	0	0	0	0	0	0	0	0	0	0	0	0	0	0	1
3021	H3F3B	1	3021	Gene_ID	H. sapiens	3021	H. sapiens	H3F3B	H3 histone family member 3B	GO:0000183 chromatin silencing at rDNA;GO:0045652 regulation of megakaryocyte differentiation;GO:1902036 regulation of hematopoietic stem cell differentiation			Nucleoplasm(Enhanced)				0	0	0	0	0	1	0	0	0	1	0	1	0	1	0	0	0	0	0	0	1
3020	H3F3A	1	3020	Gene_ID	H. sapiens	3020	H. sapiens	H3F3A	H3 histone family member 3A	GO:0000183 chromatin silencing at rDNA;GO:0045652 regulation of megakaryocyte differentiation;GO:1902036 regulation of hematopoietic stem cell differentiation			Nucleoplasm(Supported)				0	0	0	0	0	1	0	0	0	1	0	1	0	1	0	0	0	0	0	0	1
150786	WTH3DI	1	150786	Gene_ID	H. sapiens	150786	H. sapiens	RAB6D	RAB6D, member RAS oncogene family				Golgi apparatus(Approved)				0	0	0	0	0	0	0	0	0	0	0	0	0	0	0	0	0	0	0	0	1
526	ATP6V1B2	1	526	Gene_ID	H. sapiens	526	H. sapiens	ATP6V1B2	ATPase H+ transporting V1 subunit B2	GO:0090383 phagosome acidification;GO:0033572 transferrin transport;GO:0051452 intracellular pH reduction		Transporters/Primary Active Transporters	Vesicles(Supported)	Gallium nitrate (Proton-transporting atpase activity, rotational mechanism);4-(2-AMINOETHYL)BENZENESULFONYL FLUORIDE (Proton-transporting atpase activity, rotational mechanism)			0	0	0	0	0	0	0	0	0	0	0	0	0	0	0	0	0	0	0	0	1
55651	NHP2	1	55651	Gene_ID	H. sapiens	55651	H. sapiens	NHP2	NHP2 ribonucleoprotein	GO:1904874 positive regulation of telomerase RNA localization to Cajal body;GO:1904872 regulation of telomerase RNA localization to Cajal body;GO:0031120 snRNA pseudouridine synthesis		Ribosomal proteins	Nucleoplasm(Supported)Cytosol(Approved)			(M5922)HALLMARK UNFOLDED PROTEIN RESPONSE; (M5926)HALLMARK MYC TARGETS V1	0	0	0	0	0	0	0	0	0	0	0	0	0	0	0	0	0	0	0	0	1
389206	BEND4	1	389206	Gene_ID	H. sapiens	389206	H. sapiens	BEND4	BEN domain containing 4				Cytosol;Nucleoli fibrillar center;Nucleus(Approved)				0	0	0	0	0	0	0	0	0	0	0	0	0	0	0	0	0	0	0	0	1
153527	ZMAT2	1	153527	Gene_ID	H. sapiens	153527	H. sapiens	ZMAT2	zinc finger matrin-type 2	GO:0000398 mRNA splicing, via spliceosome;GO:0000377 RNA splicing, via transesterification reactions with bulged adenosine as nucleophile;GO:0000375 RNA splicing, via transesterification reactions			Mitochondria;Nucleus(Approved)				0	0	0	0	1	0	0	0	0	0	0	0	0	0	0	0	0	0	0	0	1
8514	KCNAB2	1	8514	Gene_ID	H. sapiens	8514	H. sapiens	KCNAB2	potassium voltage-gated channel subfamily A regulatory beta subunit 2	GO:0070995 NADPH oxidation;GO:1901379 regulation of potassium ion transmembrane transport;GO:0006739 NADP metabolic process							0	0	0	0	0	0	0	0	0	0	0	0	0	0	0	0	0	0	0	0	1
100463487	MTRNR2L9	1	100463487	Gene_ID	H. sapiens	100463487	H. sapiens	MTRNR2L9	MT-RNR2 like 9								0	0	0	0	0	0	0	0	0	0	0	0	0	0	0	0	0	0	0	0	1
100463486	MTRNR2L8	1	100463486	Gene_ID	H. sapiens	100463486	H. sapiens	MTRNR2L8	MT-RNR2 like 8								0	0	0	0	0	0	0	0	0	0	0	0	0	0	0	0	0	0	0	0	1
64422	ATG3	1	64422	Gene_ID	H. sapiens	64422	H. sapiens	ATG3	autophagy related 3	GO:0050765 negative regulation of phagocytosis;GO:0043653 mitochondrial fragmentation involved in apoptotic process;GO:1902017 regulation of cilium assembly			Cytosol;Plasma membrane(Supported)				0	0	0	0	0	0	0	0	0	0	0	0	0	0	1	0	0	1	1	0	1
9524	TECR	1	9524	Gene_ID	H. sapiens	9524	H. sapiens	TECR	trans-2,3-enoyl-CoA reductase	GO:0035338 long-chain fatty-acyl-CoA biosynthetic process;GO:0046949 fatty-acyl-CoA biosynthetic process;GO:0035336 long-chain fatty-acyl-CoA metabolic process		Enzymes/ENZYME proteins/Oxidoreductases	Endoplasmic reticulum(Supported)				0	0	0	0	0	0	0	0	0	0	0	0	0	0	0	0	0	0	0	0	1
2760	GM2A	1	2760	Gene_ID	H. sapiens	2760	H. sapiens	GM2A	GM2 ganglioside activator	GO:0006689 ganglioside catabolic process;GO:0046479 glycosphingolipid catabolic process;GO:0046514 ceramide catabolic process				Platelet Activating Factor (Phospholipase activator activity);Isopropyl Alcohol (Phospholipase activator activity);Lauric Acid (Phospholipase activator activity);Lpc-Ether (Phospholipase activator activity);Choline alfoscerate (Phospholipase activator activity);MYRISTIC ACID (Phospholipase activator activity)		(M5939)HALLMARK P53 PATHWAY	0	0	0	0	0	0	0	0	0	0	0	0	0	0	0	0	0	0	0	0	1
57473	ZNF512B	1	57473	Gene_ID	H. sapiens	57473	H. sapiens	ZNF512B	zinc finger protein 512B	GO:0006355 regulation of transcription, DNA-templated;GO:1903506 regulation of nucleic acid-templated transcription;GO:0006351 transcription, DNA-templated		Transcription factors/Zinc-coordinating DNA-binding domains	Nucleoplasm(Approved)				0	0	0	0	0	0	0	0	0	0	0	0	0	0	0	0	0	0	0	0	1
22908	SACM1L	1	22908	Gene_ID	H. sapiens	22908	H. sapiens	SACM1L	SAC1 like phosphatidylinositide phosphatase	GO:0046856 phosphatidylinositol dephosphorylation;GO:0006661 phosphatidylinositol biosynthetic process;GO:0046839 phospholipid dephosphorylation			Golgi apparatus;Nucleoplasm(Approved)				0	0	0	0	0	0	0	0	0	0	0	0	0	0	0	0	0	0	0	0	1
7866	IFRD2	1	7866	Gene_ID	H. sapiens	7866	H. sapiens	IFRD2	interferon related developmental regulator 2				Nucleoplasm(Approved)				0	0	0	0	0	0	0	0	0	0	0	0	0	0	0	0	0	0	0	0	1
9844	ELMO1	1	9844	Gene_ID	H. sapiens	9844	H. sapiens	ELMO1	engulfment and cell motility 1	GO:0038096 Fc-gamma receptor signaling pathway involved in phagocytosis;GO:0050690 regulation of defense response to virus by virus;GO:0002431 Fc receptor mediated stimulatory signaling pathway					(M108)PID NETRIN PATHWAY; (M210)PID IL8 CXCR2 PATHWAY; (M241)PID RAC1 REG PATHWAY		0	0	0	0	0	1	0	1	0	0	0	0	0	0	0	0	0	1	1	0	1
3939	LDHA	1	3939	Gene_ID	H. sapiens	3939	H. sapiens	LDHA	lactate dehydrogenase A	GO:0006096 glycolytic process;GO:0006757 ATP generation from ADP;GO:0006089 lactate metabolic process		Enzymes/ENZYME proteins/Oxidoreductases	Cytosol(Supported)Vesicles(Approved)	NADH (Nad binding);Etheno-Nad (Nad binding);Nicotinamide (Nad binding);Oxamic Acid (Nad binding)	(M255)PID HIF1 TFPATHWAY; (M66)PID MYC ACTIV PATHWAY	(M5935)HALLMARK FATTY ACID METABOLISM; (M5924)HALLMARK MTORC1 SIGNALING; (M5926)HALLMARK MYC TARGETS V1	0	0	0	0	0	0	0	0	0	0	0	0	0	0	0	0	0	0	0	0	1
10521	DDX17	1	10521	Gene_ID	H. sapiens	10521	H. sapiens	DDX17	DEAD-box helicase 17	GO:2001014 regulation of skeletal muscle cell differentiation;GO:0030520 intracellular estrogen receptor signaling pathway;GO:0030521 androgen receptor signaling pathway		Enzymes/ENZYME proteins/Hydrolases	Nuclear speckles(Enhanced)		(M200)PID ERA GENOMIC PATHWAY		1	1	0	0	1	0	0	0	0	0	0	0	0	0	0	0	0	0	0	0	1
10289	EIF1B	1	10289	Gene_ID	H. sapiens	10289	H. sapiens	EIF1B	eukaryotic translation initiation factor 1B	GO:0006446 regulation of translational initiation;GO:0006413 translational initiation;GO:0006417 regulation of translation						(M5898)HALLMARK DNA REPAIR	0	0	0	0	0	0	0	0	0	1	0	0	0	0	0	0	0	0	0	0	1
1477	CSTF1	1	1477	Gene_ID	H. sapiens	1477	H. sapiens	CSTF1	cleavage stimulation factor subunit 1	GO:0006369 termination of RNA polymerase II transcription;GO:0006353 DNA-templated transcription, termination;GO:0031124 mRNA 3'-end processing			Nucleoplasm(Enhanced)		(M258)PID BARD1 PATHWAY		0	0	0	0	1	0	0	0	0	0	0	0	0	0	0	0	0	0	0	0	1
9055	PRC1	1	9055	Gene_ID	H. sapiens	9055	H. sapiens	PRC1	protein regulator of cytokinesis 1	GO:0000022 mitotic spindle elongation;GO:0051231 spindle elongation;GO:0032465 regulation of cytokinesis					(M129)PID PLK1 PATHWAY	(M5893)HALLMARK MITOTIC SPINDLE; (M5901)HALLMARK G2M CHECKPOINT	0	0	0	0	0	0	0	0	0	0	0	0	0	0	0	0	0	0	0	0	1
80306	MED28	1	80306	Gene_ID	H. sapiens	80306	H. sapiens	MED28	mediator complex subunit 28	GO:0051151 negative regulation of smooth muscle cell differentiation;GO:0051150 regulation of smooth muscle cell differentiation;GO:0051148 negative regulation of muscle cell differentiation			Nucleoplasm(Supported)				0	0	0	0	0	0	0	0	0	0	1	0	0	0	0	0	0	0	0	0	1
7326	UBE2G1	1	7326	Gene_ID	H. sapiens	7326	H. sapiens	UBE2G1	ubiquitin conjugating enzyme E2 G1	GO:0070936 protein K48-linked ubiquitination;GO:0070534 protein K63-linked ubiquitination;GO:0000209 protein polyubiquitination		Enzymes/ENZYME proteins/Transferases	Cytosol;Nucleoplasm(Approved)				0	0	0	0	0	0	0	0	0	0	0	0	0	0	0	0	0	0	0	0	1
7320	UBE2B	1	7320	Gene_ID	H. sapiens	7320	H. sapiens	UBE2B	ubiquitin conjugating enzyme E2 B	GO:0010845 positive regulation of reciprocal meiotic recombination;GO:0033128 negative regulation of histone phosphorylation;GO:0060903 positive regulation of meiosis I		Enzymes/ENZYME proteins/Transferases	Cytosol;Nucleoplasm;Plasma membrane;Vesicles(Supported)				0	0	0	0	0	1	0	0	0	0	0	0	0	0	1	0	0	0	0	0	1
51246	SHISA5	1	51246	Gene_ID	H. sapiens	51246	H. sapiens	SHISA5	shisa family member 5	GO:0042771 intrinsic apoptotic signaling pathway in response to DNA damage by p53 class mediator;GO:0072332 intrinsic apoptotic signaling pathway by p53 class mediator;GO:0008630 intrinsic apoptotic signaling pathway in response to DNA damage							0	0	0	0	0	0	0	0	0	0	0	0	0	0	0	0	0	0	0	0	1
84937	ZNRF1	1	84937	Gene_ID	H. sapiens	84937	H. sapiens	ZNRF1	zinc and ring finger 1	GO:0070936 protein K48-linked ubiquitination;GO:0043161 proteasome-mediated ubiquitin-dependent protein catabolic process;GO:0000209 protein polyubiquitination		Enzymes/ENZYME proteins/Transferases					0	0	0	0	0	0	0	0	0	0	0	0	0	0	0	0	0	0	0	0	1
1611	DAP	1	1611	Gene_ID	H. sapiens	1611	H. sapiens	DAP	death associated protein	GO:0006919 activation of cysteine-type endopeptidase activity involved in apoptotic process;GO:0043280 positive regulation of cysteine-type endopeptidase activity involved in apoptotic process;GO:0034198 cellular response to amino acid starvation			Mitochondria;Nucleoplasm;Vesicles(Approved)			(M5902)HALLMARK APOPTOSIS	1	0	0	0	0	0	0	0	0	0	0	0	0	0	0	0	0	0	0	0	1
50628	GEMIN4	1	50628	Gene_ID	H. sapiens	50628	H. sapiens	GEMIN4	gem nuclear organelle associated protein 4	GO:0000387 spliceosomal snRNP assembly;GO:0051170 nuclear import;GO:0000398 mRNA splicing, via spliceosome			Cytosol;Nuclear bodies(Supported)			(M5922)HALLMARK UNFOLDED PROTEIN RESPONSE; (M5893)HALLMARK MITOTIC SPINDLE	0	0	0	0	1	0	0	0	0	0	0	0	0	0	0	0	0	0	0	0	1
51495	HACD3	1	51495	Gene_ID	H. sapiens	51495	H. sapiens	HACD3	3-hydroxyacyl-CoA dehydratase 3	GO:0046726 positive regulation by virus of viral protein levels in host cell;GO:0007257 activation of JUN kinase activity;GO:0046719 regulation by virus of viral protein levels in host cell		Enzymes/ENZYME proteins/Lyases	Endoplasmic reticulum(Enhanced)Cytosol;Mitochondria;Nuclear membrane(Uncertain)				0	0	0	0	0	0	0	1	1	0	0	0	0	0	0	0	0	0	0	0	1
55664	CDC37L1	1	55664	Gene_ID	H. sapiens	55664	H. sapiens	CDC37L1	cell division cycle 37 like 1	GO:0002576 platelet degranulation;GO:0050821 protein stabilization;GO:0045055 regulated exocytosis			Cytosol(Supported)				0	0	0	0	0	0	0	0	0	0	0	0	0	1	0	0	0	0	0	0	1
51320	MEX3C	1	51320	Gene_ID	H. sapiens	51320	H. sapiens	MEX3C	mex-3 RNA binding family member C	GO:0003415 chondrocyte hypertrophy;GO:0002063 chondrocyte development;GO:0097009 energy homeostasis		Enzymes/ENZYME proteins/Transferases	Vesicles(Approved)				0	0	0	0	0	0	0	0	0	0	0	0	0	0	0	0	0	0	0	0	1
57680	CHD8	1	57680	Gene_ID	H. sapiens	57680	H. sapiens	CHD8	chromodomain helicase DNA binding protein 8	GO:2000270 negative regulation of fibroblast apoptotic process;GO:0045945 positive regulation of transcription by RNA polymerase III;GO:2000269 regulation of fibroblast apoptotic process		Enzymes/ENZYME proteins/Hydrolases	Nucleoplasm(Supported)		(M223)PID BETA CATENIN NUC PATHWAY		0	0	0	0	0	1	0	0	0	0	0	1	0	0	0	0	0	0	0	0	1
134492	NUDCD2	1	134492	Gene_ID	H. sapiens	134492	H. sapiens	NUDCD2	NudC domain containing 2	GO:0006457 protein folding;GO:0032502 developmental process;GO:0009987 cellular process							0	0	0	0	0	0	0	0	0	0	0	0	0	0	0	0	0	0	0	0	1
2872	MKNK2	1	2872	Gene_ID	H. sapiens	2872	H. sapiens	MKNK2	MAP kinase interacting serine/threonine kinase 2	GO:0071243 cellular response to arsenic-containing substance;GO:0097192 extrinsic apoptotic signaling pathway in absence of ligand;GO:0046685 response to arsenic-containing substance	CAMK Ser/Thr protein kinase family	Enzymes/{ENZYME proteins/Transferases,Kinases/CAMK Ser/Thr protein kinases}	Nuclear bodies(Supported)		(M4910)ST ERK1 ERK2 MAPK PATHWAY; (M12012)ST P38 MAPK PATHWAY	(M5923)HALLMARK PI3K AKT MTOR SIGNALING; (M5939)HALLMARK P53 PATHWAY	0	0	0	0	0	0	0	0	0	1	0	0	0	0	0	0	0	0	0	0	1
155435	RBM33	1	155435	Gene_ID	H. sapiens	155435	H. sapiens	RBM33	RNA binding motif protein 33				Nucleoplasm(Approved)				0	0	0	0	0	0	0	0	0	0	0	0	0	0	0	0	0	0	0	0	1
7037	TFRC	1	7037	Gene_ID	H. sapiens	7037	H. sapiens	TFRC	transferrin receptor	GO:0045830 positive regulation of isotype switching;GO:0045191 regulation of isotype switching;GO:0045190 isotype switching		CD markers;Enzymes/Peptidases/Metallopeptidases	Endosomes;Lysosomes(Supported)		(M106)PID HNF3B PATHWAY; (M255)PID HIF1 TFPATHWAY; (M66)PID MYC ACTIV PATHWAY	(M5941)HALLMARK UV RESPONSE UP; (M5945)HALLMARK HEME METABOLISM; (M5925)HALLMARK E2F TARGETS	0	0	0	0	0	1	0	0	1	0	0	0	0	0	0	0	1	0	1	0	1
204	AK2	1	204	Gene_ID	H. sapiens	204	H. sapiens	AK2	adenylate kinase 2	GO:0006172 ADP biosynthetic process;GO:0009180 purine ribonucleoside diphosphate biosynthetic process;GO:0009136 purine nucleoside diphosphate biosynthetic process		Enzymes/ENZYME proteins/Transferases		Bis(Adenosine)-5'-Pentaphosphate (Atp binding)		(M5925)HALLMARK E2F TARGETS; (M5905)HALLMARK ADIPOGENESIS	0	0	0	0	0	0	0	0	0	0	0	0	0	0	0	0	0	0	0	0	1
3621	ING1	1	3621	Gene_ID	H. sapiens	3621	H. sapiens	ING1	inhibitor of growth family member 1	GO:0030308 negative regulation of cell growth;GO:0045926 negative regulation of growth;GO:0001558 regulation of cell growth			Cytosol;Nucleoplasm(Approved)				0	0	0	0	0	0	0	0	0	0	0	0	0	0	0	0	0	0	0	0	1
208	AKT2	1	208	Gene_ID	H. sapiens	208	H. sapiens	AKT2	AKT serine/threonine kinase 2	GO:0010748 negative regulation of plasma membrane long-chain fatty acid transport;GO:2001275 positive regulation of glucose import in response to insulin stimulus;GO:0010746 regulation of plasma membrane long-chain fatty acid transport	AGC Ser/Thr protein kinase family	Enzymes/{ENZYME proteins/Transferases,Kinases/AGC Ser/Thr protein kinases};RAS pathway related proteins	Cytosol;Nucleus(Supported)Vesicles(Approved)	N-[(1S)-2-amino-1-phenylethyl]-5-(1H-pyrrolo[2,3-b]pyridin-4-yl)thiophene-2-carboxamide (Protein serine/threonine kinase activity);4-(4-CHLOROPHENYL)-4-[4-(1H-PYRAZOL-4-YL)PHENYL]PIPERIDINE (Protein serine/threonine kinase activity);ISOQUINOLINE-5-SULFONIC ACID (2-(2-(4-CHLOROBENZYLOXY)ETHYLAMINO)ETHYL)AMIDE (Protein serine/threonine kinase activity);(2S)-1-(1H-INDOL-3-YL)-3-{[5-(3-METHYL-1H-INDA…	(M18895)SA TRKA RECEPTOR; (M12771)SA PTEN PATHWAY; (M184)PID ECADHERIN KERATINOCYTE PATHWAY	(M5953)HALLMARK KRAS SIGNALING UP; (M5915)HALLMARK APICAL JUNCTION; (M5909)HALLMARK MYOGENESIS	0	0	0	1	0	1	0	0	0	1	0	1	0	1	0	1	0	0	0	0	1
84418	CYSTM1	1	84418	Gene_ID	H. sapiens	84418	H. sapiens	CYSTM1	cysteine rich transmembrane module containing 1	GO:0043312 neutrophil degranulation;GO:0002283 neutrophil activation involved in immune response;GO:0042119 neutrophil activation							0	0	0	0	0	0	0	0	0	0	0	0	0	0	0	0	0	0	0	0	1
64651	CSRNP1	1	64651	Gene_ID	H. sapiens	64651	H. sapiens	CSRNP1	cysteine and serine rich nuclear protein 1	GO:0060325 face morphogenesis;GO:0060323 head morphogenesis;GO:0048008 platelet-derived growth factor receptor signaling pathway		Transcription factors/Yet undefined DNA-binding domains	Nucleoplasm(Enhanced)Vesicles(Uncertain)				0	0	0	0	0	0	0	0	0	0	0	1	0	0	0	0	0	0	0	0	1
55684	RABL6	1	55684	Gene_ID	H. sapiens	55684	H. sapiens	RABL6	RAB, member RAS oncogene family like 6				Cytosol(Supported)Centrosome(Approved)				0	0	0	0	0	0	0	0	0	0	0	0	0	0	0	0	0	0	0	0	1
6868	ADAM17	1	6868	Gene_ID	H. sapiens	6868	H. sapiens	ADAM17	ADAM metallopeptidase domain 17	GO:0035625 epidermal growth factor-activated receptor transactivation by G-protein coupled receptor signaling pathway;GO:0010820 positive regulation of T cell chemotaxis;GO:0031659 positive regulation of cyclin-dependent protein serine/threonine kinase activity involved in G1/S transition of mitotic cell cycle		CD markers;Enzymes/ENZYME proteins/Hydrolases;Transporters/Accessory Factors Involved in Transport	Cytosol(Supported)	(3S)-1-{[4-(but-2-yn-1-yloxy)phenyl]sulfonyl}pyrrolidine-3-thiol (Zinc ion binding);3-{[4-(but-2-yn-1-yloxy)phenyl]sulfonyl}propane-1-thiol (Zinc ion binding);4-({4-[(4-AMINOBUT-2-YNYL)OXY]PHENYL}SULFONYL)-N-HYDROXY-2,2-DIMETHYLTHIOMORPHOLINE-3-CARBOXAMIDE (Zinc ion binding);(2R)-N-HYDROXY-2-[(3S)-3-METHYL-3-{4-[(2-METHYLQUINOLIN-4-YL)METHOXY]PHENYL}-2-OXOPYRROLIDIN-1-YL]PROPANAMIDE (Zinc ion bin…	(M13)PID ERBB4 PATHWAY; (M128)PID TNF PATHWAY; (M153)PID P75 NTR PATHWAY	(M5895)HALLMARK WNT BETA CATENIN SIGNALING; (M5953)HALLMARK KRAS SIGNALING UP	0	0	0	0	0	1	0	0	0	0	0	0	0	1	0	0	1	0	0	0	1
71	ACTG1	1	71	Gene_ID	H. sapiens	71	H. sapiens	ACTG1	actin gamma 1	GO:0038096 Fc-gamma receptor signaling pathway involved in phagocytosis;GO:0002431 Fc receptor mediated stimulatory signaling pathway;GO:0038094 Fc-gamma receptor signaling pathway					(M16801)SIG REGULATION OF THE ACTIN CYTOSKELETON BY RHO GTPASES	(M5892)HALLMARK CHOLESTEROL HOMEOSTASIS; (M5915)HALLMARK APICAL JUNCTION	0	0	0	0	0	1	0	0	0	0	0	0	0	1	0	0	1	1	1	1	1
6626	SNRPA	1	6626	Gene_ID	H. sapiens	6626	H. sapiens	SNRPA	small nuclear ribonucleoprotein polypeptide A	GO:1900363 regulation of mRNA polyadenylation;GO:0031440 regulation of mRNA 3'-end processing;GO:0006378 mRNA polyadenylation			Nucleoplasm(Enhanced)	Malonic acid (U1 snrna binding)		(M5926)HALLMARK MYC TARGETS V1	1	0	0	0	1	0	0	0	0	0	0	0	0	0	0	0	0	0	0	0	1
6747	SSR3	1	6747	Gene_ID	H. sapiens	6747	H. sapiens	SSR3	signal sequence receptor subunit 3	GO:0006614 SRP-dependent cotranslational protein targeting to membrane;GO:0006613 cotranslational protein targeting to membrane;GO:0045047 protein targeting to ER			Cytosol(Uncertain)			(M5934)HALLMARK XENOBIOTIC METABOLISM	0	0	0	0	0	0	0	0	0	0	0	0	0	0	0	0	0	0	0	0	1
55623	THUMPD1	1	55623	Gene_ID	H. sapiens	55623	H. sapiens	THUMPD1	THUMP domain containing 1	GO:0000154 rRNA modification;GO:0006400 tRNA modification;GO:0008033 tRNA processing			Cytosol(Approved)				0	0	0	0	0	0	0	0	0	0	0	0	0	0	0	0	0	0	0	0	1
92609	TIMM50	1	92609	Gene_ID	H. sapiens	92609	H. sapiens	TIMM50	translocase of inner mitochondrial membrane 50	GO:0030150 protein import into mitochondrial matrix;GO:0001836 release of cytochrome c from mitochondria;GO:0044743 protein transmembrane import into intracellular organelle			Mitochondria;Nucleoplasm(Supported)			(M5936)HALLMARK OXIDATIVE PHOSPHORYLATION	0	0	0	0	0	0	0	0	0	0	0	0	0	0	0	0	0	0	0	0	1
64333	ARHGAP9	1	64333	Gene_ID	H. sapiens	64333	H. sapiens	ARHGAP9	Rho GTPase activating protein 9	GO:0043312 neutrophil degranulation;GO:0002283 neutrophil activation involved in immune response;GO:0042119 neutrophil activation					(M241)PID RAC1 REG PATHWAY; (M68)PID RHOA REG PATHWAY		0	0	0	0	0	0	0	0	0	0	0	0	0	0	0	0	0	0	0	0	1
1911	PHC1	1	1911	Gene_ID	H. sapiens	1911	H. sapiens	PHC1	polyhomeotic homolog 1	GO:0070317 negative regulation of G0 to G1 transition;GO:0070316 regulation of G0 to G1 transition;GO:0045023 G0 to G1 transition			Nucleus(Supported)				0	0	0	0	0	1	0	0	0	0	0	0	0	0	0	0	0	0	0	0	1
11338	U2AF2	1	11338	Gene_ID	H. sapiens	11338	H. sapiens	U2AF2	U2 small nuclear RNA auxiliary factor 2	GO:0048025 negative regulation of mRNA splicing, via spliceosome;GO:1903955 positive regulation of protein targeting to mitochondrion;GO:0006406 mRNA export from nucleus			Nuclear speckles(Enhanced)Nucleoplasm(Supported)				1	0	0	0	1	0	0	0	0	0	0	0	0	0	0	0	0	0	0	0	1
9589	WTAP	1	9589	Gene_ID	H. sapiens	9589	H. sapiens	WTAP	WT1 associated protein	GO:0080009 mRNA methylation;GO:0000381 regulation of alternative mRNA splicing, via spliceosome;GO:0000380 alternative mRNA splicing, via spliceosome			Nuclear speckles(Enhanced)Nucleoplasm(Supported)				1	0	0	0	1	0	0	0	0	0	0	0	0	0	0	0	0	0	0	0	1
1915	EEF1A1	1	1915	Gene_ID	H. sapiens	1915	H. sapiens	EEF1A1	eukaryotic translation elongation factor 1 alpha 1	GO:1904714 regulation of chaperone-mediated autophagy;GO:0061684 chaperone-mediated autophagy;GO:0043312 neutrophil degranulation			Cytosol(Supported)	Guanosine-5'-Diphosphate (Trna binding)			0	0	0	0	0	0	0	0	0	1	0	0	0	0	0	0	0	0	0	0	1
11235	PDCD10	1	11235	Gene_ID	H. sapiens	11235	H. sapiens	PDCD10	programmed cell death 10	GO:1903588 negative regulation of blood vessel endothelial cell proliferation involved in sprouting angiogenesis;GO:0090051 negative regulation of cell migration involved in sprouting angiogenesis;GO:0036481 intrinsic apoptotic signaling pathway in response to hydrogen peroxide					(M66)PID MYC ACTIV PATHWAY		0	0	1	0	0	1	0	0	0	0	0	0	1	1	0	0	0	0	0	0	1
8473	OGT	1	8473	Gene_ID	H. sapiens	8473	H. sapiens	OGT	O-linked N-acetylglucosamine (GlcNAc) transferase	GO:0061087 positive regulation of histone H3-K27 methylation;GO:0090526 regulation of gluconeogenesis involved in cellular glucose homeostasis;GO:0032435 negative regulation of proteasomal ubiquitin-dependent protein catabolic process		Enzymes/ENZYME proteins/Transferases	Nucleoplasm;Plasma membrane(Supported)				1	0	0	0	0	0	0	1	0	0	0	0	0	0	0	0	0	0	0	0	1
3276	PRMT1	1	3276	Gene_ID	H. sapiens	3276	H. sapiens	PRMT1	protein arginine methyltransferase 1	GO:0006977 DNA damage response, signal transduction by p53 class mediator resulting in cell cycle arrest;GO:0072431 signal transduction involved in mitotic G1 DNA damage checkpoint;GO:0046985 positive regulation of hemoglobin biosynthetic process		Enzymes/ENZYME proteins/Transferases	Nucleoplasm(Supported)	S-Adenosyl-L-Homocysteine (Protein-arginine omega-n asymmetric methyltransferase activity)	(M145)PID P53 DOWNSTREAM PATHWAY		0	0	0	0	0	0	0	0	0	0	1	0	0	0	0	0	0	0	0	0	1
116113	FOXP4	1	116113	Gene_ID	H. sapiens	116113	H. sapiens	FOXP4	forkhead box P4	GO:0006357 regulation of transcription by RNA polymerase II;GO:0006366 transcription by RNA polymerase II;GO:0006355 regulation of transcription, DNA-templated		Transcription factors/Helix-turn-helix domains	Cytosol;Nucleoplasm(Approved)				0	0	0	0	0	0	0	0	0	0	0	0	0	0	0	0	0	0	0	0	1
4154	MBNL1	1	4154	Gene_ID	H. sapiens	4154	H. sapiens	MBNL1	muscleblind like splicing regulator 1	GO:0030326 embryonic limb morphogenesis;GO:0035113 embryonic appendage morphogenesis;GO:0035108 limb morphogenesis			Nucleoplasm(Enhanced)Cytosol(Supported)				0	0	0	0	1	0	0	0	0	0	0	0	0	0	0	0	0	0	0	0	1
5717	PSMD11	1	5717	Gene_ID	H. sapiens	5717	H. sapiens	PSMD11	proteasome 26S subunit, non-ATPase 11	GO:0002223 stimulatory C-type lectin receptor signaling pathway;GO:0002479 antigen processing and presentation of exogenous peptide antigen via MHC class I, TAP-dependent;GO:0002220 innate immune response activating cell surface receptor signaling pathway			Golgi apparatus;Nucleus(Approved)				1	0	0	0	0	1	0	0	0	1	0	0	0	0	0	1	0	0	0	0	1
865	CBFB	1	865	Gene_ID	H. sapiens	865	H. sapiens	CBFB	core-binding factor beta subunit	GO:0050855 regulation of B cell receptor signaling pathway;GO:0045589 regulation of regulatory T cell differentiation;GO:2000810 regulation of bicellular tight junction assembly			Cytosol;Nucleus(Approved)		(M166)PID ATF2 PATHWAY; (M167)PID AP1 PATHWAY; (M2)PID SMAD2 3NUCLEAR PATHWAY		0	0	0	1	0	1	1	0	0	0	0	0	0	0	0	0	1	0	0	0	1
149951	COMMD7	1	149951	Gene_ID	H. sapiens	149951	H. sapiens	COMMD7	COMM domain containing 7	GO:0032088 negative regulation of NF-kappaB transcription factor activity;GO:0033209 tumor necrosis factor-mediated signaling pathway;GO:0043433 negative regulation of DNA binding transcription factor activity			Vesicles(Supported)				0	0	0	0	0	1	0	0	0	0	0	0	0	0	0	0	0	0	0	0	1
864	RUNX3	1	864	Gene_ID	H. sapiens	864	H. sapiens	RUNX3	runt related transcription factor 3	GO:0048935 peripheral nervous system neuron development;GO:0048934 peripheral nervous system neuron differentiation;GO:0002062 chondrocyte differentiation		Transcription factors/Immunoglobulin fold	Cytosol;Nucleus(Supported)		(M2)PID SMAD2 3NUCLEAR PATHWAY		0	0	0	0	0	1	0	0	0	0	0	0	0	0	0	0	0	0	0	0	1
6281	S100A10	1	6281	Gene_ID	H. sapiens	6281	H. sapiens	S100A10	S100 calcium binding protein A10	GO:0051894 positive regulation of focal adhesion assembly;GO:0051496 positive regulation of stress fiber assembly;GO:0051893 regulation of focal adhesion assembly		Transporters/Accessory Factors Involved in Transport	Mitochondria(Approved)		(M5883)NABA SECRETED FACTORS; (M5885)NABA MATRISOME ASSOCIATED; (M5889)NABA MATRISOME	(M5935)HALLMARK FATTY ACID METABOLISM; (M5939)HALLMARK P53 PATHWAY	0	0	0	0	0	0	0	0	0	0	0	0	0	1	0	0	1	0	0	0	1
805	CALM2	1	805	Gene_ID	H. sapiens	805	H. sapiens	CALM2	calmodulin 2	GO:0010881 regulation of cardiac muscle contraction by regulation of the release of sequestered calcium ion;GO:0060316 positive regulation of ryanodine-sensitive calcium-release channel activity;GO:0060315 negative regulation of ryanodine-sensitive calcium-release channel activity		RAS pathway related proteins;Transporters/Accessory Factors Involved in Transport					0	0	0	0	0	1	0	0	0	0	0	1	0	1	0	0	0	0	0	0	1
125488	TTC39C	1	125488	Gene_ID	H. sapiens	125488	H. sapiens	TTC39C	tetratricopeptide repeat domain 39C				Nucleoplasm(Approved)				0	0	0	0	0	0	0	0	0	0	0	0	0	0	0	0	0	0	0	0	1
7763	ZFAND5	1	7763	Gene_ID	H. sapiens	7763	H. sapiens	ZFAND5	zinc finger AN1-type containing 5	GO:0048745 smooth muscle tissue development;GO:0010761 fibroblast migration;GO:0003016 respiratory system process			Cytosol;Nucleoplasm(Approved)		(M136)PID FOXO PATHWAY		0	0	1	0	0	0	0	0	0	0	0	1	1	0	0	0	0	0	0	0	1
4666	NACA	1	4666	Gene_ID	H. sapiens	4666	H. sapiens	NACA	nascent polypeptide-associated complex alpha subunit	GO:0006355 regulation of transcription, DNA-templated;GO:1903506 regulation of nucleic acid-templated transcription;GO:0006351 transcription, DNA-templated			Cytosol(Approved)		(M71)PID ILK PATHWAY		0	0	0	0	0	0	0	0	0	0	0	0	0	0	0	0	0	0	0	0	1
10490	VTI1B	1	10490	Gene_ID	H. sapiens	10490	H. sapiens	VTI1B	vesicle transport through interaction with t-SNAREs 1B	GO:0048280 vesicle fusion with Golgi apparatus;GO:0002576 platelet degranulation;GO:0006623 protein targeting to vacuole			Vesicles(Enhanced)Golgi apparatus(Supported)				0	0	0	0	0	0	0	0	0	0	0	0	0	1	0	0	0	0	0	0	1
55209	SETD5	1	55209	Gene_ID	H. sapiens	55209	H. sapiens	SETD5	SET domain containing 5	GO:0035065 regulation of histone acetylation;GO:2000756 regulation of peptidyl-lysine acetylation;GO:0016573 histone acetylation			Cytosol;Nucleus(Enhanced)				0	0	0	0	0	0	0	0	0	0	0	0	0	0	0	0	0	0	0	0	1
92140	MTDH	1	92140	Gene_ID	H. sapiens	92140	H. sapiens	MTDH	metadherin	GO:0031663 lipopolysaccharide-mediated signaling pathway;GO:0070830 bicellular tight junction assembly;GO:0045766 positive regulation of angiogenesis			Endoplasmic reticulum(Enhanced)		(M66)PID MYC ACTIV PATHWAY		0	0	1	0	0	0	0	0	0	0	0	0	0	0	0	0	0	0	0	0	1
84641	MFSD14B	1	84641	Gene_ID	H. sapiens	84641	H. sapiens	MFSD14B	major facilitator superfamily domain containing 14B	GO:0055085 transmembrane transport;GO:0006810 transport;GO:0051234 establishment of localization		Transporters/Electrochemical Potential-driven transporters	Cytosol;Nucleoplasm(Approved)				0	0	0	0	0	0	0	0	0	0	0	0	0	0	0	0	0	0	0	0	1
5216	PFN1	1	5216	Gene_ID	H. sapiens	5216	H. sapiens	PFN1	profilin 1	GO:0051497 negative regulation of stress fiber assembly;GO:1900029 positive regulation of ruffle assembly;GO:0032232 negative regulation of actin filament bundle assembly			Cytosol(Supported)	7-HYDROXY-4-METHYL-3-(2-HYDROXY-ETHYL)COUMARIN (Proline-rich region binding)	(M16801)SIG REGULATION OF THE ACTIN CYTOSKELETON BY RHO GTPASES; (M8873)ST FAS SIGNALING PATHWAY	(M5923)HALLMARK PI3K AKT MTOR SIGNALING; (M5915)HALLMARK APICAL JUNCTION; (M5921)HALLMARK COMPLEMENT	0	0	0	0	0	1	0	0	0	0	0	0	1	1	1	0	0	1	0	0	1
3059	HCLS1	1	3059	Gene_ID	H. sapiens	3059	H. sapiens	HCLS1	hematopoietic cell-specific Lyn substrate 1	GO:0030854 positive regulation of granulocyte differentiation;GO:0045651 positive regulation of macrophage differentiation;GO:0030852 regulation of granulocyte differentiation			Cytosol;Plasma membrane(Supported)		(M7)PID FCER1 PATHWAY	(M5898)HALLMARK DNA REPAIR; (M5950)HALLMARK ALLOGRAFT REJECTION	0	0	0	0	0	0	0	0	0	0	0	0	0	0	0	0	1	1	0	0	1
3054	HCFC1	1	3054	Gene_ID	H. sapiens	3054	H. sapiens	HCFC1	host cell factor C1	GO:0019046 release from viral latency;GO:0019045 latent virus replication;GO:0043982 histone H4-K8 acetylation			Mitochondria;Nucleoplasm(Supported)		(M5883)NABA SECRETED FACTORS; (M5885)NABA MATRISOME ASSOCIATED; (M5889)NABA MATRISOME		0	0	0	0	0	0	0	0	0	0	0	0	0	0	0	0	0	0	0	0	1
55967	NDUFA12	1	55967	Gene_ID	H. sapiens	55967	H. sapiens	NDUFA12	NADH:ubiquinone oxidoreductase subunit A12	GO:0006120 mitochondrial electron transport, NADH to ubiquinone;GO:0042775 mitochondrial ATP synthesis coupled electron transport;GO:0042773 ATP synthesis coupled electron transport			Mitochondria(Supported)	NADH (Nadh dehydrogenase (ubiquinone) activity)			0	0	0	0	0	0	0	0	0	0	0	0	0	0	0	0	0	0	0	0	1
1460	CSNK2B	1	1460	Gene_ID	H. sapiens	1460	H. sapiens	CSNK2B	casein kinase 2 beta	GO:0043537 negative regulation of blood vessel endothelial cell migration;GO:0032927 positive regulation of activin receptor signaling pathway;GO:0033211 adiponectin-activated signaling pathway					(M42)PID DNA PK PATHWAY; (M26)PID NFKAPPAB ATYPICAL PATHWAY; (M185)PID ALK1 PATHWAY	(M5923)HALLMARK PI3K AKT MTOR SIGNALING	0	0	0	0	0	1	0	0	0	0	0	1	1	0	0	0	0	0	0	1	1
11231	SEC63	1	11231	Gene_ID	H. sapiens	11231	H. sapiens	SEC63	SEC63 homolog, protein translocation regulator	GO:0031204 posttranslational protein targeting to membrane, translocation;GO:0006620 posttranslational protein targeting to endoplasmic reticulum membrane;GO:0006614 SRP-dependent cotranslational protein targeting to membrane		Transporters/Primary Active Transporters	Endoplasmic reticulum(Supported)				0	0	0	0	0	0	0	0	0	0	0	1	0	0	0	0	0	0	0	0	1
286257	C9ORF142;C9orf142	1	286257	Gene_ID	H. sapiens	286257	H. sapiens	PAXX	PAXX, non-homologous end joining factor	GO:0051103 DNA ligation involved in DNA repair;GO:0006266 DNA ligation;GO:0006303 double-strand break repair via nonhomologous end joining			Nucleus(Supported)				0	0	0	0	0	0	0	0	0	0	0	0	0	0	0	0	0	0	0	0	1
5504	PPP1R2	1	5504	Gene_ID	H. sapiens	5504	H. sapiens	PPP1R2	protein phosphatase 1 regulatory inhibitor subunit 2	GO:0032515 negative regulation of phosphoprotein phosphatase activity;GO:0035308 negative regulation of protein dephosphorylation;GO:0010923 negative regulation of phosphatase activity			Cytosol;Nucleoplasm(Approved)			(M5941)HALLMARK UV RESPONSE UP	0	0	0	0	0	0	0	0	0	0	0	0	0	0	0	0	0	0	0	0	1
694	BTG1	1	694	Gene_ID	H. sapiens	694	H. sapiens	BTG1	BTG anti-proliferation factor 1	GO:2000271 positive regulation of fibroblast apoptotic process;GO:0045603 positive regulation of endothelial cell differentiation;GO:2000269 regulation of fibroblast apoptotic process			Cytosol;Nucleoplasm(Approved)			(M5941)HALLMARK UV RESPONSE UP; (M5913)HALLMARK INTERFERON GAMMA RESPONSE; (M5939)HALLMARK P53 PATHWAY	0	0	1	1	0	0	1	0	0	0	0	0	0	0	0	0	0	0	0	0	1
200186	CRTC2	1	200186	Gene_ID	H. sapiens	200186	H. sapiens	CRTC2	CREB regulated transcription coactivator 2	GO:0043970 histone H3-K9 acetylation;GO:0032793 positive regulation of CREB transcription factor activity;GO:0043966 histone H3 acetylation			Nucleoplasm(Enhanced)		(M87)PID LKB1 PATHWAY		0	0	0	0	0	0	0	0	0	0	0	0	0	0	0	0	0	0	0	0	1
4673	NAP1L1	1	4673	Gene_ID	H. sapiens	4673	H. sapiens	NAP1L1	nucleosome assembly protein 1 like 1	GO:0006334 nucleosome assembly;GO:0031497 chromatin assembly;GO:0034728 nucleosome organization			Microtubules(Uncertain)			(M5925)HALLMARK E2F TARGETS; (M5926)HALLMARK MYC TARGETS V1	0	0	0	0	0	0	0	0	0	0	0	0	0	0	0	0	0	0	0	0	1
4904	YBX1	1	4904	Gene_ID	H. sapiens	4904	H. sapiens	YBX1	Y-box binding protein 1	GO:0070934 CRD-mediated mRNA stabilization;GO:0035333 Notch receptor processing, ligand-dependent;GO:0048255 mRNA stabilization		Transcription factors	Cytosol(Enhanced)Vesicles(Supported)		(M50)PID PTP1B PATHWAY		1	0	0	0	1	0	0	0	0	1	1	0	0	0	0	0	0	0	0	0	1
389898	UBE2NL	1	389898	Gene_ID	H. sapiens	389898	H. sapiens	UBE2NL	ubiquitin conjugating enzyme E2 N like (gene/pseudogene)	GO:0070534 protein K63-linked ubiquitination;GO:0006301 postreplication repair;GO:0000209 protein polyubiquitination							0	0	0	0	0	0	0	0	0	0	0	0	0	0	0	0	0	0	0	0	1
546	ATRX	1	546	Gene_ID	H. sapiens	546	H. sapiens	ATRX	ATRX, chromatin remodeler	GO:1904908 negative regulation of maintenance of mitotic sister chromatid cohesion, telomeric;GO:1904907 regulation of maintenance of mitotic sister chromatid cohesion, telomeric;GO:1901582 positive regulation of telomeric RNA transcription from RNA pol II promoter		Enzymes/ENZYME proteins/Hydrolases;Transcription factors/Zinc-coordinating DNA-binding domains	Nuclear bodies(Supported)			(M5942)HALLMARK UV RESPONSE DN; (M5901)HALLMARK G2M CHECKPOINT	0	0	0	1	0	0	0	0	0	0	0	1	0	0	0	0	0	0	0	0	1
1468	SLC25A10	1	1468	Gene_ID	H. sapiens	1468	H. sapiens	SLC25A10	solute carrier family 25 member 10	GO:1902356 oxaloacetate(2-) transmembrane transport;GO:0071423 malate transmembrane transport;GO:0071422 succinate transmembrane transport		Transporters/Electrochemical Potential-driven transporters	Mitochondria(Supported)Nucleoplasm(Approved)	Succinic acid (Dicarboxylic acid transmembrane transporter activity)		(M5905)HALLMARK ADIPOGENESIS; (M5937)HALLMARK GLYCOLYSIS	0	0	0	0	0	0	0	0	0	0	0	0	0	0	0	0	0	0	0	0	1
1465	CSRP1	1	1465	Gene_ID	H. sapiens	1465	H. sapiens	CSRP1	cysteine and glycine rich protein 1	GO:0070527 platelet aggregation;GO:0030168 platelet activation;GO:0034109 homotypic cell-cell adhesion						(M5946)HALLMARK COAGULATION; (M5921)HALLMARK COMPLEMENT	0	0	0	0	0	0	0	0	0	0	0	0	0	1	0	0	1	0	0	0	1
54838	WBP1L	1	54838	Gene_ID	H. sapiens	54838	H. sapiens	WBP1L	WW domain binding protein 1 like				Microtubules;Nucleoplasm(Approved)				0	0	0	0	0	0	0	0	0	0	0	0	0	0	0	0	0	0	0	0	1
60626	RIC8A	1	60626	Gene_ID	H. sapiens	60626	H. sapiens	RIC8A	RIC8 guanine nucleotide exchange factor A	GO:0070586 cell-cell adhesion involved in gastrulation;GO:0008542 visual learning;GO:0071711 basement membrane organization			Cytosol(Supported)				0	0	1	0	0	0	0	0	0	0	0	0	1	0	0	0	1	0	0	0	1
26207	PITPNC1	1	26207	Gene_ID	H. sapiens	26207	H. sapiens	PITPNC1	phosphatidylinositol transfer protein cytoplasmic 1	GO:0015914 phospholipid transport;GO:0015748 organophosphate ester transport;GO:0006869 lipid transport			Cytosol;Nucleoplasm(Approved)			(M5939)HALLMARK P53 PATHWAY	0	0	0	0	0	0	0	0	0	0	0	0	0	0	0	0	0	0	0	0	1
23603	CORO1C	1	23603	Gene_ID	H. sapiens	23603	H. sapiens	CORO1C	coronin 1C	GO:0051895 negative regulation of focal adhesion assembly;GO:2000394 positive regulation of lamellipodium morphogenesis;GO:0044387 negative regulation of protein kinase activity by regulation of protein phosphorylation							0	0	0	0	0	1	0	0	0	0	1	0	1	0	1	0	1	1	1	0	1
10725	NFAT5	1	10725	Gene_ID	H. sapiens	10725	H. sapiens	NFAT5	nuclear factor of activated T cells 5	GO:0070884 regulation of calcineurin-NFAT signaling cascade;GO:0106056 regulation of calcineurin-mediated signaling;GO:0033173 calcineurin-NFAT signaling cascade		Transcription factors/Immunoglobulin fold	Cytosol;Nucleus(Supported)		(M16518)ST WNT CA2 CYCLIC GMP PATHWAY; (M3501)ST B CELL ANTIGEN RECEPTOR; (M9526)ST T CELL SIGNAL TRANSDUCTION	(M5890)HALLMARK TNFA SIGNALING VIA NFKB	0	0	0	0	0	0	0	0	0	0	0	0	0	0	0	0	0	0	0	0	1
10726	NUDC	1	10726	Gene_ID	H. sapiens	10726	H. sapiens	NUDC	nuclear distribution C, dynein complex regulator	GO:0007062 sister chromatid cohesion;GO:0000819 sister chromatid segregation;GO:0098813 nuclear chromosome segregation			Cytosol(Enhanced)		(M163)PID LIS1 PATHWAY; (M129)PID PLK1 PATHWAY		0	0	0	0	0	0	0	0	0	0	0	0	0	0	0	0	0	0	0	0	1
9375	TM9SF2	1	9375	Gene_ID	H. sapiens	9375	H. sapiens	TM9SF2	transmembrane 9 superfamily member 2			Transporters/Accessory Factors Involved in Transport					0	0	0	0	0	0	0	0	0	0	0	0	0	0	0	0	0	0	0	0	1
998	CDC42	1	998	Gene_ID	H. sapiens	998	H. sapiens	CDC42	cell division cycle 42	GO:0060501 positive regulation of epithelial cell proliferation involved in lung morphogenesis;GO:0060661 submandibular salivary gland formation;GO:0071338 positive regulation of hair follicle cell proliferation		RAS pathway related proteins	Cytokinetic bridge;Microtubules(Enhanced)	Aminophosphonic Acid-Guanylate Ester (Ubiquitin protein ligase activity);Guanosine-5'-Diphosphate (Ubiquitin protein ligase activity)	(M64)PID S1P S1P4 PATHWAY; (M163)PID LIS1 PATHWAY; (M83)PID CDC42 REG PATHWAY	(M5893)HALLMARK MITOTIC SPINDLE	0	0	1	1	0	1	1	0	1	0	0	1	0	1	1	0	1	1	1	0	1
57459	GATAD2B	1	57459	Gene_ID	H. sapiens	57459	H. sapiens	GATAD2B	GATA zinc finger domain containing 2B	GO:0043044 ATP-dependent chromatin remodeling;GO:0006338 chromatin remodeling;GO:0006325 chromatin organization		Transcription factors/Zinc-coordinating DNA-binding domains	Nucleoplasm(Enhanced)		(M101)PID HDAC CLASSI PATHWAY		0	0	0	0	0	1	0	0	0	0	0	0	0	0	0	0	0	0	0	0	1
8539	API5	1	8539	Gene_ID	H. sapiens	8539	H. sapiens	API5	apoptosis inhibitor 5	GO:2000270 negative regulation of fibroblast apoptotic process;GO:2000269 regulation of fibroblast apoptotic process;GO:0044346 fibroblast apoptotic process			Nuclear speckles(Enhanced)				0	0	0	0	0	0	0	0	0	0	0	0	0	0	0	0	0	0	0	0	1
6917	TCEA1	1	6917	Gene_ID	H. sapiens	6917	H. sapiens	TCEA1	transcription elongation factor A1	GO:1901919 positive regulation of exoribonuclease activity;GO:1901917 regulation of exoribonuclease activity;GO:1905779 positive regulation of exonuclease activity			Nucleus(Supported)Nucleoli(Approved)			(M5924)HALLMARK MTORC1 SIGNALING; (M5945)HALLMARK HEME METABOLISM	0	0	0	0	0	1	0	0	0	0	0	0	0	0	0	0	0	0	0	0	1
5684	PSMA3	1	5684	Gene_ID	H. sapiens	5684	H. sapiens	PSMA3	proteasome subunit alpha 3	GO:0002223 stimulatory C-type lectin receptor signaling pathway;GO:0002479 antigen processing and presentation of exogenous peptide antigen via MHC class I, TAP-dependent;GO:0002220 innate immune response activating cell surface receptor signaling pathway		Enzymes/{ENZYME proteins/Hydrolases,Peptidases/Threonine-type peptidases}	Cytokinetic bridge;Microtubules(Approved)	(3AR,6R,6AS)-6-((S)-((S)-CYCLOHEX-2-ENYL)(HYDROXY)METHYL)-6A-METHYL-4-OXO-HEXAHYDRO-2H-FURO[3,2-C]PYRROLE-6-CARBALDEHYDE (Threonine-type endopeptidase activity)	(M14)PID AURORA B PATHWAY	(M5911)HALLMARK INTERFERON ALPHA RESPONSE; (M5924)HALLMARK MTORC1 SIGNALING; (M5913)HALLMARK INTERFERON GAMMA RESPONSE	1	0	0	0	0	1	0	0	0	1	0	0	0	0	0	1	0	0	0	0	1
9987	HNRNPDL	1	9987	Gene_ID	H. sapiens	9987	H. sapiens	HNRNPDL	heterogeneous nuclear ribonucleoprotein D like	GO:0035722 interleukin-12-mediated signaling pathway;GO:0071349 cellular response to interleukin-12;GO:0070671 response to interleukin-12			Nucleoplasm(Enhanced)				0	1	0	0	0	0	0	0	0	0	0	0	0	0	0	0	0	0	0	0	1
3659	IRF1	1	3659	Gene_ID	H. sapiens	3659	H. sapiens	IRF1	interferon regulatory factor 1	GO:0034124 regulation of MyD88-dependent toll-like receptor signaling pathway;GO:0045590 negative regulation of regulatory T cell differentiation;GO:2000564 regulation of CD8-positive, alpha-beta T cell proliferation		Transcription factors/Helix-turn-helix domains	Cytosol;Nucleoplasm(Supported)		(M290)PID IL12 STAT4 PATHWAY; (M161)PID IFNG PATHWAY; (M183)PID IL6 7 PATHWAY	(M5897)HALLMARK IL6 JAK STAT3 SIGNALING; (M5911)HALLMARK INTERFERON ALPHA RESPONSE; (M5941)HALLMARK UV RESPONSE UP	0	0	0	0	0	1	0	0	0	0	1	0	0	1	0	0	1	0	0	0	1
11054	OGFR	1	11054	Gene_ID	H. sapiens	11054	H. sapiens	OGFR	opioid growth factor receptor	GO:0038003 opioid receptor signaling pathway;GO:0001558 regulation of cell growth;GO:0016049 cell growth			Nucleoplasm(Approved)			(M5911)HALLMARK INTERFERON ALPHA RESPONSE; (M5913)HALLMARK INTERFERON GAMMA RESPONSE	0	0	0	0	0	0	0	0	0	0	0	0	0	0	0	0	0	0	0	0	1
55505	NOP10	1	55505	Gene_ID	H. sapiens	55505	H. sapiens	NOP10	NOP10 ribonucleoprotein	GO:0000454 snoRNA guided rRNA pseudouridine synthesis;GO:1904874 positive regulation of telomerase RNA localization to Cajal body;GO:1904872 regulation of telomerase RNA localization to Cajal body			Nuclear bodies(Supported)				0	0	0	0	0	0	0	0	0	0	0	0	0	0	0	0	0	0	0	0	1
4478	MSN	1	4478	Gene_ID	H. sapiens	4478	H. sapiens	MSN	moesin	GO:0070489 T cell aggregation;GO:1902966 positive regulation of protein localization to early endosome;GO:1902965 regulation of protein localization to early endosome			Plasma membrane(Enhanced)		(M41)PID ER NONGENOMIC PATHWAY; (M12)PID RHOA PATHWAY	(M5915)HALLMARK APICAL JUNCTION	0	0	0	1	0	1	0	0	0	0	0	1	0	0	0	0	1	0	0	1	1
4715	NDUFB9	1	4715	Gene_ID	H. sapiens	4715	H. sapiens	NDUFB9	NADH:ubiquinone oxidoreductase subunit B9	GO:0006120 mitochondrial electron transport, NADH to ubiquinone;GO:0042775 mitochondrial ATP synthesis coupled electron transport;GO:0042773 ATP synthesis coupled electron transport			Mitochondria(Supported)	NADH (Nadh dehydrogenase (ubiquinone) activity)			0	0	0	0	0	0	0	0	0	0	0	0	0	0	0	0	0	0	0	0	1
2332	FMR1	1	2332	Gene_ID	H. sapiens	2332	H. sapiens	FMR1	fragile X mental retardation 1	GO:1901254 positive regulation of intracellular transport of viral material;GO:1900453 negative regulation of long term synaptic depression;GO:0044830 modulation by host of viral RNA genome replication			Cytosol(Enhanced)				1	0	0	0	1	0	0	0	1	1	0	0	0	0	1	0	0	0	1	0	1
4710	NDUFB4	1	4710	Gene_ID	H. sapiens	4710	H. sapiens	NDUFB4	NADH:ubiquinone oxidoreductase subunit B4	GO:0006120 mitochondrial electron transport, NADH to ubiquinone;GO:0042775 mitochondrial ATP synthesis coupled electron transport;GO:0042773 ATP synthesis coupled electron transport			Mitochondria(Supported)Nuclear membrane(Approved)	NADH (Nadh dehydrogenase (ubiquinone) activity)		(M5938)HALLMARK REACTIVE OXIGEN SPECIES PATHWAY; (M5936)HALLMARK OXIDATIVE PHOSPHORYLATION	0	0	0	0	0	0	0	0	0	0	0	0	0	0	0	0	0	0	0	0	1
81502	HM13	1	81502	Gene_ID	H. sapiens	81502	H. sapiens	HM13	histocompatibility minor 13	GO:1904211 membrane protein proteolysis involved in retrograde protein transport, ER to cytosol;GO:0030970 retrograde protein transport, ER to cytosol;GO:0031293 membrane protein intracellular domain proteolysis		Enzymes/Peptidases/Aspartic-type peptidases	Endoplasmic reticulum(Supported)				0	0	0	0	0	0	0	0	0	0	0	0	0	0	0	0	0	0	0	0	1
79019	CENPM	1	79019	Gene_ID	H. sapiens	79019	H. sapiens	CENPM	centromere protein M	GO:0034080 CENP-A containing nucleosome assembly;GO:0006336 DNA replication-independent nucleosome assembly;GO:0031055 chromatin remodeling at centromere			Cytosol(Enhanced)			(M5925)HALLMARK E2F TARGETS	0	0	0	0	0	0	0	0	0	0	0	0	0	0	0	0	0	0	0	0	1
6134	RPL10	1	6134	Gene_ID	H. sapiens	6134	H. sapiens	RPL10	ribosomal protein L10	GO:0006614 SRP-dependent cotranslational protein targeting to membrane;GO:0006613 cotranslational protein targeting to membrane;GO:1990403 embryonic brain development		Ribosomal proteins	Cytosol;Endoplasmic reticulum(Enhanced)				0	0	0	0	0	0	0	0	0	1	0	0	0	0	0	0	0	0	0	0	1
25764	HYPK	1	25764	Gene_ID	H. sapiens	25764	H. sapiens	HYPK	huntingtin interacting protein K	GO:0050821 protein stabilization;GO:0031647 regulation of protein stability;GO:0043066 negative regulation of apoptotic process			Nucleoplasm(Supported)Microtubules(Approved)				0	0	0	0	0	0	0	0	0	0	0	0	0	0	0	0	0	0	0	0	1
5931	RBBP7	1	5931	Gene_ID	H. sapiens	5931	H. sapiens	RBBP7	RB binding protein 7, chromatin remodeling factor	GO:0034080 CENP-A containing nucleosome assembly;GO:0070370 cellular heat acclimation;GO:0070317 negative regulation of G0 to G1 transition					(M219)PID HEDGEHOG GLI PATHWAY; (M101)PID HDAC CLASSI PATHWAY; (M105)PID TELOMERASE PATHWAY	(M5925)HALLMARK E2F TARGETS	0	0	0	0	0	1	0	0	0	0	0	0	0	0	0	0	0	0	0	0	1
5930	RBBP6	1	5930	Gene_ID	H. sapiens	5930	H. sapiens	RBBP6	RB binding protein 6, ubiquitin ligase	GO:0061053 somite development;GO:0006275 regulation of DNA replication;GO:0000209 protein polyubiquitination		Enzymes/ENZYME proteins/Transferases	Nuclear speckles(Enhanced)				0	0	0	0	1	0	0	0	0	0	0	0	0	0	0	0	0	0	0	0	1
51142	CHCHD2	1	51142	Gene_ID	H. sapiens	51142	H. sapiens	CHCHD2	coiled-coil-helix-coiled-coil-helix domain containing 2	GO:1900037 regulation of cellular response to hypoxia;GO:0071456 cellular response to hypoxia;GO:0036294 cellular response to decreased oxygen levels			Mitochondria(Enhanced)				0	0	0	0	0	0	0	0	0	0	0	0	0	0	0	0	0	0	0	0	1
10945	KDELR1	1	10945	Gene_ID	H. sapiens	10945	H. sapiens	KDELR1	KDEL endoplasmic reticulum protein retention receptor 1	GO:0006621 protein retention in ER lumen;GO:0035437 maintenance of protein localization in endoplasmic reticulum;GO:0002369 T cell cytokine production		Transporters	Golgi apparatus;Vesicles(Supported)		(M243)PID ARF 3PATHWAY		0	0	0	0	0	0	0	0	0	0	0	0	0	0	0	0	1	0	0	0	1
23011	RAB21	1	23011	Gene_ID	H. sapiens	23011	H. sapiens	RAB21	RAB21, member RAS oncogene family	GO:2000643 positive regulation of early endosome to late endosome transport;GO:0050775 positive regulation of dendrite morphogenesis;GO:0008089 anterograde axonal transport							0	0	0	0	0	0	0	0	0	0	1	0	0	0	1	0	0	0	1	0	1
23518	R3HDM1	1	23518	Gene_ID	H. sapiens	23518	H. sapiens	R3HDM1	R3H domain containing 1				Cytosol;Nucleoplasm(Approved)				0	0	0	0	0	0	0	0	0	0	0	0	0	0	0	0	0	0	0	0	1
4302	MLLT6	1	4302	Gene_ID	H. sapiens	4302	H. sapiens	MLLT6	MLLT6, PHD finger containing	GO:0006355 regulation of transcription, DNA-templated;GO:1903506 regulation of nucleic acid-templated transcription;GO:0006351 transcription, DNA-templated			Nucleus(Approved)				0	0	0	0	0	0	0	0	0	0	0	0	0	0	0	0	0	0	0	0	1
3716	JAK1	1	3716	Gene_ID	H. sapiens	3716	H. sapiens	JAK1	Janus kinase 1	GO:0038113 interleukin-9-mediated signaling pathway;GO:0038114 interleukin-21-mediated signaling pathway;GO:0071355 cellular response to interleukin-9	Tyr protein kinase family	Enzymes/{ENZYME proteins/Transferases,Kinases/Tyr protein kinases}		2-(1,1-DIMETHYLETHYL)9-FLUORO-3,6-DIHYDRO-7H-BENZ[H]-IMIDAZ[4,5-F]ISOQUINOLIN-7-ONE (Ubiquitin protein ligase binding);3-{(3R,4R)-4-methyl-3-[methyl(7H-pyrrolo[2,3-d]pyrimidin-4-yl)amino]piperidin-1-yl}-3-oxopropanenitrile (Ubiquitin protein ligase binding);Ruxolitinib (Ubiquitin protein ligase binding);Tofacitinib (Ubiquitin protein ligase binding)	(M17580)ST IL 13 PATHWAY; (M19336)ST TYPE I INTERFERON PATHWAY; (M5248)ST JAK STAT PATHWAY	(M5907)HALLMARK ESTROGEN RESPONSE LATE	0	0	1	0	0	1	0	0	0	0	0	0	0	1	0	0	0	0	0	0	1
22807	IKZF2	1	22807	Gene_ID	H. sapiens	22807	H. sapiens	IKZF2	IKAROS family zinc finger 2	GO:0000122 negative regulation of transcription by RNA polymerase II;GO:0045944 positive regulation of transcription by RNA polymerase II;GO:0045892 negative regulation of transcription, DNA-templated		Transcription factors/Zinc-coordinating DNA-binding domains	Cytosol;Nuclear bodies;Nucleoplasm(Approved)			(M5947)HALLMARK IL2 STAT5 SIGNALING	0	0	0	0	0	0	0	0	0	0	0	0	0	0	0	0	0	0	0	0	1
253832	ZDHHC20	1	253832	Gene_ID	H. sapiens	253832	H. sapiens	ZDHHC20	zinc finger DHHC-type containing 20	GO:0018345 protein palmitoylation;GO:0006497 protein lipidation;GO:0042158 lipoprotein biosynthetic process		Enzymes/ENZYME proteins/Transferases	Mitochondria;Plasma membrane;Vesicles(Uncertain)				0	0	0	0	0	0	0	0	0	0	0	0	0	0	0	0	0	0	0	0	1
23046	KIF21B	1	23046	Gene_ID	H. sapiens	23046	H. sapiens	KIF21B	kinesin family member 21B	GO:0007018 microtubule-based movement;GO:0007017 microtubule-based process;GO:0006928 movement of cell or subcellular component							0	0	0	0	0	0	0	0	0	0	0	0	0	1	0	0	0	0	0	0	1
84287	ZDHHC16	1	84287	Gene_ID	H. sapiens	84287	H. sapiens	ZDHHC16	zinc finger DHHC-type containing 16	GO:0018345 protein palmitoylation;GO:0021537 telencephalon development;GO:0006497 protein lipidation		Enzymes/ENZYME proteins/Transferases	Nucleus(Supported)Cytosol;Nuclear membrane(Approved)				0	0	0	0	0	0	0	0	0	0	0	1	0	0	0	0	0	0	0	0	1
9470	EIF4E2	1	9470	Gene_ID	H. sapiens	9470	H. sapiens	EIF4E2	eukaryotic translation initiation factor 4E family member 2	GO:0006413 translational initiation;GO:0017148 negative regulation of translation;GO:0001701 in utero embryonic development			Cytosol;Mitochondria(Approved)				0	0	0	0	0	0	0	0	0	1	0	0	0	0	0	0	0	0	0	0	1
664	BNIP3	1	664	Gene_ID	H. sapiens	664	H. sapiens	BNIP3	BCL2 interacting protein 3	GO:0051561 positive regulation of mitochondrial calcium ion concentration;GO:1902109 negative regulation of mitochondrial membrane permeability involved in apoptotic process;GO:0010666 positive regulation of cardiac muscle cell apoptotic process		Transporters/Transporter channels and pores	Cytosol(Uncertain)		(M255)PID HIF1 TFPATHWAY; (M121)PID MTOR 4PATHWAY	(M5910)HALLMARK PROTEIN SECRETION	0	0	0	0	0	0	0	0	0	0	0	1	0	0	0	0	0	0	0	0	1
57130	ATP13A1	1	57130	Gene_ID	H. sapiens	57130	H. sapiens	ATP13A1	ATPase 13A1	GO:0071421 manganese ion transmembrane transport;GO:0006828 manganese ion transport;GO:0070588 calcium ion transmembrane transport		Transporters/Primary Active Transporters	Vesicles(Approved)				0	0	0	0	0	0	0	0	0	0	0	0	0	0	0	0	0	0	0	0	1
23516	SLC39A14	1	23516	Gene_ID	H. sapiens	23516	H. sapiens	SLC39A14	solute carrier family 39 member 14	GO:1903874 ferrous iron transmembrane transport;GO:0071578 zinc II ion transmembrane import;GO:0015684 ferrous iron transport			Endoplasmic reticulum;Golgi apparatus;Plasma membrane(Approved)				0	0	0	0	0	0	0	0	0	0	0	0	0	0	0	0	0	0	0	0	1
80762	NDFIP1	1	80762	Gene_ID	H. sapiens	80762	H. sapiens	NDFIP1	Nedd4 family interacting protein 1	GO:0048294 negative regulation of isotype switching to IgE isotypes;GO:0045829 negative regulation of isotype switching;GO:0048293 regulation of isotype switching to IgE isotypes							0	0	0	0	0	1	0	0	0	0	0	0	0	0	0	0	1	0	0	0	1
11333	PDAP1	1	11333	Gene_ID	H. sapiens	11333	H. sapiens	PDAP1	PDGFA associated protein 1	GO:0043312 neutrophil degranulation;GO:0002283 neutrophil activation involved in immune response;GO:0042119 neutrophil activation			Cytosol;Plasma membrane(Enhanced)			(M5941)HALLMARK UV RESPONSE UP; (M5924)HALLMARK MTORC1 SIGNALING	0	0	0	0	0	0	0	0	0	0	0	0	0	0	0	0	0	0	0	0	1
26523	AGO1	1	26523	Gene_ID	H. sapiens	26523	H. sapiens	AGO1	argonaute 1, RISC catalytic component	GO:0090625 mRNA cleavage involved in gene silencing by siRNA;GO:0031054 pre-miRNA processing;GO:0035280 miRNA loading onto RISC involved in gene silencing by miRNA							0	0	1	0	0	1	0	0	0	1	0	0	0	0	0	0	0	0	0	0	1
5252	PHF1	1	5252	Gene_ID	H. sapiens	5252	H. sapiens	PHF1	PHD finger protein 1	GO:0061086 negative regulation of histone H3-K27 methylation;GO:0061087 positive regulation of histone H3-K27 methylation;GO:0061085 regulation of histone H3-K27 methylation			Nucleoplasm(Approved)				0	0	0	0	0	0	0	0	0	0	0	0	0	0	0	0	0	0	0	0	1
823	CAPN1	1	823	Gene_ID	H. sapiens	823	H. sapiens	CAPN1	calpain 1	GO:0060056 mammary gland involution;GO:2000310 regulation of NMDA receptor activity;GO:0070268 cornification		Enzymes/{ENZYME proteins/Hydrolases,Peptidases/Cysteine-type peptidases}	Cytosol(Supported)	N-[N-[1-Hydroxycarboxyethyl-Carbonyl]Leucylamino-Butyl]-Guanidine (Calcium-dependent cysteine-type endopeptidase activity);CBZ-LEU-LEU-TYR-CH2F (Calcium-dependent cysteine-type endopeptidase activity);(2S)-4-METHYL-2-(3-PHENYLTHIOUREIDO)-N-((3S)-TETRAHYDRO-2-HYDROXY-3-FURANYL)PENTANAMIDE (Calcium-dependent cysteine-type endopeptidase activity)	(M50)PID PTP1B PATHWAY		0	0	0	1	0	0	1	0	0	0	0	1	0	0	0	0	0	0	0	0	1
83440	ADPGK	1	83440	Gene_ID	H. sapiens	83440	H. sapiens	ADPGK	ADP dependent glucokinase	GO:0061621 canonical glycolysis;GO:0061620 glycolytic process through glucose-6-phosphate;GO:0061615 glycolytic process through fructose-6-phosphate		Enzymes/ENZYME proteins/Transferases	Centrosome(Approved)				0	0	0	0	0	0	0	0	0	0	0	0	0	0	0	0	0	0	0	0	1
5094	PCBP2	1	5094	Gene_ID	H. sapiens	5094	H. sapiens	PCBP2	poly(rC) binding protein 2	GO:0075522 IRES-dependent viral translational initiation;GO:0039694 viral RNA genome replication;GO:0050687 negative regulation of defense response to virus			Cytosol;Nucleoplasm(Supported)				0	0	0	0	1	1	0	0	1	0	0	0	0	0	0	0	0	0	0	0	1
65264	UBE2Z	1	65264	Gene_ID	H. sapiens	65264	H. sapiens	UBE2Z	ubiquitin conjugating enzyme E2 Z	GO:0043065 positive regulation of apoptotic process;GO:0043068 positive regulation of programmed cell death;GO:0016567 protein ubiquitination		Enzymes/ENZYME proteins/Transferases	Cytosol;Nucleoplasm(Supported)				0	0	0	0	0	0	0	0	0	0	0	0	0	0	0	0	0	0	0	0	1
54708	MARCH5	1	54708	Gene_ID	H. sapiens	54708	H. sapiens	MARCH5	membrane associated ring-CH-type finger 5	GO:0090141 positive regulation of mitochondrial fission;GO:0090344 negative regulation of cell aging;GO:0090140 regulation of mitochondrial fission		Enzymes/ENZYME proteins/Transferases	Mitochondria(Supported)				0	0	0	0	0	0	0	0	0	0	0	0	0	0	0	0	0	0	0	0	1
51299	NRN1	1	51299	Gene_ID	H. sapiens	51299	H. sapiens	NRN1	neuritin 1	GO:0006501 C-terminal protein lipidation;GO:0018410 C-terminal protein amino acid modification;GO:0006497 protein lipidation							0	0	0	0	0	0	0	0	0	0	0	0	0	0	0	0	0	0	0	0	1
392	ARHGAP1	1	392	Gene_ID	H. sapiens	392	H. sapiens	ARHGAP1	Rho GTPase activating protein 1	GO:0098706 ferric iron import across plasma membrane;GO:2001136 negative regulation of endocytic recycling;GO:0033216 ferric iron import			Vesicles(Supported)		(M83)PID CDC42 REG PATHWAY; (M241)PID RAC1 REG PATHWAY; (M5193)SIG CHEMOTAXIS		0	0	0	0	0	0	0	0	0	0	0	0	0	0	0	0	0	0	0	0	1
391	RHOG	1	391	Gene_ID	H. sapiens	391	H. sapiens	RHOG	ras homolog family member G	GO:1900027 regulation of ruffle assembly;GO:1903078 positive regulation of protein localization to plasma membrane;GO:0043312 neutrophil degranulation					(M71)PID ILK PATHWAY; (M187)PID TRKR PATHWAY	(M5921)HALLMARK COMPLEMENT; (M5932)HALLMARK INFLAMMATORY RESPONSE	0	0	0	0	0	0	0	1	0	0	0	0	0	1	1	0	0	1	0	0	1
10237	SLC35B1	1	10237	Gene_ID	H. sapiens	10237	H. sapiens	SLC35B1	solute carrier family 35 member B1	GO:0072334 UDP-galactose transmembrane transport;GO:0090481 pyrimidine nucleotide-sugar transmembrane transport;GO:0015780 nucleotide-sugar transmembrane transport		Transporters/Electrochemical Potential-driven transporters	Endoplasmic reticulum;Nucleus;Vesicles(Approved)			(M5934)HALLMARK XENOBIOTIC METABOLISM	0	0	0	0	0	0	0	0	0	0	0	0	0	0	0	0	0	0	0	0	1
396	ARHGDIA	1	396	Gene_ID	H. sapiens	396	H. sapiens	ARHGDIA	Rho GDP dissociation inhibitor alpha	GO:0050771 negative regulation of axonogenesis;GO:0050772 positive regulation of axonogenesis;GO:2000249 regulation of actin cytoskeleton reorganization			Cytosol(Enhanced)		(M83)PID CDC42 REG PATHWAY; (M241)PID RAC1 REG PATHWAY; (M238)PID THROMBIN PAR1 PATHWAY	(M5923)HALLMARK PI3K AKT MTOR SIGNALING; (M5893)HALLMARK MITOTIC SPINDLE	0	0	0	0	0	0	0	0	0	0	1	0	0	0	1	0	1	0	0	0	1
3309	HSPA5	1	3309	Gene_ID	H. sapiens	3309	H. sapiens	HSPA5	heat shock protein family A (Hsp70) member 5	GO:1903895 negative regulation of IRE1-mediated unfolded protein response;GO:0021589 cerebellum structural organization;GO:1903891 regulation of ATF6-mediated unfolded protein response			Cytosol(Approved)	Antihemophilic Factor (Recombinant) (Unfolded protein binding);Acetylsalicylic acid (Unfolded protein binding)		(M5922)HALLMARK UNFOLDED PROTEIN RESPONSE; (M5924)HALLMARK MTORC1 SIGNALING; (M5921)HALLMARK COMPLEMENT	0	0	0	0	0	0	0	0	0	0	1	1	0	1	1	0	0	0	0	0	1
10971	YWHAQ	1	10971	Gene_ID	H. sapiens	10971	H. sapiens	YWHAQ	tyrosine 3-monooxygenase/tryptophan 5-monooxygenase activation protein theta	GO:1900740 positive regulation of protein insertion into mitochondrial membrane involved in apoptotic signaling pathway;GO:1900739 regulation of protein insertion into mitochondrial membrane involved in apoptotic signaling pathway;GO:1901030 positive regulation of mitochondrial outer membrane permeabilization involved in apoptotic signaling pathway			Cytosol(Supported)Nucleoplasm(Uncertain)		(M199)PID P38 MK2 PATHWAY; (M247)PID INSULIN GLUCOSE PATHWAY; (M249)PID PI3KCI AKT PATHWAY	(M5926)HALLMARK MYC TARGETS V1	0	0	0	0	0	0	0	0	0	0	0	1	0	0	0	1	0	1	0	0	1
2288	FKBP4	1	2288	Gene_ID	H. sapiens	2288	H. sapiens	FKBP4	FK506 binding protein 4	GO:0006463 steroid hormone receptor complex assembly;GO:0031115 negative regulation of microtubule polymerization;GO:0030521 androgen receptor signaling pathway		Enzymes/ENZYME proteins/Isomerase	Cytosol;Nucleoplasm(Enhanced)		(M58)PID AR PATHWAY; (M115)PID REG GR PATHWAY	(M5941)HALLMARK UV RESPONSE UP; (M5937)HALLMARK GLYCOLYSIS; (M5906)HALLMARK ESTROGEN RESPONSE EARLY	0	0	0	0	0	0	0	0	0	0	1	1	0	0	1	0	0	0	0	0	1
10972	TMED10	1	10972	Gene_ID	H. sapiens	10972	H. sapiens	TMED10	transmembrane p24 trafficking protein 10	GO:0048205 COPI coating of Golgi vesicle;GO:0048200 Golgi transport vesicle coating;GO:0035964 COPI-coated vesicle budding			Golgi apparatus(Supported)			(M5910)HALLMARK PROTEIN SECRETION	0	0	0	0	0	0	0	0	0	1	0	0	0	0	0	0	0	0	0	0	1
2146	EZH2	1	2146	Gene_ID	H. sapiens	2146	H. sapiens	EZH2	enhancer of zeste 2 polycomb repressive complex 2 subunit	GO:0098532 histone H3-K27 trimethylation;GO:0014834 skeletal muscle satellite cell maintenance involved in skeletal muscle regeneration;GO:0036333 hepatocyte homeostasis		Enzymes/ENZYME proteins/Transferases	Nucleoplasm(Supported)			(M5951)HALLMARK SPERMATOGENESIS; (M5901)HALLMARK G2M CHECKPOINT; (M5925)HALLMARK E2F TARGETS	0	0	0	1	0	1	1	0	0	0	1	1	0	1	0	0	0	0	0	0	1
4724	NDUFS4	1	4724	Gene_ID	H. sapiens	4724	H. sapiens	NDUFS4	NADH:ubiquinone oxidoreductase subunit S4	GO:0006120 mitochondrial electron transport, NADH to ubiquinone;GO:0042775 mitochondrial ATP synthesis coupled electron transport;GO:0042773 ATP synthesis coupled electron transport			Mitochondria(Supported)	NADH (Nadh dehydrogenase (ubiquinone) activity)		(M5936)HALLMARK OXIDATIVE PHOSPHORYLATION	0	0	0	0	0	0	0	0	0	0	0	1	0	0	0	0	0	0	0	0	1
84876	ORAI1	1	84876	Gene_ID	H. sapiens	84876	H. sapiens	ORAI1	ORAI calcium release-activated calcium modulator 1	GO:0002115 store-operated calcium entry;GO:0051928 positive regulation of calcium ion transport;GO:0051924 regulation of calcium ion transport					(M88)PID CD8 TCR PATHWAY; (M34)PID TCR PATHWAY		0	0	0	0	0	0	0	0	0	0	0	0	0	1	0	0	0	0	0	0	1
4048	LTA4H	1	4048	Gene_ID	H. sapiens	4048	H. sapiens	LTA4H	leukotriene A4 hydrolase	GO:0019370 leukotriene biosynthetic process;GO:0006691 leukotriene metabolic process;GO:0043312 neutrophil degranulation		Enzymes/{ENZYME proteins/Hydrolases,Peptidases/Metallopeptidases}	Cytosol;Nucleoplasm(Supported)	Captopril (Zinc ion binding);N-[3-[(1-Aminoethyl)(Hydroxy)Phosphoryl]-2-(1,1'-Biphenyl-4-Ylmethyl)Propanoyl]Alanine (Zinc ion binding);3-(Benzyloxy)Pyridin-2-Amine (Zinc ion binding);Ubenimex (Zinc ion binding);DG051 (Zinc ion binding);CHR-2797 (Zinc ion binding);5-[2-(1H-pyrrol-1-yl)ethoxy]-1H-indole (Zinc ion binding);N-(pyridin-3-ylmethyl)aniline (Zinc ion binding);(4-fluorophenyl)(pyridin-4-y…		(M5946)HALLMARK COAGULATION; (M5924)HALLMARK MTORC1 SIGNALING; (M5921)HALLMARK COMPLEMENT	0	0	0	0	0	0	0	0	0	0	0	0	0	0	0	0	0	0	0	0	1
4049	LTA	1	4049	Gene_ID	H. sapiens	4049	H. sapiens	LTA	lymphotoxin alpha	GO:0002925 positive regulation of humoral immune response mediated by circulating immunoglobulin;GO:0002876 positive regulation of chronic inflammatory response to antigenic stimulus;GO:0044130 negative regulation of growth of symbiont in host				Etanercept (Receptor binding)	(M234)PID IL2 STAT5 PATHWAY; (M28)PID IL4 2PATHWAY; (M5883)NABA SECRETED FACTORS	(M5932)HALLMARK INFLAMMATORY RESPONSE	0	0	0	0	0	1	0	0	1	0	1	0	0	0	0	0	0	0	0	0	1
1652	DDT	1	1652	Gene_ID	H. sapiens	1652	H. sapiens	DDT	D-dopachrome tautomerase	GO:0010760 negative regulation of macrophage chemotaxis;GO:1905522 negative regulation of macrophage migration;GO:0010758 regulation of macrophage chemotaxis		Enzymes/ENZYME proteins/Lyases	Mitochondria(Approved)			(M5905)HALLMARK ADIPOGENESIS; (M5934)HALLMARK XENOBIOTIC METABOLISM	0	0	0	0	0	1	0	0	0	0	0	0	1	0	0	0	0	0	0	0	1
51762	RAB8B	1	51762	Gene_ID	H. sapiens	51762	H. sapiens	RAB8B	RAB8B, member RAS oncogene family	GO:0051461 positive regulation of corticotropin secretion;GO:0051459 regulation of corticotropin secretion;GO:0045046 protein import into peroxisome membrane			Vesicles(Supported)Nucleoplasm(Uncertain)	Phosphoaminophosphonic Acid Guanylate Ester (Receptor binding);Guanosine-5'-Diphosphate (Receptor binding)			0	0	0	0	0	0	0	0	0	0	0	0	0	0	1	0	0	0	0	0	1
1656	DDX6	1	1656	Gene_ID	H. sapiens	1656	H. sapiens	DDX6	DEAD-box helicase 6	GO:0019074 viral RNA genome packaging;GO:0019072 viral genome packaging;GO:0043928 exonucleolytic nuclear-transcribed mRNA catabolic process involved in deadenylation-dependent decay		Enzymes/ENZYME proteins/Hydrolases	Cytoplasmic bodies(Supported)Cytosol(Approved)	D-tartaric acid (Rna helicase activity)			0	0	0	0	0	0	0	0	1	1	1	0	0	0	0	0	0	0	0	0	1
84656	GLYR1	1	84656	Gene_ID	H. sapiens	84656	H. sapiens	GLYR1	glyoxylate reductase 1 homolog	GO:0055114 oxidation-reduction process;GO:0008152 metabolic process;GO:0008150 biological_process			Nucleoplasm(Enhanced)Nuclear speckles(Supported)				0	0	0	0	0	0	0	0	0	0	0	0	0	0	0	0	0	0	0	0	1
1654	DDX3X	1	1654	Gene_ID	H. sapiens	1654	H. sapiens	DDX3X	DEAD-box helicase 3, X-linked	GO:0071651 positive regulation of chemokine (C-C motif) ligand 5 production;GO:0045070 positive regulation of viral genome replication;GO:0071649 regulation of chemokine (C-C motif) ligand 5 production		Enzymes/ENZYME proteins/Hydrolases;Transporters/Transporter channels and pores	Cytosol;Nucleus(Approved)				0	1	0	0	1	1	0	0	1	1	0	0	0	0	0	0	0	0	0	0	1
54926	UBE2R2	1	54926	Gene_ID	H. sapiens	54926	H. sapiens	UBE2R2	ubiquitin conjugating enzyme E2 R2	GO:0070936 protein K48-linked ubiquitination;GO:0006513 protein monoubiquitination;GO:0043161 proteasome-mediated ubiquitin-dependent protein catabolic process		Enzymes/ENZYME proteins/Transferases	Nucleoli;Nucleus(Approved)				0	0	0	0	0	0	0	0	0	0	0	0	0	0	0	0	0	0	0	0	1
51072	MEMO1	1	51072	Gene_ID	H. sapiens	51072	H. sapiens	MEMO1	mediator of cell motility 1	GO:0032886 regulation of microtubule-based process;GO:2000145 regulation of cell motility;GO:0051270 regulation of cellular component movement			Vesicles(Approved)				0	0	0	0	0	0	0	0	0	0	0	0	0	0	0	0	0	0	0	0	1
826	CAPNS1	1	826	Gene_ID	H. sapiens	826	H. sapiens	CAPNS1	calpain small subunit 1	GO:0070268 cornification;GO:0031424 keratinization;GO:0022617 extracellular matrix disassembly			Cytosol;Nucleoplasm(Approved)	PD150606 (Calcium-dependent cysteine-type endopeptidase activity)			0	0	0	1	0	0	1	0	0	0	0	0	0	0	0	0	0	0	0	0	1
7528	YY1	1	7528	Gene_ID	H. sapiens	7528	H. sapiens	YY1	YY1 transcription factor	GO:0034696 response to prostaglandin F;GO:1902894 negative regulation of pri-miRNA transcription by RNA polymerase II;GO:0032688 negative regulation of interferon-beta production		Transcription factors/Zinc-coordinating DNA-binding domains	Nucleoli fibrillar center;Nucleoplasm(Supported)Vesicles(Approved)		(M288)PID HES HEY PATHWAY; (M261)PID P53 REGULATION PATHWAY; (M17)PID NOTCH PATHWAY		0	0	0	0	0	0	0	0	0	0	0	0	0	0	0	0	0	0	0	0	1
3937	LCP2	1	3937	Gene_ID	H. sapiens	3937	H. sapiens	LCP2	lymphocyte cytosolic protein 2	GO:0050852 T cell receptor signaling pathway;GO:0038095 Fc-epsilon receptor signaling pathway;GO:0050851 antigen receptor-mediated signaling pathway					(M190)PID TCR JNK PATHWAY; (M9526)ST T CELL SIGNAL TRANSDUCTION; (M88)PID CD8 TCR PATHWAY	(M5950)HALLMARK ALLOGRAFT REJECTION; (M5913)HALLMARK INTERFERON GAMMA RESPONSE; (M5932)HALLMARK INFLAMMATORY RESPONSE	0	0	0	0	0	1	0	0	0	0	0	0	0	1	0	0	0	0	0	0	1
3936	LCP1	1	3936	Gene_ID	H. sapiens	3936	H. sapiens	LCP1	lymphocyte cytosolic protein 1	GO:0044319 wound healing, spreading of cells;GO:0071803 positive regulation of podosome assembly;GO:0035722 interleukin-12-mediated signaling pathway			Actin filaments;Cytosol;Plasma membrane(Approved)			(M5953)HALLMARK KRAS SIGNALING UP	0	0	0	0	0	1	0	0	0	0	0	0	0	1	0	0	1	0	0	0	1
113444	SMIM12	1	113444	Gene_ID	H. sapiens	113444	H. sapiens	SMIM12	small integral membrane protein 12				Mitochondria(Approved)				0	0	0	0	0	0	0	0	0	0	0	0	0	0	0	0	0	0	0	0	1
3932	LCK	1	3932	Gene_ID	H. sapiens	3932	H. sapiens	LCK	LCK proto-oncogene, Src family tyrosine kinase	GO:0050862 positive regulation of T cell receptor signaling pathway;GO:0050857 positive regulation of antigen receptor-mediated signaling pathway;GO:0051209 release of sequestered calcium ion into cytosol	Tyr protein kinase family	Enzymes/{ENZYME proteins/Transferases,Kinases/Tyr protein kinases}	Golgi apparatus(Approved)	Dasatinib (Sh2 domain binding);{4-[2-Acetylamino-2-(3-Carbamoyl-2-Cyclohexylmethoxy-6,7,8,9-Tetrahydro-5h-Benzocyclohepten-5ylcarbamoyl)-Ethyl]-2-Phosphono-Phenyl}-Phosphonic Acid (Sh2 domain binding);Staurosporine (Sh2 domain binding);1-Tert-Butyl-3-(4-Chloro-Phenyl)-1h-Pyrazolo[3,4-D]Pyrimidin-4-Ylamine (Sh2 domain binding);(4-{2-Acetylamino-2-[1-(3-Carbamoyl-4-Cyclohexylmethoxy-Phenyl)-Ethylca…	(M26)PID NFKAPPAB ATYPICAL PATHWAY; (M33)PID GLYPICAN 1PATHWAY; (M257)PID EPHRINB REV PATHWAY	(M5923)HALLMARK PI3K AKT MTOR SIGNALING; (M5948)HALLMARK BILE ACID METABOLISM; (M5950)HALLMARK ALLOGRAFT REJECTION	0	0	0	0	0	1	0	0	0	0	0	0	0	1	0	0	1	0	0	0	1
10116	FEM1B	1	10116	Gene_ID	H. sapiens	10116	H. sapiens	FEM1B	fem-1 homolog B	GO:0060743 epithelial cell maturation involved in prostate gland development;GO:0060442 branching involved in prostate gland morphogenesis;GO:2000001 regulation of DNA damage checkpoint			Cytosol;Nucleoplasm(Supported)				0	0	0	1	0	1	0	0	0	0	0	1	0	0	0	0	0	0	0	0	1
11021	RAB35	1	11021	Gene_ID	H. sapiens	11021	H. sapiens	RAB35	RAB35, member RAS oncogene family	GO:0048227 plasma membrane to endosome transport;GO:0036010 protein localization to endosome;GO:1990090 cellular response to nerve growth factor stimulus							0	0	0	0	0	0	0	0	0	0	0	0	0	0	0	0	0	0	0	0	1
10114	HIPK3	1	10114	Gene_ID	H. sapiens	10114	H. sapiens	HIPK3	homeodomain interacting protein kinase 3	GO:0043508 negative regulation of JUN kinase activity;GO:0046329 negative regulation of JNK cascade;GO:0043407 negative regulation of MAP kinase activity	CMGC Ser/Thr protein kinase family	Enzymes/{ENZYME proteins/Transferases,Kinases/CMGC Ser/Thr protein kinases}	Cytosol;Nuclear bodies(Supported)				0	0	0	0	0	0	0	0	0	0	0	0	0	0	0	0	0	0	0	0	1
28988	DBNL	1	28988	Gene_ID	H. sapiens	28988	H. sapiens	DBNL	drebrin like	GO:0007257 activation of JUN kinase activity;GO:0043507 positive regulation of JUN kinase activity;GO:0000187 activation of MAPK activity			Cytosol;Nucleoplasm(Supported)		(M190)PID TCR JNK PATHWAY; (M34)PID TCR PATHWAY		0	0	0	0	0	0	0	1	0	0	0	0	0	0	1	1	0	0	1	0	1
6711	SPTBN1	1	6711	Gene_ID	H. sapiens	6711	H. sapiens	SPTBN1	spectrin beta, non-erythrocytic 1	GO:1900042 positive regulation of interleukin-2 secretion;GO:1900040 regulation of interleukin-2 secretion;GO:0051693 actin filament capping			Golgi apparatus(Approved)	Calcium (Structural constituent of cytoskeleton);D-Myo-Inositol-1,4,5-Triphosphate (Structural constituent of cytoskeleton)	(M286)PID TGFBR PATHWAY	(M5896)HALLMARK TGF BETA SIGNALING; (M5893)HALLMARK MITOTIC SPINDLE	0	0	0	0	0	1	0	0	0	0	0	0	0	0	0	0	0	0	0	1	1
84337	ELOF1	1	84337	Gene_ID	H. sapiens	84337	H. sapiens	ELOF1	elongation factor 1 homolog	GO:0048096 chromatin-mediated maintenance of transcription;GO:0045815 positive regulation of gene expression, epigenetic;GO:0006368 transcription elongation from RNA polymerase II promoter			Cytosol(Approved)				0	0	0	0	0	0	0	0	0	0	0	0	0	0	0	0	0	0	0	0	1
8870	IER3	1	8870	Gene_ID	H. sapiens	8870	H. sapiens	IER3	immediate early response 3	GO:0014066 regulation of phosphatidylinositol 3-kinase signaling;GO:0014065 phosphatidylinositol 3-kinase signaling;GO:0048015 phosphatidylinositol-mediated signaling						(M5902)HALLMARK APOPTOSIS; (M5937)HALLMARK GLYCOLYSIS; (M5939)HALLMARK P53 PATHWAY	0	0	0	0	0	1	0	0	0	0	0	0	0	0	0	0	0	0	0	0	1
7319	UBE2A	1	7319	Gene_ID	H. sapiens	7319	H. sapiens	UBE2A	ubiquitin conjugating enzyme E2 A	GO:0033522 histone H2A ubiquitination;GO:0070979 protein K11-linked ubiquitination;GO:0070936 protein K48-linked ubiquitination		Enzymes/ENZYME proteins/Transferases	Cytosol;Nucleoplasm;Plasma membrane;Vesicles(Supported)				0	0	0	0	0	0	0	0	0	0	0	0	0	0	0	0	0	0	0	0	1
4734	NEDD4	1	4734	Gene_ID	H. sapiens	4734	H. sapiens	NEDD4	neural precursor cell expressed, developmentally down-regulated 4, E3 ubiquitin protein ligase	GO:0019089 transmission of virus;GO:0010768 negative regulation of transcription from RNA polymerase II promoter in response to UV-induced DNA damage;GO:0044007 dissemination or transmission of symbiont from host		Enzymes/ENZYME proteins/Transferases;Transporters/Accessory Factors Involved in Transport	Cytosol(Approved)		(M13)PID ERBB4 PATHWAY; (M70)PID PS1 PATHWAY; (M237)PID VEGFR1 2 PATHWAY	(M5948)HALLMARK BILE ACID METABOLISM	0	0	1	0	0	1	0	0	0	0	1	0	0	0	1	0	1	0	1	0	1
54623	PAF1	1	54623	Gene_ID	H. sapiens	54623	H. sapiens	PAF1	PAF1 homolog, Paf1/RNA polymerase II complex component	GO:0031442 positive regulation of mRNA 3'-end processing;GO:0001711 endodermal cell fate commitment;GO:0033523 histone H2B ubiquitination			Nucleoplasm(Supported)				1	0	0	0	1	1	0	0	0	0	1	0	0	0	0	0	0	0	0	0	1
8879	SGPL1	1	8879	Gene_ID	H. sapiens	8879	H. sapiens	SGPL1	sphingosine-1-phosphate lyase 1	GO:0033327 Leydig cell differentiation;GO:0001553 luteinization;GO:0008210 estrogen metabolic process		Enzymes/ENZYME proteins/Lyases	Endoplasmic reticulum(Supported)	Pyridoxal Phosphate (Sphinganine-1-phosphate aldolase activity)	(M155)PID S1P META PATHWAY		0	0	1	0	0	0	0	0	0	0	0	1	1	0	0	0	0	0	0	0	1
5928	RBBP4	1	5928	Gene_ID	H. sapiens	5928	H. sapiens	RBBP4	RB binding protein 4, chromatin remodeling factor	GO:0034080 CENP-A containing nucleosome assembly;GO:0070317 negative regulation of G0 to G1 transition;GO:0006335 DNA replication-dependent nucleosome assembly			Nucleoplasm(Enhanced)		(M219)PID HEDGEHOG GLI PATHWAY; (M279)PID RB 1PATHWAY; (M101)PID HDAC CLASSI PATHWAY		0	0	0	0	0	1	0	0	0	0	0	0	0	0	0	0	0	0	0	0	1
7259	TSPYL1	1	7259	Gene_ID	H. sapiens	7259	H. sapiens	TSPYL1	TSPY like 1	GO:0006334 nucleosome assembly;GO:0031497 chromatin assembly;GO:0034728 nucleosome organization			Nucleoli;Nucleus(Supported)				0	0	0	0	0	0	0	0	0	0	0	0	0	0	0	0	0	0	0	0	1
9908	G3BP2	1	9908	Gene_ID	H. sapiens	9908	H. sapiens	G3BP2	G3BP stress granule assembly factor 2	GO:0007253 cytoplasmic sequestering of NF-kappaB;GO:0042347 negative regulation of NF-kappaB import into nucleus;GO:0042994 cytoplasmic sequestering of transcription factor			Cytosol(Enhanced)			(M5905)HALLMARK ADIPOGENESIS	0	0	0	0	0	0	0	0	0	0	0	0	0	0	0	0	0	0	0	0	1
378	ARF4	1	378	Gene_ID	H. sapiens	378	H. sapiens	ARF4	ADP ribosylation factor 4	GO:0031584 activation of phospholipase D activity;GO:0010518 positive regulation of phospholipase activity;GO:0006471 protein ADP-ribosylation				Guanosine-5'-Diphosphate (Gtpase activity)	(M164)PID ERBB1 DOWNSTREAM PATHWAY	(M5946)HALLMARK COAGULATION	0	0	0	0	0	0	0	0	0	0	0	1	0	1	0	0	0	1	0	0	1
5690	PSMB2	1	5690	Gene_ID	H. sapiens	5690	H. sapiens	PSMB2	proteasome subunit beta 2	GO:0002223 stimulatory C-type lectin receptor signaling pathway;GO:0002479 antigen processing and presentation of exogenous peptide antigen via MHC class I, TAP-dependent;GO:0002220 innate immune response activating cell surface receptor signaling pathway		Enzymes/{ENZYME proteins/Hydrolases,Peptidases/Threonine-type peptidases}	Nucleoplasm(Enhanced)	(3AR,6R,6AS)-6-((S)-((S)-CYCLOHEX-2-ENYL)(HYDROXY)METHYL)-6A-METHYL-4-OXO-HEXAHYDRO-2H-FURO[3,2-C]PYRROLE-6-CARBALDEHYDE (Threonine-type endopeptidase activity);Carfilzomib (Threonine-type endopeptidase activity)		(M5926)HALLMARK MYC TARGETS V1; (M5913)HALLMARK INTERFERON GAMMA RESPONSE	1	0	0	0	0	1	0	0	0	1	0	0	0	0	0	1	0	0	0	0	1
55450	CAMK2N1	1	55450	Gene_ID	H. sapiens	55450	H. sapiens	CAMK2N1	calcium/calmodulin dependent protein kinase II inhibitor 1	GO:1904030 negative regulation of cyclin-dependent protein kinase activity;GO:0070373 negative regulation of ERK1 and ERK2 cascade;GO:0043409 negative regulation of MAPK cascade							0	0	0	0	0	0	0	0	0	0	0	0	0	0	0	0	0	0	0	0	1
5694	PSMB6	1	5694	Gene_ID	H. sapiens	5694	H. sapiens	PSMB6	proteasome subunit beta 6	GO:0002223 stimulatory C-type lectin receptor signaling pathway;GO:0002479 antigen processing and presentation of exogenous peptide antigen via MHC class I, TAP-dependent;GO:0002220 innate immune response activating cell surface receptor signaling pathway		Enzymes/{ENZYME proteins/Hydrolases,Peptidases/Threonine-type peptidases}	Cytosol;Nucleoplasm(Supported)	(3AR,6R,6AS)-6-((S)-((S)-CYCLOHEX-2-ENYL)(HYDROXY)METHYL)-6A-METHYL-4-OXO-HEXAHYDRO-2H-FURO[3,2-C]PYRROLE-6-CARBALDEHYDE (Threonine-type endopeptidase activity)			1	0	0	0	0	1	0	0	0	1	0	0	0	0	0	1	0	0	0	0	1
55758	RCOR3	1	55758	Gene_ID	H. sapiens	55758	H. sapiens	RCOR3	REST corepressor 3	GO:0000122 negative regulation of transcription by RNA polymerase II;GO:0045892 negative regulation of transcription, DNA-templated;GO:1903507 negative regulation of nucleic acid-templated transcription		Transcription factors/Helix-turn-helix domains	Nucleoli;Nucleus(Approved)				0	0	0	0	0	0	0	0	0	0	0	0	0	0	0	0	0	0	0	0	1
1655	DDX5	1	1655	Gene_ID	H. sapiens	1655	H. sapiens	DDX5	DEAD-box helicase 5	GO:1903800 positive regulation of production of miRNAs involved in gene silencing by miRNA;GO:1903798 regulation of production of miRNAs involved in gene silencing by miRNA;GO:2000637 positive regulation of gene silencing by miRNA		Enzymes/ENZYME proteins/Hydrolases	Nucleoplasm(Enhanced)		(M145)PID P53 DOWNSTREAM PATHWAY		1	1	0	0	1	0	0	0	1	1	0	0	0	0	0	0	0	0	0	0	1
2289	FKBP5	1	2289	Gene_ID	H. sapiens	2289	H. sapiens	FKBP5	FK506 binding protein 5	GO:0000413 protein peptidyl-prolyl isomerization;GO:0018208 peptidyl-proline modification;GO:0061077 chaperone-mediated protein folding		Enzymes/ENZYME proteins/Isomerase	Nucleoplasm(Enhanced)		(M115)PID REG GR PATHWAY	(M5908)HALLMARK ANDROGEN RESPONSE; (M5907)HALLMARK ESTROGEN RESPONSE LATE; (M5906)HALLMARK ESTROGEN RESPONSE EARLY	0	0	0	0	0	0	0	0	0	0	0	0	0	0	0	0	0	0	0	0	1
7335	UBE2V1	1	7335	Gene_ID	H. sapiens	7335	H. sapiens	UBE2V1	ubiquitin conjugating enzyme E2 V1	GO:0070423 nucleotide-binding oligomerization domain containing signaling pathway;GO:0002223 stimulatory C-type lectin receptor signaling pathway;GO:0002753 cytoplasmic pattern recognition receptor signaling pathway			Nucleoplasm(Enhanced)		(M110)PID IL1 PATHWAY		0	0	0	0	0	1	0	0	0	0	0	0	0	0	0	0	0	0	0	0	1
11151	CORO1A	1	11151	Gene_ID	H. sapiens	11151	H. sapiens	CORO1A	coronin 1A	GO:0051126 negative regulation of actin nucleation;GO:0051279 regulation of release of sequestered calcium ion into cytosol;GO:0051209 release of sequestered calcium ion into cytosol			Cytosol(Approved)			(M5924)HALLMARK MTORC1 SIGNALING	0	0	0	0	0	0	0	0	0	0	0	0	0	0	0	0	1	1	1	0	1
10657	KHDRBS1	1	10657	Gene_ID	H. sapiens	10657	H. sapiens	KHDRBS1	KH RNA binding domain containing, signal transduction associated 1	GO:0046833 positive regulation of RNA export from nucleus;GO:0046831 regulation of RNA export from nucleus;GO:0032241 positive regulation of nucleobase-containing compound transport			Nucleoplasm(Enhanced)				1	0	0	0	1	0	0	0	0	1	0	0	0	0	0	0	0	0	0	0	1
23558	WBP2	1	23558	Gene_ID	H. sapiens	23558	H. sapiens	WBP2	WW domain binding protein 2	GO:0071442 positive regulation of histone H3-K14 acetylation;GO:0071440 regulation of histone H3-K14 acetylation;GO:0033148 positive regulation of intracellular estrogen receptor signaling pathway			Cytosol;Nucleoplasm(Approved)				0	0	0	0	0	0	0	0	0	0	0	0	0	0	0	0	0	0	0	0	1
5033	P4HA1	1	5033	Gene_ID	H. sapiens	5033	H. sapiens	P4HA1	prolyl 4-hydroxylase subunit alpha 1	GO:0018401 peptidyl-proline hydroxylation to 4-hydroxy-L-proline;GO:0019471 4-hydroxyproline metabolic process;GO:0019511 peptidyl-proline hydroxylation		Enzymes/ENZYME proteins/Oxidoreductases	Endoplasmic reticulum(Supported)Mitochondria;Vesicles(Approved)	Vitamin C (Procollagen-proline 4-dioxygenase activity);Succinic acid (Procollagen-proline 4-dioxygenase activity);L-Proline (Procollagen-proline 4-dioxygenase activity);Hydralazine (Procollagen-proline 4-dioxygenase activity)	(M3468)NABA ECM REGULATORS; (M5885)NABA MATRISOME ASSOCIATED; (M5889)NABA MATRISOME	(M5891)HALLMARK HYPOXIA; (M5924)HALLMARK MTORC1 SIGNALING; (M5947)HALLMARK IL2 STAT5 SIGNALING	0	0	0	0	0	0	0	0	0	0	0	0	0	0	0	0	0	0	0	0	1
1347	COX7A2	1	1347	Gene_ID	H. sapiens	1347	H. sapiens	COX7A2	cytochrome c oxidase subunit 7A2	GO:1902600 proton transmembrane transport;GO:0022900 electron transport chain;GO:0098662 inorganic cation transmembrane transport						(M5936)HALLMARK OXIDATIVE PHOSPHORYLATION	0	0	0	0	0	0	0	0	0	0	0	0	0	0	0	0	0	0	0	0	1
5663	PSEN1	1	5663	Gene_ID	H. sapiens	5663	H. sapiens	PSEN1	presenilin 1	GO:0002265 astrocyte activation involved in immune response;GO:0051563 smooth endoplasmic reticulum calcium ion homeostasis;GO:1904797 negative regulation of core promoter binding		Enzymes/Peptidases/Aspartic-type peptidases;Transporters/Transporter channels and pores	Golgi apparatus(Supported)Cell Junctions;Nucleus(Approved)		(M251)PID SYNDECAN 3 PATHWAY; (M17761)ST WNT BETA CATENIN PATHWAY; (M70)PID PS1 PATHWAY	(M5902)HALLMARK APOPTOSIS; (M5932)HALLMARK INFLAMMATORY RESPONSE; (M5921)HALLMARK COMPLEMENT	1	0	1	0	0	1	1	0	0	0	1	1	0	0	1	0	1	0	1	0	1
6631	SNRPC	1	6631	Gene_ID	H. sapiens	6631	H. sapiens	SNRPC	small nuclear ribonucleoprotein polypeptide C	GO:0000395 mRNA 5'-splice site recognition;GO:0006376 mRNA splice site selection;GO:0000387 spliceosomal snRNP assembly			Nucleoplasm(Enhanced)				0	0	0	0	1	0	0	0	0	0	0	0	0	0	0	0	0	0	0	0	1
7919	DDX39B	1	7919	Gene_ID	H. sapiens	7919	H. sapiens	DDX39B	DExD-box helicase 39B	GO:0061051 positive regulation of cell growth involved in cardiac muscle cell development;GO:2000002 negative regulation of DNA damage checkpoint;GO:0046784 viral mRNA export from host cell nucleus		Enzymes/ENZYME proteins/Hydrolases;Transporters/Primary Active Transporters	Nuclear speckles(Enhanced)	Isopropyl Alcohol (U6 snrna binding)			0	0	0	0	1	0	0	0	0	1	0	1	0	0	0	0	0	0	0	0	1
1871	E2F3	1	1871	Gene_ID	H. sapiens	1871	H. sapiens	E2F3	E2F transcription factor 3	GO:1905461 positive regulation of vascular associated smooth muscle cell apoptotic process;GO:1905459 regulation of vascular associated smooth muscle cell apoptotic process;GO:0034393 positive regulation of smooth muscle cell apoptotic process		Transcription factors/Helix-turn-helix domains	Nuclear speckles;Nucleoplasm(Supported)Cytosol(Uncertain)		(M279)PID RB 1PATHWAY; (M40)PID E2F PATHWAY; (M66)PID MYC ACTIV PATHWAY	(M5901)HALLMARK G2M CHECKPOINT	0	0	0	0	0	0	0	0	0	0	0	0	0	0	0	0	0	0	0	0	1
9877	ZC3H11A	1	9877	Gene_ID	H. sapiens	9877	H. sapiens	ZC3H11A	zinc finger CCCH-type containing 11A	GO:0016973 poly(A)+ mRNA export from nucleus;GO:0006406 mRNA export from nucleus;GO:0071427 mRNA-containing ribonucleoprotein complex export from nucleus		Transcription factors/Zinc-coordinating DNA-binding domains	Nuclear speckles(Approved);Microtubule organizing center;Nucleoplasm(Approved)				0	0	0	0	1	0	0	0	0	0	0	0	0	0	0	0	0	0	0	0	1
59286	UBL5	1	59286	Gene_ID	H. sapiens	59286	H. sapiens	UBL5	ubiquitin like 5	GO:1903955 positive regulation of protein targeting to mitochondrion;GO:1903214 regulation of protein targeting to mitochondrion;GO:1903749 positive regulation of establishment of protein localization to mitochondrion							0	0	0	0	1	0	0	0	0	0	0	0	0	0	0	0	0	0	0	0	1
53916	RAB4B	1	53916	Gene_ID	H. sapiens	53916	H. sapiens	RAB4B	RAB4B, member RAS oncogene family	GO:0046323 glucose import;GO:0043312 neutrophil degranulation;GO:1904659 glucose transmembrane transport							0	0	0	0	0	0	0	0	0	0	0	0	0	0	0	0	0	0	1	0	1
2885	GRB2	1	2885	Gene_ID	H. sapiens	2885	H. sapiens	GRB2	growth factor receptor bound protein 2	GO:0060670 branching involved in labyrinthine layer morphogenesis;GO:0035635 entry of bacterium into host cell;GO:0035723 interleukin-15-mediated signaling pathway		RAS pathway related proteins	Nucleus(Supported)	Pegademase bovine (Sh3/sh2 adaptor activity);4-[(10s,14s,18s)-18-(2-Amino-2-Oxoethyl)-14-(1-Naphthylmethyl)-8,17,20-Trioxo-7,16,19-Triazaspiro[5.14]Icos-11-En-10-Yl]Benzylphosphonic Acid (Sh3/sh2 adaptor activity)	(M135)PID IL5 PATHWAY; (M18895)SA TRKA RECEPTOR; (M12771)SA PTEN PATHWAY	(M5897)HALLMARK IL6 JAK STAT3 SIGNALING; (M5923)HALLMARK PI3K AKT MTOR SIGNALING; (M5921)HALLMARK COMPLEMENT	0	0	0	0	0	1	0	0	0	0	0	0	0	1	0	0	1	1	1	0	1
79890	RIN3	1	79890	Gene_ID	H. sapiens	79890	H. sapiens	RIN3	Ras and Rab interactor 3	GO:0043547 positive regulation of GTPase activity;GO:0043087 regulation of GTPase activity;GO:0051345 positive regulation of hydrolase activity							0	0	0	0	0	0	0	0	0	0	0	0	0	0	0	0	0	0	1	0	1
92105	INTS4	1	92105	Gene_ID	H. sapiens	92105	H. sapiens	INTS4	integrator complex subunit 4	GO:0042795 snRNA transcription by RNA polymerase II;GO:0009301 snRNA transcription;GO:0016180 snRNA processing			Nucleoli(Approved)				0	0	0	0	0	0	0	0	0	0	0	0	0	0	0	0	0	0	0	0	1
11011	TLK2	1	11011	Gene_ID	H. sapiens	11011	H. sapiens	TLK2	tousled like kinase 2	GO:0032435 negative regulation of proteasomal ubiquitin-dependent protein catabolic process;GO:2000059 negative regulation of ubiquitin-dependent protein catabolic process;GO:1901799 negative regulation of proteasomal protein catabolic process	Other	Enzymes/{ENZYME proteins/Transferases,Kinases}					1	0	0	0	0	0	0	0	0	0	0	0	0	0	0	0	0	0	0	0	1
7494	XBP1	1	7494	Gene_ID	H. sapiens	7494	H. sapiens	XBP1	X-box binding protein 1	GO:1900100 positive regulation of plasma cell differentiation;GO:1900098 regulation of plasma cell differentiation;GO:0035470 positive regulation of vascular wound healing		Transcription factors/Basic domains			(M285)PID HNF3A PATHWAY; (M200)PID ERA GENOMIC PATHWAY	(M5922)HALLMARK UNFOLDED PROTEIN RESPONSE; (M5947)HALLMARK IL2 STAT5 SIGNALING; (M5924)HALLMARK MTORC1 SIGNALING	0	0	1	1	0	1	0	0	0	0	1	1	0	1	0	0	1	0	0	0	1
9403	SEP15	1	9403	Gene_ID	H. sapiens	9403	H. sapiens	SELENOF	selenoprotein F	GO:0051084 'de novo' posttranslational protein folding;GO:0006458 'de novo' protein folding;GO:0006457 protein folding			Cytosol;Nucleoli(Approved)				0	0	0	0	0	0	0	0	0	0	0	0	0	0	0	0	0	0	0	0	1
6047	RNF4	1	6047	Gene_ID	H. sapiens	6047	H. sapiens	RNF4	ring finger protein 4	GO:0090234 regulation of kinetochore assembly;GO:0090230 regulation of centromere complex assembly;GO:0085020 protein K6-linked ubiquitination		Enzymes/ENZYME proteins/Transferases				(M5921)HALLMARK COMPLEMENT	0	0	0	0	0	0	0	0	0	0	0	0	0	0	0	0	0	0	0	0	1
2113	ETS1	1	2113	Gene_ID	H. sapiens	2113	H. sapiens	ETS1	ETS proto-oncogene 1, transcription factor	GO:1904996 positive regulation of leukocyte adhesion to vascular endothelial cell;GO:0030578 PML body organization;GO:0045648 positive regulation of erythrocyte differentiation		RAS pathway related proteins;Transcription factors/Helix-turn-helix domains	Nucleoplasm(Enhanced)		(M44)PID HIF2PATHWAY; (M92)PID ANGIOPOIETIN RECEPTOR PATHWAY; (M281)PID FAK PATHWAY	(M5950)HALLMARK ALLOGRAFT REJECTION; (M5953)HALLMARK KRAS SIGNALING UP; (M5891)HALLMARK HYPOXIA	0	0	1	0	0	1	0	0	0	0	0	1	1	1	0	0	1	0	0	0	1
23154	NCDN	1	23154	Gene_ID	H. sapiens	23154	H. sapiens	NCDN	neurochondrin	GO:0048168 regulation of neuronal synaptic plasticity;GO:0045453 bone resorption;GO:0048167 regulation of synaptic plasticity			Cytosol(Supported)				0	0	0	0	0	0	0	0	0	0	0	0	0	0	0	0	0	0	0	0	1
9972	NUP153	1	9972	Gene_ID	H. sapiens	9972	H. sapiens	NUP153	nucleoporin 153	GO:0075732 viral penetration into host nucleus;GO:1902594 multi-organism nuclear import;GO:0046832 negative regulation of RNA export from nucleus		Transporters/Transporter channels and pores	Nuclear membrane(Enhanced)		(M228)PID SMAD2 3PATHWAY	(M5925)HALLMARK E2F TARGETS	0	0	0	0	1	1	0	0	1	1	0	0	0	0	0	0	0	0	0	0	1
23333	DPY19L1	1	23333	Gene_ID	H. sapiens	23333	H. sapiens	DPY19L1	dpy-19 like C-mannosyltransferase 1	GO:0018406 protein C-linked glycosylation via 2'-alpha-mannosyl-L-tryptophan;GO:0018317 protein C-linked glycosylation via tryptophan;GO:0018103 protein C-linked glycosylation			Vesicles(Approved)				0	0	0	0	0	0	0	0	0	0	0	0	0	0	0	0	0	0	0	0	1
2625	GATA3	1	2625	Gene_ID	H. sapiens	2625	H. sapiens	GATA3	GATA binding protein 3	GO:2000703 negative regulation of fibroblast growth factor receptor signaling pathway involved in ureteric bud formation;GO:2000734 negative regulation of glial cell-derived neurotrophic factor receptor signaling pathway involved in ureteric bud formation;GO:2000702 regulation of fibroblast growth factor receptor signaling pathway involved in ureteric bud formation		Transcription factors/Zinc-coordinating DNA-binding domains	Nucleoplasm(Supported)		(M36)PID IL27 PATHWAY; (M60)PID NFAT TFPATHWAY; (M17)PID NOTCH PATHWAY	(M5916)HALLMARK APICAL SURFACE; (M5921)HALLMARK COMPLEMENT	0	0	0	1	0	1	1	0	0	0	1	1	1	1	1	0	1	0	0	0	1
10175	CNIH1	1	10175	Gene_ID	H. sapiens	10175	H. sapiens	CNIH1	cornichon family AMPA receptor auxiliary protein 1	GO:0048208 COPII vesicle coating;GO:0048207 vesicle targeting, rough ER to cis-Golgi;GO:0048199 vesicle targeting, to, from or within Golgi		Transporters/Accessory Factors Involved in Transport	Vesicles(Approved)				0	0	0	0	0	0	0	0	0	0	0	0	0	0	0	0	0	0	0	0	1
9129	PRPF3	1	9129	Gene_ID	H. sapiens	9129	H. sapiens	PRPF3	pre-mRNA processing factor 3	GO:0000244 spliceosomal tri-snRNP complex assembly;GO:0000387 spliceosomal snRNP assembly;GO:0000398 mRNA splicing, via spliceosome			Nucleoplasm(Enhanced)			(M5941)HALLMARK UV RESPONSE UP	0	0	0	0	1	0	0	0	0	0	0	0	0	0	0	0	0	0	0	0	1
10307	APBB3	1	10307	Gene_ID	H. sapiens	10307	H. sapiens	APBB3	amyloid beta precursor protein binding family B member 3	GO:0006355 regulation of transcription, DNA-templated;GO:1903506 regulation of nucleic acid-templated transcription;GO:0006351 transcription, DNA-templated			Cytosol(Supported)Actin filaments(Approved)				0	0	0	0	0	0	0	0	0	0	0	0	0	0	0	0	0	0	0	0	1
9538	EI24	1	9538	Gene_ID	H. sapiens	9538	H. sapiens	EI24	EI24, autophagy associated transmembrane protein	GO:0030308 negative regulation of cell growth;GO:0016236 macroautophagy;GO:0045926 negative regulation of growth		Transporters/Electrochemical Potential-driven transporters	Cytosol;Endoplasmic reticulum;Golgi apparatus(Supported)			(M5939)HALLMARK P53 PATHWAY	0	0	0	0	0	0	0	0	0	0	0	0	0	0	0	0	0	0	0	0	1
100128731	OST4	1	100128731	Gene_ID	H. sapiens	100128731	H. sapiens	OST4	oligosaccharyltransferase complex subunit 4, non-catalytic	GO:0018279 protein N-linked glycosylation via asparagine;GO:0018196 peptidyl-asparagine modification;GO:0006487 protein N-linked glycosylation							0	0	0	0	0	0	0	0	0	0	0	0	0	0	0	0	0	0	0	0	1
253943	YTHDF3	1	253943	Gene_ID	H. sapiens	253943	H. sapiens	YTHDF3	YTH N6-methyladenosine RNA binding protein 3	GO:0061157 mRNA destabilization;GO:0045948 positive regulation of translational initiation;GO:0061014 positive regulation of mRNA catabolic process			Cytosol;Nuclear membrane;Nuclear speckles(Approved)				1	0	0	0	0	0	0	0	0	1	0	0	0	0	0	0	0	0	0	0	1
64116	SLC39A8	1	64116	Gene_ID	H. sapiens	64116	H. sapiens	SLC39A8	solute carrier family 39 member 8	GO:0070574 cadmium ion transmembrane transport;GO:0071578 zinc II ion transmembrane import;GO:0015691 cadmium ion transport		Transporters/Electrochemical Potential-driven transporters				(M5947)HALLMARK IL2 STAT5 SIGNALING	0	0	0	0	0	0	0	0	0	0	0	0	0	0	0	0	0	0	0	0	1
112487	DTD2	1	112487	Gene_ID	H. sapiens	112487	H. sapiens	DTD2	D-tyrosyl-tRNA deacylase 2 (putative)	GO:0106074 aminoacyl-tRNA metabolism involved in translational fidelity;GO:0006450 regulation of translational fidelity;GO:0006399 tRNA metabolic process			Vesicles(Approved)				0	0	0	0	0	0	0	0	0	0	0	0	0	0	0	0	0	0	0	0	1
3157	HMGCS1	1	3157	Gene_ID	H. sapiens	3157	H. sapiens	HMGCS1	3-hydroxy-3-methylglutaryl-CoA synthase 1	GO:0046690 response to tellurium ion;GO:0009645 response to low light intensity stimulus;GO:0045540 regulation of cholesterol biosynthetic process		Enzymes/ENZYME proteins/Transferases	Cytosol;Nucleus;Plasma membrane(Supported)	(3R,5S,7R,12S,13R)-13-FORMYL-12,14-DIHYDROXY-3,5,7-TRIMETHYLTETRADECANOIC ACID (Organic acid binding)	(M106)PID HNF3B PATHWAY	(M5892)HALLMARK CHOLESTEROL HOMEOSTASIS; (M5908)HALLMARK ANDROGEN RESPONSE; (M5935)HALLMARK FATTY ACID METABOLISM	0	0	0	0	0	0	0	0	0	0	0	1	0	0	0	0	0	0	0	0	1
117246	FTSJ3	1	117246	Gene_ID	H. sapiens	117246	H. sapiens	FTSJ3	FtsJ RNA methyltransferase homolog 3	GO:0000463 maturation of LSU-rRNA from tricistronic rRNA transcript (SSU-rRNA, 5.8S rRNA, LSU-rRNA);GO:0031167 rRNA methylation;GO:0000466 maturation of 5.8S rRNA from tricistronic rRNA transcript (SSU-rRNA, 5.8S rRNA, LSU-rRNA)			Nucleoli(Enhanced)				0	0	0	0	0	0	0	0	0	0	0	0	0	0	0	0	0	0	0	0	1
10618	TGOLN2	1	10618	Gene_ID	H. sapiens	10618	H. sapiens	TGOLN2	trans-golgi network protein 2	GO:0006895 Golgi to endosome transport;GO:0006892 post-Golgi vesicle-mediated transport;GO:0016482 cytosolic transport			Golgi apparatus;Nucleoplasm(Enhanced)				0	0	0	0	0	0	0	0	0	0	0	0	0	0	0	0	0	0	1	0	1
80218	NAA50	1	80218	Gene_ID	H. sapiens	80218	H. sapiens	NAA50	N(alpha)-acetyltransferase 50, NatE catalytic subunit	GO:0071962 mitotic sister chromatid cohesion, centromeric;GO:0034087 establishment of mitotic sister chromatid cohesion;GO:0070601 centromeric sister chromatid cohesion		Enzymes/ENZYME proteins/Transferases					0	0	0	0	0	0	0	0	0	0	0	0	0	0	0	0	0	0	0	0	1
1432	MAPK14	1	1432	Gene_ID	H. sapiens	1432	H. sapiens	MAPK14	mitogen-activated protein kinase 14	GO:2001184 positive regulation of interleukin-12 secretion;GO:0002741 positive regulation of cytokine secretion involved in immune response;GO:0010759 positive regulation of macrophage chemotaxis	CMGC Ser/Thr protein kinase family	Enzymes/{ENZYME proteins/Transferases,Kinases/CMGC Ser/Thr protein kinases}	Nuclear speckles(Supported)	4-[5-[2-(1-Phenyl-Ethylamino)-Pyrimidin-4-Yl]-1-Methyl-4-(3-Trifluoromethylphenyl)-1h-Imidazol-2-Yl]-Piperidine (Protein serine/threonine kinase activity);N-[(3z)-5-Tert-Butyl-2-Phenyl-1,2-Dihydro-3h-Pyrazol-3-Ylidene]-N'-(4-Chlorophenyl)Urea (Protein serine/threonine kinase activity);1-(2,6-Dichlorophenyl)-5-(2,4-Difluorophenyl)-7-Piperidin-4-Yl-3,4-Dihydroquinolin-2(1h)-One (Protein serine/thre…	(M26)PID NFKAPPAB ATYPICAL PATHWAY; (M199)PID P38 MK2 PATHWAY; (M268)PID S1P S1P2 PATHWAY	(M5942)HALLMARK UV RESPONSE DN; (M5915)HALLMARK APICAL JUNCTION; (M5901)HALLMARK G2M CHECKPOINT	1	0	1	0	0	1	0	0	0	1	0	0	1	1	0	0	1	1	0	0	1
81611	ANP32E	1	81611	Gene_ID	H. sapiens	81611	H. sapiens	ANP32E	acidic nuclear phosphoprotein 32 family member E	GO:0043486 histone exchange;GO:0043044 ATP-dependent chromatin remodeling;GO:0006334 nucleosome assembly			Nucleoplasm(Supported)Centrosome;Cytosol(Approved)			(M5910)HALLMARK PROTEIN SECRETION; (M5925)HALLMARK E2F TARGETS	0	0	0	0	0	0	0	0	0	0	0	0	0	0	0	0	0	0	0	0	1
1431	CS	1	1431	Gene_ID	H. sapiens	1431	H. sapiens	CS	citrate synthase	GO:0006099 tricarboxylic acid cycle;GO:0006101 citrate metabolic process;GO:0072350 tricarboxylic acid metabolic process		Citric acid cycle related proteins;Enzymes/ENZYME proteins/Transferases	Mitochondria(Enhanced)	Trifluoroacetonyl Coenzyme A (Poly(a) rna binding);Coenzyme A (Poly(a) rna binding);Oxaloacetate Ion (Poly(a) rna binding);Alpha-Fluoro-Carboxymethyldethia Coenzyme a Complex (Poly(a) rna binding);Malate Ion (Poly(a) rna binding);Nitromethyldethia Coenzyme A (Poly(a) rna binding);Citric Acid (Poly(a) rna binding)		(M5905)HALLMARK ADIPOGENESIS; (M5936)HALLMARK OXIDATIVE PHOSPHORYLATION	0	0	0	0	0	0	0	0	0	0	0	0	0	0	0	0	0	0	0	0	1
26999	CYFIP2	1	26999	Gene_ID	H. sapiens	26999	H. sapiens	CYFIP2	cytoplasmic FMR1 interacting protein 2	GO:0051388 positive regulation of neurotrophin TRK receptor signaling pathway;GO:0097202 activation of cysteine-type endopeptidase activity;GO:0051386 regulation of neurotrophin TRK receptor signaling pathway			Cytosol;Plasma membrane(Supported)Endoplasmic reticulum(Approved)		(M156)PID ECADHERIN NASCENT AJ PATHWAY; (M232)PID ECADHERIN STABILIZATION PATHWAY; (M278)PID RAC1 PATHWAY	(M5934)HALLMARK XENOBIOTIC METABOLISM; (M5939)HALLMARK P53 PATHWAY	0	0	0	0	0	1	0	0	0	0	0	0	0	0	0	0	1	1	1	0	1
55884	WSB2	1	55884	Gene_ID	H. sapiens	55884	H. sapiens	WSB2	WD repeat and SOCS box containing 2	GO:0043687 post-translational protein modification;GO:0016567 protein ubiquitination;GO:0032446 protein modification by small protein conjugation							0	0	0	0	0	0	0	0	0	0	0	0	0	0	0	0	0	0	0	0	1
81618	ITM2C	1	81618	Gene_ID	H. sapiens	81618	H. sapiens	ITM2C	integral membrane protein 2C	GO:0042985 negative regulation of amyloid precursor protein biosynthetic process;GO:0042984 regulation of amyloid precursor protein biosynthetic process;GO:0010561 negative regulation of glycoprotein biosynthetic process							0	0	0	0	0	0	0	0	0	0	1	0	0	0	1	0	0	0	0	0	1
518	ATP5G3	1	518	Gene_ID	H. sapiens	518	H. sapiens	ATP5MC3	ATP synthase membrane subunit c locus 3	GO:0042776 mitochondrial ATP synthesis coupled proton transport;GO:0015986 ATP synthesis coupled proton transport;GO:0015991 ATP hydrolysis coupled proton transport						(M5936)HALLMARK OXIDATIVE PHOSPHORYLATION	0	0	0	0	0	0	0	0	0	0	0	0	0	0	0	0	0	0	0	0	1
51104	ABHD17B	1	51104	Gene_ID	H. sapiens	51104	H. sapiens	ABHD17B	abhydrolase domain containing 17B	GO:1902817 negative regulation of protein localization to microtubule;GO:1902816 regulation of protein localization to microtubule;GO:1905668 positive regulation of protein localization to endosome							0	0	0	0	0	0	0	0	0	0	0	0	0	0	1	0	0	0	0	0	1
8721	EDF1	1	8721	Gene_ID	H. sapiens	8721	H. sapiens	EDF1	endothelial differentiation related factor 1	GO:0043388 positive regulation of DNA binding;GO:0045446 endothelial cell differentiation;GO:0051101 regulation of DNA binding			Cytosol;Nucleus(Supported)			(M5898)HALLMARK DNA REPAIR	0	0	0	1	0	0	0	0	0	0	0	0	0	0	0	0	0	0	0	0	1
1006	CDH8	1	1006	Gene_ID	H. sapiens	1006	H. sapiens	CDH8	cadherin 8	GO:0035249 synaptic transmission, glutamatergic;GO:0007156 homophilic cell adhesion via plasma membrane adhesion molecules;GO:0034332 adherens junction organization						(M5915)HALLMARK APICAL JUNCTION	0	0	0	0	0	0	0	0	0	0	0	0	0	0	0	0	1	0	0	0	1
26225	ARL5A	1	26225	Gene_ID	H. sapiens	26225	H. sapiens	ARL5A	ADP ribosylation factor like GTPase 5A	GO:1903292 protein localization to Golgi membrane;GO:0034067 protein localization to Golgi apparatus;GO:0072657 protein localization to membrane				Guanosine-5'-Diphosphate (Gtp binding)			0	0	0	0	0	0	0	0	0	0	0	0	0	0	0	0	0	0	0	0	1
8724	SNX3	1	8724	Gene_ID	H. sapiens	8724	H. sapiens	SNX3	sorting nexin 3	GO:0046597 negative regulation of viral entry into host cell;GO:2000642 negative regulation of early endosome to late endosome transport;GO:0046596 regulation of viral entry into host cell				S,S-(2-Hydroxyethyl)Thiocysteine (Protein phosphatase binding)			1	0	0	0	0	1	0	0	1	0	1	0	0	0	1	0	0	1	1	0	1
517	ATP5G2	1	517	Gene_ID	H. sapiens	517	H. sapiens	ATP5MC2	ATP synthase membrane subunit c locus 2	GO:0042776 mitochondrial ATP synthesis coupled proton transport;GO:0015986 ATP synthesis coupled proton transport;GO:0015991 ATP hydrolysis coupled proton transport						(M5936)HALLMARK OXIDATIVE PHOSPHORYLATION	0	0	0	0	0	0	0	0	0	0	0	0	0	0	0	0	0	0	0	0	1
284058	KANSL1	1	284058	Gene_ID	H. sapiens	284058	H. sapiens	KANSL1	KAT8 regulatory NSL complex subunit 1	GO:0043982 histone H4-K8 acetylation;GO:0043981 histone H4-K5 acetylation;GO:0043984 histone H4-K16 acetylation			Nucleoplasm(Supported)				0	0	0	0	0	0	0	0	0	0	0	0	0	0	0	0	0	0	0	0	1
10659	CELF2	1	10659	Gene_ID	H. sapiens	10659	H. sapiens	CELF2	CUGBP Elav-like family member 2	GO:0006376 mRNA splice site selection;GO:0000245 spliceosomal complex assembly;GO:0008016 regulation of heart contraction			Cytokinetic bridge;Microtubules;Nucleoplasm(Uncertain)			(M5942)HALLMARK UV RESPONSE DN	0	0	0	0	1	0	0	0	0	0	0	0	0	0	0	0	0	0	0	0	1
10658	CELF1	1	10658	Gene_ID	H. sapiens	10658	H. sapiens	CELF1	CUGBP Elav-like family member 1	GO:0006376 mRNA splice site selection;GO:0016246 RNA interference;GO:0000245 spliceosomal complex assembly			Nucleoplasm(Enhanced)				0	0	0	0	1	0	0	0	0	1	0	0	0	0	0	0	0	0	0	0	1
134553	C5ORF24;C5orf24	1	134553	Gene_ID	H. sapiens	134553	H. sapiens	C5orf24	chromosome 5 open reading frame 24				Nucleus(Supported)				0	0	0	0	0	0	0	0	0	0	0	0	0	0	0	0	0	0	0	0	1

## Sheet: Enrichment
GroupID	Category	Term	Description	LogP	Log(q-value)	InTerm_InList	Genes	Symbols
1_Summary	GO Biological Processes	GO:1903311	regulation of mRNA metabolic process	-8.25966	-3.95931	66/184	677,678,904,1025,1153,1432,1655,1981,2332,3184,3190,3191,3192,4904,4928,5683,5684,5685,5686,5687,5690,5694,5713,5717,5720,5725,6418,6427,6428,6429,6431,6434,6626,6651,7009,7072,7314,7431,7514,7534,7538,8125,8531,8683,9444,9491,9589,9810,9967,10197,10492,10521,10643,10657,10772,11338,11340,23367,23435,26135,27161,29883,51013,54623,58517,253943,9887,493,1611,1982,2931,3326,4170,5663,6093,6774,7874,…	ZFP36L1,ZFP36L2,CCNT1,CDK9,CIRBP,MAPK14,DDX5,EIF4G1,FMR1,HNRNPD,HNRNPK,HNRNPL,HNRNPU,YBX1,NUP98,PSMA2,PSMA3,PSMA4,PSMA5,PSMA6,PSMB2,PSMB6,PSMD7,PSMD11,PSME1,PTBP1,SET,SRSF2,SRSF3,SRSF4,SRSF6,TRA2B,SNRPA,SON,TMBIM6,TIA1,UBB,VIM,XPO1,YWHAZ,ZFP36,ANP32A,YBX3,SRSF9,QKI,PSMF1,WTAP,RNF40,THRAP3,PSME3,SYNCRIP,DDX17,IGF2BP3,KHDRBS1,SRSF10,U2AF2,EXOSC8,LARP1,TARDBP,SERBP1,AGO2,CNOT7,EXOSC1,PAF1,RBM25,YTHD…
1_Member	GO Biological Processes	GO:1903311	regulation of mRNA metabolic process	-8.25966	-3.95931	66/184	677,678,904,1025,1153,1432,1655,1981,2332,3184,3190,3191,3192,4904,4928,5683,5684,5685,5686,5687,5690,5694,5713,5717,5720,5725,6418,6427,6428,6429,6431,6434,6626,6651,7009,7072,7314,7431,7514,7534,7538,8125,8531,8683,9444,9491,9589,9810,9967,10197,10492,10521,10643,10657,10772,11338,11340,23367,23435,26135,27161,29883,51013,54623,58517,253943	ZFP36L1,ZFP36L2,CCNT1,CDK9,CIRBP,MAPK14,DDX5,EIF4G1,FMR1,HNRNPD,HNRNPK,HNRNPL,HNRNPU,YBX1,NUP98,PSMA2,PSMA3,PSMA4,PSMA5,PSMA6,PSMB2,PSMB6,PSMD7,PSMD11,PSME1,PTBP1,SET,SRSF2,SRSF3,SRSF4,SRSF6,TRA2B,SNRPA,SON,TMBIM6,TIA1,UBB,VIM,XPO1,YWHAZ,ZFP36,ANP32A,YBX3,SRSF9,QKI,PSMF1,WTAP,RNF40,THRAP3,PSME3,SYNCRIP,DDX17,IGF2BP3,KHDRBS1,SRSF10,U2AF2,EXOSC8,LARP1,TARDBP,SERBP1,AGO2,CNOT7,EXOSC1,PAF1,RBM25,YTHD…
1_Member	GO Biological Processes	GO:1903312	negative regulation of mRNA metabolic process	-6.97581	-2.97649	24/45	904,1025,1153,1432,2332,3184,3190,3192,4904,5725,6429,6431,6434,7009,7538,8531,8683,9810,9967,10492,10772,11338,23367,23435	CCNT1,CDK9,CIRBP,MAPK14,FMR1,HNRNPD,HNRNPK,HNRNPU,YBX1,PTBP1,SRSF4,SRSF6,TRA2B,TMBIM6,ZFP36,YBX3,SRSF9,RNF40,THRAP3,SYNCRIP,SRSF10,U2AF2,LARP1,TARDBP
1_Member	GO Biological Processes	GO:0043488	regulation of mRNA stability	-5.40674	-1.98761	39/106	677,678,1153,1432,1981,2332,3184,3192,4904,5683,5684,5685,5686,5687,5690,5694,5713,5717,5720,6418,7314,7431,7514,7534,7538,8125,8531,9444,9491,9967,10197,10492,10643,11340,23367,23435,26135,51013,253943	ZFP36L1,ZFP36L2,CIRBP,MAPK14,EIF4G1,FMR1,HNRNPD,HNRNPU,YBX1,PSMA2,PSMA3,PSMA4,PSMA5,PSMA6,PSMB2,PSMB6,PSMD7,PSMD11,PSME1,SET,UBB,VIM,XPO1,YWHAZ,ZFP36,ANP32A,YBX3,QKI,PSMF1,THRAP3,PSME3,SYNCRIP,IGF2BP3,EXOSC8,LARP1,TARDBP,SERBP1,EXOSC1,YTHDF3
1_Member	GO Biological Processes	GO:0043487	regulation of RNA stability	-5.38354	-1.98761	40/110	677,678,1153,1432,1981,2332,3184,3192,4904,5683,5684,5685,5686,5687,5690,5694,5713,5717,5720,6418,7314,7431,7514,7534,7538,8125,8531,9444,9491,9887,9967,10197,10492,10643,11340,23367,23435,26135,51013,253943	ZFP36L1,ZFP36L2,CIRBP,MAPK14,EIF4G1,FMR1,HNRNPD,HNRNPU,YBX1,PSMA2,PSMA3,PSMA4,PSMA5,PSMA6,PSMB2,PSMB6,PSMD7,PSMD11,PSME1,SET,UBB,VIM,XPO1,YWHAZ,ZFP36,ANP32A,YBX3,QKI,PSMF1,SMG7,THRAP3,PSME3,SYNCRIP,IGF2BP3,EXOSC8,LARP1,TARDBP,SERBP1,EXOSC1,YTHDF3
1_Member	GO Biological Processes	GO:0061013	regulation of mRNA catabolic process	-5.25416	-1.9538	41/115	677,678,1153,1432,1981,2332,3184,3192,4904,5683,5684,5685,5686,5687,5690,5694,5713,5717,5720,6418,7314,7431,7514,7534,7538,8125,8531,9444,9491,9967,10197,10492,10643,11340,23367,23435,26135,27161,29883,51013,253943	ZFP36L1,ZFP36L2,CIRBP,MAPK14,EIF4G1,FMR1,HNRNPD,HNRNPU,YBX1,PSMA2,PSMA3,PSMA4,PSMA5,PSMA6,PSMB2,PSMB6,PSMD7,PSMD11,PSME1,SET,UBB,VIM,XPO1,YWHAZ,ZFP36,ANP32A,YBX3,QKI,PSMF1,THRAP3,PSME3,SYNCRIP,IGF2BP3,EXOSC8,LARP1,TARDBP,SERBP1,AGO2,CNOT7,EXOSC1,YTHDF3
1_Member	GO Biological Processes	GO:1902373	negative regulation of mRNA catabolic process	-4.13231	-1.29435	12/21	1153,1432,2332,3184,3192,4904,7538,8531,9967,10492,23367,23435	CIRBP,MAPK14,FMR1,HNRNPD,HNRNPU,YBX1,ZFP36,YBX3,THRAP3,SYNCRIP,LARP1,TARDBP
1_Member	GO Biological Processes	GO:0048255	mRNA stabilization	-3.6268	-1.02456	11/20	1153,1432,3184,3192,4904,7538,8531,9967,10492,23367,23435	CIRBP,MAPK14,HNRNPD,HNRNPU,YBX1,ZFP36,YBX3,THRAP3,SYNCRIP,LARP1,TARDBP
1_Member	GO Biological Processes	GO:1902369	negative regulation of RNA catabolic process	-3.19685	-0.77712	12/25	1153,1432,2332,3184,3192,4904,7538,8531,9967,10492,23367,23435	CIRBP,MAPK14,FMR1,HNRNPD,HNRNPU,YBX1,ZFP36,YBX3,THRAP3,SYNCRIP,LARP1,TARDBP
1_Member	GO Biological Processes	GO:0043489	RNA stabilization	-3.15854	-0.77712	11/22	1153,1432,3184,3192,4904,7538,8531,9967,10492,23367,23435	CIRBP,MAPK14,HNRNPD,HNRNPU,YBX1,ZFP36,YBX3,THRAP3,SYNCRIP,LARP1,TARDBP
1_Member	GO Biological Processes	GO:0031330	negative regulation of cellular catabolic process	-2.25466	-0.370532	31/109	493,1153,1432,1611,1981,1982,2332,2931,3184,3192,3326,4170,4904,5663,6093,6774,7538,7874,8473,8531,8678,9491,9967,10492,11011,23367,23435,29761,51465,54541,128866	ATP2B4,CIRBP,MAPK14,DAP,EIF4G1,EIF4G2,FMR1,GSK3A,HNRNPD,HNRNPU,HSP90AB1,MCL1,YBX1,PSEN1,ROCK1,STAT3,ZFP36,USP7,OGT,YBX3,BECN1,PSMF1,THRAP3,SYNCRIP,TLK2,LARP1,TARDBP,USP25,UBE2J1,DDIT4,CHMP4B
1_Member	GO Biological Processes	GO:0009895	negative regulation of catabolic process	-2.09429	-0.316377	34/125	493,1153,1432,1611,1981,1982,2332,2931,3184,3192,3326,4170,4904,5245,5300,5663,6093,6774,7538,7874,8473,8531,8678,8724,9491,9967,10492,11011,23367,23435,29761,51465,54541,128866	ATP2B4,CIRBP,MAPK14,DAP,EIF4G1,EIF4G2,FMR1,GSK3A,HNRNPD,HNRNPU,HSP90AB1,MCL1,YBX1,PHB,PIN1,PSEN1,ROCK1,STAT3,ZFP36,USP7,OGT,YBX3,BECN1,SNX3,PSMF1,THRAP3,SYNCRIP,TLK2,LARP1,TARDBP,USP25,UBE2J1,DDIT4,CHMP4B
2_Summary	CORUM	CORUM:1332	Large Drosha complex	-5.94763	-2.18342	12/16	1654,1655,2130,3187,3192,4670,8148,9987,10521,11100,22913,23435	DDX3X,DDX5,EWSR1,HNRNPH1,HNRNPU,HNRNPM,TAF15,HNRNPDL,DDX17,HNRNPUL1,RALY,TARDBP
2_Member	CORUM	CORUM:1332	Large Drosha complex	-5.94763	-2.18342	12/16	1654,1655,2130,3187,3192,4670,8148,9987,10521,11100,22913,23435	DDX3X,DDX5,EWSR1,HNRNPH1,HNRNPU,HNRNPM,TAF15,HNRNPDL,DDX17,HNRNPUL1,RALY,TARDBP
3_Summary	GO Biological Processes	GO:0001944	vasculature development	-5.88172	-2.18342	51/148	163,677,694,861,998,1432,1785,2113,2185,2683,3516,3688,3716,4734,4763,5230,5532,5534,5594,5663,5906,6093,6672,6722,6772,6774,6786,7048,7342,7422,7494,7763,8879,9146,9444,10163,10451,10519,10541,11235,26051,26523,27161,51176,57178,60626,64783,79602,79733,80155,92140	AP2B1,ZFP36L1,BTG1,RUNX1,CDC42,MAPK14,DNM2,ETS1,PTK2B,B4GALT1,RBPJ,ITGB1,JAK1,NEDD4,NF1,PGK1,PPP3CB,PPP3R1,MAPK1,PSEN1,RAP1A,ROCK1,SP100,SRF,STAT1,STAT3,STIM1,TGFBR2,UBP1,VEGFA,XBP1,ZFAND5,SGPL1,HGS,QKI,WASF2,VAV3,CIB1,ANP32B,PDCD10,PPP1R16B,AGO1,AGO2,LEF1,ZMIZ1,RIC8A,RBM15,ADIPOR2,E2F8,NAA15,MTDH
3_Member	GO Biological Processes	GO:0001944	vasculature development	-5.88172	-2.18342	51/148	163,677,694,861,998,1432,1785,2113,2185,2683,3516,3688,3716,4734,4763,5230,5532,5534,5594,5663,5906,6093,6672,6722,6772,6774,6786,7048,7342,7422,7494,7763,8879,9146,9444,10163,10451,10519,10541,11235,26051,26523,27161,51176,57178,60626,64783,79602,79733,80155,92140	AP2B1,ZFP36L1,BTG1,RUNX1,CDC42,MAPK14,DNM2,ETS1,PTK2B,B4GALT1,RBPJ,ITGB1,JAK1,NEDD4,NF1,PGK1,PPP3CB,PPP3R1,MAPK1,PSEN1,RAP1A,ROCK1,SP100,SRF,STAT1,STAT3,STIM1,TGFBR2,UBP1,VEGFA,XBP1,ZFAND5,SGPL1,HGS,QKI,WASF2,VAV3,CIB1,ANP32B,PDCD10,PPP1R16B,AGO1,AGO2,LEF1,ZMIZ1,RIC8A,RBM15,ADIPOR2,E2F8,NAA15,MTDH
3_Member	GO Biological Processes	GO:0072358	cardiovascular system development	-5.78162	-2.18024	51/149	163,677,694,861,998,1432,1785,2113,2185,2683,3516,3688,3716,4734,4763,5230,5532,5534,5594,5663,5906,6093,6672,6722,6772,6774,6786,7048,7342,7422,7494,7763,8879,9146,9444,10163,10451,10519,10541,11235,26051,26523,27161,51176,57178,60626,64783,79602,79733,80155,92140	AP2B1,ZFP36L1,BTG1,RUNX1,CDC42,MAPK14,DNM2,ETS1,PTK2B,B4GALT1,RBPJ,ITGB1,JAK1,NEDD4,NF1,PGK1,PPP3CB,PPP3R1,MAPK1,PSEN1,RAP1A,ROCK1,SP100,SRF,STAT1,STAT3,STIM1,TGFBR2,UBP1,VEGFA,XBP1,ZFAND5,SGPL1,HGS,QKI,WASF2,VAV3,CIB1,ANP32B,PDCD10,PPP1R16B,AGO1,AGO2,LEF1,ZMIZ1,RIC8A,RBM15,ADIPOR2,E2F8,NAA15,MTDH
3_Member	GO Biological Processes	GO:0048514	blood vessel morphogenesis	-5.33373	-1.98761	43/122	677,694,861,998,1432,2113,2185,2683,3516,3688,3716,4734,4763,5230,5534,5906,6093,6672,6722,6772,6774,6786,7048,7342,7422,7494,8879,9146,9444,10163,10451,10519,11235,26051,26523,27161,51176,57178,64783,79602,79733,80155,92140	ZFP36L1,BTG1,RUNX1,CDC42,MAPK14,ETS1,PTK2B,B4GALT1,RBPJ,ITGB1,JAK1,NEDD4,NF1,PGK1,PPP3R1,RAP1A,ROCK1,SP100,SRF,STAT1,STAT3,STIM1,TGFBR2,UBP1,VEGFA,XBP1,SGPL1,HGS,QKI,WASF2,VAV3,CIB1,PDCD10,PPP1R16B,AGO1,AGO2,LEF1,ZMIZ1,RBM15,ADIPOR2,E2F8,NAA15,MTDH
3_Member	GO Biological Processes	GO:0001568	blood vessel development	-5.01593	-1.82952	47/141	163,677,694,861,998,1432,1785,2113,2185,2683,3516,3688,3716,4734,4763,5230,5534,5594,5663,5906,6093,6672,6722,6772,6774,6786,7048,7342,7422,7494,8879,9146,9444,10163,10451,10519,11235,26051,26523,27161,51176,57178,64783,79602,79733,80155,92140	AP2B1,ZFP36L1,BTG1,RUNX1,CDC42,MAPK14,DNM2,ETS1,PTK2B,B4GALT1,RBPJ,ITGB1,JAK1,NEDD4,NF1,PGK1,PPP3R1,MAPK1,PSEN1,RAP1A,ROCK1,SP100,SRF,STAT1,STAT3,STIM1,TGFBR2,UBP1,VEGFA,XBP1,SGPL1,HGS,QKI,WASF2,VAV3,CIB1,PDCD10,PPP1R16B,AGO1,AGO2,LEF1,ZMIZ1,RBM15,ADIPOR2,E2F8,NAA15,MTDH
3_Member	GO Biological Processes	GO:0001525	angiogenesis	-4.5614	-1.56207	37/106	694,861,998,1432,2113,2185,2683,3516,3688,3716,4763,5230,5534,6093,6672,6722,6772,6774,6786,7048,7342,7422,7494,9146,10163,10451,10519,11235,26051,26523,27161,51176,64783,79602,79733,80155,92140	BTG1,RUNX1,CDC42,MAPK14,ETS1,PTK2B,B4GALT1,RBPJ,ITGB1,JAK1,NF1,PGK1,PPP3R1,ROCK1,SP100,SRF,STAT1,STAT3,STIM1,TGFBR2,UBP1,VEGFA,XBP1,HGS,WASF2,VAV3,CIB1,PDCD10,PPP1R16B,AGO1,AGO2,LEF1,RBM15,ADIPOR2,E2F8,NAA15,MTDH
3_Member	GO Biological Processes	GO:1901342	regulation of vasculature development	-3.23611	-0.77712	24/68	694,861,2113,2185,3688,3716,4763,5230,5906,6093,6672,6772,6774,6786,7048,7422,7494,9146,10519,11235,26051,26523,27161,92140	BTG1,RUNX1,ETS1,PTK2B,ITGB1,JAK1,NF1,PGK1,RAP1A,ROCK1,SP100,STAT1,STAT3,STIM1,TGFBR2,VEGFA,XBP1,HGS,CIB1,PDCD10,PPP1R16B,AGO1,AGO2,MTDH
3_Member	GO Biological Processes	GO:0045766	positive regulation of angiogenesis	-3.20498	-0.77712	15/35	694,861,2113,2185,3688,3716,6774,6786,7048,7422,7494,10519,26051,27161,92140	BTG1,RUNX1,ETS1,PTK2B,ITGB1,JAK1,STAT3,STIM1,TGFBR2,VEGFA,XBP1,CIB1,PPP1R16B,AGO2,MTDH
3_Member	GO Biological Processes	GO:0045765	regulation of angiogenesis	-3.14194	-0.77712	23/65	694,861,2113,2185,3688,3716,4763,5230,6093,6672,6772,6774,6786,7048,7422,7494,9146,10519,11235,26051,26523,27161,92140	BTG1,RUNX1,ETS1,PTK2B,ITGB1,JAK1,NF1,PGK1,ROCK1,SP100,STAT1,STAT3,STIM1,TGFBR2,VEGFA,XBP1,HGS,CIB1,PDCD10,PPP1R16B,AGO1,AGO2,MTDH
3_Member	GO Biological Processes	GO:1904018	positive regulation of vasculature development	-3.12965	-0.77712	16/39	694,861,2113,2185,3688,3716,5906,6774,6786,7048,7422,7494,10519,26051,27161,92140	BTG1,RUNX1,ETS1,PTK2B,ITGB1,JAK1,RAP1A,STAT3,STIM1,TGFBR2,VEGFA,XBP1,CIB1,PPP1R16B,AGO2,MTDH
4_Summary	GO Biological Processes	GO:0030855	epithelial cell differentiation	-5.6867	-2.16449	50/146	118,208,546,677,694,823,826,861,865,998,1021,1385,2146,2625,2683,2931,2932,3516,4097,4478,5230,5534,5583,5906,5908,5914,6009,6093,6431,6647,6772,7251,7416,7422,7431,7494,7538,8407,8721,9817,10116,11078,22862,26051,51176,56898,64919,79733,81876,128637	ADD1,AKT2,ATRX,ZFP36L1,BTG1,CAPN1,CAPNS1,RUNX1,CBFB,CDC42,CDK6,CREB1,EZH2,GATA3,B4GALT1,GSK3A,GSK3B,RBPJ,MAFG,MSN,PGK1,PPP3R1,PRKCH,RAP1A,RAP1B,RARA,RHEB,ROCK1,SRSF6,SOD1,STAT1,TSG101,VDAC1,VEGFA,VIM,XBP1,ZFP36,TAGLN2,EDF1,KEAP1,FEM1B,TRIOBP,FNDC3A,PPP1R16B,LEF1,BDH2,BCL11B,E2F8,RAB1B,TBC1D20
4_Member	GO Biological Processes	GO:0030855	epithelial cell differentiation	-5.6867	-2.16449	50/146	118,208,546,677,694,823,826,861,865,998,1021,1385,2146,2625,2683,2931,2932,3516,4097,4478,5230,5534,5583,5906,5908,5914,6009,6093,6431,6647,6772,7251,7416,7422,7431,7494,7538,8407,8721,9817,10116,11078,22862,26051,51176,56898,64919,79733,81876,128637	ADD1,AKT2,ATRX,ZFP36L1,BTG1,CAPN1,CAPNS1,RUNX1,CBFB,CDC42,CDK6,CREB1,EZH2,GATA3,B4GALT1,GSK3A,GSK3B,RBPJ,MAFG,MSN,PGK1,PPP3R1,PRKCH,RAP1A,RAP1B,RARA,RHEB,ROCK1,SRSF6,SOD1,STAT1,TSG101,VDAC1,VEGFA,VIM,XBP1,ZFP36,TAGLN2,EDF1,KEAP1,FEM1B,TRIOBP,FNDC3A,PPP1R16B,LEF1,BDH2,BCL11B,E2F8,RAB1B,TBC1D20
4_Member	GO Biological Processes	GO:0002064	epithelial cell development	-3.14194	-0.77712	23/65	118,546,998,1021,2683,2931,2932,4478,5906,5908,5914,6009,6093,6647,7431,7494,10116,11078,22862,26051,64919,81876,128637	ADD1,ATRX,CDC42,CDK6,B4GALT1,GSK3A,GSK3B,MSN,RAP1A,RAP1B,RARA,RHEB,ROCK1,SOD1,VIM,XBP1,FEM1B,TRIOBP,FNDC3A,PPP1R16B,BCL11B,RAB1B,TBC1D20
5_Summary	GO Biological Processes	GO:0000377	RNA splicing, via transesterification reactions with bulged adenosine as nucleophile	-5.02824	-1.82952	63/207	1477,1655,2332,3184,3185,3187,3190,3191,3192,4670,4841,4904,4928,5093,5094,5411,5430,5439,5725,6421,6427,6428,6429,6431,6434,6626,6631,6637,6651,7072,7536,7919,8683,8899,9129,9589,9967,10419,10492,10521,10594,10657,10658,10659,10772,11100,11168,11338,22826,22913,23451,23524,50628,51428,51747,55660,55692,58517,59286,64783,153527,199746,220988,103,677,904,1025,4154,5930,6827,7009,9444,9810,9877,229…	CSTF1,DDX5,FMR1,HNRNPD,HNRNPF,HNRNPH1,HNRNPK,HNRNPL,HNRNPU,HNRNPM,NONO,YBX1,NUP98,PCBP1,PCBP2,PNN,POLR2A,POLR2J,PTBP1,SFPQ,SRSF2,SRSF3,SRSF4,SRSF6,TRA2B,SNRPA,SNRPC,SNRPG,SON,TIA1,SF1,DDX39B,SRSF9,PRPF4B,PRPF3,WTAP,THRAP3,PRMT5,SYNCRIP,DDX17,PRPF8,KHDRBS1,CELF1,CELF2,SRSF10,HNRNPUL1,PSIP1,U2AF2,DNAJC8,RALY,SF3B1,SRRM2,GEMIN4,DDX41,LUC7L3,PRPF40A,LUC7L,RBM25,UBL5,RBM15,ZMAT2,U2AF1L4,HNRNPA3,ADAR,Z…
5_Member	GO Biological Processes	GO:0000377	RNA splicing, via transesterification reactions with bulged adenosine as nucleophile	-5.02824	-1.82952	63/207	1477,1655,2332,3184,3185,3187,3190,3191,3192,4670,4841,4904,4928,5093,5094,5411,5430,5439,5725,6421,6427,6428,6429,6431,6434,6626,6631,6637,6651,7072,7536,7919,8683,8899,9129,9589,9967,10419,10492,10521,10594,10657,10658,10659,10772,11100,11168,11338,22826,22913,23451,23524,50628,51428,51747,55660,55692,58517,59286,64783,153527,199746,220988	CSTF1,DDX5,FMR1,HNRNPD,HNRNPF,HNRNPH1,HNRNPK,HNRNPL,HNRNPU,HNRNPM,NONO,YBX1,NUP98,PCBP1,PCBP2,PNN,POLR2A,POLR2J,PTBP1,SFPQ,SRSF2,SRSF3,SRSF4,SRSF6,TRA2B,SNRPA,SNRPC,SNRPG,SON,TIA1,SF1,DDX39B,SRSF9,PRPF4B,PRPF3,WTAP,THRAP3,PRMT5,SYNCRIP,DDX17,PRPF8,KHDRBS1,CELF1,CELF2,SRSF10,HNRNPUL1,PSIP1,U2AF2,DNAJC8,RALY,SF3B1,SRRM2,GEMIN4,DDX41,LUC7L3,PRPF40A,LUC7L,RBM25,UBL5,RBM15,ZMAT2,U2AF1L4,HNRNPA3
5_Member	GO Biological Processes	GO:0000398	mRNA splicing, via spliceosome	-5.02824	-1.82952	63/207	1477,1655,2332,3184,3185,3187,3190,3191,3192,4670,4841,4904,4928,5093,5094,5411,5430,5439,5725,6421,6427,6428,6429,6431,6434,6626,6631,6637,6651,7072,7536,7919,8683,8899,9129,9589,9967,10419,10492,10521,10594,10657,10658,10659,10772,11100,11168,11338,22826,22913,23451,23524,50628,51428,51747,55660,55692,58517,59286,64783,153527,199746,220988	CSTF1,DDX5,FMR1,HNRNPD,HNRNPF,HNRNPH1,HNRNPK,HNRNPL,HNRNPU,HNRNPM,NONO,YBX1,NUP98,PCBP1,PCBP2,PNN,POLR2A,POLR2J,PTBP1,SFPQ,SRSF2,SRSF3,SRSF4,SRSF6,TRA2B,SNRPA,SNRPC,SNRPG,SON,TIA1,SF1,DDX39B,SRSF9,PRPF4B,PRPF3,WTAP,THRAP3,PRMT5,SYNCRIP,DDX17,PRPF8,KHDRBS1,CELF1,CELF2,SRSF10,HNRNPUL1,PSIP1,U2AF2,DNAJC8,RALY,SF3B1,SRRM2,GEMIN4,DDX41,LUC7L3,PRPF40A,LUC7L,RBM25,UBL5,RBM15,ZMAT2,U2AF1L4,HNRNPA3
5_Member	GO Biological Processes	GO:0000375	RNA splicing, via transesterification reactions	-4.87949	-1.72526	63/209	1477,1655,2332,3184,3185,3187,3190,3191,3192,4670,4841,4904,4928,5093,5094,5411,5430,5439,5725,6421,6427,6428,6429,6431,6434,6626,6631,6637,6651,7072,7536,7919,8683,8899,9129,9589,9967,10419,10492,10521,10594,10657,10658,10659,10772,11100,11168,11338,22826,22913,23451,23524,50628,51428,51747,55660,55692,58517,59286,64783,153527,199746,220988	CSTF1,DDX5,FMR1,HNRNPD,HNRNPF,HNRNPH1,HNRNPK,HNRNPL,HNRNPU,HNRNPM,NONO,YBX1,NUP98,PCBP1,PCBP2,PNN,POLR2A,POLR2J,PTBP1,SFPQ,SRSF2,SRSF3,SRSF4,SRSF6,TRA2B,SNRPA,SNRPC,SNRPG,SON,TIA1,SF1,DDX39B,SRSF9,PRPF4B,PRPF3,WTAP,THRAP3,PRMT5,SYNCRIP,DDX17,PRPF8,KHDRBS1,CELF1,CELF2,SRSF10,HNRNPUL1,PSIP1,U2AF2,DNAJC8,RALY,SF3B1,SRRM2,GEMIN4,DDX41,LUC7L3,PRPF40A,LUC7L,RBM25,UBL5,RBM15,ZMAT2,U2AF1L4,HNRNPA3
5_Member	GO Biological Processes	GO:0006397	mRNA processing	-4.7445	-1.6267	82/294	103,677,904,1025,1477,1655,2332,3184,3185,3187,3190,3191,3192,4154,4670,4841,4904,4928,5093,5094,5411,5430,5439,5725,5930,6421,6427,6428,6429,6431,6434,6626,6631,6637,6651,6827,7009,7072,7536,7919,8683,8899,9129,9444,9589,9810,9877,9967,10419,10492,10521,10594,10657,10658,10659,10772,11100,11168,11338,22826,22913,22985,23435,23451,23524,26097,50628,51428,51747,54439,54623,54890,55660,55692,58517,…	ADAR,ZFP36L1,CCNT1,CDK9,CSTF1,DDX5,FMR1,HNRNPD,HNRNPF,HNRNPH1,HNRNPK,HNRNPL,HNRNPU,MBNL1,HNRNPM,NONO,YBX1,NUP98,PCBP1,PCBP2,PNN,POLR2A,POLR2J,PTBP1,RBBP6,SFPQ,SRSF2,SRSF3,SRSF4,SRSF6,TRA2B,SNRPA,SNRPC,SNRPG,SON,SUPT4H1,TMBIM6,TIA1,SF1,DDX39B,SRSF9,PRPF4B,PRPF3,QKI,WTAP,RNF40,ZC3H11A,THRAP3,PRMT5,SYNCRIP,DDX17,PRPF8,KHDRBS1,CELF1,CELF2,SRSF10,HNRNPUL1,PSIP1,U2AF2,DNAJC8,RALY,ACIN1,TARDBP,SF3B1,SRR…
5_Member	GO Biological Processes	GO:0050684	regulation of mRNA processing	-4.63572	-1.59064	29/75	677,904,1025,1655,2332,3190,3191,3192,4928,5725,6427,6428,6429,6431,6434,6626,6651,7009,7072,8683,9589,9810,9967,10521,10657,10772,11338,54623,58517	ZFP36L1,CCNT1,CDK9,DDX5,FMR1,HNRNPK,HNRNPL,HNRNPU,NUP98,PTBP1,SRSF2,SRSF3,SRSF4,SRSF6,TRA2B,SNRPA,SON,TMBIM6,TIA1,SRSF9,WTAP,RNF40,THRAP3,DDX17,KHDRBS1,SRSF10,U2AF2,PAF1,RBM25
5_Member	GO Biological Processes	GO:0048024	regulation of mRNA splicing, via spliceosome	-4.50525	-1.54731	22/51	1655,2332,3190,3191,3192,4928,5725,6427,6428,6429,6431,6434,6651,7072,8683,9589,9967,10521,10657,10772,11338,58517	DDX5,FMR1,HNRNPK,HNRNPL,HNRNPU,NUP98,PTBP1,SRSF2,SRSF3,SRSF4,SRSF6,TRA2B,SON,TIA1,SRSF9,WTAP,THRAP3,DDX17,KHDRBS1,SRSF10,U2AF2,RBM25
5_Member	GO Biological Processes	GO:0043484	regulation of RNA splicing	-3.9396	-1.20745	28/77	1655,2332,3185,3187,3190,3191,3192,4154,4928,5430,5725,6427,6428,6429,6431,6434,6651,7009,7072,8683,9589,9967,10521,10657,10658,10772,11338,58517	DDX5,FMR1,HNRNPF,HNRNPH1,HNRNPK,HNRNPL,HNRNPU,MBNL1,NUP98,POLR2A,PTBP1,SRSF2,SRSF3,SRSF4,SRSF6,TRA2B,SON,TMBIM6,TIA1,SRSF9,WTAP,THRAP3,DDX17,KHDRBS1,CELF1,SRSF10,U2AF2,RBM25
5_Member	GO Biological Processes	GO:0008380	RNA splicing	-3.16424	-0.77712	69/264	1477,1655,2332,3184,3185,3187,3190,3191,3192,4154,4670,4841,4904,4928,5093,5094,5411,5430,5439,5725,6421,6427,6428,6429,6431,6434,6626,6631,6637,6651,7009,7072,7536,7919,8683,8899,9129,9444,9589,9967,10419,10492,10521,10594,10657,10658,10659,10772,11100,11168,11338,22826,22913,22985,23435,23451,23524,50628,51428,51747,55660,55692,58517,59286,64783,144983,153527,199746,220988	CSTF1,DDX5,FMR1,HNRNPD,HNRNPF,HNRNPH1,HNRNPK,HNRNPL,HNRNPU,MBNL1,HNRNPM,NONO,YBX1,NUP98,PCBP1,PCBP2,PNN,POLR2A,POLR2J,PTBP1,SFPQ,SRSF2,SRSF3,SRSF4,SRSF6,TRA2B,SNRPA,SNRPC,SNRPG,SON,TMBIM6,TIA1,SF1,DDX39B,SRSF9,PRPF4B,PRPF3,QKI,WTAP,THRAP3,PRMT5,SYNCRIP,DDX17,PRPF8,KHDRBS1,CELF1,CELF2,SRSF10,HNRNPUL1,PSIP1,U2AF2,DNAJC8,RALY,ACIN1,TARDBP,SF3B1,SRRM2,GEMIN4,DDX41,LUC7L3,PRPF40A,LUC7L,RBM25,UBL5,RBM1…
[truncated: 151 more rows]
