# Supplementary material for: GCLiPP: global crosslinking and protein purification method for constructing high-resolution occupancy maps for RNA binding proteins
Source: Genome Biol. 2023 Dec 7;24:281. doi: 10.1186/s13059-023-03125-2 (PMC10701951; doi:10.1186/s13059-023-03125-2)
Supplement: Supplementary file 5 — Additional file 5:Table S5. Fragments of human PIM3 and mouse Pim3 3’UTR generated from pooled CRISPR-Cas9 dissection. [file 13059_2023_3125_MOESM5_ESM.xlsx]

## Sheet: PIM3_120_gDNA_deletions
Table S5.	Fragments of human PIM3 and mouse Pim3 3’UTR generated from pooled CRISPR-Cas9 dissection
Gene	Deletion_start	Deletion_end	Read_count
PIM3_human	6	586	1
PIM3_human	7	710	1
PIM3_human	7	783	1
PIM3_human	8	104	1
PIM3_human	8	489	1
PIM3_human	8	540	3
PIM3_human	8	710	3
PIM3_human	8	747	1
PIM3_human	8	783	1
PIM3_human	8	784	8
PIM3_human	9	135	1
PIM3_human	10	186	3
PIM3_human	10	30	1
PIM3_human	10	547	1
PIM3_human	10	710	2
PIM3_human	10	713	1
PIM3_human	10	783	15
PIM3_human	11	190	2
PIM3_human	11	551	1
PIM3_human	11	784	2
PIM3_human	12	103	7
PIM3_human	12	186	4
PIM3_human	12	39	1
PIM3_human	12	783	2
PIM3_human	12	784	1
PIM3_human	12	785	2
PIM3_human	12	788	2
PIM3_human	13	104	10
PIM3_human	13	185	1
PIM3_human	13	713	2
PIM3_human	13	784	33
PIM3_human	13	786	1
PIM3_human	13	788	6
PIM3_human	14	103	10
PIM3_human	14	119	33
PIM3_human	14	183	1
PIM3_human	14	186	53
PIM3_human	14	188	2
PIM3_human	14	193	6
PIM3_human	14	201	10
PIM3_human	14	489	10
PIM3_human	14	511	1
PIM3_human	14	512	4
PIM3_human	14	590	1
PIM3_human	14	605	1
PIM3_human	14	643	76
PIM3_human	14	694	2
PIM3_human	14	709	5
PIM3_human	14	712	2
PIM3_human	14	720	5
PIM3_human	14	782	1
PIM3_human	14	785	1
PIM3_human	14	787	2
PIM3_human	14	788	1
PIM3_human	14	807	7
PIM3_human	14	96	2
PIM3_human	15	102	5
PIM3_human	15	174	14
PIM3_human	15	190	13
PIM3_human	15	258	4
PIM3_human	15	322	6
PIM3_human	15	466	1
PIM3_human	15	486	1
PIM3_human	15	489	4
PIM3_human	15	491	3
PIM3_human	15	51	2
PIM3_human	15	510	10
PIM3_human	15	511	11
PIM3_human	15	587	21
PIM3_human	15	686	4
PIM3_human	15	69	1
PIM3_human	15	702	6
PIM3_human	15	720	15
PIM3_human	15	726	1
PIM3_human	15	728	2
PIM3_human	15	738	2
PIM3_human	15	777	28
PIM3_human	15	782	1
PIM3_human	15	784	90
PIM3_human	15	788	1
PIM3_human	15	92	1
PIM3_human	16	535	2
PIM3_human	16	590	1
PIM3_human	16	783	5
PIM3_human	17	103	1
PIM3_human	17	601	1
PIM3_human	17	738	1
PIM3_human	17	781	1
PIM3_human	17	784	5
PIM3_human	17	803	1
PIM3_human	18	103	3
PIM3_human	18	105	1
PIM3_human	18	162	2
PIM3_human	18	186	11
PIM3_human	18	190	1
PIM3_human	18	194	2
PIM3_human	18	204	1
PIM3_human	18	297	7
PIM3_human	18	298	1
PIM3_human	18	328	33
PIM3_human	18	42	1
PIM3_human	18	43	1
PIM3_human	18	45	1
PIM3_human	18	46	1
PIM3_human	18	511	1
PIM3_human	18	543	4
PIM3_human	18	561	1
PIM3_human	18	576	1
PIM3_human	18	582	7
PIM3_human	18	588	2
PIM3_human	18	589	8
PIM3_human	18	596	2
PIM3_human	18	600	3
PIM3_human	18	67	1
PIM3_human	18	677	2
PIM3_human	18	707	58
PIM3_human	18	709	8
PIM3_human	18	710	32
PIM3_human	18	712	37
PIM3_human	18	714	3
PIM3_human	18	779	9
PIM3_human	18	789	16
PIM3_human	18	800	1
PIM3_human	18	803	1
PIM3_human	18	815	1
PIM3_human	18	817	5
PIM3_human	18	84	1
PIM3_human	19	189	6
PIM3_human	19	587	8
PIM3_human	19	675	4
PIM3_human	19	711	1
PIM3_human	19	784	1
PIM3_human	20	103	2
PIM3_human	20	186	1
PIM3_human	20	190	1
PIM3_human	20	262	1
PIM3_human	20	511	1
PIM3_human	20	513	1
PIM3_human	20	710	1
PIM3_human	20	711	1
PIM3_human	20	783	2
PIM3_human	20	784	7
PIM3_human	20	789	7
PIM3_human	20	79	20
PIM3_human	20	794	1
PIM3_human	21	785	6
PIM3_human	22	103	1
PIM3_human	22	108	2
PIM3_human	22	283	1
PIM3_human	22	591	1
PIM3_human	22	592	147
PIM3_human	22	601	3
PIM3_human	22	708	2
PIM3_human	22	783	1
PIM3_human	22	790	2
PIM3_human	22	796	1
PIM3_human	22	813	1
PIM3_human	23	102	9
PIM3_human	23	104	1
PIM3_human	23	150	1
PIM3_human	23	444	1
PIM3_human	23	486	1
PIM3_human	23	511	1
PIM3_human	23	588	1
PIM3_human	23	782	34
PIM3_human	23	784	38
PIM3_human	23	786	67
PIM3_human	23	807	1
PIM3_human	23	814	15
PIM3_human	24	185	8
PIM3_human	24	379	1
PIM3_human	24	471	1
PIM3_human	24	587	1
PIM3_human	24	590	5
PIM3_human	24	719	10
PIM3_human	24	751	1
PIM3_human	24	777	3
PIM3_human	24	784	1
PIM3_human	24	795	21
PIM3_human	25	102	2
PIM3_human	25	103	5
PIM3_human	25	185	2
PIM3_human	25	186	31
PIM3_human	25	187	5
PIM3_human	25	198	2
PIM3_human	25	204	12
PIM3_human	25	284	1
PIM3_human	25	299	1
PIM3_human	25	48	1
PIM3_human	25	490	6
PIM3_human	25	491	1
PIM3_human	25	510	8
PIM3_human	25	511	3
PIM3_human	25	513	5
PIM3_human	25	582	8
PIM3_human	25	584	2
PIM3_human	25	587	6
PIM3_human	25	589	2
PIM3_human	25	596	7
PIM3_human	25	600	3
PIM3_human	25	608	1
PIM3_human	25	611	1
PIM3_human	25	617	49
PIM3_human	25	623	2
PIM3_human	25	707	11
PIM3_human	25	710	3
PIM3_human	25	767	1
PIM3_human	25	782	42
PIM3_human	25	784	133
PIM3_human	25	785	2
PIM3_human	25	788	1
PIM3_human	26	104	1
PIM3_human	26	117	1
PIM3_human	26	140	3
PIM3_human	26	150	4
PIM3_human	26	151	1
PIM3_human	26	174	2
PIM3_human	26	185	3
PIM3_human	26	190	446
PIM3_human	26	222	2
PIM3_human	26	224	1
PIM3_human	26	322	2
PIM3_human	26	379	1
PIM3_human	26	396	3
PIM3_human	26	405	1
PIM3_human	26	407	14
PIM3_human	26	409	2
PIM3_human	26	410	150
PIM3_human	26	414	1
PIM3_human	26	444	6
PIM3_human	26	446	1
PIM3_human	26	466	2
PIM3_human	26	468	5
PIM3_human	26	471	1
PIM3_human	26	473	1
PIM3_human	26	476	1
PIM3_human	26	486	7
PIM3_human	26	51	2
PIM3_human	26	510	11
PIM3_human	26	511	3
PIM3_human	26	533	2
PIM3_human	26	54	1
PIM3_human	26	587	40
PIM3_human	26	595	1
PIM3_human	26	599	14
PIM3_human	26	604	1
PIM3_human	26	634	1
PIM3_human	26	636	1
PIM3_human	26	686	4
PIM3_human	26	69	1
PIM3_human	26	702	26
PIM3_human	26	703	1
PIM3_human	26	720	43
PIM3_human	26	726	16
PIM3_human	26	728	4
PIM3_human	26	733	1
PIM3_human	26	76	2
PIM3_human	26	760	2
PIM3_human	26	770	5
PIM3_human	26	777	29
PIM3_human	26	784	23
PIM3_human	26	785	1
PIM3_human	26	793	10
PIM3_human	26	797	4
PIM3_human	26	92	2
PIM3_human	26	98	1
PIM3_human	27	164	4
PIM3_human	27	470	1
PIM3_human	27	509	2
PIM3_human	27	594	3
PIM3_human	27	725	2
PIM3_human	27	75	1
PIM3_human	27	783	489
PIM3_human	27	804	2
PIM3_human	27	811	1
PIM3_human	28	102	1
PIM3_human	28	319	1
PIM3_human	28	586	1
PIM3_human	28	596	47
PIM3_human	28	607	6
PIM3_human	28	687	1
PIM3_human	28	711	1
PIM3_human	28	712	5
PIM3_human	28	715	2
PIM3_human	28	783	17
PIM3_human	28	800	3
PIM3_human	28	803	1
PIM3_human	29	203	1
PIM3_human	29	279	4
PIM3_human	29	746	1
PIM3_human	29	784	32
PIM3_human	29	785	27
PIM3_human	29	86	1
PIM3_human	30	103	2
PIM3_human	30	710	4
PIM3_human	30	785	17
PIM3_human	31	122	2
PIM3_human	31	163	1
PIM3_human	31	187	2
PIM3_human	31	287	2
PIM3_human	31	720	1
PIM3_human	31	784	4
PIM3_human	32	135	1
PIM3_human	32	140	1
PIM3_human	32	174	1
PIM3_human	32	190	52
PIM3_human	32	222	3
PIM3_human	32	258	4
PIM3_human	32	271	1
PIM3_human	32	322	1
PIM3_human	32	396	1
PIM3_human	32	407	2
PIM3_human	32	408	1
PIM3_human	32	409	3
PIM3_human	32	444	1
PIM3_human	32	455	2
PIM3_human	32	509	1
PIM3_human	32	510	8
PIM3_human	32	54	1
PIM3_human	32	587	11
PIM3_human	32	634	3
PIM3_human	32	639	3
PIM3_human	32	677	3
PIM3_human	32	702	7
PIM3_human	32	710	11
PIM3_human	32	728	1
PIM3_human	32	738	1
PIM3_human	32	76	1
PIM3_human	32	770	2
PIM3_human	32	777	43
PIM3_human	32	783	3
PIM3_human	32	784	128
PIM3_human	32	785	1
PIM3_human	32	86	1
PIM3_human	32	92	1
PIM3_human	33	104	1
PIM3_human	33	116	6
PIM3_human	33	189	1
PIM3_human	33	530	3
PIM3_human	33	709	15
PIM3_human	33	783	412
PIM3_human	33	786	16
PIM3_human	33	803	1
PIM3_human	34	522	6
PIM3_human	34	709	6
PIM3_human	34	710	9
PIM3_human	34	75	1
PIM3_human	34	783	2
PIM3_human	34	784	230
PIM3_human	34	794	2
PIM3_human	35	711	1
PIM3_human	35	736	1
PIM3_human	36	108	48
PIM3_human	36	133	1
PIM3_human	36	140	1
PIM3_human	36	174	1
PIM3_human	36	185	2
PIM3_human	36	190	28
PIM3_human	36	258	1
PIM3_human	36	322	19
PIM3_human	36	402	1
PIM3_human	36	405	9
PIM3_human	36	488	3
PIM3_human	36	510	14
PIM3_human	36	511	1
PIM3_human	36	587	3
PIM3_human	36	590	1
PIM3_human	36	627	1
PIM3_human	36	648	1
PIM3_human	36	69	5
PIM3_human	36	702	3
PIM3_human	36	710	19
PIM3_human	36	714	2
PIM3_human	36	717	1
PIM3_human	36	720	3
PIM3_human	36	728	1
PIM3_human	36	76	1
PIM3_human	36	770	5
PIM3_human	36	777	65
PIM3_human	36	788	1
PIM3_human	36	793	1
PIM3_human	36	800	1
PIM3_human	36	86	16
PIM3_human	37	104	10
PIM3_human	37	110	1
PIM3_human	37	123	1
PIM3_human	37	240	1
PIM3_human	37	254	1
PIM3_human	37	473	1
PIM3_human	37	509	1
PIM3_human	37	589	1
PIM3_human	37	590	1
PIM3_human	37	709	8
PIM3_human	37	710	2
PIM3_human	37	712	5
PIM3_human	37	788	106
PIM3_human	38	106	1
PIM3_human	38	141	1
PIM3_human	38	151	1
PIM3_human	38	166	1
PIM3_human	38	186	9
PIM3_human	38	194	4
PIM3_human	38	242	1
PIM3_human	38	331	1
PIM3_human	38	591	4
PIM3_human	38	707	1
PIM3_human	38	711	1
PIM3_human	38	783	50
PIM3_human	38	784	3
PIM3_human	38	803	4
PIM3_human	39	189	1
PIM3_human	39	198	1
PIM3_human	39	331	1
PIM3_human	39	511	1
PIM3_human	39	711	28
PIM3_human	39	784	1
PIM3_human	39	785	68
PIM3_human	39	799	1
PIM3_human	39	92	1
PIM3_human	40	198	4
PIM3_human	40	276	6
PIM3_human	40	489	2
PIM3_human	40	511	3
PIM3_human	40	641	1
PIM3_human	40	711	2
PIM3_human	40	713	3
PIM3_human	40	764	1
PIM3_human	40	788	3
PIM3_human	41	189	1
PIM3_human	41	459	10
PIM3_human	41	463	56
PIM3_human	41	489	12
PIM3_human	41	587	1
PIM3_human	41	672	4
PIM3_human	41	713	14
PIM3_human	41	784	6
PIM3_human	42	103	2
PIM3_human	42	106	5
PIM3_human	42	108	1
PIM3_human	42	186	35
PIM3_human	42	215	1
PIM3_human	42	247	6
PIM3_human	42	394	1
PIM3_human	42	489	1
PIM3_human	42	571	5
PIM3_human	42	593	1
PIM3_human	42	594	1
PIM3_human	42	707	1
PIM3_human	42	709	7
PIM3_human	42	717	4
PIM3_human	42	718	65
PIM3_human	42	784	9
PIM3_human	43	127	15
PIM3_human	43	150	11
PIM3_human	43	174	7
PIM3_human	43	185	10
PIM3_human	43	189	1
PIM3_human	43	190	71
PIM3_human	43	258	2
PIM3_human	43	486	43
PIM3_human	43	488	5
PIM3_human	43	489	1
PIM3_human	43	510	9
PIM3_human	43	587	13
PIM3_human	43	627	4
PIM3_human	43	686	2
PIM3_human	43	69	1
PIM3_human	43	702	9
PIM3_human	43	719	1
PIM3_human	43	720	24
PIM3_human	43	726	5
PIM3_human	43	76	7
PIM3_human	43	770	1
PIM3_human	43	777	3
PIM3_human	43	782	1
PIM3_human	43	784	25
PIM3_human	43	785	1
PIM3_human	43	842	1
PIM3_human	43	86	2
PIM3_human	43	92	4
PIM3_human	44	532	11
PIM3_human	44	704	1
PIM3_human	44	710	34
PIM3_human	44	713	2
PIM3_human	44	783	110
PIM3_human	45	103	10
PIM3_human	45	232	1
PIM3_human	45	344	1
PIM3_human	45	407	2
PIM3_human	45	598	2
PIM3_human	45	621	1
PIM3_human	45	630	1
PIM3_human	45	745	2
PIM3_human	45	783	58
PIM3_human	45	784	33
PIM3_human	46	102	2
PIM3_human	46	103	7
PIM3_human	46	105	3
PIM3_human	46	158	1
PIM3_human	46	170	1
PIM3_human	46	186	27
PIM3_human	46	285	1
PIM3_human	46	288	2
PIM3_human	46	463	18
PIM3_human	46	488	2
PIM3_human	46	511	10
PIM3_human	46	592	17
PIM3_human	46	598	3
PIM3_human	46	708	2
PIM3_human	46	710	30
PIM3_human	46	784	47
PIM3_human	46	786	2
PIM3_human	46	789	7
PIM3_human	46	790	2
PIM3_human	46	87	1
PIM3_human	47	116	2
PIM3_human	47	153	6
PIM3_human	47	185	21
PIM3_human	47	192	1
PIM3_human	47	200	1
PIM3_human	47	207	1
PIM3_human	47	306	2
PIM3_human	47	412	1
PIM3_human	47	511	1
PIM3_human	47	540	1
PIM3_human	47	586	2
PIM3_human	47	588	3
PIM3_human	47	622	1
PIM3_human	47	701	1
PIM3_human	47	711	7
PIM3_human	47	782	3
PIM3_human	47	784	3
PIM3_human	47	785	1
PIM3_human	47	786	3
PIM3_human	47	798	1
PIM3_human	48	102	9
PIM3_human	48	104	1
PIM3_human	48	121	3
PIM3_human	48	161	1
PIM3_human	48	185	1
PIM3_human	48	189	1
PIM3_human	48	372	7
PIM3_human	48	489	1
PIM3_human	48	533	1
PIM3_human	48	571	1
PIM3_human	48	588	1
PIM3_human	48	590	1
PIM3_human	48	681	1
PIM3_human	48	781	1
PIM3_human	48	782	14
PIM3_human	48	784	5
PIM3_human	48	830	151
PIM3_human	49	185	2
PIM3_human	49	189	3
PIM3_human	49	191	1
PIM3_human	49	196	5
PIM3_human	49	490	1
PIM3_human	49	491	11
PIM3_human	49	511	3
PIM3_human	49	535	2
PIM3_human	49	586	5
PIM3_human	49	706	1
PIM3_human	49	782	14
PIM3_human	49	784	1
PIM3_human	49	786	3
PIM3_human	50	197	21
PIM3_human	50	316	1
PIM3_human	50	511	5
PIM3_human	50	588	1
PIM3_human	50	604	1
PIM3_human	50	616	1
PIM3_human	50	782	1
PIM3_human	50	784	6
PIM3_human	51	102	1
PIM3_human	51	103	5
PIM3_human	51	108	1
PIM3_human	51	130	2
PIM3_human	51	185	2
PIM3_human	51	271	2
PIM3_human	51	350	1
PIM3_human	51	373	1
PIM3_human	51	488	2
PIM3_human	51	489	1
PIM3_human	51	490	28
PIM3_human	51	491	1
PIM3_human	51	510	22
PIM3_human	51	515	1
PIM3_human	51	516	1
PIM3_human	51	533	1
PIM3_human	51	710	3
PIM3_human	51	782	7
PIM3_human	51	783	3
PIM3_human	51	784	12
PIM3_human	51	786	1
PIM3_human	51	87	1
PIM3_human	52	101	2
PIM3_human	52	103	13
PIM3_human	52	104	1
PIM3_human	52	149	1
PIM3_human	52	186	18
PIM3_human	52	232	2
PIM3_human	52	328	1
PIM3_human	52	345	1
PIM3_human	52	366	3
PIM3_human	52	476	1
PIM3_human	52	512	1
PIM3_human	52	529	1
PIM3_human	52	530	1
PIM3_human	52	591	2
PIM3_human	52	596	1
PIM3_human	52	783	8
PIM3_human	52	785	1
PIM3_human	53	103	28
PIM3_human	53	126	1
PIM3_human	53	186	25
PIM3_human	53	191	1
PIM3_human	53	202	1
PIM3_human	53	530	1
PIM3_human	53	586	9
PIM3_human	53	592	3
PIM3_human	53	599	2
PIM3_human	53	624	12
PIM3_human	53	645	1
PIM3_human	53	708	28
PIM3_human	53	709	9
PIM3_human	53	710	258
PIM3_human	53	746	2
PIM3_human	53	783	153
PIM3_human	53	785	2
PIM3_human	53	788	1
PIM3_human	54	104	3
PIM3_human	54	142	1
PIM3_human	54	152	2
PIM3_human	54	158	1
PIM3_human	54	186	2
PIM3_human	54	187	1
PIM3_human	54	371	9
PIM3_human	54	377	3
PIM3_human	54	471	12
PIM3_human	54	488	2
PIM3_human	54	490	7
PIM3_human	54	590	1
PIM3_human	54	666	1
PIM3_human	54	710	49
PIM3_human	54	717	3
PIM3_human	54	722	1
PIM3_human	54	766	1
PIM3_human	54	777	2
PIM3_human	54	784	15
PIM3_human	54	785	1
PIM3_human	54	788	1
PIM3_human	54	849	2
PIM3_human	55	103	49
PIM3_human	55	133	13
PIM3_human	55	140	2
PIM3_human	55	150	8
PIM3_human	55	167	1
PIM3_human	55	174	10
PIM3_human	55	190	226
PIM3_human	55	205	1
PIM3_human	55	222	1
PIM3_human	55	241	2
PIM3_human	55	258	1
PIM3_human	55	271	2
PIM3_human	55	314	1
PIM3_human	55	360	1
PIM3_human	55	407	3
PIM3_human	55	414	1
PIM3_human	55	455	1
PIM3_human	55	486	1
PIM3_human	55	510	4
PIM3_human	55	586	2
PIM3_human	55	587	43
PIM3_human	55	588	1
PIM3_human	55	627	1
PIM3_human	55	669	7
PIM3_human	55	702	7
PIM3_human	55	712	1
PIM3_human	55	720	140
PIM3_human	55	726	2
PIM3_human	55	770	3
PIM3_human	55	777	59
PIM3_human	55	783	24
PIM3_human	55	784	7
PIM3_human	55	785	1
PIM3_human	55	842	3
PIM3_human	55	86	3
PIM3_human	55	92	4
PIM3_human	56	196	1
PIM3_human	56	541	10
PIM3_human	56	549	1
PIM3_human	56	586	2
PIM3_human	56	708	1
PIM3_human	56	709	2
PIM3_human	56	710	77
PIM3_human	56	783	4
PIM3_human	57	103	21
PIM3_human	57	162	1
PIM3_human	57	187	15
PIM3_human	57	373	2
PIM3_human	57	490	1
PIM3_human	57	492	1
PIM3_human	57	586	4
PIM3_human	57	662	1
PIM3_human	57	709	9
PIM3_human	57	710	3
PIM3_human	57	711	3
PIM3_human	57	783	4
PIM3_human	57	784	2
PIM3_human	57	789	1
PIM3_human	58	277	4
PIM3_human	58	283	3
PIM3_human	58	296	1
PIM3_human	58	487	1
PIM3_human	58	499	1
PIM3_human	58	502	1
PIM3_human	58	511	6
PIM3_human	58	587	1
PIM3_human	58	588	1
PIM3_human	58	643	1
PIM3_human	58	756	3
PIM3_human	58	95	1
PIM3_human	59	101	4
PIM3_human	59	102	1
PIM3_human	59	108	4
PIM3_human	59	121	2
PIM3_human	59	140	1
PIM3_human	59	174	2
PIM3_human	59	184	1
PIM3_human	59	187	1
PIM3_human	59	189	54
PIM3_human	59	190	6
PIM3_human	59	205	10
PIM3_human	59	264	1
PIM3_human	59	271	3
PIM3_human	59	283	1
PIM3_human	59	286	1
PIM3_human	59	418	3
PIM3_human	59	424	1
PIM3_human	59	455	1
PIM3_human	59	459	1
PIM3_human	59	466	1
PIM3_human	59	486	3
PIM3_human	59	510	16
PIM3_human	59	587	42
PIM3_human	59	685	1
PIM3_human	59	702	9
PIM3_human	59	713	1
PIM3_human	59	720	6
PIM3_human	59	726	25
PIM3_human	59	733	1
PIM3_human	59	738	1
PIM3_human	59	770	1
PIM3_human	59	777	6
PIM3_human	59	783	334
PIM3_human	59	784	2
PIM3_human	59	792	2
PIM3_human	59	842	1
PIM3_human	59	86	2
PIM3_human	59	92	5
PIM3_human	60	104	21
PIM3_human	60	187	2
PIM3_human	60	476	1
PIM3_human	60	509	11
PIM3_human	60	608	1
PIM3_human	60	783	4
PIM3_human	61	103	50
PIM3_human	61	187	4
PIM3_human	61	194	1
PIM3_human	61	211	1
PIM3_human	61	298	4
PIM3_human	61	588	1
PIM3_human	61	609	4
PIM3_human	61	661	1
PIM3_human	61	694	1
PIM3_human	61	735	154
PIM3_human	61	781	32
PIM3_human	61	783	3
PIM3_human	61	784	15
PIM3_human	61	787	3
PIM3_human	62	103	71
PIM3_human	62	105	3
PIM3_human	62	121	3
PIM3_human	62	162	1
PIM3_human	62	186	18
PIM3_human	62	187	1
PIM3_human	62	194	1
PIM3_human	62	311	1
PIM3_human	62	328	1
PIM3_human	62	391	1
PIM3_human	62	490	9
PIM3_human	62	510	8
PIM3_human	62	511	8
PIM3_human	62	547	1
PIM3_human	62	587	11
PIM3_human	62	592	1
PIM3_human	62	710	2
PIM3_human	62	736	1
PIM3_human	62	783	14
PIM3_human	62	784	69
PIM3_human	62	791	24
PIM3_human	62	796	8
PIM3_human	62	809	7
PIM3_human	63	104	1
PIM3_human	63	203	2
PIM3_human	63	208	1
PIM3_human	63	239	1
PIM3_human	63	430	1
PIM3_human	63	543	1
PIM3_human	63	589	4
PIM3_human	63	596	2
PIM3_human	63	668	1
PIM3_human	63	672	4
PIM3_human	63	711	3
PIM3_human	63	712	57
PIM3_human	63	784	3
PIM3_human	63	785	1
PIM3_human	63	786	17
PIM3_human	64	189	1
PIM3_human	64	195	1
PIM3_human	64	196	1
PIM3_human	64	306	1
PIM3_human	64	345	1
PIM3_human	64	489	2
PIM3_human	64	686	1
PIM3_human	64	737	1
PIM3_human	64	784	110
PIM3_human	64	785	1
PIM3_human	64	788	7
PIM3_human	65	186	7
PIM3_human	65	189	2
PIM3_human	65	195	1
PIM3_human	65	197	9
PIM3_human	65	217	1
PIM3_human	65	268	1
PIM3_human	65	370	2
PIM3_human	65	522	1
PIM3_human	65	586	3
PIM3_human	65	710	38
PIM3_human	65	711	1
PIM3_human	65	780	1
PIM3_human	65	783	8
PIM3_human	65	802	1
PIM3_human	66	100	1
PIM3_human	66	103	33
PIM3_human	66	206	1
PIM3_human	66	491	1
PIM3_human	66	519	1
PIM3_human	66	586	1
PIM3_human	66	614	1
PIM3_human	66	699	1
PIM3_human	66	710	684
PIM3_human	66	782	34
PIM3_human	66	783	19
PIM3_human	66	793	1
PIM3_human	67	102	1
PIM3_human	67	103	8
PIM3_human	67	109	1
PIM3_human	67	166	1
PIM3_human	67	167	1
PIM3_human	67	186	5
PIM3_human	67	193	1
PIM3_human	67	195	7
PIM3_human	67	243	1
PIM3_human	67	590	15
PIM3_human	67	593	1
PIM3_human	67	637	2
PIM3_human	67	710	22
PIM3_human	67	784	49
PIM3_human	67	785	2
PIM3_human	67	791	1
PIM3_human	68	135	2
PIM3_human	68	247	5
PIM3_human	68	511	1
PIM3_human	68	586	27
PIM3_human	68	784	4
PIM3_human	68	785	85
PIM3_human	69	123	6
PIM3_human	69	141	1
PIM3_human	69	245	1
PIM3_human	69	273	1
PIM3_human	69	387	1
PIM3_human	69	591	1
PIM3_human	69	619	6
PIM3_human	69	713	3
PIM3_human	69	730	1
PIM3_human	69	786	2
PIM3_human	70	102	2
PIM3_human	70	108	19
PIM3_human	70	120	4
PIM3_human	70	126	1
PIM3_human	70	133	14
PIM3_human	70	140	6
PIM3_human	70	150	4
PIM3_human	70	174	2
PIM3_human	70	190	265
PIM3_human	70	258	2
PIM3_human	70	263	17
PIM3_human	70	264	12
PIM3_human	70	271	5
PIM3_human	70	322	1
PIM3_human	70	360	1
PIM3_human	70	405	1
PIM3_human	70	409	2
PIM3_human	70	444	1
PIM3_human	70	455	1
PIM3_human	70	486	2
PIM3_human	70	510	57
PIM3_human	70	516	1
PIM3_human	70	550	1
PIM3_human	70	576	2
PIM3_human	70	587	12
PIM3_human	70	596	1
PIM3_human	70	627	10
PIM3_human	70	648	2
PIM3_human	70	664	2
PIM3_human	70	670	1
PIM3_human	70	686	1
PIM3_human	70	702	3
PIM3_human	70	707	1
PIM3_human	70	710	1
PIM3_human	70	711	1
PIM3_human	70	720	23
PIM3_human	70	726	2
PIM3_human	70	728	8
PIM3_human	70	770	9
PIM3_human	70	777	26
PIM3_human	70	783	218
PIM3_human	70	792	1
PIM3_human	70	800	137
PIM3_human	70	818	1
PIM3_human	70	842	2
PIM3_human	70	92	8
PIM3_human	71	107	1
PIM3_human	71	135	1
PIM3_human	71	184	47
PIM3_human	71	321	1
PIM3_human	71	362	1
PIM3_human	71	546	33
PIM3_human	71	549	2
PIM3_human	71	586	2
PIM3_human	71	589	6
PIM3_human	71	601	1
PIM3_human	71	706	1
PIM3_human	71	708	1164
PIM3_human	71	709	5
PIM3_human	71	710	14
PIM3_human	71	712	2
PIM3_human	71	783	3
PIM3_human	71	786	1
PIM3_human	71	788	24
PIM3_human	71	791	163
PIM3_human	71	806	6
PIM3_human	71	810	1
PIM3_human	72	102	10
PIM3_human	72	106	4
PIM3_human	72	108	1
PIM3_human	72	145	3
PIM3_human	72	172	1
PIM3_human	72	185	92
PIM3_human	72	186	67
PIM3_human	72	204	1
PIM3_human	72	492	1
PIM3_human	72	495	1
PIM3_human	72	522	8
PIM3_human	72	586	1
PIM3_human	72	587	1
PIM3_human	72	622	1
PIM3_human	72	662	1
PIM3_human	72	709	3
PIM3_human	72	710	22
PIM3_human	72	784	11
PIM3_human	72	789	64
PIM3_human	72	790	1
PIM3_human	72	92	1
PIM3_human	73	170	14
PIM3_human	73	190	4
PIM3_human	73	242	1
PIM3_human	73	260	1
PIM3_human	73	267	9
PIM3_human	73	372	4
PIM3_human	73	389	1
PIM3_human	73	588	1
PIM3_human	73	711	4
PIM3_human	73	766	1
PIM3_human	73	786	1
PIM3_human	73	94	1
PIM3_human	74	219	14
PIM3_human	74	263	1
PIM3_human	74	268	9
PIM3_human	74	441	1
PIM3_human	74	457	1
PIM3_human	74	494	1
PIM3_human	74	587	1
PIM3_human	74	643	32
PIM3_human	74	725	1
PIM3_human	74	782	45
PIM3_human	74	784	7
PIM3_human	75	108	1
PIM3_human	75	111	8
PIM3_human	75	152	15
PIM3_human	75	363	6
PIM3_human	75	428	15
PIM3_human	75	436	1
PIM3_human	75	442	1
PIM3_human	75	510	14
PIM3_human	75	511	1
PIM3_human	76	107	152
PIM3_human	76	108	69
PIM3_human	76	114	1
PIM3_human	76	118	1
PIM3_human	76	193	1
PIM3_human	76	230	1
PIM3_human	76	238	12
PIM3_human	76	242	8
PIM3_human	76	253	1
PIM3_human	76	315	20
PIM3_human	76	364	38
PIM3_human	76	376	10
PIM3_human	76	429	3
PIM3_human	76	456	6
PIM3_human	76	490	1
PIM3_human	76	496	5
PIM3_human	76	503	1
PIM3_human	76	510	1
PIM3_human	76	539	5
PIM3_human	76	662	1
PIM3_human	76	709	3
PIM3_human	76	717	1
PIM3_human	76	718	8
PIM3_human	76	740	6
PIM3_human	76	784	10
PIM3_human	76	806	3
PIM3_human	76	811	3
PIM3_human	77	100	3
PIM3_human	77	103	6
PIM3_human	77	107	9
PIM3_human	77	125	11
PIM3_human	77	186	5
PIM3_human	77	187	2
PIM3_human	77	193	1
PIM3_human	77	262	2
PIM3_human	77	485	2
PIM3_human	77	514	19
PIM3_human	77	541	5
PIM3_human	77	575	1
PIM3_human	77	623	1
PIM3_human	77	708	7
PIM3_human	77	710	1
PIM3_human	77	758	7
PIM3_human	77	782	145
PIM3_human	77	783	3
PIM3_human	77	828	1
PIM3_human	78	102	1
PIM3_human	78	141	1
PIM3_human	78	147	1
PIM3_human	78	151	1
PIM3_human	78	185	2
PIM3_human	78	191	2
PIM3_human	78	262	11
PIM3_human	78	263	5
PIM3_human	78	273	9
PIM3_human	78	296	3
PIM3_human	78	319	1
PIM3_human	78	398	1
PIM3_human	78	485	10
PIM3_human	78	488	2
PIM3_human	78	490	2
PIM3_human	78	511	2
PIM3_human	78	539	1
PIM3_human	78	550	3
PIM3_human	78	575	2
PIM3_human	78	627	3
PIM3_human	78	628	1
PIM3_human	78	662	1
PIM3_human	78	671	1
PIM3_human	78	705	48
PIM3_human	78	726	4
PIM3_human	78	782	53
PIM3_human	78	784	59
PIM3_human	78	785	1
PIM3_human	78	786	16
PIM3_human	79	111	1
PIM3_human	79	186	9
PIM3_human	79	187	1
PIM3_human	79	197	2
PIM3_human	79	206	30
PIM3_human	79	225	1
PIM3_human	79	263	2
PIM3_human	79	272	1
PIM3_human	79	328	29
PIM3_human	79	349	3
PIM3_human	79	452	2
PIM3_human	79	485	7
PIM3_human	79	515	1
PIM3_human	79	550	6
PIM3_human	79	576	2
PIM3_human	79	626	108
PIM3_human	79	710	2
PIM3_human	79	772	1
PIM3_human	79	782	2
PIM3_human	79	783	26
PIM3_human	79	785	1
PIM3_human	79	789	20
PIM3_human	79	791	2
PIM3_human	79	839	349
PIM3_human	80	103	8
PIM3_human	80	157	5
PIM3_human	80	177	1
PIM3_human	80	186	19
PIM3_human	80	233	8
PIM3_human	80	235	1
PIM3_human	80	295	1
PIM3_human	80	321	1
PIM3_human	80	349	5
PIM3_human	80	519	1
PIM3_human	80	570	3
PIM3_human	80	592	39
PIM3_human	80	616	1
PIM3_human	80	623	14
PIM3_human	80	626	1
PIM3_human	80	641	1
PIM3_human	80	705	1
PIM3_human	80	710	3
PIM3_human	80	717	2
PIM3_human	80	719	49
PIM3_human	80	742	1
PIM3_human	80	782	1
PIM3_human	80	783	1
PIM3_human	80	785	3
PIM3_human	80	786	1
PIM3_human	80	788	1
PIM3_human	80	840	2
PIM3_human	81	103	10
PIM3_human	81	119	1
PIM3_human	81	203	1
PIM3_human	81	217	1
PIM3_human	81	313	2
PIM3_human	81	491	1
PIM3_human	81	528	1
PIM3_human	81	539	2
PIM3_human	81	585	1
PIM3_human	81	641	3
PIM3_human	81	647	1
PIM3_human	81	673	4
PIM3_human	81	710	1
PIM3_human	81	783	571
PIM3_human	81	799	336
PIM3_human	82	103	22
PIM3_human	82	104	1
PIM3_human	82	135	8
PIM3_human	82	186	2
PIM3_human	82	187	2
PIM3_human	82	202	1
PIM3_human	82	217	14
PIM3_human	82	221	1
PIM3_human	82	229	1
PIM3_human	82	285	3
PIM3_human	82	479	2
PIM3_human	82	512	1
PIM3_human	82	519	1
PIM3_human	82	585	1
PIM3_human	82	586	14
PIM3_human	82	603	1
PIM3_human	82	674	1
PIM3_human	82	680	1
PIM3_human	82	709	9
PIM3_human	82	710	7
PIM3_human	82	711	2
PIM3_human	82	755	1
PIM3_human	82	783	6
PIM3_human	82	785	1
PIM3_human	82	793	1
PIM3_human	82	868	1
PIM3_human	82	877	1
PIM3_human	82	879	9
PIM3_human	82	880	6
PIM3_human	82	881	1
PIM3_human	83	104	4
PIM3_human	83	105	6
PIM3_human	83	106	5
PIM3_human	83	107	2
PIM3_human	83	116	1
PIM3_human	83	129	4
PIM3_human	83	144	1
PIM3_human	83	164	4
PIM3_human	83	186	10
PIM3_human	83	188	1
PIM3_human	83	189	1
PIM3_human	83	195	5
PIM3_human	83	204	1
PIM3_human	83	206	1
PIM3_human	83	255	7
PIM3_human	83	421	1
PIM3_human	83	480	1
PIM3_human	83	484	3
PIM3_human	83	491	1
PIM3_human	83	512	1
PIM3_human	83	513	1
PIM3_human	83	574	2
PIM3_human	83	583	1
PIM3_human	83	585	23
PIM3_human	83	586	12
PIM3_human	83	588	6
PIM3_human	83	594	44
PIM3_human	83	599	1
PIM3_human	83	623	14
PIM3_human	83	684	1
PIM3_human	83	695	1
PIM3_human	83	708	32
PIM3_human	83	709	6
PIM3_human	83	710	2406
PIM3_human	83	712	19
PIM3_human	83	713	10
PIM3_human	83	714	5
PIM3_human	83	716	37
PIM3_human	83	727	2
PIM3_human	83	766	1
PIM3_human	83	783	61
PIM3_human	83	785	47
PIM3_human	83	786	1
PIM3_human	83	789	2
PIM3_human	83	791	1
PIM3_human	83	795	1
PIM3_human	83	802	4
PIM3_human	83	821	1
PIM3_human	83	836	1
PIM3_human	83	880	1
PIM3_human	83	881	375
PIM3_human	83	882	11
PIM3_human	84	109	1
PIM3_human	84	137	18
PIM3_human	84	147	1
PIM3_human	84	163	7
PIM3_human	84	187	459
PIM3_human	84	190	4
PIM3_human	84	194	1
PIM3_human	84	261	7
PIM3_human	84	271	2
PIM3_human	84	300	2
PIM3_human	84	303	1
PIM3_human	84	319	6
PIM3_human	84	452	7
PIM3_human	84	475	1
PIM3_human	84	483	32
PIM3_human	84	486	1
PIM3_human	84	487	3
PIM3_human	84	489	1
PIM3_human	84	498	2
PIM3_human	84	528	1
PIM3_human	84	532	20
PIM3_human	84	585	4
PIM3_human	84	587	75
PIM3_human	84	593	7
PIM3_human	84	598	3
PIM3_human	84	600	1
PIM3_human	84	613	2
PIM3_human	84	624	70
PIM3_human	84	632	1
PIM3_human	84	635	49
PIM3_human	84	662	1
PIM3_human	84	707	5
PIM3_human	84	708	25
PIM3_human	84	709	1276
PIM3_human	84	710	571
PIM3_human	84	712	26
PIM3_human	84	713	1
PIM3_human	84	717	1727
PIM3_human	84	723	71
PIM3_human	84	747	5
PIM3_human	84	753	1
PIM3_human	84	781	8
PIM3_human	84	783	30
PIM3_human	84	784	33
PIM3_human	84	789	14
PIM3_human	84	795	1
PIM3_human	84	882	2
PIM3_human	85	112	1
PIM3_human	85	113	3
PIM3_human	85	139	12
PIM3_human	85	185	1
PIM3_human	85	189	3
PIM3_human	85	190	10
PIM3_human	85	215	1
PIM3_human	85	236	1
PIM3_human	85	243	3
PIM3_human	85	247	6
PIM3_human	85	320	2
PIM3_human	85	365	3
PIM3_human	85	428	7
PIM3_human	85	451	1
PIM3_human	85	453	1
PIM3_human	85	464	8
PIM3_human	85	485	1
PIM3_human	85	486	12
PIM3_human	85	488	7
PIM3_human	85	489	14
PIM3_human	85	497	1
PIM3_human	85	511	43
PIM3_human	85	587	32
PIM3_human	85	588	7
PIM3_human	85	590	1
PIM3_human	85	599	5
PIM3_human	85	622	1
PIM3_human	85	639	1
PIM3_human	85	750	9
PIM3_human	85	782	4
PIM3_human	85	784	27
PIM3_human	85	797	3
PIM3_human	85	802	216
PIM3_human	85	840	30
PIM3_human	85	846	26
PIM3_human	85	881	19
PIM3_human	85	882	3
PIM3_human	86	107	1
PIM3_human	86	108	151
PIM3_human	86	111	26
PIM3_human	86	115	2
PIM3_human	86	133	75
PIM3_human	86	140	1
PIM3_human	86	164	1
PIM3_human	86	165	2
PIM3_human	86	185	1
PIM3_human	86	186	2
PIM3_human	86	215	2
PIM3_human	86	223	14
PIM3_human	86	225	3
PIM3_human	86	235	1
PIM3_human	86	250	4
PIM3_human	86	264	5
PIM3_human	86	272	1
PIM3_human	86	273	22
PIM3_human	86	361	2
PIM3_human	86	373	13
PIM3_human	86	397	2
PIM3_human	86	417	13
PIM3_human	86	487	11
PIM3_human	86	498	7
PIM3_human	86	539	4
PIM3_human	86	549	3
PIM3_human	86	551	16
PIM3_human	86	587	5
PIM3_human	86	590	5
PIM3_human	86	633	9
PIM3_human	86	640	5
PIM3_human	86	664	20
PIM3_human	86	688	1
PIM3_human	86	707	7
PIM3_human	86	709	10
PIM3_human	86	710	83
PIM3_human	86	713	1
PIM3_human	86	783	1
PIM3_human	86	791	1300
PIM3_human	86	796	278
PIM3_human	86	803	1
PIM3_human	86	817	4
PIM3_human	86	868	2
PIM3_human	86	882	16
PIM3_human	87	111	17
PIM3_human	87	194	1
PIM3_human	87	330	4
PIM3_human	87	373	183
PIM3_human	87	588	1
PIM3_human	87	618	1
PIM3_human	87	641	8
PIM3_human	87	717	6
PIM3_human	87	779	1
PIM3_human	87	782	1
PIM3_human	87	796	1564
PIM3_human	87	797	1
PIM3_human	87	798	1
PIM3_human	87	870	1
PIM3_human	87	881	5
PIM3_human	88	108	1
PIM3_human	88	124	162
PIM3_human	88	128	3
PIM3_human	88	133	3
PIM3_human	88	135	415
PIM3_human	88	140	103
PIM3_human	88	145	2
PIM3_human	88	149	1
PIM3_human	88	150	17
PIM3_human	88	164	1
PIM3_human	88	165	3
PIM3_human	88	174	17
PIM3_human	88	187	1
PIM3_human	88	190	396
PIM3_human	88	191	3
PIM3_human	88	194	10
PIM3_human	88	206	5
PIM3_human	88	222	51
PIM3_human	88	223	1
PIM3_human	88	241	1
PIM3_human	88	249	7
PIM3_human	88	258	11
PIM3_human	88	264	2
PIM3_human	88	271	80
PIM3_human	88	286	108
PIM3_human	88	302	1
PIM3_human	88	322	5
PIM3_human	88	328	5
PIM3_human	88	360	11
PIM3_human	88	367	40
PIM3_human	88	397	1
PIM3_human	88	405	2
PIM3_human	88	407	4
PIM3_human	88	409	47
PIM3_human	88	436	1
PIM3_human	88	444	2
PIM3_human	88	455	6
PIM3_human	88	466	21
PIM3_human	88	486	48
PIM3_human	88	491	1
PIM3_human	88	510	27
PIM3_human	88	515	609
PIM3_human	88	534	43
PIM3_human	88	546	6
PIM3_human	88	553	1
PIM3_human	88	586	23
PIM3_human	88	587	81
PIM3_human	88	595	16
PIM3_human	88	627	2
PIM3_human	88	633	11
PIM3_human	88	648	11
PIM3_human	88	674	1
PIM3_human	88	680	7
PIM3_human	88	686	21
PIM3_human	88	697	46
PIM3_human	88	702	203
PIM3_human	88	710	2
PIM3_human	88	715	1
PIM3_human	88	718	1
PIM3_human	88	719	1
PIM3_human	88	720	475
PIM3_human	88	726	53
PIM3_human	88	728	27
PIM3_human	88	738	17
PIM3_human	88	765	87
PIM3_human	88	770	71
PIM3_human	88	777	250
PIM3_human	88	783	1233
PIM3_human	88	784	344
PIM3_human	88	785	3
PIM3_human	88	791	4
PIM3_human	88	793	885
PIM3_human	88	800	3
PIM3_human	88	818	2
PIM3_human	88	842	15
PIM3_human	88	870	278
PIM3_human	88	880	26
PIM3_human	88	881	119
PIM3_human	88	882	6
PIM3_human	88	884	1
PIM3_human	89	111	1
PIM3_human	89	129	55
PIM3_human	89	146	279
PIM3_human	89	149	1
PIM3_human	89	159	1
PIM3_human	89	164	1
PIM3_human	89	325	1
PIM3_human	89	382	7
PIM3_human	89	422	1
PIM3_human	89	439	2
PIM3_human	89	470	1
PIM3_human	89	482	5
PIM3_human	89	498	400
PIM3_human	89	522	1
PIM3_human	89	526	2
PIM3_human	89	537	10
PIM3_human	89	585	16
PIM3_human	89	605	48
PIM3_human	89	609	10
PIM3_human	89	612	1
PIM3_human	89	659	1
PIM3_human	89	682	1
PIM3_human	89	694	49
PIM3_human	89	704	17
PIM3_human	89	710	1
PIM3_human	89	712	36
PIM3_human	89	716	23
PIM3_human	89	766	92
PIM3_human	89	782	2
PIM3_human	89	787	2
PIM3_human	89	811	175
PIM3_human	89	817	7
PIM3_human	89	880	9
PIM3_human	89	881	800
PIM3_human	89	882	4
PIM3_human	89	884	1
PIM3_human	89	887	8
PIM3_human	90	112	160
PIM3_human	90	114	53
PIM3_human	90	187	1170
PIM3_human	90	190	1
PIM3_human	90	219	5
PIM3_human	90	231	1
PIM3_human	90	255	17
PIM3_human	90	261	237
PIM3_human	90	268	8
PIM3_human	90	296	1
PIM3_human	90	399	1
PIM3_human	90	463	4
PIM3_human	90	490	7
PIM3_human	90	510	3
PIM3_human	90	513	399
PIM3_human	90	587	43
PIM3_human	90	588	116
PIM3_human	90	613	1
PIM3_human	90	622	13
PIM3_human	90	639	1
PIM3_human	90	661	1
PIM3_human	90	697	2
PIM3_human	90	710	53
PIM3_human	90	728	1
PIM3_human	90	733	3
PIM3_human	90	761	2
PIM3_human	90	783	3
PIM3_human	90	784	13
PIM3_human	90	791	1
PIM3_human	90	797	4
PIM3_human	90	879	14
PIM3_human	90	881	144
PIM3_human	90	883	85
PIM3_human	90	884	18
PIM3_human	90	885	1
PIM3_human	91	112	24
PIM3_human	91	147	1
PIM3_human	91	154	197
PIM3_human	91	163	2
PIM3_human	91	165	1
PIM3_human	91	192	1
PIM3_human	91	197	2
PIM3_human	91	198	134
PIM3_human	91	201	1
PIM3_human	91	205	2
PIM3_human	91	231	1
PIM3_human	91	281	4
PIM3_human	91	283	17
PIM3_human	91	307	3
PIM3_human	91	318	2
PIM3_human	91	327	1
PIM3_human	91	329	63
PIM3_human	91	358	2
PIM3_human	91	365	1
PIM3_human	91	434	1
PIM3_human	91	462	1
PIM3_human	91	464	103
PIM3_human	91	471	1
PIM3_human	91	472	4
PIM3_human	91	511	1
PIM3_human	91	517	3
PIM3_human	91	528	192
PIM3_human	91	529	13
PIM3_human	91	533	3
PIM3_human	91	549	2
PIM3_human	91	573	2
PIM3_human	91	587	138
PIM3_human	91	637	1
PIM3_human	91	682	5
PIM3_human	91	684	2
PIM3_human	91	700	2
PIM3_human	91	703	1
PIM3_human	91	711	3
PIM3_human	91	726	29
PIM3_human	91	745	1
PIM3_human	91	760	2
PIM3_human	91	782	1
PIM3_human	91	829	3
PIM3_human	91	882	686
PIM3_human	91	888	4
PIM3_human	92	114	1
PIM3_human	92	116	1
PIM3_human	92	121	1
PIM3_human	92	123	1
PIM3_human	92	133	9
PIM3_human	92	140	31
PIM3_human	92	150	225
PIM3_human	92	155	3
PIM3_human	92	164	328
PIM3_human	92	165	953
PIM3_human	92	166	19
PIM3_human	92	174	2056
PIM3_human	92	190	434
PIM3_human	92	193	15
PIM3_human	92	194	42
PIM3_human	92	206	272
PIM3_human	92	222	6
PIM3_human	92	241	7
PIM3_human	92	244	1
PIM3_human	92	245	1
PIM3_human	92	258	10
PIM3_human	92	264	9
PIM3_human	92	271	48
PIM3_human	92	272	118
PIM3_human	92	275	1
PIM3_human	92	301	4
PIM3_human	92	302	4
PIM3_human	92	303	2
PIM3_human	92	305	1
PIM3_human	92	313	1
PIM3_human	92	322	13
PIM3_human	92	328	345
PIM3_human	92	330	2
PIM3_human	92	360	9
PIM3_human	92	394	1
PIM3_human	92	396	8
PIM3_human	92	405	1
PIM3_human	92	407	53
PIM3_human	92	409	11
PIM3_human	92	424	4
PIM3_human	92	427	1
PIM3_human	92	444	13
PIM3_human	92	452	5
PIM3_human	92	455	8
PIM3_human	92	466	71
PIM3_human	92	467	3
PIM3_human	92	472	5
PIM3_human	92	476	4
PIM3_human	92	481	1
PIM3_human	92	486	62
PIM3_human	92	488	2
PIM3_human	92	489	5
PIM3_human	92	500	97
PIM3_human	92	510	31
PIM3_human	92	514	1
PIM3_human	92	515	433
PIM3_human	92	517	2
PIM3_human	92	521	2
PIM3_human	92	533	5
PIM3_human	92	544	1
PIM3_human	92	546	1
PIM3_human	92	551	2
PIM3_human	92	553	1
PIM3_human	92	566	2
PIM3_human	92	587	291
PIM3_human	92	590	5
PIM3_human	92	592	1
PIM3_human	92	627	161
PIM3_human	92	628	1
PIM3_human	92	635	902
PIM3_human	92	640	2
PIM3_human	92	686	22
PIM3_human	92	690	3
PIM3_human	92	697	16
PIM3_human	92	702	268
PIM3_human	92	710	59
PIM3_human	92	713	1
PIM3_human	92	715	498
PIM3_human	92	718	9
PIM3_human	92	720	45
PIM3_human	92	726	14
PIM3_human	92	728	8
PIM3_human	92	738	4
PIM3_human	92	755	1
PIM3_human	92	757	4
PIM3_human	92	764	1
PIM3_human	92	770	42
PIM3_human	92	777	2532
PIM3_human	92	783	82
PIM3_human	92	784	10
PIM3_human	92	790	3
PIM3_human	92	791	175
PIM3_human	92	839	24
PIM3_human	92	842	25
PIM3_human	92	883	1
PIM3_human	92	884	1
PIM3_human	92	889	1085
PIM3_human	92	891	1
PIM3_human	93	113	18
PIM3_human	93	123	3
PIM3_human	93	149	2
PIM3_human	93	155	2
PIM3_human	93	163	1
PIM3_human	93	164	4
PIM3_human	93	193	22
PIM3_human	93	194	311
PIM3_human	93	195	2
PIM3_human	93	196	10
PIM3_human	93	210	1
PIM3_human	93	288	1
PIM3_human	93	291	5
PIM3_human	93	301	227
PIM3_human	93	325	1
PIM3_human	93	340	9
PIM3_human	93	362	2
PIM3_human	93	417	7
PIM3_human	93	470	16
PIM3_human	93	472	11
PIM3_human	93	473	27
PIM3_human	93	474	6
PIM3_human	93	485	1
PIM3_human	93	509	11
PIM3_human	93	518	4
PIM3_human	93	519	46
PIM3_human	93	520	1
PIM3_human	93	523	6
PIM3_human	93	525	6
PIM3_human	93	528	11
PIM3_human	93	529	17
PIM3_human	93	530	269
PIM3_human	93	531	6
PIM3_human	93	542	4
PIM3_human	93	544	12
PIM3_human	93	545	57
PIM3_human	93	546	12
PIM3_human	93	548	1
PIM3_human	93	549	1
PIM3_human	93	586	2
PIM3_human	93	597	8
PIM3_human	93	639	1
PIM3_human	93	640	5
PIM3_human	93	676	1
PIM3_human	93	690	1
PIM3_human	93	691	2
PIM3_human	93	701	1
PIM3_human	93	707	3
PIM3_human	93	710	32
PIM3_human	93	711	13
PIM3_human	93	719	1
PIM3_human	93	755	18
PIM3_human	93	756	3
PIM3_human	93	762	2
PIM3_human	93	783	10
PIM3_human	93	788	23
PIM3_human	93	800	271
PIM3_human	93	829	1
PIM3_human	93	830	6
PIM3_human	93	831	15
PIM3_human	93	845	1
PIM3_human	93	862	1
PIM3_human	93	881	663
PIM3_human	93	884	1
PIM3_human	93	885	1
PIM3_human	93	887	90
PIM3_human	93	888	3
PIM3_human	93	889	7
PIM3_human	93	892	352
PIM3_human	94	114	1
PIM3_human	94	118	117
PIM3_human	94	124	1
PIM3_human	94	134	169
PIM3_human	94	149	2
PIM3_human	94	150	28
PIM3_human	94	155	31
PIM3_human	94	165	6
PIM3_human	94	166	2638
PIM3_human	94	173	2
PIM3_human	94	176	257
PIM3_human	94	181	6
PIM3_human	94	186	2
PIM3_human	94	189	3
PIM3_human	94	190	4
PIM3_human	94	193	11
PIM3_human	94	194	8950
PIM3_human	94	216	9
PIM3_human	94	224	3
PIM3_human	94	241	9
PIM3_human	94	245	5
PIM3_human	94	257	3
PIM3_human	94	261	5
PIM3_human	94	264	1
PIM3_human	94	265	1
PIM3_human	94	270	41
PIM3_human	94	273	1
PIM3_human	94	276	5
PIM3_human	94	283	1
PIM3_human	94	295	2
PIM3_human	94	301	4
PIM3_human	94	302	5
PIM3_human	94	306	1
PIM3_human	94	308	3
PIM3_human	94	315	1
PIM3_human	94	331	4
PIM3_human	94	359	1
PIM3_human	94	361	4
PIM3_human	94	363	1
PIM3_human	94	366	4
PIM3_human	94	380	1
PIM3_human	94	387	2
PIM3_human	94	389	1
PIM3_human	94	456	2
PIM3_human	94	470	1
PIM3_human	94	473	12
PIM3_human	94	479	191
PIM3_human	94	482	4
PIM3_human	94	485	1
PIM3_human	94	487	1
PIM3_human	94	490	1
PIM3_human	94	499	8
PIM3_human	94	500	1
PIM3_human	94	506	66
PIM3_human	94	510	2
PIM3_human	94	515	1
PIM3_human	94	516	2
PIM3_human	94	518	151
PIM3_human	94	525	2
PIM3_human	94	529	1
PIM3_human	94	530	3
PIM3_human	94	542	1
PIM3_human	94	543	31
PIM3_human	94	544	1
PIM3_human	94	547	39
PIM3_human	94	566	2
PIM3_human	94	567	1
PIM3_human	94	587	2
PIM3_human	94	601	167
PIM3_human	94	603	1
PIM3_human	94	607	1
PIM3_human	94	612	1
PIM3_human	94	628	6
PIM3_human	94	638	2
PIM3_human	94	639	1
PIM3_human	94	656	1
PIM3_human	94	658	2
PIM3_human	94	687	2
PIM3_human	94	698	2
PIM3_human	94	702	281
PIM3_human	94	711	1
PIM3_human	94	727	12
PIM3_human	94	735	1
PIM3_human	94	755	818
PIM3_human	94	762	1
PIM3_human	94	769	1
PIM3_human	94	774	2
PIM3_human	94	783	793
PIM3_human	94	784	747
PIM3_human	94	791	3
PIM3_human	94	794	673
PIM3_human	94	800	24
PIM3_human	94	813	1
PIM3_human	94	824	5
PIM3_human	94	861	10
PIM3_human	94	880	1
PIM3_human	94	881	18
PIM3_human	94	884	2
PIM3_human	94	886	105
PIM3_human	94	887	10
PIM3_human	94	890	267
PIM3_human	95	115	185
PIM3_human	95	122	1
PIM3_human	95	150	369
PIM3_human	95	151	699
PIM3_human	95	162	3
PIM3_human	95	165	5
PIM3_human	95	166	64
PIM3_human	95	187	2
PIM3_human	95	188	11
PIM3_human	95	190	184
PIM3_human	95	193	1
PIM3_human	95	194	147
PIM3_human	95	224	9
PIM3_human	95	231	5
PIM3_human	95	239	1
PIM3_human	95	250	1
PIM3_human	95	258	2
PIM3_human	95	276	22
PIM3_human	95	278	1
PIM3_human	95	290	1
PIM3_human	95	302	254
PIM3_human	95	303	183
PIM3_human	95	331	512
PIM3_human	95	361	1
PIM3_human	95	368	1
PIM3_human	95	387	6
PIM3_human	95	397	1
PIM3_human	95	457	1
PIM3_human	95	473	7
PIM3_human	95	486	76
PIM3_human	95	488	1
PIM3_human	95	490	116
PIM3_human	95	496	12
PIM3_human	95	508	1
PIM3_human	95	510	1
PIM3_human	95	514	1
PIM3_human	95	516	91
PIM3_human	95	518	108
PIM3_human	95	522	36
PIM3_human	95	525	9
PIM3_human	95	530	14
PIM3_human	95	534	15
PIM3_human	95	538	2
PIM3_human	95	547	16322
PIM3_human	95	551	10
PIM3_human	95	554	3
PIM3_human	95	579	10
PIM3_human	95	592	125
PIM3_human	95	595	2
PIM3_human	95	602	1
PIM3_human	95	604	4
PIM3_human	95	627	10
PIM3_human	95	638	44
PIM3_human	95	639	13
PIM3_human	95	662	13
PIM3_human	95	686	1
PIM3_human	95	691	1
PIM3_human	95	702	2
PIM3_human	95	710	3
PIM3_human	95	721	1
PIM3_human	95	728	7
PIM3_human	95	731	3
PIM3_human	95	743	1
PIM3_human	95	749	21
PIM3_human	95	755	4
PIM3_human	95	761	1
PIM3_human	95	762	25
PIM3_human	95	770	1
PIM3_human	95	784	3713
PIM3_human	95	787	1
PIM3_human	95	815	9
PIM3_human	95	825	15
PIM3_human	95	829	1
PIM3_human	95	830	2
PIM3_human	95	839	1
PIM3_human	95	869	9
PIM3_human	95	880	3
PIM3_human	95	881	1360
PIM3_human	95	883	2
PIM3_human	95	885	165
PIM3_human	95	886	2
PIM3_human	95	887	213
PIM3_human	95	890	4
PIM3_human	96	127	1
PIM3_human	96	133	583
PIM3_human	96	134	1
PIM3_human	96	136	1
PIM3_human	96	138	2
PIM3_human	96	139	2
PIM3_human	96	140	106
PIM3_human	96	143	1
PIM3_human	96	148	1
PIM3_human	96	150	21
PIM3_human	96	151	22
PIM3_human	96	156	30
PIM3_human	96	166	158
PIM3_human	96	174	58
PIM3_human	96	176	3
PIM3_human	96	179	6
PIM3_human	96	190	958
PIM3_human	96	193	33
PIM3_human	96	194	367
PIM3_human	96	199	1
PIM3_human	96	207	8
PIM3_human	96	213	1
PIM3_human	96	222	98
PIM3_human	96	224	6
PIM3_human	96	229	1
PIM3_human	96	231	238
PIM3_human	96	240	1
PIM3_human	96	245	4
PIM3_human	96	251	5
PIM3_human	96	258	234
PIM3_human	96	264	227
PIM3_human	96	271	30
PIM3_human	96	283	1
PIM3_human	96	290	3
PIM3_human	96	303	1581
PIM3_human	96	322	1193
PIM3_human	96	329	13
PIM3_human	96	331	76
PIM3_human	96	347	1
PIM3_human	96	360	188
PIM3_human	96	361	3
PIM3_human	96	372	39
PIM3_human	96	373	477
PIM3_human	96	375	1
PIM3_human	96	387	22
PIM3_human	96	396	8730
PIM3_human	96	397	7
PIM3_human	96	405	17
PIM3_human	96	407	224
PIM3_human	96	409	65
PIM3_human	96	414	12
PIM3_human	96	416	8
PIM3_human	96	417	10
PIM3_human	96	425	3
PIM3_human	96	444	4059
PIM3_human	96	452	2
PIM3_human	96	455	428
PIM3_human	96	465	203
PIM3_human	96	466	419
PIM3_human	96	470	5
PIM3_human	96	473	3
PIM3_human	96	486	4234
PIM3_human	96	489	1
PIM3_human	96	499	2
PIM3_human	96	501	67
PIM3_human	96	510	192
PIM3_human	96	515	2
PIM3_human	96	516	1
PIM3_human	96	522	216
PIM3_human	96	530	2
PIM3_human	96	534	8
PIM3_human	96	544	8
PIM3_human	96	547	1433
PIM3_human	96	559	1
PIM3_human	96	585	4
PIM3_human	96	586	1
PIM3_human	96	587	756
[truncated: 19,432 more rows]

## Sheet: PIM3_120_cDNA_deletions
Gene	Deletion_start	Deletion_end	Read_count
PIM3_human	6	586	1
PIM3_human	7	191	1
PIM3_human	7	200	1
PIM3_human	8	540	9
PIM3_human	8	710	2
PIM3_human	8	783	1
PIM3_human	8	784	25
PIM3_human	8	790	2
PIM3_human	9	784	3
PIM3_human	10	103	5
PIM3_human	10	130	1
PIM3_human	10	152	1
PIM3_human	10	159	2
PIM3_human	10	186	5
PIM3_human	10	547	2
PIM3_human	10	672	1
PIM3_human	10	709	2
PIM3_human	10	783	14
PIM3_human	11	203	1
PIM3_human	11	510	1
PIM3_human	11	784	2
PIM3_human	12	103	11
PIM3_human	12	186	9
PIM3_human	12	39	1
PIM3_human	12	784	1
PIM3_human	12	785	5
PIM3_human	12	788	3
PIM3_human	12	800	1
PIM3_human	13	104	15
PIM3_human	13	185	4
PIM3_human	13	784	64
PIM3_human	13	788	3
PIM3_human	13	798	2
PIM3_human	14	103	54
PIM3_human	14	119	23
PIM3_human	14	185	1
PIM3_human	14	186	123
PIM3_human	14	187	1
PIM3_human	14	188	3
PIM3_human	14	193	10
PIM3_human	14	201	38
PIM3_human	14	489	15
PIM3_human	14	490	1
PIM3_human	14	512	5
PIM3_human	14	582	1
PIM3_human	14	606	1
PIM3_human	14	643	32
PIM3_human	14	694	3
PIM3_human	14	707	1
PIM3_human	14	709	2
PIM3_human	14	720	8
PIM3_human	14	782	5
PIM3_human	14	784	2
PIM3_human	14	785	1
PIM3_human	14	807	14
PIM3_human	14	96	8
PIM3_human	15	102	2
PIM3_human	15	140	1
PIM3_human	15	174	16
PIM3_human	15	185	3
PIM3_human	15	189	1
PIM3_human	15	190	12
PIM3_human	15	222	2
PIM3_human	15	258	6
PIM3_human	15	322	8
PIM3_human	15	486	2
PIM3_human	15	489	3
PIM3_human	15	491	1
PIM3_human	15	51	5
PIM3_human	15	510	10
PIM3_human	15	511	7
PIM3_human	15	581	1
PIM3_human	15	587	26
PIM3_human	15	686	2
PIM3_human	15	69	1
PIM3_human	15	702	11
PIM3_human	15	720	7
PIM3_human	15	726	3
PIM3_human	15	728	2
PIM3_human	15	770	3
PIM3_human	15	777	15
PIM3_human	15	782	17
PIM3_human	15	784	65
PIM3_human	15	788	11
PIM3_human	15	86	5
PIM3_human	15	92	2
PIM3_human	16	590	1
PIM3_human	16	783	10
PIM3_human	16	787	3
PIM3_human	16	91	1
PIM3_human	17	103	1
PIM3_human	17	288	1
PIM3_human	17	331	3
PIM3_human	17	601	3
PIM3_human	17	784	10
PIM3_human	17	803	1
PIM3_human	18	105	4
PIM3_human	18	129	1
PIM3_human	18	162	6
PIM3_human	18	186	28
PIM3_human	18	194	1
PIM3_human	18	204	1
PIM3_human	18	234	1
PIM3_human	18	297	5
PIM3_human	18	328	29
PIM3_human	18	355	2
PIM3_human	18	45	1
PIM3_human	18	46	2
PIM3_human	18	463	3
PIM3_human	18	495	1
PIM3_human	18	543	5
PIM3_human	18	561	2
PIM3_human	18	576	1
PIM3_human	18	582	12
PIM3_human	18	589	8
PIM3_human	18	600	4
PIM3_human	18	605	1
PIM3_human	18	677	2
PIM3_human	18	680	1
PIM3_human	18	707	62
PIM3_human	18	709	2
PIM3_human	18	710	25
PIM3_human	18	712	54
PIM3_human	18	714	8
PIM3_human	18	779	12
PIM3_human	18	789	9
PIM3_human	18	791	1
PIM3_human	18	800	2
PIM3_human	18	803	1
PIM3_human	18	804	5
PIM3_human	18	817	12
PIM3_human	19	189	9
PIM3_human	19	195	1
PIM3_human	19	587	9
PIM3_human	19	675	4
PIM3_human	19	703	2
PIM3_human	19	784	1
PIM3_human	20	103	10
PIM3_human	20	106	3
PIM3_human	20	107	1
PIM3_human	20	186	4
PIM3_human	20	262	1
PIM3_human	20	482	1
PIM3_human	20	498	1
PIM3_human	20	710	9
PIM3_human	20	718	1
PIM3_human	20	783	1
PIM3_human	20	789	17
PIM3_human	20	79	8
PIM3_human	20	791	2
PIM3_human	21	109	1
PIM3_human	21	338	2
PIM3_human	21	508	1
PIM3_human	21	785	8
PIM3_human	22	140	1
PIM3_human	22	156	1
PIM3_human	22	252	1
PIM3_human	22	283	1
PIM3_human	22	324	9
PIM3_human	22	380	1
PIM3_human	22	591	1
PIM3_human	22	592	463
PIM3_human	22	601	15
PIM3_human	22	783	1
PIM3_human	22	790	18
PIM3_human	22	813	3
PIM3_human	23	102	15
PIM3_human	23	139	1
PIM3_human	23	176	1
PIM3_human	23	185	2
PIM3_human	23	190	1
PIM3_human	23	192	1
PIM3_human	23	390	1
PIM3_human	23	444	2
PIM3_human	23	488	1
PIM3_human	23	685	1
PIM3_human	23	782	44
PIM3_human	23	784	49
PIM3_human	23	786	21
PIM3_human	23	814	23
PIM3_human	24	121	2
PIM3_human	24	490	1
PIM3_human	24	509	1
PIM3_human	24	587	1
PIM3_human	24	590	2
PIM3_human	24	598	12
PIM3_human	24	719	2
PIM3_human	24	751	1
PIM3_human	24	795	6
PIM3_human	24	798	10
PIM3_human	25	102	1
PIM3_human	25	103	10
PIM3_human	25	104	1
PIM3_human	25	170	3
PIM3_human	25	186	50
PIM3_human	25	198	2
PIM3_human	25	204	18
PIM3_human	25	284	2
PIM3_human	25	457	1
PIM3_human	25	471	1
PIM3_human	25	48	2
PIM3_human	25	489	1
PIM3_human	25	490	3
PIM3_human	25	491	2
PIM3_human	25	510	3
PIM3_human	25	511	2
PIM3_human	25	514	2
PIM3_human	25	582	17
PIM3_human	25	587	10
PIM3_human	25	589	1
PIM3_human	25	592	1
PIM3_human	25	596	24
PIM3_human	25	607	1
PIM3_human	25	611	2
PIM3_human	25	617	161
PIM3_human	25	623	2
PIM3_human	25	624	4
PIM3_human	25	671	2
PIM3_human	25	707	3
PIM3_human	25	710	2
PIM3_human	25	712	3
PIM3_human	25	782	50
PIM3_human	25	784	119
PIM3_human	25	789	9
PIM3_human	26	100	10
PIM3_human	26	117	1
PIM3_human	26	174	5
PIM3_human	26	185	6
PIM3_human	26	190	479
PIM3_human	26	222	3
PIM3_human	26	245	1
PIM3_human	26	331	1
PIM3_human	26	345	1
PIM3_human	26	379	1
PIM3_human	26	394	2
PIM3_human	26	396	2
PIM3_human	26	405	4
PIM3_human	26	410	166
PIM3_human	26	444	5
PIM3_human	26	451	1
PIM3_human	26	486	7
PIM3_human	26	494	1
PIM3_human	26	51	1
PIM3_human	26	510	9
PIM3_human	26	511	8
PIM3_human	26	529	1
PIM3_human	26	54	9
PIM3_human	26	554	1
PIM3_human	26	587	31
PIM3_human	26	599	5
PIM3_human	26	672	1
PIM3_human	26	684	5
PIM3_human	26	686	7
PIM3_human	26	702	39
PIM3_human	26	720	24
PIM3_human	26	721	3
PIM3_human	26	726	7
PIM3_human	26	728	9
PIM3_human	26	736	1
PIM3_human	26	76	1
PIM3_human	26	760	22
PIM3_human	26	770	10
PIM3_human	26	777	55
PIM3_human	26	782	1
PIM3_human	26	784	17
PIM3_human	26	793	15
PIM3_human	26	797	7
PIM3_human	26	92	1
PIM3_human	27	146	6
PIM3_human	27	164	6
PIM3_human	27	193	1
PIM3_human	27	202	1
PIM3_human	27	509	1
PIM3_human	27	710	1
PIM3_human	27	713	1
PIM3_human	27	783	618
PIM3_human	28	102	1
PIM3_human	28	103	1
PIM3_human	28	485	3
PIM3_human	28	596	48
PIM3_human	28	600	1
PIM3_human	28	601	1
PIM3_human	28	710	2
PIM3_human	28	712	11
PIM3_human	28	783	21
PIM3_human	28	803	3
PIM3_human	29	711	1
PIM3_human	29	784	74
PIM3_human	29	785	70
PIM3_human	30	186	2
PIM3_human	30	710	7
PIM3_human	30	785	10
PIM3_human	30	804	1
PIM3_human	31	104	1
PIM3_human	31	122	7
PIM3_human	31	141	17
PIM3_human	31	163	1
PIM3_human	31	187	1
PIM3_human	31	287	1
PIM3_human	31	322	2
PIM3_human	31	600	1
PIM3_human	31	72	2
PIM3_human	31	720	35
PIM3_human	31	784	9
PIM3_human	31	86	87
PIM3_human	32	108	1
PIM3_human	32	135	7
PIM3_human	32	150	20
PIM3_human	32	160	2
PIM3_human	32	174	3
PIM3_human	32	190	42
PIM3_human	32	241	1
PIM3_human	32	258	1
PIM3_human	32	264	3
PIM3_human	32	271	3
PIM3_human	32	405	1
PIM3_human	32	444	2
PIM3_human	32	455	3
PIM3_human	32	486	2
PIM3_human	32	510	1
PIM3_human	32	54	3
PIM3_human	32	587	7
PIM3_human	32	634	1
PIM3_human	32	686	1
PIM3_human	32	69	4
PIM3_human	32	702	4
PIM3_human	32	710	28
PIM3_human	32	720	11
PIM3_human	32	728	3
PIM3_human	32	738	4
PIM3_human	32	76	1
PIM3_human	32	770	3
PIM3_human	32	777	66
PIM3_human	32	783	5
PIM3_human	32	784	258
PIM3_human	32	818	1
PIM3_human	32	86	1
PIM3_human	32	92	1
PIM3_human	33	104	2
PIM3_human	33	116	2
PIM3_human	33	129	5
PIM3_human	33	709	17
PIM3_human	33	712	1
PIM3_human	33	783	473
PIM3_human	33	786	21
PIM3_human	33	803	1
PIM3_human	34	187	1
PIM3_human	34	386	2
PIM3_human	34	490	2
PIM3_human	34	522	5
PIM3_human	34	662	6
PIM3_human	34	709	9
PIM3_human	34	710	2
PIM3_human	34	73	6
PIM3_human	34	783	3
PIM3_human	34	784	172
PIM3_human	35	154	1
PIM3_human	35	587	4
PIM3_human	35	622	3
PIM3_human	35	76	1
PIM3_human	35	97	1
PIM3_human	36	104	1
PIM3_human	36	105	1
PIM3_human	36	106	2
PIM3_human	36	108	15
PIM3_human	36	111	1
PIM3_human	36	121	1
PIM3_human	36	133	1
PIM3_human	36	175	2
PIM3_human	36	190	15
PIM3_human	36	206	2
PIM3_human	36	222	1
PIM3_human	36	258	1
PIM3_human	36	322	46
PIM3_human	36	405	1
PIM3_human	36	419	1
PIM3_human	36	455	1
PIM3_human	36	486	1
PIM3_human	36	488	5
PIM3_human	36	510	3
PIM3_human	36	511	2
PIM3_human	36	512	1
PIM3_human	36	523	3
PIM3_human	36	587	3
PIM3_human	36	597	2
PIM3_human	36	635	3
PIM3_human	36	69	3
PIM3_human	36	702	4
PIM3_human	36	710	18
PIM3_human	36	714	5
PIM3_human	36	718	1
PIM3_human	36	720	4
PIM3_human	36	726	2
PIM3_human	36	728	1
PIM3_human	36	76	1
PIM3_human	36	770	2
PIM3_human	36	777	90
PIM3_human	36	783	35
PIM3_human	36	791	2
PIM3_human	36	793	2
PIM3_human	36	800	1
PIM3_human	36	86	18
PIM3_human	36	92	1
PIM3_human	37	104	9
PIM3_human	37	473	2
PIM3_human	37	509	2
PIM3_human	37	523	1
PIM3_human	37	528	1
PIM3_human	37	594	1
PIM3_human	37	60	8
PIM3_human	37	709	3
PIM3_human	37	712	3
PIM3_human	37	782	1
PIM3_human	37	783	2
PIM3_human	37	788	115
PIM3_human	37	796	1
PIM3_human	37	91	1
PIM3_human	38	105	2
PIM3_human	38	109	1
PIM3_human	38	112	8
PIM3_human	38	121	1
PIM3_human	38	151	1
PIM3_human	38	173	3
PIM3_human	38	186	9
PIM3_human	38	187	2
PIM3_human	38	194	9
PIM3_human	38	303	1
PIM3_human	38	490	1
PIM3_human	38	534	1
PIM3_human	38	547	8
PIM3_human	38	591	3
PIM3_human	38	710	1
PIM3_human	38	72	4
PIM3_human	38	783	24
PIM3_human	38	784	5
PIM3_human	38	803	4
PIM3_human	38	84	1
PIM3_human	39	198	2
PIM3_human	39	324	4
PIM3_human	39	331	1
PIM3_human	39	489	1
PIM3_human	39	518	1
PIM3_human	39	547	1
PIM3_human	39	595	1
PIM3_human	39	711	23
PIM3_human	39	782	2
PIM3_human	39	784	1
PIM3_human	39	785	28
PIM3_human	39	786	1
PIM3_human	39	819	4
PIM3_human	40	189	1
PIM3_human	40	198	1
PIM3_human	40	203	1
PIM3_human	40	276	7
PIM3_human	40	279	1
PIM3_human	40	488	3
PIM3_human	40	489	6
PIM3_human	40	490	3
PIM3_human	40	511	5
PIM3_human	40	639	3
PIM3_human	40	711	32
PIM3_human	40	713	1
PIM3_human	40	764	4
PIM3_human	40	784	1
PIM3_human	40	788	1
PIM3_human	40	814	19
PIM3_human	41	104	1
PIM3_human	41	195	1
PIM3_human	41	221	1
PIM3_human	41	459	5
PIM3_human	41	463	80
PIM3_human	41	489	5
PIM3_human	41	713	4
PIM3_human	41	784	6
PIM3_human	42	103	4
PIM3_human	42	106	4
PIM3_human	42	108	1
PIM3_human	42	163	1
PIM3_human	42	186	22
PIM3_human	42	187	1
PIM3_human	42	247	26
PIM3_human	42	339	1
PIM3_human	42	490	1
PIM3_human	42	571	1
PIM3_human	42	589	1
PIM3_human	42	696	1
PIM3_human	42	707	1
PIM3_human	42	709	1
PIM3_human	42	713	2
PIM3_human	42	717	1
PIM3_human	42	718	12
PIM3_human	42	782	2
PIM3_human	42	784	11
PIM3_human	42	792	1
PIM3_human	42	806	1
PIM3_human	42	88	1
PIM3_human	42	92	1
PIM3_human	43	127	28
PIM3_human	43	133	1
PIM3_human	43	150	2
PIM3_human	43	174	5
PIM3_human	43	185	9
PIM3_human	43	189	1
PIM3_human	43	190	65
PIM3_human	43	258	1
PIM3_human	43	409	1
PIM3_human	43	444	1
PIM3_human	43	486	27
PIM3_human	43	491	2
PIM3_human	43	510	2
PIM3_human	43	578	12
PIM3_human	43	587	30
PIM3_human	43	627	5
PIM3_human	43	686	4
PIM3_human	43	69	6
PIM3_human	43	702	18
PIM3_human	43	720	41
PIM3_human	43	726	21
PIM3_human	43	728	1
PIM3_human	43	76	8
PIM3_human	43	770	1
PIM3_human	43	777	19
PIM3_human	43	782	1
PIM3_human	43	784	43
PIM3_human	43	86	3
PIM3_human	43	92	21
PIM3_human	43	95	1
PIM3_human	44	532	4
PIM3_human	44	710	19
PIM3_human	44	713	1
PIM3_human	44	783	163
PIM3_human	44	788	1
PIM3_human	45	103	11
PIM3_human	45	189	1
PIM3_human	45	193	1
PIM3_human	45	283	1
PIM3_human	45	344	1
PIM3_human	45	380	3
PIM3_human	45	580	1
PIM3_human	45	587	1
PIM3_human	45	598	4
PIM3_human	45	603	30
PIM3_human	45	745	2
PIM3_human	45	783	59
PIM3_human	45	784	25
PIM3_human	45	789	1
PIM3_human	46	102	8
PIM3_human	46	103	20
PIM3_human	46	104	1
PIM3_human	46	105	1
PIM3_human	46	114	1
PIM3_human	46	144	1
PIM3_human	46	158	1
PIM3_human	46	186	30
PIM3_human	46	288	3
PIM3_human	46	463	25
PIM3_human	46	488	1
PIM3_human	46	511	15
PIM3_human	46	583	5
PIM3_human	46	592	6
PIM3_human	46	593	1
PIM3_human	46	598	1
PIM3_human	46	605	6
PIM3_human	46	621	1
PIM3_human	46	710	34
PIM3_human	46	784	54
PIM3_human	46	785	1
PIM3_human	46	786	2
PIM3_human	46	788	1
PIM3_human	46	789	7
PIM3_human	46	790	2
PIM3_human	46	87	1
PIM3_human	47	104	1
PIM3_human	47	153	15
PIM3_human	47	185	16
PIM3_human	47	189	1
PIM3_human	47	192	19
PIM3_human	47	225	1
PIM3_human	47	331	1
PIM3_human	47	345	3
PIM3_human	47	511	1
PIM3_human	47	587	2
PIM3_human	47	599	9
PIM3_human	47	622	1
PIM3_human	47	71	17
PIM3_human	47	711	6
PIM3_human	47	733	1
PIM3_human	47	761	1
PIM3_human	47	782	1
PIM3_human	47	784	4
PIM3_human	47	786	5
PIM3_human	47	788	2
PIM3_human	47	802	1
PIM3_human	47	829	1
PIM3_human	48	102	9
PIM3_human	48	112	1
PIM3_human	48	121	1
PIM3_human	48	136	1
PIM3_human	48	161	3
PIM3_human	48	248	1
PIM3_human	48	372	3
PIM3_human	48	488	3
PIM3_human	48	489	4
PIM3_human	48	530	1
PIM3_human	48	533	1
PIM3_human	48	781	1
PIM3_human	48	782	11
PIM3_human	48	784	12
PIM3_human	48	785	1
PIM3_human	48	830	450
PIM3_human	48	831	1
PIM3_human	48	99	10
PIM3_human	49	185	1
PIM3_human	49	189	8
PIM3_human	49	196	29
PIM3_human	49	456	1
PIM3_human	49	485	1
PIM3_human	49	490	1
PIM3_human	49	491	2
PIM3_human	49	534	1
PIM3_human	49	535	3
PIM3_human	49	542	1
PIM3_human	49	586	2
PIM3_human	49	706	1
PIM3_human	49	711	1
PIM3_human	49	723	1
PIM3_human	49	782	23
PIM3_human	49	784	1
PIM3_human	49	786	2
PIM3_human	49	798	2
PIM3_human	49	831	1
PIM3_human	50	327	1
PIM3_human	50	330	1
PIM3_human	50	511	3
PIM3_human	50	523	1
PIM3_human	50	542	1
PIM3_human	50	588	1
PIM3_human	50	711	1
PIM3_human	50	725	1
PIM3_human	50	782	1
PIM3_human	50	784	9
PIM3_human	50	92	1
PIM3_human	51	102	3
PIM3_human	51	103	8
PIM3_human	51	185	3
PIM3_human	51	350	1
PIM3_human	51	373	2
PIM3_human	51	457	3
PIM3_human	51	490	16
PIM3_human	51	491	2
PIM3_human	51	510	2
PIM3_human	51	707	1
PIM3_human	51	710	8
PIM3_human	51	782	8
PIM3_human	51	783	5
PIM3_human	51	784	6
PIM3_human	51	80	1
PIM3_human	51	84	1
PIM3_human	52	100	9
PIM3_human	52	103	34
PIM3_human	52	138	1
PIM3_human	52	148	1
PIM3_human	52	186	18
PIM3_human	52	366	1
PIM3_human	52	413	1
PIM3_human	52	476	1
PIM3_human	52	485	1
PIM3_human	52	530	1
PIM3_human	52	591	2
PIM3_human	52	710	1
PIM3_human	52	783	7
PIM3_human	52	785	2
PIM3_human	52	95	5
PIM3_human	53	101	1
PIM3_human	53	103	83
PIM3_human	53	104	2
PIM3_human	53	186	52
PIM3_human	53	191	1
PIM3_human	53	202	4
PIM3_human	53	355	1
PIM3_human	53	373	2
PIM3_human	53	586	6
PIM3_human	53	624	4
PIM3_human	53	708	7
PIM3_human	53	709	7
PIM3_human	53	710	322
PIM3_human	53	783	172
PIM3_human	53	785	5
PIM3_human	53	786	2
PIM3_human	53	788	1
PIM3_human	54	104	2
PIM3_human	54	113	2
PIM3_human	54	129	1
PIM3_human	54	136	2
PIM3_human	54	142	1
PIM3_human	54	152	3
PIM3_human	54	186	15
PIM3_human	54	371	3
PIM3_human	54	469	1
PIM3_human	54	490	5
PIM3_human	54	583	1
PIM3_human	54	710	80
PIM3_human	54	717	8
PIM3_human	54	722	5
PIM3_human	54	784	12
PIM3_human	54	785	6
PIM3_human	54	795	3
PIM3_human	54	86	2
PIM3_human	54	88	1
PIM3_human	55	103	73
PIM3_human	55	111	6
PIM3_human	55	127	3
PIM3_human	55	133	6
PIM3_human	55	140	3
PIM3_human	55	150	24
PIM3_human	55	174	21
PIM3_human	55	190	155
PIM3_human	55	221	2
PIM3_human	55	222	3
PIM3_human	55	241	31
PIM3_human	55	258	4
PIM3_human	55	270	7
PIM3_human	55	271	1
PIM3_human	55	314	3
PIM3_human	55	322	6
PIM3_human	55	360	20
PIM3_human	55	388	1
PIM3_human	55	396	2
PIM3_human	55	407	2
PIM3_human	55	408	1
PIM3_human	55	455	12
PIM3_human	55	466	6
PIM3_human	55	473	1
PIM3_human	55	486	4
PIM3_human	55	510	2
PIM3_human	55	525	1
PIM3_human	55	586	4
PIM3_human	55	587	29
PIM3_human	55	602	1
PIM3_human	55	627	7
PIM3_human	55	669	6
PIM3_human	55	702	11
PIM3_human	55	712	1
PIM3_human	55	720	148
PIM3_human	55	726	5
PIM3_human	55	738	1
PIM3_human	55	75	3
PIM3_human	55	76	2
PIM3_human	55	770	1
PIM3_human	55	777	86
PIM3_human	55	783	32
PIM3_human	55	784	5
PIM3_human	55	786	1
PIM3_human	55	792	1
PIM3_human	55	793	1
PIM3_human	55	842	58
PIM3_human	55	86	8
PIM3_human	55	92	13
PIM3_human	56	104	2
PIM3_human	56	196	2
PIM3_human	56	235	6
PIM3_human	56	491	1
PIM3_human	56	493	1
PIM3_human	56	504	2
PIM3_human	56	512	1
PIM3_human	56	541	4
PIM3_human	56	549	1
PIM3_human	56	586	1
PIM3_human	56	589	1
PIM3_human	56	663	2
PIM3_human	56	708	1
PIM3_human	56	709	1
PIM3_human	56	710	83
PIM3_human	56	712	1
PIM3_human	56	716	1
PIM3_human	56	783	3
PIM3_human	56	787	1
PIM3_human	57	103	8
PIM3_human	57	162	1
PIM3_human	57	187	14
PIM3_human	57	372	1
PIM3_human	57	573	1
PIM3_human	57	586	2
PIM3_human	57	589	2
PIM3_human	57	662	1
PIM3_human	57	709	14
PIM3_human	57	710	3
PIM3_human	57	711	2
PIM3_human	57	733	3
PIM3_human	57	783	14
PIM3_human	57	784	5
PIM3_human	58	116	9
PIM3_human	58	214	1
PIM3_human	58	225	1
PIM3_human	58	367	5
PIM3_human	58	499	3
PIM3_human	58	511	4
PIM3_human	58	587	3
PIM3_human	58	711	1
PIM3_human	58	739	2
PIM3_human	58	756	1
PIM3_human	58	782	1
PIM3_human	58	784	3
PIM3_human	58	786	1
PIM3_human	59	101	1
PIM3_human	59	102	14
PIM3_human	59	103	1
PIM3_human	59	108	24
PIM3_human	59	111	1
PIM3_human	59	121	5
PIM3_human	59	133	11
PIM3_human	59	140	6
PIM3_human	59	150	2
PIM3_human	59	165	4
PIM3_human	59	187	1
PIM3_human	59	189	77
PIM3_human	59	190	23
PIM3_human	59	205	21
PIM3_human	59	255	5
PIM3_human	59	271	3
PIM3_human	59	302	2
PIM3_human	59	314	32
PIM3_human	59	322	4
PIM3_human	59	394	1
PIM3_human	59	418	3
PIM3_human	59	455	1
PIM3_human	59	459	1
PIM3_human	59	466	7
PIM3_human	59	486	9
PIM3_human	59	510	12
PIM3_human	59	566	4
PIM3_human	59	587	77
PIM3_human	59	610	1
PIM3_human	59	627	1
PIM3_human	59	670	2
PIM3_human	59	686	1
PIM3_human	59	698	7
PIM3_human	59	702	4
PIM3_human	59	713	1
PIM3_human	59	714	1
PIM3_human	59	720	14
PIM3_human	59	726	24
PIM3_human	59	738	6
PIM3_human	59	777	6
PIM3_human	59	783	400
PIM3_human	59	792	1
PIM3_human	59	801	1
PIM3_human	59	86	1
PIM3_human	59	92	9
PIM3_human	60	104	8
PIM3_human	60	187	1
PIM3_human	60	194	2
PIM3_human	60	196	2
PIM3_human	60	251	1
PIM3_human	60	476	5
PIM3_human	60	509	3
PIM3_human	60	522	1
PIM3_human	60	589	1
PIM3_human	60	693	1
PIM3_human	60	783	2
PIM3_human	60	786	1
PIM3_human	60	788	1
PIM3_human	61	102	1
PIM3_human	61	103	38
PIM3_human	61	105	1
PIM3_human	61	129	11
PIM3_human	61	186	1
PIM3_human	61	187	2
PIM3_human	61	298	4
PIM3_human	61	378	1
PIM3_human	61	430	1
PIM3_human	61	490	5
PIM3_human	61	511	3
PIM3_human	61	588	4
PIM3_human	61	609	7
PIM3_human	61	661	2
PIM3_human	61	694	2
PIM3_human	61	735	53
PIM3_human	61	781	22
PIM3_human	61	783	14
PIM3_human	61	784	30
PIM3_human	61	808	1
PIM3_human	62	101	2
PIM3_human	62	103	100
PIM3_human	62	105	24
PIM3_human	62	106	1
PIM3_human	62	109	1
PIM3_human	62	121	1
PIM3_human	62	162	2
PIM3_human	62	186	14
PIM3_human	62	187	1
PIM3_human	62	194	2
PIM3_human	62	242	1
PIM3_human	62	311	3
PIM3_human	62	355	1
PIM3_human	62	449	2
PIM3_human	62	488	2
PIM3_human	62	490	13
PIM3_human	62	510	7
PIM3_human	62	511	4
PIM3_human	62	547	1
PIM3_human	62	563	3
PIM3_human	62	587	11
PIM3_human	62	592	10
PIM3_human	62	675	1
PIM3_human	62	710	1
PIM3_human	62	724	1
PIM3_human	62	740	2
PIM3_human	62	774	1
PIM3_human	62	783	19
PIM3_human	62	784	124
PIM3_human	62	791	4
PIM3_human	62	796	5
PIM3_human	62	809	378
PIM3_human	63	104	1
PIM3_human	63	190	1
PIM3_human	63	203	2
PIM3_human	63	239	2
PIM3_human	63	456	2
PIM3_human	63	460	8
PIM3_human	63	511	1
PIM3_human	63	534	1
PIM3_human	63	543	1
PIM3_human	63	582	1
PIM3_human	63	586	1
PIM3_human	63	588	2
PIM3_human	63	589	11
PIM3_human	63	596	13
PIM3_human	63	632	16
PIM3_human	63	668	1
PIM3_human	63	672	5
PIM3_human	63	695	1
PIM3_human	63	711	7
PIM3_human	63	712	45
PIM3_human	63	784	2
PIM3_human	63	785	1
PIM3_human	63	786	28
PIM3_human	63	816	1
PIM3_human	64	111	1
PIM3_human	64	132	1
PIM3_human	64	143	1
PIM3_human	64	291	2
PIM3_human	64	306	3
PIM3_human	64	345	5
PIM3_human	64	489	2
PIM3_human	64	490	1
PIM3_human	64	728	1
PIM3_human	64	781	1
PIM3_human	64	784	144
PIM3_human	64	785	1
PIM3_human	64	788	5
PIM3_human	64	797	1
PIM3_human	65	129	1
PIM3_human	65	146	1
PIM3_human	65	186	3
PIM3_human	65	189	1
PIM3_human	65	195	3
PIM3_human	65	197	22
PIM3_human	65	202	1
PIM3_human	65	206	3
PIM3_human	65	217	4
PIM3_human	65	268	3
PIM3_human	65	370	5
PIM3_human	65	522	1
PIM3_human	65	586	1
PIM3_human	65	674	1
PIM3_human	65	710	67
PIM3_human	65	711	1
PIM3_human	65	729	1
PIM3_human	65	767	1
PIM3_human	65	783	11
PIM3_human	65	785	1
PIM3_human	65	802	2
PIM3_human	66	103	84
PIM3_human	66	206	2
PIM3_human	66	385	3
PIM3_human	66	483	1
PIM3_human	66	491	1
PIM3_human	66	519	1
PIM3_human	66	586	4
PIM3_human	66	614	2
PIM3_human	66	710	616
PIM3_human	66	711	2
PIM3_human	66	782	58
PIM3_human	66	783	21
PIM3_human	67	102	2
PIM3_human	67	103	12
PIM3_human	67	104	1
PIM3_human	67	110	4
PIM3_human	67	112	1
PIM3_human	67	177	1
PIM3_human	67	185	1
PIM3_human	67	186	4
PIM3_human	67	195	2
PIM3_human	67	196	1
PIM3_human	67	243	2
PIM3_human	67	497	1
PIM3_human	67	527	1
PIM3_human	67	590	4
PIM3_human	67	593	1
PIM3_human	67	644	1
PIM3_human	67	710	21
PIM3_human	67	783	1
PIM3_human	67	784	36
PIM3_human	67	785	3
PIM3_human	67	791	9
PIM3_human	67	804	1
PIM3_human	68	135	8
PIM3_human	68	202	1
PIM3_human	68	247	1
PIM3_human	68	465	15
PIM3_human	68	511	1
PIM3_human	68	586	15
PIM3_human	68	784	19
PIM3_human	68	785	99
PIM3_human	68	792	1
PIM3_human	69	112	14
PIM3_human	69	123	9
PIM3_human	69	141	4
PIM3_human	69	245	7
PIM3_human	69	265	2
PIM3_human	69	273	1
PIM3_human	69	322	1
PIM3_human	69	373	1
PIM3_human	69	374	1
PIM3_human	69	387	3
PIM3_human	69	488	1
PIM3_human	69	497	1
PIM3_human	69	590	2
PIM3_human	69	619	11
PIM3_human	69	646	2
PIM3_human	69	713	8
PIM3_human	69	720	2
PIM3_human	69	743	1
PIM3_human	69	786	9
PIM3_human	69	808	2
PIM3_human	70	102	2
PIM3_human	70	108	22
PIM3_human	70	133	20
PIM3_human	70	140	9
PIM3_human	70	150	4
PIM3_human	70	174	2
PIM3_human	70	190	1112
PIM3_human	70	222	2
PIM3_human	70	258	8
PIM3_human	70	263	44
PIM3_human	70	264	14
PIM3_human	70	271	2
PIM3_human	70	322	2
PIM3_human	70	343	1
PIM3_human	70	360	1
PIM3_human	70	396	1
PIM3_human	70	398	1
PIM3_human	70	445	1
PIM3_human	70	455	4
PIM3_human	70	466	1
PIM3_human	70	510	56
PIM3_human	70	576	7
PIM3_human	70	587	21
PIM3_human	70	597	2
PIM3_human	70	598	106
PIM3_human	70	627	8
PIM3_human	70	631	2
PIM3_human	70	641	1
PIM3_human	70	648	1
PIM3_human	70	664	5
PIM3_human	70	665	1
PIM3_human	70	686	1
PIM3_human	70	702	1
PIM3_human	70	720	20
PIM3_human	70	726	11
PIM3_human	70	728	95
PIM3_human	70	738	1
PIM3_human	70	770	14
PIM3_human	70	777	7
PIM3_human	70	783	247
PIM3_human	70	784	3
PIM3_human	70	791	8
PIM3_human	70	792	3
PIM3_human	70	800	314
PIM3_human	70	811	1
PIM3_human	70	812	1
PIM3_human	70	818	1
PIM3_human	70	92	6
PIM3_human	71	107	2
PIM3_human	71	146	1
PIM3_human	71	169	1
PIM3_human	71	184	44
PIM3_human	71	477	1
PIM3_human	71	480	4
PIM3_human	71	485	1
PIM3_human	71	515	1
PIM3_human	71	519	1
PIM3_human	71	546	72
PIM3_human	71	549	3
PIM3_human	71	586	2
PIM3_human	71	589	8
PIM3_human	71	601	1
PIM3_human	71	609	17
PIM3_human	71	708	748
PIM3_human	71	709	4
PIM3_human	71	710	15
PIM3_human	71	783	4
PIM3_human	71	788	18
PIM3_human	71	791	253
PIM3_human	71	806	12
PIM3_human	71	811	1
PIM3_human	72	102	11
PIM3_human	72	105	1
PIM3_human	72	106	6
PIM3_human	72	128	3
PIM3_human	72	145	11
PIM3_human	72	185	122
PIM3_human	72	186	47
PIM3_human	72	187	1
PIM3_human	72	188	1
PIM3_human	72	268	2
PIM3_human	72	294	1
PIM3_human	72	522	4
PIM3_human	72	606	1
PIM3_human	72	607	77
PIM3_human	72	608	1
PIM3_human	72	622	2
PIM3_human	72	623	1
PIM3_human	72	662	1
PIM3_human	72	709	3
PIM3_human	72	710	47
PIM3_human	72	784	16
PIM3_human	72	789	260
PIM3_human	72	790	1
PIM3_human	72	792	1
PIM3_human	72	811	2
PIM3_human	73	104	2
PIM3_human	73	170	9
PIM3_human	73	190	13
PIM3_human	73	252	1
PIM3_human	73	260	1
PIM3_human	73	267	22
PIM3_human	73	542	1
PIM3_human	73	553	1
PIM3_human	73	587	1
PIM3_human	73	588	2
PIM3_human	73	635	1
PIM3_human	73	682	1
PIM3_human	73	711	3
PIM3_human	73	722	2
PIM3_human	73	766	4
PIM3_human	73	777	1
PIM3_human	73	786	1
PIM3_human	73	788	1
PIM3_human	73	854	1
PIM3_human	74	172	2
PIM3_human	74	219	10
PIM3_human	74	268	40
PIM3_human	74	372	2
PIM3_human	74	551	2
PIM3_human	74	587	2
PIM3_human	74	643	24
PIM3_human	74	723	1
PIM3_human	74	725	1
PIM3_human	74	736	1
PIM3_human	74	782	19
PIM3_human	74	784	8
PIM3_human	74	788	1
PIM3_human	74	793	1
PIM3_human	75	111	10
PIM3_human	75	133	1
PIM3_human	75	152	13
PIM3_human	75	192	1
PIM3_human	75	196	1
PIM3_human	75	203	1
PIM3_human	75	363	10
PIM3_human	75	428	26
PIM3_human	75	436	1
PIM3_human	75	442	2
PIM3_human	75	510	13
PIM3_human	75	511	2
PIM3_human	75	573	4
PIM3_human	75	666	1
PIM3_human	75	711	1
PIM3_human	75	736	95
PIM3_human	76	103	1
PIM3_human	76	107	933
PIM3_human	76	108	378
PIM3_human	76	118	1
PIM3_human	76	186	3
PIM3_human	76	206	6
PIM3_human	76	238	20
PIM3_human	76	242	8
PIM3_human	76	277	3
PIM3_human	76	315	26
PIM3_human	76	319	1
PIM3_human	76	357	1
PIM3_human	76	364	60
PIM3_human	76	376	7
PIM3_human	76	429	17
PIM3_human	76	433	8
PIM3_human	76	437	4
PIM3_human	76	456	7
PIM3_human	76	496	8
PIM3_human	76	539	6
PIM3_human	76	563	1
PIM3_human	76	662	1
PIM3_human	76	667	2
PIM3_human	76	695	2
PIM3_human	76	709	3
PIM3_human	76	717	1
PIM3_human	76	718	2
PIM3_human	76	740	8
PIM3_human	76	750	1
PIM3_human	76	754	1
PIM3_human	76	781	1
PIM3_human	76	783	1
PIM3_human	76	784	8
PIM3_human	76	787	1
PIM3_human	76	806	3
PIM3_human	76	811	3
PIM3_human	76	812	11
PIM3_human	77	100	2
PIM3_human	77	103	19
PIM3_human	77	107	2
PIM3_human	77	125	18
PIM3_human	77	186	6
PIM3_human	77	187	2
PIM3_human	77	261	1
PIM3_human	77	262	3
PIM3_human	77	295	1
PIM3_human	77	374	1
PIM3_human	77	412	1
PIM3_human	77	484	1
PIM3_human	77	485	2
PIM3_human	77	514	29
PIM3_human	77	541	1
PIM3_human	77	549	2
PIM3_human	77	557	1
PIM3_human	77	575	5
PIM3_human	77	583	3
PIM3_human	77	584	1
PIM3_human	77	624	3
PIM3_human	77	625	1
PIM3_human	77	677	1
PIM3_human	77	696	1
PIM3_human	77	708	1
PIM3_human	77	758	5
PIM3_human	77	782	112
PIM3_human	77	783	2
PIM3_human	77	785	1
PIM3_human	78	102	7
PIM3_human	78	134	1
PIM3_human	78	141	3
PIM3_human	78	181	1
PIM3_human	78	185	1
PIM3_human	78	191	1
PIM3_human	78	262	24
PIM3_human	78	263	20
PIM3_human	78	273	15
PIM3_human	78	296	13
PIM3_human	78	318	1
PIM3_human	78	319	2
PIM3_human	78	437	2
PIM3_human	78	438	1
PIM3_human	78	468	1
PIM3_human	78	485	17
PIM3_human	78	490	1
PIM3_human	78	510	3
PIM3_human	78	511	8
PIM3_human	78	550	14
PIM3_human	78	626	1
PIM3_human	78	705	78
PIM3_human	78	726	24
PIM3_human	78	782	35
PIM3_human	78	784	47
PIM3_human	78	786	8
PIM3_human	78	833	1
PIM3_human	79	103	4
PIM3_human	79	111	1
PIM3_human	79	113	4
PIM3_human	79	157	2
PIM3_human	79	186	6
PIM3_human	79	188	1
PIM3_human	79	191	2
PIM3_human	79	195	1
PIM3_human	79	197	1
PIM3_human	79	206	94
PIM3_human	79	214	1
PIM3_human	79	262	1
PIM3_human	79	263	9
PIM3_human	79	272	1
PIM3_human	79	328	54
PIM3_human	79	366	1
PIM3_human	79	452	1
PIM3_human	79	464	2
PIM3_human	79	475	6
PIM3_human	79	485	9
PIM3_human	79	550	1
PIM3_human	79	570	1
PIM3_human	79	576	11
PIM3_human	79	586	1
PIM3_human	79	626	171
PIM3_human	79	710	4
PIM3_human	79	772	7
PIM3_human	79	782	1
PIM3_human	79	783	52
PIM3_human	79	785	1
PIM3_human	79	789	23
PIM3_human	79	793	1
PIM3_human	79	817	1
PIM3_human	79	832	1
PIM3_human	79	839	437
PIM3_human	80	103	10
PIM3_human	80	104	1
PIM3_human	80	157	9
PIM3_human	80	173	2
PIM3_human	80	177	1
PIM3_human	80	178	1
PIM3_human	80	186	2
PIM3_human	80	192	4
PIM3_human	80	206	1
PIM3_human	80	233	9
PIM3_human	80	252	1
PIM3_human	80	254	1
PIM3_human	80	321	1
PIM3_human	80	349	4
PIM3_human	80	417	1
PIM3_human	80	519	4
PIM3_human	80	570	6
PIM3_human	80	586	3
PIM3_human	80	592	29
PIM3_human	80	606	1
PIM3_human	80	610	1
PIM3_human	80	623	27
PIM3_human	80	626	1
PIM3_human	80	633	3
PIM3_human	80	664	1
PIM3_human	80	710	22
PIM3_human	80	719	114
PIM3_human	80	742	1
PIM3_human	80	783	2
PIM3_human	80	785	1
PIM3_human	80	798	4
PIM3_human	80	811	3
PIM3_human	80	840	2
PIM3_human	81	101	1
PIM3_human	81	103	13
PIM3_human	81	135	2
PIM3_human	81	202	2
PIM3_human	81	217	3
PIM3_human	81	236	1
PIM3_human	81	317	2
PIM3_human	81	362	1
PIM3_human	81	370	1
PIM3_human	81	449	3
PIM3_human	81	520	1
PIM3_human	81	673	7
PIM3_human	81	710	1
PIM3_human	81	782	1
PIM3_human	81	783	1769
PIM3_human	81	785	1
PIM3_human	81	799	1344
PIM3_human	82	103	44
PIM3_human	82	104	2
PIM3_human	82	106	1
PIM3_human	82	135	23
PIM3_human	82	186	1
PIM3_human	82	187	1
PIM3_human	82	189	2
PIM3_human	82	217	38
PIM3_human	82	248	1
PIM3_human	82	254	1
PIM3_human	82	317	2
PIM3_human	82	370	4
PIM3_human	82	474	5
PIM3_human	82	512	2
PIM3_human	82	515	1
PIM3_human	82	586	11
PIM3_human	82	589	1
PIM3_human	82	596	1
PIM3_human	82	603	1
PIM3_human	82	604	1
PIM3_human	82	623	1
PIM3_human	82	641	1
PIM3_human	82	674	1
PIM3_human	82	709	10
PIM3_human	82	710	34
PIM3_human	82	711	3
PIM3_human	82	716	2
PIM3_human	82	771	1
PIM3_human	82	783	6
PIM3_human	82	785	3
PIM3_human	82	791	1
PIM3_human	82	793	1
PIM3_human	82	848	1
PIM3_human	82	868	4
PIM3_human	82	877	1
PIM3_human	82	879	14
PIM3_human	82	880	21
PIM3_human	82	881	1
PIM3_human	83	104	6
PIM3_human	83	105	2
PIM3_human	83	106	2
PIM3_human	83	107	1
PIM3_human	83	116	3
PIM3_human	83	144	4
PIM3_human	83	163	9
PIM3_human	83	186	5
PIM3_human	83	189	3
PIM3_human	83	191	1
PIM3_human	83	195	3
PIM3_human	83	221	2
PIM3_human	83	230	1
PIM3_human	83	255	66
PIM3_human	83	260	1
PIM3_human	83	270	2
PIM3_human	83	277	4
PIM3_human	83	383	3
PIM3_human	83	484	1
PIM3_human	83	485	1
PIM3_human	83	491	3
PIM3_human	83	493	1
PIM3_human	83	495	1
PIM3_human	83	541	1
PIM3_human	83	574	2
PIM3_human	83	585	33
PIM3_human	83	586	9
PIM3_human	83	588	6
PIM3_human	83	589	1
PIM3_human	83	592	1
PIM3_human	83	594	62
PIM3_human	83	623	37
PIM3_human	83	644	1
PIM3_human	83	669	1
PIM3_human	83	690	1
PIM3_human	83	693	1
PIM3_human	83	708	5
PIM3_human	83	709	11
PIM3_human	83	710	3162
PIM3_human	83	711	3
PIM3_human	83	712	38
PIM3_human	83	713	38
PIM3_human	83	714	2
PIM3_human	83	716	79
PIM3_human	83	717	2
PIM3_human	83	727	6
PIM3_human	83	746	1
PIM3_human	83	766	2
PIM3_human	83	782	1
PIM3_human	83	783	84
PIM3_human	83	785	51
PIM3_human	83	786	1
PIM3_human	83	788	2
PIM3_human	83	789	4
PIM3_human	83	791	2
PIM3_human	83	799	1
PIM3_human	83	802	9
PIM3_human	83	879	1
PIM3_human	83	880	8
PIM3_human	83	881	490
PIM3_human	83	882	39
PIM3_human	84	111	1
PIM3_human	84	130	1
PIM3_human	84	137	34
PIM3_human	84	147	5
PIM3_human	84	163	2
PIM3_human	84	177	3
PIM3_human	84	185	1
PIM3_human	84	187	782
PIM3_human	84	190	2
PIM3_human	84	191	1
PIM3_human	84	192	1
PIM3_human	84	194	2
PIM3_human	84	243	1
PIM3_human	84	261	8
PIM3_human	84	271	1
PIM3_human	84	300	9
PIM3_human	84	303	1
PIM3_human	84	319	8
PIM3_human	84	385	1
PIM3_human	84	452	89
PIM3_human	84	483	38
PIM3_human	84	487	9
PIM3_human	84	490	1
PIM3_human	84	498	1
PIM3_human	84	503	1
PIM3_human	84	519	2
PIM3_human	84	532	2
PIM3_human	84	585	3
PIM3_human	84	587	167
PIM3_human	84	593	4
PIM3_human	84	598	4
PIM3_human	84	600	1
PIM3_human	84	613	1
PIM3_human	84	624	67
PIM3_human	84	635	143
PIM3_human	84	662	6
PIM3_human	84	663	1
PIM3_human	84	707	9
PIM3_human	84	708	25
PIM3_human	84	709	1134
PIM3_human	84	710	693
PIM3_human	84	712	25
PIM3_human	84	714	2
PIM3_human	84	717	2471
PIM3_human	84	723	66
PIM3_human	84	747	55
PIM3_human	84	752	1
PIM3_human	84	767	2
PIM3_human	84	781	4
PIM3_human	84	783	33
PIM3_human	84	784	67
PIM3_human	84	785	1
PIM3_human	84	789	32
PIM3_human	84	801	1
PIM3_human	84	839	4
PIM3_human	84	850	1
PIM3_human	84	860	1
PIM3_human	84	880	2
PIM3_human	84	882	2
PIM3_human	84	883	4
PIM3_human	85	121	2
PIM3_human	85	132	1
PIM3_human	85	139	13
PIM3_human	85	172	1
PIM3_human	85	185	1
PIM3_human	85	189	6
PIM3_human	85	190	15
PIM3_human	85	208	3
PIM3_human	85	215	2
PIM3_human	85	243	5
PIM3_human	85	247	1
PIM3_human	85	271	5
PIM3_human	85	320	15
PIM3_human	85	336	2
PIM3_human	85	356	1
PIM3_human	85	365	1
PIM3_human	85	388	1
PIM3_human	85	428	18
PIM3_human	85	451	4
PIM3_human	85	453	12
PIM3_human	85	464	13
PIM3_human	85	486	13
PIM3_human	85	487	2
PIM3_human	85	488	6
PIM3_human	85	489	22
PIM3_human	85	511	12
PIM3_human	85	524	5
PIM3_human	85	550	1
PIM3_human	85	564	1
PIM3_human	85	581	3
PIM3_human	85	586	1
PIM3_human	85	587	49
PIM3_human	85	588	5
PIM3_human	85	590	1
PIM3_human	85	599	2
PIM3_human	85	622	1
PIM3_human	85	711	7
PIM3_human	85	750	10
PIM3_human	85	769	1
PIM3_human	85	773	3
PIM3_human	85	782	2
PIM3_human	85	784	65
PIM3_human	85	795	6
PIM3_human	85	797	5
PIM3_human	85	802	482
PIM3_human	85	840	107
PIM3_human	85	846	97
PIM3_human	85	881	13
PIM3_human	86	108	1019
PIM3_human	86	109	1
PIM3_human	86	111	6
PIM3_human	86	112	27
PIM3_human	86	115	6
PIM3_human	86	122	1
PIM3_human	86	133	61
PIM3_human	86	135	1
PIM3_human	86	140	1
PIM3_human	86	165	2
PIM3_human	86	213	3
PIM3_human	86	215	2
PIM3_human	86	223	25
PIM3_human	86	225	2
PIM3_human	86	235	2
PIM3_human	86	261	1
PIM3_human	86	264	6
PIM3_human	86	272	1
PIM3_human	86	273	36
PIM3_human	86	275	1
PIM3_human	86	328	1
PIM3_human	86	337	1
PIM3_human	86	355	1
PIM3_human	86	361	2
PIM3_human	86	366	12
PIM3_human	86	373	54
PIM3_human	86	374	2
PIM3_human	86	417	20
PIM3_human	86	450	2
PIM3_human	86	486	1
PIM3_human	86	487	11
PIM3_human	86	490	2
PIM3_human	86	498	9
PIM3_human	86	502	25
PIM3_human	86	513	1
PIM3_human	86	539	2
PIM3_human	86	549	3
PIM3_human	86	551	13
PIM3_human	86	561	1
PIM3_human	86	565	1
PIM3_human	86	587	5
PIM3_human	86	590	4
PIM3_human	86	597	102
PIM3_human	86	623	1
PIM3_human	86	633	18
PIM3_human	86	640	16
PIM3_human	86	664	21
PIM3_human	86	688	2
PIM3_human	86	707	19
PIM3_human	86	709	30
PIM3_human	86	710	75
PIM3_human	86	791	2361
PIM3_human	86	793	1
PIM3_human	86	796	631
PIM3_human	86	811	1
PIM3_human	86	817	6
PIM3_human	86	882	17
PIM3_human	87	111	7
PIM3_human	87	113	1
PIM3_human	87	122	1
PIM3_human	87	206	3
PIM3_human	87	220	3
PIM3_human	87	236	2
PIM3_human	87	255	1
PIM3_human	87	261	1
PIM3_human	87	330	15
PIM3_human	87	347	1
PIM3_human	87	362	1
PIM3_human	87	373	222
PIM3_human	87	417	1
PIM3_human	87	418	1
PIM3_human	87	464	3
PIM3_human	87	530	1
PIM3_human	87	588	1
PIM3_human	87	619	1
PIM3_human	87	641	26
PIM3_human	87	717	3
PIM3_human	87	765	2
PIM3_human	87	766	3
PIM3_human	87	779	1
PIM3_human	87	790	2
PIM3_human	87	796	2539
PIM3_human	87	797	3
PIM3_human	87	881	11
PIM3_human	88	108	1
PIM3_human	88	111	1
PIM3_human	88	124	76
PIM3_human	88	127	1
PIM3_human	88	128	1
PIM3_human	88	133	6
PIM3_human	88	135	542
PIM3_human	88	140	211
PIM3_human	88	145	15
PIM3_human	88	149	1
PIM3_human	88	150	45
PIM3_human	88	165	4
PIM3_human	88	174	35
PIM3_human	88	175	9
PIM3_human	88	176	1
PIM3_human	88	190	558
PIM3_human	88	191	7
PIM3_human	88	194	2
PIM3_human	88	206	3
PIM3_human	88	217	1
PIM3_human	88	220	1
PIM3_human	88	221	1
PIM3_human	88	222	42
PIM3_human	88	223	1
PIM3_human	88	236	1
PIM3_human	88	249	14
PIM3_human	88	258	40
PIM3_human	88	264	10
PIM3_human	88	271	145
PIM3_human	88	272	2
PIM3_human	88	273	4
PIM3_human	88	286	340
PIM3_human	88	305	2
PIM3_human	88	322	17
PIM3_human	88	328	10
PIM3_human	88	360	15
PIM3_human	88	367	75
PIM3_human	88	373	2
PIM3_human	88	383	2
PIM3_human	88	394	1
PIM3_human	88	396	1
PIM3_human	88	407	9
PIM3_human	88	409	31
PIM3_human	88	444	8
PIM3_human	88	455	12
PIM3_human	88	461	6
PIM3_human	88	466	36
PIM3_human	88	475	2
PIM3_human	88	480	1
PIM3_human	88	481	2
PIM3_human	88	484	1
PIM3_human	88	486	55
PIM3_human	88	499	1
PIM3_human	88	509	1
PIM3_human	88	510	41
PIM3_human	88	515	1175
PIM3_human	88	537	1
PIM3_human	88	546	6
PIM3_human	88	565	1
PIM3_human	88	586	10
PIM3_human	88	587	87
PIM3_human	88	595	51
PIM3_human	88	627	6
PIM3_human	88	633	34
PIM3_human	88	634	1
PIM3_human	88	639	5
PIM3_human	88	648	26
PIM3_human	88	669	1
PIM3_human	88	670	32
PIM3_human	88	680	37
PIM3_human	88	686	38
PIM3_human	88	690	1
PIM3_human	88	697	97
PIM3_human	88	701	1
PIM3_human	88	702	463
PIM3_human	88	715	1
PIM3_human	88	718	1
PIM3_human	88	719	7
PIM3_human	88	720	540
PIM3_human	88	726	118
PIM3_human	88	728	37
PIM3_human	88	738	30
PIM3_human	88	755	1
PIM3_human	88	765	133
PIM3_human	88	768	1
PIM3_human	88	770	65
PIM3_human	88	777	935
PIM3_human	88	783	3997
PIM3_human	88	784	649
PIM3_human	88	785	7
PIM3_human	88	791	9
PIM3_human	88	793	1937
PIM3_human	88	800	3
PIM3_human	88	818	34
PIM3_human	88	821	3
PIM3_human	88	831	1
PIM3_human	88	839	1
PIM3_human	88	841	1
PIM3_human	88	842	79
PIM3_human	88	845	1
PIM3_human	88	866	10
PIM3_human	88	870	866
PIM3_human	88	880	88
PIM3_human	88	881	195
PIM3_human	88	882	21
PIM3_human	89	111	6
PIM3_human	89	129	104
PIM3_human	89	135	1
PIM3_human	89	146	270
PIM3_human	89	148	2
PIM3_human	89	159	2
PIM3_human	89	169	1
PIM3_human	89	180	1
PIM3_human	89	184	2
PIM3_human	89	196	1
PIM3_human	89	254	1
PIM3_human	89	279	1
PIM3_human	89	321	1
PIM3_human	89	325	2
PIM3_human	89	366	5
PIM3_human	89	377	1
PIM3_human	89	382	2
PIM3_human	89	398	1
PIM3_human	89	439	2
PIM3_human	89	470	3
PIM3_human	89	474	1
PIM3_human	89	479	1
PIM3_human	89	482	2
PIM3_human	89	485	3
PIM3_human	89	498	595
PIM3_human	89	515	1
PIM3_human	89	519	1
PIM3_human	89	526	2
PIM3_human	89	531	2
PIM3_human	89	537	10
PIM3_human	89	553	1
PIM3_human	89	583	2
PIM3_human	89	585	12
PIM3_human	89	603	1
PIM3_human	89	605	137
PIM3_human	89	606	2
PIM3_human	89	609	21
PIM3_human	89	685	6
PIM3_human	89	694	43
PIM3_human	89	697	1
PIM3_human	89	704	102
PIM3_human	89	710	1
PIM3_human	89	712	4
PIM3_human	89	716	30
PIM3_human	89	757	1
PIM3_human	89	765	2
PIM3_human	89	766	206
PIM3_human	89	782	9
PIM3_human	89	783	1
PIM3_human	89	787	15
PIM3_human	89	806	1
PIM3_human	89	811	275
PIM3_human	89	817	14
PIM3_human	89	862	18
PIM3_human	89	864	1
PIM3_human	89	880	19
PIM3_human	89	881	2095
PIM3_human	89	882	13
PIM3_human	89	884	3
PIM3_human	89	887	6
PIM3_human	90	112	415
PIM3_human	90	114	20
PIM3_human	90	121	2
PIM3_human	90	143	1
PIM3_human	90	166	5
PIM3_human	90	186	2
PIM3_human	90	187	1382
PIM3_human	90	189	1
PIM3_human	90	190	2
PIM3_human	90	194	1
PIM3_human	90	216	1
PIM3_human	90	219	12
PIM3_human	90	231	1
PIM3_human	90	242	1
PIM3_human	90	253	1
PIM3_human	90	255	145
PIM3_human	90	261	385
PIM3_human	90	268	9
PIM3_human	90	286	1
PIM3_human	90	292	1
PIM3_human	90	296	5
PIM3_human	90	323	1
PIM3_human	90	337	1
PIM3_human	90	399	3
PIM3_human	90	458	1
PIM3_human	90	463	3
PIM3_human	90	486	1
PIM3_human	90	490	5
PIM3_human	90	496	1
PIM3_human	90	513	378
PIM3_human	90	529	1
PIM3_human	90	581	1
PIM3_human	90	582	1
PIM3_human	90	586	1
PIM3_human	90	587	31
PIM3_human	90	588	308
PIM3_human	90	602	1
PIM3_human	90	613	2
PIM3_human	90	622	89
PIM3_human	90	631	1
PIM3_human	90	661	1
PIM3_human	90	662	5
PIM3_human	90	694	1
PIM3_human	90	697	2
PIM3_human	90	710	58
PIM3_human	90	733	6
PIM3_human	90	740	1
PIM3_human	90	746	3
PIM3_human	90	747	2
PIM3_human	90	774	8
PIM3_human	90	776	1
PIM3_human	90	783	5
PIM3_human	90	784	8
PIM3_human	90	794	763
PIM3_human	90	815	1
PIM3_human	90	839	5
PIM3_human	90	879	8
PIM3_human	90	881	238
PIM3_human	90	883	134
PIM3_human	90	884	25
PIM3_human	91	112	5
PIM3_human	91	113	2
PIM3_human	91	117	1
PIM3_human	91	147	1
PIM3_human	91	154	395
PIM3_human	91	163	9
PIM3_human	91	165	1
PIM3_human	91	197	1
PIM3_human	91	198	91
PIM3_human	91	201	163
PIM3_human	91	222	1
PIM3_human	91	237	1
PIM3_human	91	281	3
PIM3_human	91	283	2
PIM3_human	91	284	1
PIM3_human	91	318	24
PIM3_human	91	319	10
PIM3_human	91	327	3
PIM3_human	91	329	89
PIM3_human	91	345	2
PIM3_human	91	357	1
PIM3_human	91	358	1
PIM3_human	91	365	3
PIM3_human	91	407	3
PIM3_human	91	464	128
PIM3_human	91	469	1
PIM3_human	91	471	1
PIM3_human	91	472	4
PIM3_human	91	508	1
PIM3_human	91	510	3
PIM3_human	91	511	1
PIM3_human	91	517	11
PIM3_human	91	518	1
PIM3_human	91	521	1
PIM3_human	91	528	134
PIM3_human	91	529	30
PIM3_human	91	533	6
PIM3_human	91	546	2
PIM3_human	91	549	1
PIM3_human	91	550	1
PIM3_human	91	564	1
PIM3_human	91	567	4
PIM3_human	91	587	130
PIM3_human	91	634	1
PIM3_human	91	682	3
PIM3_human	91	699	2
PIM3_human	91	700	4
PIM3_human	91	711	2
PIM3_human	91	726	94
PIM3_human	91	760	1
PIM3_human	91	782	3
PIM3_human	91	786	1
PIM3_human	91	828	2
PIM3_human	91	829	2
PIM3_human	91	840	1
PIM3_human	91	860	20
PIM3_human	91	882	1485
PIM3_human	91	888	11
PIM3_human	92	114	1
PIM3_human	92	121	3
PIM3_human	92	123	1
PIM3_human	92	133	25
PIM3_human	92	140	42
PIM3_human	92	141	1
PIM3_human	92	150	281
PIM3_human	92	153	1
PIM3_human	92	164	498
PIM3_human	92	165	1096
PIM3_human	92	166	33
PIM3_human	92	167	1
PIM3_human	92	171	1
PIM3_human	92	174	2810
PIM3_human	92	175	1
PIM3_human	92	183	2
PIM3_human	92	190	526
PIM3_human	92	193	27
PIM3_human	92	194	54
PIM3_human	92	197	1
PIM3_human	92	198	1
PIM3_human	92	206	352
PIM3_human	92	222	8
PIM3_human	92	241	11
PIM3_human	92	250	1
PIM3_human	92	258	6
PIM3_human	92	264	8
PIM3_human	92	271	71
PIM3_human	92	272	99
PIM3_human	92	273	5
PIM3_human	92	274	1
PIM3_human	92	285	1
PIM3_human	92	299	4
PIM3_human	92	300	1
PIM3_human	92	301	7
PIM3_human	92	302	5
PIM3_human	92	305	1
PIM3_human	92	307	1
PIM3_human	92	313	1
PIM3_human	92	322	40
PIM3_human	92	328	562
PIM3_human	92	329	2
PIM3_human	92	330	1
PIM3_human	92	357	2
PIM3_human	92	360	16
PIM3_human	92	393	1
PIM3_human	92	396	5
PIM3_human	92	405	1
PIM3_human	92	407	56
PIM3_human	92	409	6
PIM3_human	92	424	3
PIM3_human	92	444	39
PIM3_human	92	450	2
PIM3_human	92	452	13
PIM3_human	92	455	4
PIM3_human	92	461	1
PIM3_human	92	466	70
PIM3_human	92	467	3
PIM3_human	92	472	4
PIM3_human	92	481	1
PIM3_human	92	486	60
PIM3_human	92	488	2
PIM3_human	92	489	20
PIM3_human	92	493	2
PIM3_human	92	499	1
PIM3_human	92	500	149
[truncated: 22,861 more rows]

## Sheet: PIM3_80_gDNA_deletions
Gene	Deletion_start	Deletion_end	Read_count
PIM3_human	7	783	4
PIM3_human	8	162	2
PIM3_human	8	289	1
PIM3_human	8	487	1
PIM3_human	8	707	3
PIM3_human	8	710	5
PIM3_human	8	715	2
PIM3_human	8	784	6
PIM3_human	10	130	1
PIM3_human	10	159	1
PIM3_human	10	186	2
PIM3_human	10	562	1
PIM3_human	10	672	1
PIM3_human	10	713	2
PIM3_human	10	782	1
PIM3_human	11	102	2
PIM3_human	11	524	1
PIM3_human	11	532	3
PIM3_human	11	588	2
PIM3_human	11	590	3
PIM3_human	11	784	10
PIM3_human	12	101	1
PIM3_human	12	103	2
PIM3_human	12	133	1
PIM3_human	12	186	7
PIM3_human	12	714	1
PIM3_human	12	783	28
PIM3_human	12	784	2
PIM3_human	12	787	1
PIM3_human	12	788	1
PIM3_human	13	104	12
PIM3_human	13	185	4
PIM3_human	13	529	1
PIM3_human	13	547	1
PIM3_human	13	590	1
PIM3_human	13	784	13
PIM3_human	13	786	3
PIM3_human	14	103	21
PIM3_human	14	126	3
PIM3_human	14	183	3
PIM3_human	14	185	3
PIM3_human	14	186	93
PIM3_human	14	188	3
PIM3_human	14	338	1
PIM3_human	14	489	2
PIM3_human	14	555	1
PIM3_human	14	593	15
PIM3_human	14	630	1
PIM3_human	14	704	1
PIM3_human	14	712	6
PIM3_human	14	785	24
PIM3_human	14	788	1
PIM3_human	14	789	15
PIM3_human	14	90	3
PIM3_human	15	102	5
PIM3_human	15	133	1
PIM3_human	15	140	1
PIM3_human	15	150	1
PIM3_human	15	174	2
PIM3_human	15	185	28
PIM3_human	15	189	3
PIM3_human	15	190	7
PIM3_human	15	264	1
PIM3_human	15	36	1
PIM3_human	15	394	1
PIM3_human	15	409	1
PIM3_human	15	444	2
PIM3_human	15	455	2
PIM3_human	15	486	19
PIM3_human	15	489	2
PIM3_human	15	510	5
PIM3_human	15	549	1
PIM3_human	15	587	31
PIM3_human	15	599	2
PIM3_human	15	702	65
PIM3_human	15	711	1
PIM3_human	15	720	4
PIM3_human	15	726	87
PIM3_human	15	746	1
PIM3_human	15	76	7
PIM3_human	15	770	1
PIM3_human	15	777	87
PIM3_human	15	781	88
PIM3_human	15	782	9
PIM3_human	15	784	32
PIM3_human	15	792	1
PIM3_human	15	86	3
PIM3_human	15	92	2
PIM3_human	16	782	16
PIM3_human	16	783	3
PIM3_human	16	787	1
PIM3_human	17	103	1
PIM3_human	17	288	1
PIM3_human	17	331	1
PIM3_human	17	511	2
PIM3_human	17	587	3
PIM3_human	17	710	5
PIM3_human	17	738	2
PIM3_human	17	784	2
PIM3_human	18	103	3
PIM3_human	18	105	1
PIM3_human	18	121	2
PIM3_human	18	186	14
PIM3_human	18	187	1
PIM3_human	18	194	1
PIM3_human	18	204	1
PIM3_human	18	205	3
PIM3_human	18	234	2
PIM3_human	18	297	1
PIM3_human	18	328	1
PIM3_human	18	346	2
PIM3_human	18	42	1
PIM3_human	18	449	9
PIM3_human	18	45	1
PIM3_human	18	463	1
PIM3_human	18	495	1
PIM3_human	18	576	1
PIM3_human	18	582	3
PIM3_human	18	587	2
PIM3_human	18	589	5
PIM3_human	18	600	3
PIM3_human	18	605	9
PIM3_human	18	632	1
PIM3_human	18	680	8
PIM3_human	18	707	55
PIM3_human	18	710	12
PIM3_human	18	712	58
PIM3_human	18	734	1
PIM3_human	18	779	13
PIM3_human	18	784	5
PIM3_human	18	790	1
PIM3_human	18	800	2
PIM3_human	18	803	6
PIM3_human	18	812	1
PIM3_human	18	84	1
PIM3_human	19	112	1
PIM3_human	19	489	1
PIM3_human	19	586	1
PIM3_human	19	675	2
PIM3_human	19	786	4
PIM3_human	19	792	20
PIM3_human	20	103	2
PIM3_human	20	106	4
PIM3_human	20	187	1
PIM3_human	20	188	3
PIM3_human	20	262	1
PIM3_human	20	321	1
PIM3_human	20	489	9
PIM3_human	20	490	1
PIM3_human	20	588	6
PIM3_human	20	710	1
PIM3_human	20	781	1
PIM3_human	20	783	1
PIM3_human	20	784	2
PIM3_human	20	789	7
PIM3_human	20	794	6
PIM3_human	21	121	1
PIM3_human	21	192	1
PIM3_human	21	264	1
PIM3_human	21	323	1
PIM3_human	21	587	8
PIM3_human	21	782	1
PIM3_human	21	784	86
PIM3_human	22	102	1
PIM3_human	22	105	3
PIM3_human	22	156	2
PIM3_human	22	283	1
PIM3_human	22	511	1
PIM3_human	22	554	1
PIM3_human	22	587	2
PIM3_human	22	592	42
PIM3_human	22	601	1
PIM3_human	22	714	4
PIM3_human	22	783	53
PIM3_human	22	785	1
PIM3_human	22	790	12
PIM3_human	22	791	2
PIM3_human	23	102	1
PIM3_human	23	104	28
PIM3_human	23	150	1
PIM3_human	23	185	8
PIM3_human	23	203	1
PIM3_human	23	490	1
PIM3_human	23	588	2
PIM3_human	23	784	2
PIM3_human	23	814	1
PIM3_human	23	818	5
PIM3_human	24	192	6
PIM3_human	24	311	1
PIM3_human	24	490	2
PIM3_human	24	587	2
PIM3_human	24	725	2
PIM3_human	24	798	12
PIM3_human	25	103	24
PIM3_human	25	119	1
PIM3_human	25	186	4
PIM3_human	25	187	1
PIM3_human	25	191	1
PIM3_human	25	199	1
PIM3_human	25	278	1
PIM3_human	25	328	3
PIM3_human	25	48	3
PIM3_human	25	488	2
PIM3_human	25	489	1
PIM3_human	25	490	20
PIM3_human	25	510	1
PIM3_human	25	511	3
PIM3_human	25	512	6
PIM3_human	25	513	2
PIM3_human	25	535	5
PIM3_human	25	536	1
PIM3_human	25	549	4
PIM3_human	25	582	1
PIM3_human	25	584	4
PIM3_human	25	596	4
PIM3_human	25	605	2
PIM3_human	25	611	2
PIM3_human	25	617	44
PIM3_human	25	623	1
PIM3_human	25	710	9
PIM3_human	25	712	5
PIM3_human	25	73	1
PIM3_human	25	782	7
PIM3_human	25	784	48
PIM3_human	25	785	9
PIM3_human	25	786	94
PIM3_human	25	787	23
PIM3_human	25	815	2
PIM3_human	26	112	5
PIM3_human	26	140	2
PIM3_human	26	150	1
PIM3_human	26	154	1
PIM3_human	26	174	8
PIM3_human	26	185	22
PIM3_human	26	190	386
PIM3_human	26	192	2
PIM3_human	26	222	1
PIM3_human	26	264	2
PIM3_human	26	268	1
PIM3_human	26	389	1
PIM3_human	26	394	2
PIM3_human	26	405	2
PIM3_human	26	407	8
PIM3_human	26	409	1
PIM3_human	26	410	80
PIM3_human	26	446	1
PIM3_human	26	462	1
PIM3_human	26	466	3
PIM3_human	26	468	4
PIM3_human	26	486	3
PIM3_human	26	51	2
PIM3_human	26	510	5
PIM3_human	26	587	29
PIM3_human	26	588	1
PIM3_human	26	599	5
PIM3_human	26	627	4
PIM3_human	26	635	125
PIM3_human	26	69	1
PIM3_human	26	702	5
PIM3_human	26	720	2
PIM3_human	26	728	38
PIM3_human	26	76	1
PIM3_human	26	770	1
PIM3_human	26	777	31
PIM3_human	26	782	1
PIM3_human	26	784	18
PIM3_human	26	785	16
PIM3_human	26	92	4
PIM3_human	26	96	6
PIM3_human	26	98	1
PIM3_human	27	586	1
PIM3_human	27	592	8
PIM3_human	27	710	6
PIM3_human	27	783	15
PIM3_human	27	788	30
PIM3_human	28	187	1
PIM3_human	28	589	1
PIM3_human	28	607	2
PIM3_human	28	709	2
PIM3_human	28	710	2
PIM3_human	28	712	6
PIM3_human	28	800	1
PIM3_human	29	102	7
PIM3_human	29	112	1
PIM3_human	29	156	2
PIM3_human	29	279	2
PIM3_human	29	345	1
PIM3_human	29	369	1
PIM3_human	29	510	35
PIM3_human	29	511	4
PIM3_human	29	587	1
PIM3_human	30	186	1
PIM3_human	30	616	1
PIM3_human	30	710	3
PIM3_human	30	788	1
PIM3_human	30	804	1
PIM3_human	31	102	1
PIM3_human	31	103	1
PIM3_human	31	104	2
PIM3_human	31	130	1
PIM3_human	31	150	1
PIM3_human	31	187	1
PIM3_human	31	193	1
PIM3_human	31	213	8
PIM3_human	31	358	5
PIM3_human	31	377	1
PIM3_human	31	601	2
PIM3_human	31	632	1
PIM3_human	31	784	5
PIM3_human	31	794	1
PIM3_human	32	102	1
PIM3_human	32	103	4
PIM3_human	32	133	2
PIM3_human	32	135	1
PIM3_human	32	140	1
PIM3_human	32	174	1
PIM3_human	32	190	56
PIM3_human	32	194	5
PIM3_human	32	322	1
PIM3_human	32	360	3
PIM3_human	32	405	1
PIM3_human	32	409	1
PIM3_human	32	444	1
PIM3_human	32	455	4
PIM3_human	32	486	3
PIM3_human	32	510	10
PIM3_human	32	54	1
PIM3_human	32	586	4
PIM3_human	32	587	60
PIM3_human	32	627	1
PIM3_human	32	687	1
PIM3_human	32	702	9
PIM3_human	32	710	1
PIM3_human	32	719	1
PIM3_human	32	720	16
PIM3_human	32	726	1
PIM3_human	32	728	6
PIM3_human	32	738	3
PIM3_human	32	770	2
PIM3_human	32	777	7
PIM3_human	32	783	2
PIM3_human	32	784	224
PIM3_human	32	791	1
PIM3_human	32	793	1
PIM3_human	33	104	1
PIM3_human	33	148	2
PIM3_human	33	204	1
PIM3_human	33	480	1
PIM3_human	33	515	1
PIM3_human	33	719	1
PIM3_human	33	783	213
PIM3_human	33	786	2
PIM3_human	34	186	3
PIM3_human	34	187	40
PIM3_human	34	516	4
PIM3_human	34	587	2
PIM3_human	34	710	8
PIM3_human	34	73	3
PIM3_human	34	783	12
PIM3_human	34	784	55
PIM3_human	35	587	1
PIM3_human	36	106	1
PIM3_human	36	117	1
PIM3_human	36	133	21
PIM3_human	36	174	8
PIM3_human	36	185	1
PIM3_human	36	186	7
PIM3_human	36	190	25
PIM3_human	36	261	1
PIM3_human	36	322	12
PIM3_human	36	342	1
PIM3_human	36	388	1
PIM3_human	36	396	1
PIM3_human	36	455	8
PIM3_human	36	486	3
PIM3_human	36	510	13
PIM3_human	36	587	19
PIM3_human	36	627	1
PIM3_human	36	686	1
PIM3_human	36	69	2
PIM3_human	36	702	1
PIM3_human	36	710	15
PIM3_human	36	720	3
PIM3_human	36	738	49
PIM3_human	36	741	1
PIM3_human	36	76	2
PIM3_human	36	777	42
PIM3_human	36	793	1
PIM3_human	36	796	6
PIM3_human	36	86	1
PIM3_human	36	92	2
PIM3_human	37	512	1
PIM3_human	37	589	45
PIM3_human	37	710	18
PIM3_human	37	783	19
PIM3_human	37	787	133
PIM3_human	38	102	1
PIM3_human	38	105	1
PIM3_human	38	107	1
PIM3_human	38	112	1
PIM3_human	38	151	4
PIM3_human	38	166	1
PIM3_human	38	186	1
PIM3_human	38	194	6
PIM3_human	38	444	1
PIM3_human	38	591	2
PIM3_human	38	594	9
PIM3_human	38	664	2
PIM3_human	38	707	1
PIM3_human	38	709	1
PIM3_human	38	710	1
PIM3_human	38	755	1
PIM3_human	38	784	36
PIM3_human	38	822	1
PIM3_human	39	142	1
PIM3_human	39	189	1
PIM3_human	39	192	1
PIM3_human	39	489	10
PIM3_human	39	511	2
PIM3_human	39	547	2
PIM3_human	39	588	1
PIM3_human	39	599	1
PIM3_human	39	711	1
PIM3_human	39	784	3
PIM3_human	39	785	1
PIM3_human	40	330	3
PIM3_human	40	488	1
PIM3_human	40	511	16
PIM3_human	40	581	3
PIM3_human	40	586	1
PIM3_human	40	711	2
PIM3_human	40	713	1
PIM3_human	40	728	17
PIM3_human	40	784	1
PIM3_human	41	192	2
PIM3_human	41	476	3
PIM3_human	41	511	5
PIM3_human	41	587	1
PIM3_human	41	626	1
PIM3_human	41	672	1
PIM3_human	41	713	24
PIM3_human	42	103	3
PIM3_human	42	523	2
PIM3_human	42	707	3
PIM3_human	42	709	4
PIM3_human	42	717	2
PIM3_human	42	784	3
PIM3_human	42	792	1
PIM3_human	43	102	1
PIM3_human	43	133	2
PIM3_human	43	174	4
PIM3_human	43	185	10
PIM3_human	43	190	40
PIM3_human	43	264	3
PIM3_human	43	322	3
PIM3_human	43	358	9
PIM3_human	43	444	2
PIM3_human	43	466	6
PIM3_human	43	487	1
PIM3_human	43	488	2
PIM3_human	43	511	1
PIM3_human	43	578	2
PIM3_human	43	587	5
PIM3_human	43	598	1
PIM3_human	43	627	3
PIM3_human	43	686	14
PIM3_human	43	69	1
PIM3_human	43	702	58
PIM3_human	43	706	1
PIM3_human	43	711	1
PIM3_human	43	720	37
PIM3_human	43	726	1
PIM3_human	43	728	1
PIM3_human	43	76	9
PIM3_human	43	770	2
PIM3_human	43	777	14
PIM3_human	43	782	1
PIM3_human	43	784	2
PIM3_human	43	82	4
PIM3_human	43	86	7
PIM3_human	43	92	5
PIM3_human	44	101	3
PIM3_human	44	473	7
PIM3_human	44	498	1
PIM3_human	44	706	30
PIM3_human	44	710	35
PIM3_human	44	713	1
PIM3_human	44	783	40
PIM3_human	44	91	5
PIM3_human	45	103	1
PIM3_human	45	188	2
PIM3_human	45	207	1
PIM3_human	45	407	1
PIM3_human	45	514	1
PIM3_human	45	587	9
PIM3_human	45	598	1
PIM3_human	45	621	2
PIM3_human	45	732	1
PIM3_human	45	745	6
PIM3_human	45	784	9
PIM3_human	46	103	4
PIM3_human	46	105	2
PIM3_human	46	111	2
PIM3_human	46	145	1
PIM3_human	46	158	1
PIM3_human	46	178	1
PIM3_human	46	185	18
PIM3_human	46	186	24
PIM3_human	46	226	1
PIM3_human	46	285	1
PIM3_human	46	288	1
PIM3_human	46	489	1
PIM3_human	46	490	5
PIM3_human	46	507	25
PIM3_human	46	511	5
PIM3_human	46	512	14
PIM3_human	46	513	1
PIM3_human	46	514	2
PIM3_human	46	587	4
PIM3_human	46	597	24
PIM3_human	46	696	65
PIM3_human	46	709	2
PIM3_human	46	710	9
PIM3_human	46	783	3
PIM3_human	46	784	43
PIM3_human	46	785	1
PIM3_human	46	786	3
PIM3_human	46	789	1
PIM3_human	46	791	1
PIM3_human	46	803	6
PIM3_human	46	804	1
PIM3_human	47	104	1
PIM3_human	47	108	7
PIM3_human	47	128	1
PIM3_human	47	163	1
PIM3_human	47	185	8
PIM3_human	47	192	1
PIM3_human	47	201	1
PIM3_human	47	443	1
PIM3_human	47	490	2
PIM3_human	47	491	4
PIM3_human	47	519	1
PIM3_human	47	587	1
PIM3_human	47	588	1
PIM3_human	47	701	2
PIM3_human	47	71	1
PIM3_human	47	711	3
PIM3_human	47	713	2
PIM3_human	47	784	24
PIM3_human	47	785	15
PIM3_human	47	786	1
PIM3_human	47	788	5
PIM3_human	48	104	8
PIM3_human	48	185	6
PIM3_human	48	203	6
PIM3_human	48	214	2
PIM3_human	48	217	1
PIM3_human	48	271	12
PIM3_human	48	279	4
PIM3_human	48	321	1
PIM3_human	48	587	3
PIM3_human	48	711	6
PIM3_human	48	782	14
PIM3_human	48	837	1
PIM3_human	49	166	1
PIM3_human	49	190	9
PIM3_human	49	192	14
PIM3_human	49	207	4
PIM3_human	49	474	2
PIM3_human	49	487	2
PIM3_human	49	488	5
PIM3_human	49	489	3
PIM3_human	49	509	1
PIM3_human	49	511	7
PIM3_human	49	522	6
PIM3_human	49	587	6
PIM3_human	49	590	4
PIM3_human	49	713	40
PIM3_human	49	725	16
PIM3_human	49	782	1
PIM3_human	49	784	3
PIM3_human	49	788	3
PIM3_human	49	792	28
PIM3_human	49	801	4
PIM3_human	50	189	4
PIM3_human	50	279	1
PIM3_human	50	511	1
PIM3_human	50	521	4
PIM3_human	50	604	1
PIM3_human	50	662	1
PIM3_human	50	782	2
PIM3_human	50	784	5
PIM3_human	50	785	3
PIM3_human	51	100	1
PIM3_human	51	103	21
PIM3_human	51	138	1
PIM3_human	51	159	1
PIM3_human	51	184	1
PIM3_human	51	199	1
PIM3_human	51	205	1
PIM3_human	51	209	2
PIM3_human	51	261	1
PIM3_human	51	322	1
PIM3_human	51	413	1
PIM3_human	51	445	1
PIM3_human	51	489	6
PIM3_human	51	490	10
PIM3_human	51	516	1
PIM3_human	51	590	1
PIM3_human	51	782	1
PIM3_human	51	783	15
PIM3_human	51	784	16
PIM3_human	51	787	1
PIM3_human	51	789	1
PIM3_human	51	95	1
PIM3_human	51	96	6
PIM3_human	52	100	2
PIM3_human	52	101	6
PIM3_human	52	103	17
PIM3_human	52	104	6
PIM3_human	52	168	1
PIM3_human	52	186	69
PIM3_human	52	410	1
PIM3_human	52	485	9
PIM3_human	52	523	3
PIM3_human	52	592	2
PIM3_human	52	710	5
PIM3_human	52	783	7
PIM3_human	52	93	3
PIM3_human	52	95	1
PIM3_human	53	103	30
PIM3_human	53	104	2
PIM3_human	53	186	39
PIM3_human	53	191	3
PIM3_human	53	193	2
PIM3_human	53	194	34
PIM3_human	53	380	10
PIM3_human	53	483	2
PIM3_human	53	584	4
PIM3_human	53	586	3
PIM3_human	53	591	1
PIM3_human	53	593	2
PIM3_human	53	602	6
PIM3_human	53	603	3
PIM3_human	53	612	2
PIM3_human	53	617	1
PIM3_human	53	624	6
PIM3_human	53	708	1
PIM3_human	53	709	108
PIM3_human	53	710	252
PIM3_human	53	711	3
PIM3_human	53	712	21
PIM3_human	53	765	1
PIM3_human	53	783	86
PIM3_human	53	785	4
PIM3_human	54	104	1
PIM3_human	54	105	1
PIM3_human	54	106	1
PIM3_human	54	142	3
PIM3_human	54	152	3
PIM3_human	54	163	17
PIM3_human	54	186	1
PIM3_human	54	187	4
PIM3_human	54	371	3
PIM3_human	54	394	20
PIM3_human	54	488	1
PIM3_human	54	506	1
PIM3_human	54	513	1
PIM3_human	54	514	1
PIM3_human	54	583	1
PIM3_human	54	696	3
PIM3_human	54	710	77
PIM3_human	54	713	1
PIM3_human	54	722	1
PIM3_human	54	766	2
PIM3_human	54	784	194
PIM3_human	54	785	1
PIM3_human	55	103	2
PIM3_human	55	133	1
PIM3_human	55	174	5
PIM3_human	55	189	9
PIM3_human	55	190	88
PIM3_human	55	221	1
PIM3_human	55	222	1
PIM3_human	55	258	1
PIM3_human	55	314	1
PIM3_human	55	360	12
PIM3_human	55	396	16
PIM3_human	55	409	8
PIM3_human	55	455	1
PIM3_human	55	466	2
PIM3_human	55	486	4
PIM3_human	55	510	15
PIM3_human	55	516	1
PIM3_human	55	529	1
PIM3_human	55	537	2
PIM3_human	55	586	11
PIM3_human	55	587	21
PIM3_human	55	588	2
PIM3_human	55	627	1
PIM3_human	55	640	2
PIM3_human	55	686	10
PIM3_human	55	702	9
PIM3_human	55	708	1
PIM3_human	55	713	1
PIM3_human	55	720	278
PIM3_human	55	726	1
PIM3_human	55	728	6
PIM3_human	55	738	8
PIM3_human	55	76	1
PIM3_human	55	777	5
PIM3_human	55	783	10
PIM3_human	55	784	99
PIM3_human	55	785	2
PIM3_human	55	790	1
PIM3_human	55	791	1
PIM3_human	55	799	1
PIM3_human	55	804	1
PIM3_human	55	86	1
PIM3_human	55	92	1
PIM3_human	56	123	1
PIM3_human	56	208	89
PIM3_human	56	217	3
PIM3_human	56	589	1
PIM3_human	56	601	3
PIM3_human	56	602	3
PIM3_human	56	694	1
PIM3_human	56	709	1
PIM3_human	56	710	13
PIM3_human	56	716	3
PIM3_human	56	783	6
PIM3_human	57	103	5
PIM3_human	57	190	2
PIM3_human	57	215	6
PIM3_human	57	290	1
PIM3_human	57	417	1
PIM3_human	57	489	2
PIM3_human	57	509	92
PIM3_human	57	510	1
PIM3_human	57	586	2
PIM3_human	57	587	8
PIM3_human	57	596	4
PIM3_human	57	707	1
PIM3_human	57	709	8
PIM3_human	57	710	25
PIM3_human	57	711	1
PIM3_human	57	712	3
PIM3_human	57	783	20
PIM3_human	57	784	13
PIM3_human	58	510	1
PIM3_human	58	511	6
PIM3_human	58	523	3
PIM3_human	58	579	9
PIM3_human	58	587	24
PIM3_human	58	640	119
PIM3_human	58	711	5
PIM3_human	58	786	1
PIM3_human	58	797	1
PIM3_human	59	108	8
PIM3_human	59	121	2
PIM3_human	59	150	1
PIM3_human	59	165	2
PIM3_human	59	174	2
PIM3_human	59	189	1
PIM3_human	59	190	60
PIM3_human	59	195	6
PIM3_human	59	257	1
PIM3_human	59	258	2
PIM3_human	59	286	1
PIM3_human	59	360	1
PIM3_human	59	396	1
PIM3_human	59	405	1
PIM3_human	59	424	1
PIM3_human	59	452	1
PIM3_human	59	455	1
PIM3_human	59	466	2
PIM3_human	59	509	3
PIM3_human	59	510	26
PIM3_human	59	587	56
PIM3_human	59	595	2
PIM3_human	59	641	3
PIM3_human	59	648	1
PIM3_human	59	702	8
PIM3_human	59	710	1
PIM3_human	59	712	1
PIM3_human	59	720	5
PIM3_human	59	726	2
PIM3_human	59	770	1
PIM3_human	59	777	15
PIM3_human	59	783	372
PIM3_human	59	784	2
PIM3_human	59	789	1
PIM3_human	59	792	6
PIM3_human	59	812	1
PIM3_human	59	86	4
PIM3_human	59	92	5
PIM3_human	60	104	6
PIM3_human	60	193	66
PIM3_human	60	213	2
PIM3_human	60	282	2
PIM3_human	60	476	2
PIM3_human	60	518	1
PIM3_human	60	519	5
PIM3_human	60	522	2
PIM3_human	60	538	2
PIM3_human	60	783	1
PIM3_human	61	103	9
PIM3_human	61	105	1
PIM3_human	61	118	33
PIM3_human	61	298	4
PIM3_human	61	490	24
PIM3_human	61	511	1
PIM3_human	61	588	3
PIM3_human	61	609	1
PIM3_human	61	694	1
PIM3_human	61	740	1
PIM3_human	61	783	11
PIM3_human	61	784	11
PIM3_human	62	101	1
PIM3_human	62	103	22
PIM3_human	62	105	6
PIM3_human	62	106	4
PIM3_human	62	162	1
PIM3_human	62	166	1
PIM3_human	62	186	20
PIM3_human	62	187	8
PIM3_human	62	242	1
PIM3_human	62	311	2
PIM3_human	62	315	1
PIM3_human	62	438	1
PIM3_human	62	489	1
PIM3_human	62	490	3
PIM3_human	62	512	2
PIM3_human	62	534	3
PIM3_human	62	547	1
PIM3_human	62	571	1
PIM3_human	62	587	3
PIM3_human	62	632	192
PIM3_human	62	663	1
PIM3_human	62	709	14
PIM3_human	62	710	12
PIM3_human	62	722	2
PIM3_human	62	783	3
PIM3_human	62	784	194
PIM3_human	62	789	1
PIM3_human	62	809	7
PIM3_human	62	86	7
PIM3_human	63	104	1
PIM3_human	63	192	2
PIM3_human	63	350	1
PIM3_human	63	373	1
PIM3_human	63	412	1
PIM3_human	63	500	1
PIM3_human	63	586	11
PIM3_human	63	587	5
PIM3_human	63	588	1
PIM3_human	63	589	19
PIM3_human	63	596	3
PIM3_human	63	600	1
PIM3_human	63	632	87
PIM3_human	63	649	1
PIM3_human	63	672	1
PIM3_human	63	684	1
PIM3_human	63	711	3
PIM3_human	63	712	1
PIM3_human	63	734	2
PIM3_human	63	784	64
PIM3_human	63	785	1
PIM3_human	63	786	2
PIM3_human	63	812	6
PIM3_human	63	93	1
PIM3_human	64	143	1
PIM3_human	64	157	1
PIM3_human	64	167	1
PIM3_human	64	185	1
PIM3_human	64	189	2
PIM3_human	64	195	1
PIM3_human	64	222	71
PIM3_human	64	377	2
PIM3_human	64	460	1
PIM3_human	64	487	2
PIM3_human	64	488	2
PIM3_human	64	490	1
PIM3_human	64	627	1
PIM3_human	64	666	29
PIM3_human	64	784	1
PIM3_human	64	788	7
PIM3_human	64	793	1
PIM3_human	65	192	3
PIM3_human	65	198	14
PIM3_human	65	586	1
PIM3_human	65	588	4
PIM3_human	65	713	31
PIM3_human	65	783	5
PIM3_human	65	828	2
PIM3_human	66	101	1
PIM3_human	66	103	46
PIM3_human	66	187	3
PIM3_human	66	206	2
PIM3_human	66	209	1
PIM3_human	66	269	1
PIM3_human	66	415	1
PIM3_human	66	614	8
PIM3_human	66	699	1
PIM3_human	66	709	7
PIM3_human	66	710	30
PIM3_human	66	717	1
PIM3_human	66	746	1
PIM3_human	66	783	7
PIM3_human	66	785	1
PIM3_human	66	95	1
PIM3_human	67	104	2
PIM3_human	67	185	3
PIM3_human	67	186	13
PIM3_human	67	188	1
PIM3_human	67	199	5
PIM3_human	67	205	1
PIM3_human	67	243	1
PIM3_human	67	304	1
PIM3_human	67	484	1
PIM3_human	67	490	2
PIM3_human	67	511	3
PIM3_human	67	532	3
PIM3_human	67	587	1
PIM3_human	67	710	1
PIM3_human	67	713	12
PIM3_human	67	726	1
PIM3_human	67	754	1
PIM3_human	67	783	6
PIM3_human	67	784	16
PIM3_human	67	785	1
PIM3_human	67	95	1
PIM3_human	68	185	1
PIM3_human	68	189	1
PIM3_human	68	303	10
PIM3_human	68	713	1
PIM3_human	68	746	1
PIM3_human	68	784	1
PIM3_human	69	103	1
PIM3_human	69	141	1
PIM3_human	69	245	4
PIM3_human	69	488	1
PIM3_human	69	503	3
PIM3_human	69	611	1
PIM3_human	69	619	12
PIM3_human	69	648	6
PIM3_human	69	713	2
PIM3_human	69	720	62
PIM3_human	70	102	3
PIM3_human	70	105	2
PIM3_human	70	107	30
PIM3_human	70	133	13
PIM3_human	70	150	2
PIM3_human	70	174	7
PIM3_human	70	189	1
PIM3_human	70	190	70
PIM3_human	70	205	1
PIM3_human	70	264	6
PIM3_human	70	322	3
PIM3_human	70	405	2
PIM3_human	70	409	1
PIM3_human	70	444	3
PIM3_human	70	455	4
PIM3_human	70	466	1
PIM3_human	70	476	1
PIM3_human	70	486	2
PIM3_human	70	510	7
PIM3_human	70	586	1
PIM3_human	70	587	15
PIM3_human	70	588	1
PIM3_human	70	627	42
PIM3_human	70	634	1
PIM3_human	70	648	2
PIM3_human	70	653	49
PIM3_human	70	686	1
PIM3_human	70	702	8
PIM3_human	70	710	4
PIM3_human	70	711	2
PIM3_human	70	715	1
PIM3_human	70	720	2
PIM3_human	70	726	10
PIM3_human	70	728	27
PIM3_human	70	770	1
PIM3_human	70	772	4
PIM3_human	70	777	8
PIM3_human	70	783	17
PIM3_human	70	788	2
PIM3_human	70	842	135
PIM3_human	70	92	8
PIM3_human	71	101	1
PIM3_human	71	160	1
PIM3_human	71	184	17
PIM3_human	71	194	2
PIM3_human	71	378	1
PIM3_human	71	402	6
PIM3_human	71	480	3
PIM3_human	71	493	2
PIM3_human	71	515	1
PIM3_human	71	589	3
PIM3_human	71	592	24
PIM3_human	71	708	13
PIM3_human	71	710	42
PIM3_human	71	712	267
PIM3_human	71	751	1
PIM3_human	71	783	3
PIM3_human	72	103	14
PIM3_human	72	105	58
PIM3_human	72	127	4
PIM3_human	72	128	2
PIM3_human	72	145	4
PIM3_human	72	185	6
PIM3_human	72	186	2
PIM3_human	72	268	2
PIM3_human	72	350	1
PIM3_human	72	409	2
PIM3_human	72	487	1
PIM3_human	72	511	1
PIM3_human	72	571	24
PIM3_human	72	582	18
PIM3_human	72	622	1
PIM3_human	72	638	2
PIM3_human	72	710	462
PIM3_human	72	715	3
PIM3_human	72	721	1
PIM3_human	72	783	5
PIM3_human	72	784	13
PIM3_human	72	791	3
PIM3_human	72	803	2
PIM3_human	72	809	1
PIM3_human	73	104	1
PIM3_human	73	142	1
PIM3_human	73	170	10
PIM3_human	73	195	1
PIM3_human	73	227	7
PIM3_human	73	267	13
PIM3_human	73	523	1
PIM3_human	73	586	4
PIM3_human	73	587	1
PIM3_human	73	711	4
PIM3_human	73	725	1
PIM3_human	73	784	1
PIM3_human	73	799	9
PIM3_human	74	127	1
PIM3_human	74	195	2
PIM3_human	74	203	7
PIM3_human	74	219	6
PIM3_human	74	268	22
PIM3_human	74	441	1
PIM3_human	74	442	3
PIM3_human	74	489	5
PIM3_human	74	509	1
PIM3_human	74	511	2
PIM3_human	74	587	3
PIM3_human	74	688	6
PIM3_human	74	719	1
PIM3_human	74	725	152
PIM3_human	74	757	7
PIM3_human	74	784	1
PIM3_human	74	792	1
PIM3_human	74	813	24
PIM3_human	75	108	1
PIM3_human	75	152	4
PIM3_human	75	189	1
PIM3_human	75	239	9
PIM3_human	75	363	3
PIM3_human	75	428	10
PIM3_human	75	442	1
PIM3_human	75	521	1
PIM3_human	75	636	2
PIM3_human	75	666	1
PIM3_human	75	782	1
PIM3_human	76	105	1
PIM3_human	76	186	8
PIM3_human	76	206	4
PIM3_human	76	230	1
PIM3_human	76	238	3
PIM3_human	76	242	2
PIM3_human	76	253	1
PIM3_human	76	315	9
PIM3_human	76	364	11
PIM3_human	76	429	1
PIM3_human	76	433	2
PIM3_human	76	437	3
PIM3_human	76	456	1
PIM3_human	76	496	1
PIM3_human	76	602	1
PIM3_human	76	610	1
PIM3_human	76	637	527
PIM3_human	76	661	3
PIM3_human	76	709	1
PIM3_human	76	710	3
PIM3_human	76	713	1
PIM3_human	76	740	5
PIM3_human	76	783	92
PIM3_human	76	787	1
PIM3_human	76	788	1
PIM3_human	76	804	1
PIM3_human	76	811	2
PIM3_human	77	100	1
PIM3_human	77	101	27
PIM3_human	77	103	1
PIM3_human	77	104	1
PIM3_human	77	137	1
PIM3_human	77	186	2
PIM3_human	77	187	1
PIM3_human	77	262	1
PIM3_human	77	298	3
PIM3_human	77	421	131
PIM3_human	77	483	1
PIM3_human	77	484	1
PIM3_human	77	485	1
PIM3_human	77	492	2
PIM3_human	77	497	1
PIM3_human	77	543	2
PIM3_human	77	575	7
PIM3_human	77	602	1
PIM3_human	77	624	2
PIM3_human	77	707	7
PIM3_human	77	708	9
PIM3_human	77	709	8
PIM3_human	77	710	14
PIM3_human	77	719	18
PIM3_human	77	780	13
PIM3_human	77	783	37
PIM3_human	77	815	1
PIM3_human	78	151	1
PIM3_human	78	185	2
PIM3_human	78	216	1
PIM3_human	78	231	2
PIM3_human	78	262	7
PIM3_human	78	263	3
PIM3_human	78	302	1
PIM3_human	78	327	1
PIM3_human	78	409	2
PIM3_human	78	419	1
PIM3_human	78	485	2
PIM3_human	78	511	1
PIM3_human	78	533	1
PIM3_human	78	575	1
PIM3_human	78	691	1
PIM3_human	78	737	1
PIM3_human	78	782	24
PIM3_human	78	784	18
PIM3_human	78	785	1
PIM3_human	78	798	1
PIM3_human	78	837	8
PIM3_human	78	841	1
PIM3_human	79	103	22
PIM3_human	79	139	1
PIM3_human	79	186	8
PIM3_human	79	194	3
PIM3_human	79	206	24
PIM3_human	79	253	1
PIM3_human	79	263	9
PIM3_human	79	272	1
PIM3_human	79	454	1
PIM3_human	79	485	15
PIM3_human	79	520	1
PIM3_human	79	570	3
PIM3_human	79	576	7
PIM3_human	79	586	4
PIM3_human	79	590	1
PIM3_human	79	626	91
PIM3_human	79	679	70
PIM3_human	79	710	38
PIM3_human	79	782	2
PIM3_human	79	783	2
PIM3_human	79	785	2
PIM3_human	79	802	1
PIM3_human	80	103	31
PIM3_human	80	107	1
PIM3_human	80	148	1
PIM3_human	80	149	3
PIM3_human	80	153	1
PIM3_human	80	157	10
PIM3_human	80	187	1
PIM3_human	80	189	6
PIM3_human	80	191	1
PIM3_human	80	192	1
PIM3_human	80	233	3
PIM3_human	80	321	1
PIM3_human	80	346	2
PIM3_human	80	349	1
PIM3_human	80	435	7
PIM3_human	80	475	1
PIM3_human	80	477	1
PIM3_human	80	565	73
PIM3_human	80	570	2
PIM3_human	80	591	2
PIM3_human	80	592	5
PIM3_human	80	594	19
PIM3_human	80	596	57
PIM3_human	80	600	1
PIM3_human	80	626	1
PIM3_human	80	690	1
PIM3_human	80	709	1
PIM3_human	80	710	13
PIM3_human	80	713	2
PIM3_human	80	717	1
PIM3_human	80	719	1
PIM3_human	80	783	1
PIM3_human	80	785	1
PIM3_human	80	800	4
PIM3_human	80	803	409
PIM3_human	80	804	1
PIM3_human	80	805	33
PIM3_human	80	820	1
PIM3_human	81	107	49
PIM3_human	81	119	1
PIM3_human	81	124	1
PIM3_human	81	138	1
PIM3_human	81	186	13
PIM3_human	81	189	1
PIM3_human	81	192	4
PIM3_human	81	208	1
PIM3_human	81	217	2
PIM3_human	81	341	1
PIM3_human	81	485	1
PIM3_human	81	544	1
PIM3_human	81	558	1
PIM3_human	81	612	1
PIM3_human	81	658	3
PIM3_human	81	673	4
PIM3_human	81	674	1
PIM3_human	81	691	36
PIM3_human	81	710	9
PIM3_human	81	753	6
PIM3_human	81	776	1
PIM3_human	81	783	9
PIM3_human	81	793	2
PIM3_human	81	799	1
PIM3_human	82	103	1
PIM3_human	82	120	1
PIM3_human	82	125	26
PIM3_human	82	135	7
PIM3_human	82	149	1
PIM3_human	82	186	6
PIM3_human	82	188	2
PIM3_human	82	193	1
PIM3_human	82	217	40
PIM3_human	82	221	1
PIM3_human	82	317	1
PIM3_human	82	343	1
PIM3_human	82	370	1
PIM3_human	82	502	1
PIM3_human	82	515	6
PIM3_human	82	558	78
PIM3_human	82	586	8
PIM3_human	82	594	9
PIM3_human	82	597	3
PIM3_human	82	623	1
PIM3_human	82	676	1
PIM3_human	82	719	2
PIM3_human	82	725	3
PIM3_human	82	776	64
PIM3_human	82	783	2
PIM3_human	82	785	5
PIM3_human	82	793	1
PIM3_human	82	881	8
PIM3_human	83	104	4
PIM3_human	83	105	1
PIM3_human	83	107	4
PIM3_human	83	125	4
PIM3_human	83	126	1
PIM3_human	83	144	4
PIM3_human	83	155	1
PIM3_human	83	163	1
PIM3_human	83	172	2
PIM3_human	83	186	21
PIM3_human	83	187	2
PIM3_human	83	195	7
PIM3_human	83	202	1
PIM3_human	83	206	1
PIM3_human	83	221	2
PIM3_human	83	260	1
PIM3_human	83	277	4
PIM3_human	83	300	1
PIM3_human	83	387	5
PIM3_human	83	395	1
PIM3_human	83	484	2
PIM3_human	83	485	1
PIM3_human	83	495	1
PIM3_human	83	498	1
PIM3_human	83	509	4
PIM3_human	83	513	2
PIM3_human	83	518	6
PIM3_human	83	531	6
PIM3_human	83	585	5
PIM3_human	83	586	41
PIM3_human	83	588	2
PIM3_human	83	590	1
PIM3_human	83	591	1
PIM3_human	83	592	5
PIM3_human	83	594	4
PIM3_human	83	596	31
PIM3_human	83	599	1
PIM3_human	83	600	7
PIM3_human	83	603	2
PIM3_human	83	605	122
PIM3_human	83	614	3
PIM3_human	83	623	8
PIM3_human	83	707	3
PIM3_human	83	708	1
PIM3_human	83	709	4
PIM3_human	83	710	1667
PIM3_human	83	711	4
PIM3_human	83	712	1
PIM3_human	83	713	1
PIM3_human	83	714	1
PIM3_human	83	716	18
PIM3_human	83	717	2
PIM3_human	83	718	5
PIM3_human	83	734	1
PIM3_human	83	783	108
PIM3_human	83	785	11
PIM3_human	83	786	18
PIM3_human	83	795	170
PIM3_human	83	803	8
PIM3_human	83	806	1
PIM3_human	83	880	7
PIM3_human	83	881	279
PIM3_human	83	882	4
PIM3_human	84	108	6
PIM3_human	84	137	11
PIM3_human	84	180	1
PIM3_human	84	184	1
PIM3_human	84	185	3
PIM3_human	84	192	1
PIM3_human	84	207	2
PIM3_human	84	261	1
PIM3_human	84	271	2
PIM3_human	84	319	3
PIM3_human	84	452	26
PIM3_human	84	483	24
PIM3_human	84	486	1
PIM3_human	84	487	4
PIM3_human	84	490	1
PIM3_human	84	493	3
PIM3_human	84	511	4
PIM3_human	84	513	47
PIM3_human	84	523	3
PIM3_human	84	532	1
PIM3_human	84	540	1
PIM3_human	84	585	4
PIM3_human	84	587	53
PIM3_human	84	590	95
PIM3_human	84	597	20
PIM3_human	84	607	15
PIM3_human	84	624	72
PIM3_human	84	662	7
PIM3_human	84	707	31
PIM3_human	84	708	25
PIM3_human	84	709	71
PIM3_human	84	710	228
PIM3_human	84	712	2
PIM3_human	84	714	13
PIM3_human	84	717	2493
PIM3_human	84	783	14
PIM3_human	84	784	50
PIM3_human	84	785	8
PIM3_human	84	790	1
PIM3_human	84	804	3
PIM3_human	84	839	1
PIM3_human	84	882	3
PIM3_human	85	113	10
PIM3_human	85	132	1
PIM3_human	85	139	9
PIM3_human	85	172	1
PIM3_human	85	185	5
PIM3_human	85	190	1
PIM3_human	85	191	3
PIM3_human	85	192	13
PIM3_human	85	243	7
PIM3_human	85	247	1
PIM3_human	85	260	3
PIM3_human	85	262	2
PIM3_human	85	263	1
PIM3_human	85	316	1
PIM3_human	85	320	5
PIM3_human	85	365	5
PIM3_human	85	416	2
PIM3_human	85	464	10
PIM3_human	85	486	2
PIM3_human	85	487	1
PIM3_human	85	488	2
PIM3_human	85	489	3
PIM3_human	85	497	1
PIM3_human	85	510	2
PIM3_human	85	548	1
PIM3_human	85	587	8
PIM3_human	85	588	2
PIM3_human	85	622	1
PIM3_human	85	784	2
PIM3_human	85	838	2
PIM3_human	85	881	2
PIM3_human	86	114	87
PIM3_human	86	115	14
PIM3_human	86	122	1
PIM3_human	86	123	1
PIM3_human	86	133	32
PIM3_human	86	164	1
PIM3_human	86	165	4
PIM3_human	86	185	3
PIM3_human	86	186	18
PIM3_human	86	191	1
PIM3_human	86	193	28
PIM3_human	86	213	1
PIM3_human	86	264	2
PIM3_human	86	302	3
PIM3_human	86	317	36
PIM3_human	86	355	2
PIM3_human	86	366	2
PIM3_human	86	373	16
PIM3_human	86	397	1
PIM3_human	86	417	9
PIM3_human	86	419	1
PIM3_human	86	486	1
PIM3_human	86	487	5
PIM3_human	86	488	3
PIM3_human	86	489	5
PIM3_human	86	498	1
PIM3_human	86	512	3
PIM3_human	86	513	34
PIM3_human	86	551	1
PIM3_human	86	552	1
PIM3_human	86	590	9
PIM3_human	86	633	178
PIM3_human	86	634	1
PIM3_human	86	640	2
PIM3_human	86	660	2
PIM3_human	86	664	5
PIM3_human	86	717	2
PIM3_human	86	788	1
PIM3_human	86	791	3
PIM3_human	86	884	1
PIM3_human	87	180	1
PIM3_human	87	206	3
PIM3_human	87	236	2
PIM3_human	87	287	1
PIM3_human	87	362	1
PIM3_human	87	588	2
PIM3_human	87	593	20
PIM3_human	87	614	3
PIM3_human	87	641	195
PIM3_human	87	659	3
PIM3_human	87	712	16
PIM3_human	87	766	6
PIM3_human	87	835	1
PIM3_human	87	874	1
PIM3_human	87	882	1
PIM3_human	88	127	45
PIM3_human	88	133	44
PIM3_human	88	135	26
PIM3_human	88	138	2
PIM3_human	88	140	18
PIM3_human	88	145	1
PIM3_human	88	148	1
PIM3_human	88	149	1
PIM3_human	88	150	11
PIM3_human	88	165	1
PIM3_human	88	171	6
PIM3_human	88	174	6
PIM3_human	88	185	4
PIM3_human	88	189	21
PIM3_human	88	190	129
PIM3_human	88	194	3
PIM3_human	88	204	59
PIM3_human	88	206	1
PIM3_human	88	222	4
PIM3_human	88	241	19
PIM3_human	88	258	174
PIM3_human	88	264	3
PIM3_human	88	268	2
PIM3_human	88	271	104
PIM3_human	88	299	7
PIM3_human	88	305	1
PIM3_human	88	322	18
PIM3_human	88	329	1
PIM3_human	88	341	6
PIM3_human	88	360	3
PIM3_human	88	396	1
PIM3_human	88	405	2
PIM3_human	88	407	1
PIM3_human	88	409	5
PIM3_human	88	410	2
PIM3_human	88	421	42
PIM3_human	88	444	35
PIM3_human	88	446	3
PIM3_human	88	455	3
PIM3_human	88	466	9
PIM3_human	88	481	1
PIM3_human	88	486	44
PIM3_human	88	499	3
PIM3_human	88	509	149
PIM3_human	88	510	323
PIM3_human	88	533	1
PIM3_human	88	586	1
PIM3_human	88	587	66
PIM3_human	88	588	1
PIM3_human	88	627	90
PIM3_human	88	648	1
PIM3_human	88	669	2
PIM3_human	88	670	1
PIM3_human	88	680	15
PIM3_human	88	686	60
PIM3_human	88	691	13
PIM3_human	88	697	28
PIM3_human	88	702	109
PIM3_human	88	710	4
PIM3_human	88	711	1
PIM3_human	88	715	2
PIM3_human	88	720	434
PIM3_human	88	726	3
PIM3_human	88	728	1
PIM3_human	88	737	49
PIM3_human	88	738	2
PIM3_human	88	742	11
PIM3_human	88	765	63
PIM3_human	88	770	13
PIM3_human	88	776	1
PIM3_human	88	777	156
PIM3_human	88	783	92
PIM3_human	88	784	217
PIM3_human	88	785	13
PIM3_human	88	793	315
PIM3_human	88	802	103
PIM3_human	88	818	1
PIM3_human	88	828	1
PIM3_human	88	842	10
PIM3_human	88	879	1
PIM3_human	88	880	110
PIM3_human	88	881	128
PIM3_human	88	882	9
PIM3_human	88	884	6
PIM3_human	89	113	2
PIM3_human	89	129	38
PIM3_human	89	131	27
PIM3_human	89	146	51
PIM3_human	89	184	3
PIM3_human	89	189	4
PIM3_human	89	218	1
PIM3_human	89	301	23
PIM3_human	89	398	6
PIM3_human	89	412	1
PIM3_human	89	473	1
PIM3_human	89	485	10
PIM3_human	89	494	15
PIM3_human	89	509	1
PIM3_human	89	522	6
PIM3_human	89	526	2
PIM3_human	89	531	2
PIM3_human	89	534	264
PIM3_human	89	535	1
PIM3_human	89	541	1
PIM3_human	89	586	3
PIM3_human	89	589	80
PIM3_human	89	597	1
PIM3_human	89	609	12
PIM3_human	89	688	1
PIM3_human	89	691	11
PIM3_human	89	694	15
PIM3_human	89	697	1
PIM3_human	89	709	1
PIM3_human	89	710	18
PIM3_human	89	712	82
PIM3_human	89	716	1
PIM3_human	89	742	1
PIM3_human	89	757	1
PIM3_human	89	758	1
PIM3_human	89	762	1
PIM3_human	89	766	111
PIM3_human	89	774	1
PIM3_human	89	783	14
PIM3_human	89	851	5
PIM3_human	89	880	22
PIM3_human	89	881	1332
PIM3_human	89	882	6
PIM3_human	90	122	26
PIM3_human	90	133	2
PIM3_human	90	139	1
PIM3_human	90	164	1
PIM3_human	90	186	7
PIM3_human	90	187	994
PIM3_human	90	194	1
PIM3_human	90	219	5
PIM3_human	90	233	1
PIM3_human	90	249	2
PIM3_human	90	255	53
PIM3_human	90	261	27
PIM3_human	90	268	8
PIM3_human	90	323	1
PIM3_human	90	357	1
PIM3_human	90	445	1
PIM3_human	90	463	3
PIM3_human	90	485	2
PIM3_human	90	490	1
PIM3_human	90	494	1
PIM3_human	90	507	1
PIM3_human	90	513	2
PIM3_human	90	515	136
PIM3_human	90	534	4
PIM3_human	90	578	30
PIM3_human	90	586	8
PIM3_human	90	587	35
PIM3_human	90	588	7
PIM3_human	90	593	271
PIM3_human	90	599	386
PIM3_human	90	600	14
PIM3_human	90	607	1
PIM3_human	90	662	1
PIM3_human	90	702	1
PIM3_human	90	709	1
PIM3_human	90	710	606
PIM3_human	90	712	1
PIM3_human	90	716	36
PIM3_human	90	733	71
PIM3_human	90	749	1
PIM3_human	90	765	1
PIM3_human	90	783	2
PIM3_human	90	784	25
PIM3_human	90	789	156
PIM3_human	90	798	2
PIM3_human	90	805	1
PIM3_human	90	847	24
PIM3_human	90	880	24
PIM3_human	90	881	117
PIM3_human	90	883	2
PIM3_human	90	884	2
PIM3_human	91	112	1
PIM3_human	91	113	1
PIM3_human	91	115	1
PIM3_human	91	116	3
PIM3_human	91	124	12
PIM3_human	91	151	9
PIM3_human	91	154	142
PIM3_human	91	163	10
PIM3_human	91	197	1
PIM3_human	91	200	11
PIM3_human	91	222	1
PIM3_human	91	239	1
PIM3_human	91	284	1
PIM3_human	91	312	187
PIM3_human	91	319	1
PIM3_human	91	320	1
PIM3_human	91	324	4
PIM3_human	91	329	55
PIM3_human	91	333	1
PIM3_human	91	371	1
PIM3_human	91	390	1
PIM3_human	91	464	28
PIM3_human	91	472	1
PIM3_human	91	491	1
PIM3_human	91	511	2
PIM3_human	91	516	1
PIM3_human	91	527	1
PIM3_human	91	528	1
PIM3_human	91	529	12
PIM3_human	91	532	1
PIM3_human	91	533	1
PIM3_human	91	546	2
PIM3_human	91	554	1
PIM3_human	91	587	6
PIM3_human	91	604	2
PIM3_human	91	700	103
PIM3_human	91	704	3
PIM3_human	91	711	1
PIM3_human	91	726	13
PIM3_human	91	760	1
PIM3_human	91	782	2
PIM3_human	91	784	279
PIM3_human	91	786	513
PIM3_human	91	799	455
PIM3_human	91	881	25
PIM3_human	91	882	5
PIM3_human	91	888	11
PIM3_human	92	114	2
PIM3_human	92	120	8
PIM3_human	92	121	39
PIM3_human	92	127	1
PIM3_human	92	133	69
PIM3_human	92	135	5
PIM3_human	92	136	3
PIM3_human	92	140	17
PIM3_human	92	150	723
PIM3_human	92	153	1
PIM3_human	92	164	174
PIM3_human	92	165	502
PIM3_human	92	166	22
PIM3_human	92	174	1692
PIM3_human	92	187	1
PIM3_human	92	190	298
PIM3_human	92	193	4
PIM3_human	92	194	28
PIM3_human	92	195	4
PIM3_human	92	222	13
PIM3_human	92	244	14
PIM3_human	92	258	15
PIM3_human	92	264	2
PIM3_human	92	271	19
PIM3_human	92	273	1
PIM3_human	92	301	2
PIM3_human	92	302	45
PIM3_human	92	322	11
PIM3_human	92	328	230
PIM3_human	92	330	1
PIM3_human	92	348	1
PIM3_human	92	360	277
PIM3_human	92	367	1
PIM3_human	92	393	1
PIM3_human	92	396	8
PIM3_human	92	405	6
PIM3_human	92	407	5
PIM3_human	92	409	18
PIM3_human	92	444	51
PIM3_human	92	455	90
PIM3_human	92	461	7
PIM3_human	92	466	77
PIM3_human	92	467	3
PIM3_human	92	472	1
PIM3_human	92	475	1
PIM3_human	92	486	666
PIM3_human	92	487	1
PIM3_human	92	488	1
PIM3_human	92	489	18
PIM3_human	92	492	1
PIM3_human	92	503	1
PIM3_human	92	507	8
PIM3_human	92	510	30
PIM3_human	92	511	1
PIM3_human	92	515	32
PIM3_human	92	533	2
PIM3_human	92	540	1
PIM3_human	92	546	3
PIM3_human	92	551	1
PIM3_human	92	565	47
PIM3_human	92	566	9
PIM3_human	92	587	66
PIM3_human	92	590	1
PIM3_human	92	592	21
PIM3_human	92	601	1
PIM3_human	92	606	1
PIM3_human	92	607	5
PIM3_human	92	610	1
PIM3_human	92	619	1
PIM3_human	92	627	81
PIM3_human	92	640	1
PIM3_human	92	645	1
PIM3_human	92	659	5
PIM3_human	92	686	48
PIM3_human	92	702	706
PIM3_human	92	710	2
PIM3_human	92	720	654
PIM3_human	92	726	22
PIM3_human	92	728	43
PIM3_human	92	753	1
PIM3_human	92	754	1
PIM3_human	92	770	24
PIM3_human	92	777	1586
PIM3_human	92	782	79
PIM3_human	92	783	153
PIM3_human	92	784	76
PIM3_human	92	787	1
PIM3_human	92	788	257
PIM3_human	92	789	1
PIM3_human	92	790	1
PIM3_human	92	791	2
PIM3_human	92	796	168
PIM3_human	92	800	1
PIM3_human	92	809	1
PIM3_human	92	823	1
PIM3_human	92	842	15
PIM3_human	92	875	5
PIM3_human	92	880	1
PIM3_human	92	884	6
PIM3_human	92	886	379
PIM3_human	92	889	726
PIM3_human	93	139	2
PIM3_human	93	155	2
PIM3_human	93	164	12
PIM3_human	93	188	5
PIM3_human	93	189	4
PIM3_human	93	193	6
PIM3_human	93	194	593
PIM3_human	93	195	5
PIM3_human	93	197	106
PIM3_human	93	209	1
PIM3_human	93	256	1
PIM3_human	93	257	1
PIM3_human	93	304	1
PIM3_human	93	328	5
PIM3_human	93	333	1
PIM3_human	93	385	1
PIM3_human	93	392	100
PIM3_human	93	470	48
PIM3_human	93	471	1
PIM3_human	93	472	12
PIM3_human	93	473	8
PIM3_human	93	474	8
PIM3_human	93	475	1
PIM3_human	93	485	15
PIM3_human	93	498	4
PIM3_human	93	512	4
PIM3_human	93	515	13
PIM3_human	93	518	1
PIM3_human	93	519	3
PIM3_human	93	520	1
PIM3_human	93	523	3
PIM3_human	93	525	16
PIM3_human	93	526	5
PIM3_human	93	529	19
PIM3_human	93	530	282
PIM3_human	93	531	3
PIM3_human	93	532	62
PIM3_human	93	541	1
PIM3_human	93	544	1
PIM3_human	93	545	51
PIM3_human	93	546	15
PIM3_human	93	547	2
PIM3_human	93	548	1
PIM3_human	93	549	5
PIM3_human	93	590	1
PIM3_human	93	600	1
PIM3_human	93	604	2
PIM3_human	93	617	1
PIM3_human	93	638	2
PIM3_human	93	639	3
PIM3_human	93	640	4
PIM3_human	93	664	1
PIM3_human	93	679	552
PIM3_human	93	700	20
PIM3_human	93	704	2
PIM3_human	93	710	17
PIM3_human	93	718	2
PIM3_human	93	749	4
PIM3_human	93	755	15
PIM3_human	93	756	1
PIM3_human	93	761	1
PIM3_human	93	762	2
PIM3_human	93	766	1
PIM3_human	93	768	10
PIM3_human	93	769	8
PIM3_human	93	783	97
PIM3_human	93	787	25
PIM3_human	93	826	1
PIM3_human	93	830	3
PIM3_human	93	831	5
PIM3_human	93	880	32
PIM3_human	93	881	36
PIM3_human	93	883	2
PIM3_human	93	884	411
PIM3_human	93	887	429
PIM3_human	93	888	8
PIM3_human	93	891	1
PIM3_human	93	892	1
PIM3_human	94	115	71
PIM3_human	94	134	1
PIM3_human	94	139	22
PIM3_human	94	141	1
PIM3_human	94	149	200
PIM3_human	94	151	83
PIM3_human	94	156	1
PIM3_human	94	165	12
PIM3_human	94	166	1789
PIM3_human	94	189	1
PIM3_human	94	190	107
PIM3_human	94	193	1
PIM3_human	94	194	4391
PIM3_human	94	199	81
PIM3_human	94	204	29
PIM3_human	94	207	1
PIM3_human	94	209	2
PIM3_human	94	211	3
PIM3_human	94	257	10
PIM3_human	94	263	3
PIM3_human	94	276	1
PIM3_human	94	301	1
PIM3_human	94	302	7
PIM3_human	94	307	3
PIM3_human	94	328	1
PIM3_human	94	331	245
PIM3_human	94	344	8
PIM3_human	94	356	3
PIM3_human	94	360	1
PIM3_human	94	361	1
PIM3_human	94	367	1
PIM3_human	94	373	3
PIM3_human	94	395	2
PIM3_human	94	414	3
PIM3_human	94	466	42
PIM3_human	94	470	1
PIM3_human	94	473	4
PIM3_human	94	485	2
PIM3_human	94	490	6
PIM3_human	94	496	2
PIM3_human	94	510	1
PIM3_human	94	515	2
PIM3_human	94	516	1
PIM3_human	94	518	30
PIM3_human	94	530	11
PIM3_human	94	541	1
PIM3_human	94	547	71
PIM3_human	94	552	1
PIM3_human	94	566	1
PIM3_human	94	589	144
PIM3_human	94	600	1
PIM3_human	94	613	2
PIM3_human	94	615	1
PIM3_human	94	638	1
PIM3_human	94	656	1
PIM3_human	94	660	1
PIM3_human	94	662	4
PIM3_human	94	664	1
PIM3_human	94	680	2
PIM3_human	94	701	7
PIM3_human	94	709	3
PIM3_human	94	710	3
PIM3_human	94	711	2
PIM3_human	94	727	8
PIM3_human	94	748	1
PIM3_human	94	749	2
PIM3_human	94	753	1
PIM3_human	94	755	59
PIM3_human	94	761	1
PIM3_human	94	770	1
PIM3_human	94	783	11
PIM3_human	94	784	728
PIM3_human	94	792	16
PIM3_human	94	797	1
PIM3_human	94	817	1
PIM3_human	94	825	1
PIM3_human	94	830	10
PIM3_human	94	839	4
PIM3_human	94	845	1
PIM3_human	94	880	450
PIM3_human	94	881	181
PIM3_human	94	883	1
PIM3_human	94	884	558
PIM3_human	94	885	376
PIM3_human	94	887	2
PIM3_human	94	890	2
PIM3_human	95	115	2
PIM3_human	95	133	42
PIM3_human	95	138	1
PIM3_human	95	150	10
PIM3_human	95	165	8
PIM3_human	95	166	35
PIM3_human	95	190	107
PIM3_human	95	193	3
PIM3_human	95	194	108
PIM3_human	95	199	47
PIM3_human	95	202	23
PIM3_human	95	219	1
PIM3_human	95	228	1
PIM3_human	95	246	2
PIM3_human	95	274	4
PIM3_human	95	276	1
PIM3_human	95	288	1
PIM3_human	95	292	21
PIM3_human	95	302	196
PIM3_human	95	303	15
PIM3_human	95	331	771
PIM3_human	95	353	1
PIM3_human	95	357	8
PIM3_human	95	360	3
PIM3_human	95	371	1
PIM3_human	95	411	1
PIM3_human	95	459	1
PIM3_human	95	460	10
PIM3_human	95	473	20
PIM3_human	95	489	4
PIM3_human	95	496	13
PIM3_human	95	500	1
PIM3_human	95	508	2
PIM3_human	95	510	2
PIM3_human	95	511	5
PIM3_human	95	518	82
PIM3_human	95	525	4
PIM3_human	95	530	28
PIM3_human	95	534	8
PIM3_human	95	538	25
PIM3_human	95	547	12471
PIM3_human	95	551	3
PIM3_human	95	566	3
PIM3_human	95	571	1
PIM3_human	95	587	6
PIM3_human	95	589	83
PIM3_human	95	596	3
PIM3_human	95	605	335
PIM3_human	95	606	1
PIM3_human	95	620	1
PIM3_human	95	625	1
PIM3_human	95	635	2
PIM3_human	95	638	40
PIM3_human	95	639	15
PIM3_human	95	645	8
PIM3_human	95	648	1
PIM3_human	95	656	1
PIM3_human	95	702	40
PIM3_human	95	710	5
[truncated: 20,795 more rows]

## Sheet: PIM3_80_cDNA_deletions
Gene	Deletion_start	Deletion_end	Read_count
PIM3_human	7	590	1
PIM3_human	7	735	1
PIM3_human	7	783	15
PIM3_human	8	130	1
PIM3_human	8	186	1
PIM3_human	8	487	4
PIM3_human	8	510	2
PIM3_human	8	582	2
PIM3_human	8	600	1
PIM3_human	8	710	14
PIM3_human	8	715	1
PIM3_human	8	783	2
PIM3_human	8	784	4
PIM3_human	8	84	3
PIM3_human	9	511	1
PIM3_human	9	784	1
PIM3_human	10	130	4
PIM3_human	10	186	4
PIM3_human	10	512	1
PIM3_human	10	709	1
PIM3_human	10	713	7
PIM3_human	10	714	1
PIM3_human	10	786	15
PIM3_human	11	185	2
PIM3_human	11	344	1
PIM3_human	11	524	5
PIM3_human	11	532	1
PIM3_human	11	588	1
PIM3_human	11	590	7
PIM3_human	11	711	1
PIM3_human	11	784	14
PIM3_human	12	103	22
PIM3_human	12	121	1
PIM3_human	12	176	1
PIM3_human	12	186	23
PIM3_human	12	199	1
PIM3_human	12	205	1
PIM3_human	12	206	1
PIM3_human	12	739	1
PIM3_human	12	783	93
PIM3_human	12	788	1
PIM3_human	13	104	30
PIM3_human	13	134	2
PIM3_human	13	185	3
PIM3_human	13	511	1
PIM3_human	13	529	2
PIM3_human	13	784	20
PIM3_human	13	786	6
PIM3_human	14	103	46
PIM3_human	14	171	1
PIM3_human	14	185	2
PIM3_human	14	186	163
PIM3_human	14	188	14
PIM3_human	14	192	2
PIM3_human	14	287	1
PIM3_human	14	414	1
PIM3_human	14	44	3
PIM3_human	14	489	8
PIM3_human	14	590	1
PIM3_human	14	593	19
PIM3_human	14	605	1
PIM3_human	14	704	4
PIM3_human	14	709	1
PIM3_human	14	710	2
PIM3_human	14	712	2
PIM3_human	14	724	1
PIM3_human	14	745	2
PIM3_human	14	773	1
PIM3_human	14	782	2
PIM3_human	14	785	54
PIM3_human	14	789	10
PIM3_human	14	90	5
PIM3_human	14	98	2
PIM3_human	15	102	1
PIM3_human	15	104	1
PIM3_human	15	140	7
PIM3_human	15	174	4
PIM3_human	15	185	41
PIM3_human	15	189	2
PIM3_human	15	190	5
PIM3_human	15	222	2
PIM3_human	15	264	2
PIM3_human	15	318	1
PIM3_human	15	36	4
PIM3_human	15	410	1
PIM3_human	15	455	2
PIM3_human	15	466	1
PIM3_human	15	486	20
PIM3_human	15	509	1
PIM3_human	15	51	1
PIM3_human	15	510	7
PIM3_human	15	511	1
PIM3_human	15	54	1
PIM3_human	15	587	62
PIM3_human	15	627	1
PIM3_human	15	69	2
PIM3_human	15	702	64
PIM3_human	15	711	1
PIM3_human	15	720	12
PIM3_human	15	725	4
PIM3_human	15	726	87
PIM3_human	15	728	2
PIM3_human	15	738	2
PIM3_human	15	76	8
PIM3_human	15	770	5
PIM3_human	15	777	91
PIM3_human	15	781	206
PIM3_human	15	782	12
PIM3_human	15	784	28
PIM3_human	15	86	9
PIM3_human	15	92	1
PIM3_human	16	713	1
PIM3_human	16	725	1
PIM3_human	16	782	5
PIM3_human	16	783	18
PIM3_human	16	89	1
PIM3_human	16	91	1
PIM3_human	17	103	10
PIM3_human	17	278	2
PIM3_human	17	288	1
PIM3_human	17	331	5
PIM3_human	17	511	4
PIM3_human	17	54	1
PIM3_human	17	710	8
PIM3_human	17	738	2
PIM3_human	17	77	2
PIM3_human	17	783	1
PIM3_human	17	784	4
PIM3_human	17	789	1
PIM3_human	17	803	2
PIM3_human	18	103	5
PIM3_human	18	105	5
PIM3_human	18	166	1
PIM3_human	18	186	14
PIM3_human	18	194	7
PIM3_human	18	205	5
PIM3_human	18	234	3
PIM3_human	18	297	1
PIM3_human	18	328	3
PIM3_human	18	373	1
PIM3_human	18	449	18
PIM3_human	18	45	4
PIM3_human	18	46	1
PIM3_human	18	495	9
PIM3_human	18	512	1
PIM3_human	18	543	1
PIM3_human	18	558	2
PIM3_human	18	561	1
PIM3_human	18	582	2
PIM3_human	18	587	2
PIM3_human	18	588	1
PIM3_human	18	589	14
PIM3_human	18	595	11
PIM3_human	18	596	1
PIM3_human	18	597	1
PIM3_human	18	600	15
PIM3_human	18	605	16
PIM3_human	18	680	17
PIM3_human	18	707	62
PIM3_human	18	710	11
PIM3_human	18	712	117
PIM3_human	18	734	7
PIM3_human	18	779	8
PIM3_human	18	784	6
PIM3_human	18	789	1
PIM3_human	18	790	1
PIM3_human	18	800	3
PIM3_human	18	803	3
PIM3_human	18	804	8
PIM3_human	18	817	2
PIM3_human	19	45	1
PIM3_human	19	511	6
PIM3_human	19	588	1
PIM3_human	19	675	1
PIM3_human	19	703	3
PIM3_human	19	711	2
PIM3_human	19	784	1
PIM3_human	19	786	1
PIM3_human	19	792	32
PIM3_human	20	103	4
PIM3_human	20	106	1
PIM3_human	20	107	1
PIM3_human	20	174	1
PIM3_human	20	187	1
PIM3_human	20	188	4
PIM3_human	20	190	1
PIM3_human	20	262	1
PIM3_human	20	372	2
PIM3_human	20	489	13
PIM3_human	20	490	1
PIM3_human	20	498	3
PIM3_human	20	511	1
PIM3_human	20	587	1
PIM3_human	20	588	10
PIM3_human	20	679	2
PIM3_human	20	710	2
PIM3_human	20	711	1
PIM3_human	20	712	2
PIM3_human	20	746	1
PIM3_human	20	747	1
PIM3_human	20	781	4
PIM3_human	20	783	19
PIM3_human	20	784	13
PIM3_human	20	789	15
PIM3_human	20	790	1
PIM3_human	20	794	13
PIM3_human	20	808	1
PIM3_human	20	816	1
PIM3_human	21	264	1
PIM3_human	21	292	1
PIM3_human	21	323	1
PIM3_human	21	359	1
PIM3_human	21	490	1
PIM3_human	21	587	27
PIM3_human	21	610	1
PIM3_human	21	675	2
PIM3_human	21	713	1
PIM3_human	21	743	1
PIM3_human	21	784	100
PIM3_human	21	788	1
PIM3_human	22	103	1
PIM3_human	22	105	5
PIM3_human	22	156	1
PIM3_human	22	157	1
PIM3_human	22	291	2
PIM3_human	22	324	2
PIM3_human	22	444	1
PIM3_human	22	511	1
PIM3_human	22	554	4
PIM3_human	22	587	1
PIM3_human	22	592	584
PIM3_human	22	601	27
PIM3_human	22	708	1
PIM3_human	22	713	1
PIM3_human	22	720	2
PIM3_human	22	783	24
PIM3_human	22	790	6
PIM3_human	22	813	12
PIM3_human	23	102	3
PIM3_human	23	104	25
PIM3_human	23	150	1
PIM3_human	23	185	32
PIM3_human	23	444	1
PIM3_human	23	485	3
PIM3_human	23	489	1
PIM3_human	23	491	1
PIM3_human	23	588	3
PIM3_human	23	590	1
PIM3_human	23	639	1
PIM3_human	23	676	1
PIM3_human	23	720	1
PIM3_human	23	782	1
PIM3_human	23	784	3
PIM3_human	23	785	1
PIM3_human	23	814	3
PIM3_human	23	818	19
PIM3_human	23	820	14
PIM3_human	24	136	1
PIM3_human	24	252	1
PIM3_human	24	353	5
PIM3_human	24	490	5
PIM3_human	24	587	1
PIM3_human	24	678	3
PIM3_human	24	725	1
PIM3_human	24	777	1
PIM3_human	24	788	1
PIM3_human	24	798	56
PIM3_human	25	100	1
PIM3_human	25	102	1
PIM3_human	25	103	34
PIM3_human	25	170	6
PIM3_human	25	183	1
PIM3_human	25	185	2
PIM3_human	25	186	4
PIM3_human	25	191	2
PIM3_human	25	281	4
PIM3_human	25	284	1
PIM3_human	25	328	4
PIM3_human	25	471	1
PIM3_human	25	479	4
PIM3_human	25	48	9
PIM3_human	25	489	5
PIM3_human	25	49	1
PIM3_human	25	490	22
PIM3_human	25	510	1
PIM3_human	25	511	6
PIM3_human	25	512	10
PIM3_human	25	513	7
PIM3_human	25	535	4
PIM3_human	25	549	13
PIM3_human	25	589	1
PIM3_human	25	590	1
PIM3_human	25	596	5
PIM3_human	25	607	8
PIM3_human	25	610	1
PIM3_human	25	611	2
PIM3_human	25	617	278
PIM3_human	25	624	5
PIM3_human	25	637	1
PIM3_human	25	671	3
PIM3_human	25	707	3
PIM3_human	25	710	3
PIM3_human	25	712	17
PIM3_human	25	718	1
PIM3_human	25	782	9
PIM3_human	25	784	84
PIM3_human	25	785	16
PIM3_human	25	786	392
PIM3_human	25	787	36
PIM3_human	25	790	3
PIM3_human	25	815	3
PIM3_human	26	112	1
PIM3_human	26	127	1
PIM3_human	26	133	1
PIM3_human	26	140	4
PIM3_human	26	150	1
PIM3_human	26	174	14
PIM3_human	26	185	23
PIM3_human	26	190	582
PIM3_human	26	192	6
PIM3_human	26	222	5
PIM3_human	26	224	2
PIM3_human	26	241	3
PIM3_human	26	255	57
PIM3_human	26	264	1
PIM3_human	26	268	10
PIM3_human	26	271	1
PIM3_human	26	287	2
PIM3_human	26	360	1
PIM3_human	26	394	2
PIM3_human	26	396	4
PIM3_human	26	407	1
PIM3_human	26	410	238
PIM3_human	26	478	1
PIM3_human	26	486	6
PIM3_human	26	51	2
PIM3_human	26	510	27
PIM3_human	26	528	1
PIM3_human	26	530	1
PIM3_human	26	531	3
PIM3_human	26	54	1
PIM3_human	26	587	29
PIM3_human	26	588	4
PIM3_human	26	595	5
PIM3_human	26	627	3
PIM3_human	26	635	152
PIM3_human	26	653	1
PIM3_human	26	672	1
PIM3_human	26	679	5
PIM3_human	26	682	1
PIM3_human	26	686	12
PIM3_human	26	69	5
PIM3_human	26	702	10
PIM3_human	26	720	3
PIM3_human	26	723	1
PIM3_human	26	726	1
PIM3_human	26	728	69
PIM3_human	26	738	2
PIM3_human	26	76	2
PIM3_human	26	770	8
PIM3_human	26	771	1
PIM3_human	26	775	2
PIM3_human	26	777	47
PIM3_human	26	782	1
PIM3_human	26	784	15
PIM3_human	26	785	15
PIM3_human	26	86	1
PIM3_human	26	87	1
PIM3_human	26	92	9
PIM3_human	26	96	5
PIM3_human	27	137	1
PIM3_human	27	164	1
PIM3_human	27	202	4
PIM3_human	27	509	1
PIM3_human	27	539	19
PIM3_human	27	586	1
PIM3_human	27	592	42
PIM3_human	27	596	2
PIM3_human	27	597	2
PIM3_human	27	612	1
PIM3_human	27	710	7
PIM3_human	27	783	3
PIM3_human	27	788	38
PIM3_human	28	328	1
PIM3_human	28	710	1
PIM3_human	28	712	1
PIM3_human	28	783	2
PIM3_human	28	803	5
PIM3_human	29	102	30
PIM3_human	29	510	11
PIM3_human	29	511	2
PIM3_human	29	711	1
PIM3_human	29	784	4
PIM3_human	29	785	1
PIM3_human	29	788	3
PIM3_human	29	802	1
PIM3_human	30	103	2
PIM3_human	30	186	1
PIM3_human	30	710	7
PIM3_human	30	783	1
PIM3_human	31	103	2
PIM3_human	31	104	5
PIM3_human	31	119	1
PIM3_human	31	122	4
PIM3_human	31	123	1
PIM3_human	31	141	11
PIM3_human	31	167	1
PIM3_human	31	186	1
PIM3_human	31	213	4
PIM3_human	31	283	1
PIM3_human	31	358	5
PIM3_human	31	422	2
PIM3_human	31	590	1
PIM3_human	31	601	3
PIM3_human	31	634	14
PIM3_human	31	720	31
PIM3_human	31	784	12
PIM3_human	31	86	112
PIM3_human	32	103	3
PIM3_human	32	135	34
PIM3_human	32	150	22
PIM3_human	32	190	155
PIM3_human	32	194	10
PIM3_human	32	271	1
PIM3_human	32	299	1
PIM3_human	32	322	1
PIM3_human	32	360	4
PIM3_human	32	405	1
PIM3_human	32	407	1
PIM3_human	32	409	1
PIM3_human	32	455	16
PIM3_human	32	467	1
PIM3_human	32	486	2
PIM3_human	32	509	3
PIM3_human	32	510	52
PIM3_human	32	534	1
PIM3_human	32	54	2
PIM3_human	32	586	13
PIM3_human	32	587	259
PIM3_human	32	686	1
PIM3_human	32	69	1
PIM3_human	32	702	9
PIM3_human	32	710	1
PIM3_human	32	719	4
PIM3_human	32	720	8
PIM3_human	32	728	6
PIM3_human	32	738	8
PIM3_human	32	76	1
PIM3_human	32	770	1
PIM3_human	32	777	13
PIM3_human	32	783	2
PIM3_human	32	784	411
PIM3_human	32	793	3
PIM3_human	33	104	4
PIM3_human	33	148	4
PIM3_human	33	172	1
PIM3_human	33	189	2
PIM3_human	33	709	1
PIM3_human	33	710	3
PIM3_human	33	783	191
PIM3_human	33	786	22
PIM3_human	34	105	2
PIM3_human	34	187	26
PIM3_human	34	215	1
PIM3_human	34	261	1
PIM3_human	34	516	5
PIM3_human	34	586	1
PIM3_human	34	587	4
PIM3_human	34	588	2
PIM3_human	34	591	1
PIM3_human	34	710	10
PIM3_human	34	73	2
PIM3_human	34	783	11
PIM3_human	34	784	63
PIM3_human	34	787	1
PIM3_human	35	154	4
PIM3_human	35	56	2
PIM3_human	35	587	3
PIM3_human	35	690	1
PIM3_human	36	102	2
PIM3_human	36	106	1
PIM3_human	36	108	6
PIM3_human	36	117	4
PIM3_human	36	133	56
PIM3_human	36	150	1
PIM3_human	36	174	11
PIM3_human	36	175	1
PIM3_human	36	185	1
PIM3_human	36	186	4
PIM3_human	36	188	2
PIM3_human	36	190	29
PIM3_human	36	246	3
PIM3_human	36	261	2
PIM3_human	36	322	64
PIM3_human	36	328	1
PIM3_human	36	332	1
PIM3_human	36	365	1
PIM3_human	36	388	4
PIM3_human	36	396	1
PIM3_human	36	444	1
PIM3_human	36	455	5
PIM3_human	36	466	2
PIM3_human	36	486	3
PIM3_human	36	497	1
PIM3_human	36	510	8
PIM3_human	36	533	1
PIM3_human	36	587	32
PIM3_human	36	597	1
PIM3_human	36	627	1
PIM3_human	36	69	28
PIM3_human	36	702	3
PIM3_human	36	710	21
PIM3_human	36	738	103
PIM3_human	36	76	2
PIM3_human	36	770	4
PIM3_human	36	777	36
PIM3_human	36	783	1
PIM3_human	36	784	2
PIM3_human	36	785	2
PIM3_human	36	788	1
PIM3_human	36	796	11
PIM3_human	36	800	11
PIM3_human	36	86	9
PIM3_human	36	92	17
PIM3_human	37	104	2
PIM3_human	37	105	4
PIM3_human	37	485	2
PIM3_human	37	589	178
PIM3_human	37	710	13
PIM3_human	37	712	1
PIM3_human	37	782	14
PIM3_human	37	783	30
PIM3_human	37	787	224
PIM3_human	38	112	3
PIM3_human	38	121	4
PIM3_human	38	151	4
PIM3_human	38	166	6
PIM3_human	38	186	1
PIM3_human	38	194	32
PIM3_human	38	303	2
PIM3_human	38	489	2
PIM3_human	38	586	1
PIM3_human	38	591	10
PIM3_human	38	594	23
PIM3_human	38	662	1
PIM3_human	38	664	3
PIM3_human	38	746	1
PIM3_human	38	755	2
PIM3_human	38	783	2
PIM3_human	38	784	68
PIM3_human	39	189	2
PIM3_human	39	324	21
PIM3_human	39	489	49
PIM3_human	39	511	11
PIM3_human	39	547	2
PIM3_human	39	590	1
PIM3_human	39	599	1
PIM3_human	39	711	4
PIM3_human	39	713	1
PIM3_human	39	784	4
PIM3_human	39	786	2
PIM3_human	40	104	7
PIM3_human	40	190	1
PIM3_human	40	197	1
PIM3_human	40	327	1
PIM3_human	40	446	7
PIM3_human	40	511	21
PIM3_human	40	581	10
PIM3_human	40	586	7
PIM3_human	40	639	1
PIM3_human	40	711	4
PIM3_human	40	713	1
PIM3_human	40	728	37
PIM3_human	41	189	1
PIM3_human	41	192	4
PIM3_human	41	195	1
PIM3_human	41	283	1
PIM3_human	41	476	7
PIM3_human	41	511	1
PIM3_human	41	587	7
PIM3_human	41	713	46
PIM3_human	41	798	2
PIM3_human	42	103	6
PIM3_human	42	108	1
PIM3_human	42	205	2
PIM3_human	42	514	5
PIM3_human	42	593	1
PIM3_human	42	594	1
PIM3_human	42	596	1
PIM3_human	42	637	1
PIM3_human	42	707	3
PIM3_human	42	709	4
PIM3_human	42	716	1
PIM3_human	42	784	2
PIM3_human	42	785	1
PIM3_human	42	792	1
PIM3_human	42	795	1
PIM3_human	42	796	1
PIM3_human	43	102	6
PIM3_human	43	108	1
PIM3_human	43	133	24
PIM3_human	43	140	2
PIM3_human	43	174	1
PIM3_human	43	185	5
PIM3_human	43	190	40
PIM3_human	43	222	1
PIM3_human	43	271	2
PIM3_human	43	283	2
PIM3_human	43	322	3
PIM3_human	43	358	19
PIM3_human	43	409	1
PIM3_human	43	466	6
PIM3_human	43	488	7
PIM3_human	43	489	2
PIM3_human	43	510	4
PIM3_human	43	511	2
PIM3_human	43	578	26
PIM3_human	43	587	17
PIM3_human	43	627	14
PIM3_human	43	628	1
PIM3_human	43	686	16
PIM3_human	43	69	3
PIM3_human	43	702	71
PIM3_human	43	720	46
PIM3_human	43	721	1
PIM3_human	43	726	3
PIM3_human	43	728	1
PIM3_human	43	76	8
PIM3_human	43	770	2
PIM3_human	43	777	21
PIM3_human	43	784	2
PIM3_human	43	82	10
PIM3_human	43	86	2
PIM3_human	43	92	25
PIM3_human	44	101	6
PIM3_human	44	212	1
PIM3_human	44	473	5
PIM3_human	44	498	6
PIM3_human	44	706	12
PIM3_human	44	707	1
PIM3_human	44	710	23
PIM3_human	44	713	4
PIM3_human	44	783	54
PIM3_human	44	796	1
PIM3_human	44	91	6
PIM3_human	45	103	9
PIM3_human	45	186	1
PIM3_human	45	547	1
PIM3_human	45	585	1
PIM3_human	45	587	19
PIM3_human	45	598	4
PIM3_human	45	603	2
PIM3_human	45	638	2
PIM3_human	45	662	22
PIM3_human	45	710	1
PIM3_human	45	745	1
PIM3_human	45	784	5
PIM3_human	46	103	1
PIM3_human	46	104	1
PIM3_human	46	105	1
PIM3_human	46	111	14
PIM3_human	46	144	5
PIM3_human	46	158	1
PIM3_human	46	185	25
PIM3_human	46	186	24
PIM3_human	46	187	4
PIM3_human	46	272	1
PIM3_human	46	288	1
PIM3_human	46	460	1
PIM3_human	46	489	1
PIM3_human	46	490	7
PIM3_human	46	507	11
PIM3_human	46	511	2
PIM3_human	46	512	19
PIM3_human	46	587	5
PIM3_human	46	597	14
PIM3_human	46	607	1
PIM3_human	46	696	75
PIM3_human	46	710	25
PIM3_human	46	714	1
PIM3_human	46	781	1
PIM3_human	46	784	63
PIM3_human	46	786	3
PIM3_human	46	787	1
PIM3_human	46	789	1
PIM3_human	46	791	2
PIM3_human	46	803	4
PIM3_human	46	807	26
PIM3_human	47	108	15
PIM3_human	47	185	12
PIM3_human	47	196	3
PIM3_human	47	490	2
PIM3_human	47	622	1
PIM3_human	47	71	5
PIM3_human	47	711	3
PIM3_human	47	713	1
PIM3_human	47	726	11
PIM3_human	47	727	1
PIM3_human	47	76	1
PIM3_human	47	784	15
PIM3_human	47	785	37
PIM3_human	47	786	2
PIM3_human	47	788	1
PIM3_human	47	792	1
PIM3_human	47	798	1
PIM3_human	47	820	2
PIM3_human	48	104	9
PIM3_human	48	136	6
PIM3_human	48	185	1
PIM3_human	48	192	2
PIM3_human	48	203	4
PIM3_human	48	271	22
PIM3_human	48	279	11
PIM3_human	48	451	1
PIM3_human	48	587	9
PIM3_human	48	646	1
PIM3_human	48	711	2
PIM3_human	48	784	2
PIM3_human	48	785	1
PIM3_human	48	794	1
PIM3_human	48	807	1
PIM3_human	48	82	1
PIM3_human	48	846	1
PIM3_human	49	166	3
PIM3_human	49	185	3
PIM3_human	49	192	14
PIM3_human	49	207	7
PIM3_human	49	428	1
PIM3_human	49	487	3
PIM3_human	49	488	10
PIM3_human	49	489	4
PIM3_human	49	511	27
PIM3_human	49	522	1
PIM3_human	49	530	2
PIM3_human	49	587	1
PIM3_human	49	590	7
PIM3_human	49	595	1
PIM3_human	49	695	1
PIM3_human	49	713	21
PIM3_human	49	725	21
PIM3_human	49	782	2
PIM3_human	49	784	2
PIM3_human	49	788	4
PIM3_human	49	792	92
PIM3_human	49	801	7
PIM3_human	49	83	3
PIM3_human	50	189	6
PIM3_human	50	192	1
PIM3_human	50	201	1
PIM3_human	50	279	1
PIM3_human	50	490	1
PIM3_human	50	511	2
PIM3_human	50	521	3
PIM3_human	50	604	2
PIM3_human	50	784	5
PIM3_human	50	785	6
PIM3_human	50	820	1
PIM3_human	51	100	3
PIM3_human	51	103	42
PIM3_human	51	111	1
PIM3_human	51	138	1
PIM3_human	51	155	1
PIM3_human	51	185	1
PIM3_human	51	190	1
PIM3_human	51	205	3
PIM3_human	51	209	1
PIM3_human	51	307	1
PIM3_human	51	323	1
PIM3_human	51	333	2
PIM3_human	51	357	1
PIM3_human	51	445	1
PIM3_human	51	488	1
PIM3_human	51	489	1
PIM3_human	51	490	5
PIM3_human	51	516	1
PIM3_human	51	629	1
PIM3_human	51	782	8
PIM3_human	51	783	31
PIM3_human	51	784	40
PIM3_human	51	787	3
PIM3_human	51	96	4
PIM3_human	52	100	1
PIM3_human	52	101	6
PIM3_human	52	103	39
PIM3_human	52	104	26
PIM3_human	52	119	2
PIM3_human	52	139	2
PIM3_human	52	158	1
PIM3_human	52	186	60
PIM3_human	52	485	2
PIM3_human	52	491	1
PIM3_human	52	543	1
PIM3_human	52	592	3
PIM3_human	52	710	9
PIM3_human	52	718	1
PIM3_human	52	783	4
PIM3_human	52	84	1
PIM3_human	52	95	2
PIM3_human	53	103	75
PIM3_human	53	104	11
PIM3_human	53	186	84
PIM3_human	53	187	1
PIM3_human	53	191	1
PIM3_human	53	193	6
PIM3_human	53	194	9
PIM3_human	53	196	2
PIM3_human	53	380	12
PIM3_human	53	584	3
PIM3_human	53	586	4
PIM3_human	53	588	1
PIM3_human	53	593	7
PIM3_human	53	603	1
PIM3_human	53	624	1
PIM3_human	53	709	146
PIM3_human	53	710	384
PIM3_human	53	712	36
PIM3_human	53	783	93
PIM3_human	53	785	4
PIM3_human	54	102	1
PIM3_human	54	104	2
PIM3_human	54	106	1
PIM3_human	54	113	1
PIM3_human	54	142	1
PIM3_human	54	152	8
PIM3_human	54	163	11
PIM3_human	54	186	17
PIM3_human	54	187	2
PIM3_human	54	188	1
PIM3_human	54	291	1
PIM3_human	54	371	2
PIM3_human	54	394	41
PIM3_human	54	488	1
PIM3_human	54	506	1
PIM3_human	54	514	1
PIM3_human	54	562	1
PIM3_human	54	583	1
PIM3_human	54	587	3
PIM3_human	54	696	1
PIM3_human	54	710	69
PIM3_human	54	722	3
PIM3_human	54	784	350
PIM3_human	54	785	5
PIM3_human	54	786	1
PIM3_human	54	788	14
PIM3_human	54	790	2
PIM3_human	54	86	1
PIM3_human	54	88	1
PIM3_human	55	103	9
PIM3_human	55	108	1
PIM3_human	55	111	5
PIM3_human	55	174	3
PIM3_human	55	176	1
PIM3_human	55	185	1
PIM3_human	55	189	11
PIM3_human	55	190	107
PIM3_human	55	200	4
PIM3_human	55	206	1
PIM3_human	55	222	1
PIM3_human	55	241	23
PIM3_human	55	271	1
PIM3_human	55	283	2
PIM3_human	55	322	6
PIM3_human	55	329	1
PIM3_human	55	360	14
PIM3_human	55	396	33
PIM3_human	55	409	3
PIM3_human	55	432	3
PIM3_human	55	444	5
PIM3_human	55	455	2
PIM3_human	55	466	3
PIM3_human	55	486	1
PIM3_human	55	510	43
PIM3_human	55	515	4
PIM3_human	55	536	1
PIM3_human	55	537	3
PIM3_human	55	586	20
PIM3_human	55	587	33
PIM3_human	55	588	1
PIM3_human	55	640	2
PIM3_human	55	645	1
PIM3_human	55	674	1
PIM3_human	55	686	9
PIM3_human	55	702	6
PIM3_human	55	712	1
PIM3_human	55	713	1
PIM3_human	55	720	389
PIM3_human	55	726	1
PIM3_human	55	728	42
PIM3_human	55	738	87
PIM3_human	55	76	2
PIM3_human	55	770	3
PIM3_human	55	777	12
PIM3_human	55	783	40
PIM3_human	55	784	131
PIM3_human	55	785	6
PIM3_human	55	792	1
PIM3_human	55	799	3
PIM3_human	55	818	39
PIM3_human	55	842	25
PIM3_human	55	86	1
PIM3_human	55	92	4
PIM3_human	56	123	4
PIM3_human	56	208	98
PIM3_human	56	254	1
PIM3_human	56	585	1
PIM3_human	56	589	3
PIM3_human	56	597	1
PIM3_human	56	601	9
PIM3_human	56	602	28
PIM3_human	56	709	6
PIM3_human	56	710	12
PIM3_human	56	716	3
PIM3_human	56	774	2
PIM3_human	56	783	9
PIM3_human	56	788	2
PIM3_human	57	103	2
PIM3_human	57	112	1
PIM3_human	57	186	1
PIM3_human	57	187	1
PIM3_human	57	190	6
PIM3_human	57	215	19
PIM3_human	57	290	1
PIM3_human	57	297	1
PIM3_human	57	372	1
PIM3_human	57	373	1
PIM3_human	57	489	5
PIM3_human	57	509	166
PIM3_human	57	586	2
PIM3_human	57	587	18
PIM3_human	57	589	1
PIM3_human	57	596	4
PIM3_human	57	652	1
PIM3_human	57	709	5
PIM3_human	57	710	10
PIM3_human	57	711	5
PIM3_human	57	712	2
PIM3_human	57	783	35
PIM3_human	57	784	37
PIM3_human	58	116	27
PIM3_human	58	140	1
PIM3_human	58	201	2
PIM3_human	58	499	5
PIM3_human	58	511	5
PIM3_human	58	566	25
PIM3_human	58	579	8
PIM3_human	58	587	20
PIM3_human	58	640	168
PIM3_human	58	711	4
PIM3_human	58	786	4
PIM3_human	59	102	1
PIM3_human	59	104	2
PIM3_human	59	106	1
PIM3_human	59	108	28
PIM3_human	59	121	18
PIM3_human	59	133	2
PIM3_human	59	140	2
PIM3_human	59	174	5
PIM3_human	59	189	3
PIM3_human	59	190	75
PIM3_human	59	195	4
PIM3_human	59	203	1
PIM3_human	59	286	4
PIM3_human	59	314	23
PIM3_human	59	322	3
PIM3_human	59	360	1
PIM3_human	59	379	1
PIM3_human	59	403	1
PIM3_human	59	418	1
PIM3_human	59	455	1
PIM3_human	59	459	2
PIM3_human	59	466	3
PIM3_human	59	476	1
PIM3_human	59	486	2
PIM3_human	59	509	3
PIM3_human	59	510	21
PIM3_human	59	516	1
PIM3_human	59	566	16
PIM3_human	59	587	69
PIM3_human	59	590	1
PIM3_human	59	627	1
PIM3_human	59	641	1
PIM3_human	59	686	1
PIM3_human	59	702	7
PIM3_human	59	710	1
PIM3_human	59	713	6
PIM3_human	59	720	3
PIM3_human	59	726	6
PIM3_human	59	738	2
PIM3_human	59	769	5
PIM3_human	59	770	2
PIM3_human	59	777	18
PIM3_human	59	782	1
PIM3_human	59	783	599
PIM3_human	59	792	31
PIM3_human	59	812	3
PIM3_human	59	86	1
PIM3_human	59	92	10
PIM3_human	60	104	3
PIM3_human	60	192	1
PIM3_human	60	193	47
PIM3_human	60	279	1
PIM3_human	60	476	3
PIM3_human	60	518	3
PIM3_human	60	519	24
PIM3_human	60	522	1
PIM3_human	60	714	1
PIM3_human	60	783	1
PIM3_human	61	103	30
PIM3_human	61	105	2
PIM3_human	61	118	90
PIM3_human	61	165	1
PIM3_human	61	193	9
PIM3_human	61	194	1
PIM3_human	61	298	7
PIM3_human	61	490	20
PIM3_human	61	511	7
PIM3_human	61	567	22
PIM3_human	61	588	12
PIM3_human	61	609	6
PIM3_human	61	645	1
PIM3_human	61	661	2
PIM3_human	61	694	1
PIM3_human	61	716	3
PIM3_human	61	783	8
PIM3_human	61	784	20
PIM3_human	61	787	1
PIM3_human	61	794	1
PIM3_human	62	103	55
PIM3_human	62	105	69
PIM3_human	62	106	1
PIM3_human	62	117	2
PIM3_human	62	120	1
PIM3_human	62	186	45
PIM3_human	62	187	6
PIM3_human	62	242	1
PIM3_human	62	299	14
PIM3_human	62	311	1
PIM3_human	62	318	1
PIM3_human	62	490	6
PIM3_human	62	510	1
PIM3_human	62	511	6
PIM3_human	62	513	2
PIM3_human	62	534	18
PIM3_human	62	547	1
PIM3_human	62	563	1
PIM3_human	62	571	1
PIM3_human	62	587	2
PIM3_human	62	613	1
PIM3_human	62	632	382
PIM3_human	62	645	2
PIM3_human	62	709	4
PIM3_human	62	710	22
PIM3_human	62	714	1
PIM3_human	62	783	5
PIM3_human	62	784	262
PIM3_human	62	789	3
PIM3_human	62	798	2
PIM3_human	62	809	574
PIM3_human	62	810	4
PIM3_human	62	86	9
PIM3_human	63	156	1
PIM3_human	63	239	17
PIM3_human	63	355	1
PIM3_human	63	488	2
PIM3_human	63	511	2
PIM3_human	63	586	16
PIM3_human	63	587	6
PIM3_human	63	588	1
PIM3_human	63	589	15
PIM3_human	63	596	4
PIM3_human	63	613	3
PIM3_human	63	632	223
PIM3_human	63	672	5
PIM3_human	63	711	1
PIM3_human	63	712	2
PIM3_human	63	734	1
PIM3_human	63	736	1
PIM3_human	63	741	17
PIM3_human	63	784	169
PIM3_human	63	786	3
PIM3_human	63	812	29
PIM3_human	63	93	1
PIM3_human	64	143	1
PIM3_human	64	161	1
PIM3_human	64	217	1
PIM3_human	64	222	150
PIM3_human	64	239	2
PIM3_human	64	291	1
PIM3_human	64	377	4
PIM3_human	64	487	1
PIM3_human	64	488	1
PIM3_human	64	490	11
PIM3_human	64	587	2
PIM3_human	64	634	2
PIM3_human	64	666	35
PIM3_human	64	719	1
PIM3_human	64	784	2
PIM3_human	64	788	11
PIM3_human	64	797	1
PIM3_human	64	812	1
PIM3_human	65	101	2
PIM3_human	65	184	1
PIM3_human	65	189	1
PIM3_human	65	192	15
PIM3_human	65	195	8
PIM3_human	65	198	7
PIM3_human	65	370	20
PIM3_human	65	494	1
PIM3_human	65	586	4
PIM3_human	65	588	6
PIM3_human	65	712	1
PIM3_human	65	713	33
PIM3_human	65	725	4
PIM3_human	65	783	14
PIM3_human	65	788	1
PIM3_human	65	828	3
PIM3_human	66	103	66
PIM3_human	66	106	1
PIM3_human	66	162	1
PIM3_human	66	187	1
PIM3_human	66	492	1
PIM3_human	66	530	1
PIM3_human	66	553	1
PIM3_human	66	574	1
PIM3_human	66	606	1
PIM3_human	66	614	1
PIM3_human	66	684	2
PIM3_human	66	709	12
PIM3_human	66	710	52
PIM3_human	66	723	1
PIM3_human	66	752	2
PIM3_human	66	783	4
PIM3_human	66	785	1
PIM3_human	66	793	1
PIM3_human	66	815	1
PIM3_human	67	101	2
PIM3_human	67	104	2
PIM3_human	67	110	3
PIM3_human	67	185	8
PIM3_human	67	186	21
PIM3_human	67	188	4
PIM3_human	67	199	12
PIM3_human	67	205	4
PIM3_human	67	243	1
PIM3_human	67	316	1
PIM3_human	67	431	1
PIM3_human	67	490	1
PIM3_human	67	501	1
PIM3_human	67	532	4
PIM3_human	67	623	1
PIM3_human	67	637	1
PIM3_human	67	644	1
PIM3_human	67	710	7
PIM3_human	67	713	5
PIM3_human	67	752	1
PIM3_human	67	783	10
PIM3_human	67	784	37
PIM3_human	67	785	2
PIM3_human	67	800	2
PIM3_human	68	112	5
PIM3_human	68	303	26
PIM3_human	68	306	1
PIM3_human	68	321	1
PIM3_human	68	465	42
PIM3_human	68	599	1
PIM3_human	68	746	1
PIM3_human	68	784	4
PIM3_human	68	788	1
PIM3_human	68	792	8
PIM3_human	68	96	1
PIM3_human	69	113	11
PIM3_human	69	141	4
PIM3_human	69	245	3
PIM3_human	69	276	1
PIM3_human	69	387	3
PIM3_human	69	488	3
PIM3_human	69	503	2
PIM3_human	69	590	1
PIM3_human	69	601	1
PIM3_human	69	619	13
PIM3_human	69	646	7
PIM3_human	69	667	1
PIM3_human	69	713	3
PIM3_human	69	720	61
PIM3_human	69	743	42
PIM3_human	69	771	2
PIM3_human	69	786	1
PIM3_human	69	808	2
PIM3_human	70	102	1
PIM3_human	70	105	1
PIM3_human	70	107	309
PIM3_human	70	116	1
PIM3_human	70	133	60
PIM3_human	70	140	2
PIM3_human	70	150	10
PIM3_human	70	174	8
PIM3_human	70	175	1
PIM3_human	70	190	77
PIM3_human	70	210	1
PIM3_human	70	222	2
PIM3_human	70	264	21
PIM3_human	70	271	13
PIM3_human	70	322	8
PIM3_human	70	360	78
PIM3_human	70	409	7
PIM3_human	70	444	4
PIM3_human	70	445	1
PIM3_human	70	455	10
PIM3_human	70	486	5
PIM3_human	70	509	1
PIM3_human	70	510	10
PIM3_human	70	586	1
PIM3_human	70	587	41
PIM3_human	70	627	11
PIM3_human	70	648	1
PIM3_human	70	653	271
PIM3_human	70	683	1
PIM3_human	70	686	1
PIM3_human	70	702	10
PIM3_human	70	710	8
PIM3_human	70	711	1
PIM3_human	70	715	1
PIM3_human	70	720	15
PIM3_human	70	726	10
PIM3_human	70	728	36
PIM3_human	70	750	4
PIM3_human	70	770	7
PIM3_human	70	772	8
PIM3_human	70	777	15
PIM3_human	70	783	20
PIM3_human	70	784	5
PIM3_human	70	788	1
PIM3_human	70	800	1
PIM3_human	70	818	3
PIM3_human	70	842	468
PIM3_human	70	92	28
PIM3_human	71	104	1
PIM3_human	71	135	3
PIM3_human	71	184	21
PIM3_human	71	402	6
PIM3_human	71	480	3
PIM3_human	71	541	1
PIM3_human	71	555	1
PIM3_human	71	581	2
PIM3_human	71	589	3
PIM3_human	71	592	20
PIM3_human	71	609	15
PIM3_human	71	697	6
PIM3_human	71	708	27
PIM3_human	71	710	38
PIM3_human	71	711	1
PIM3_human	71	712	242
PIM3_human	71	751	1
PIM3_human	71	783	5
PIM3_human	72	103	29
PIM3_human	72	105	180
PIM3_human	72	106	1
PIM3_human	72	126	1
PIM3_human	72	127	2
PIM3_human	72	128	5
PIM3_human	72	136	1
PIM3_human	72	145	4
PIM3_human	72	160	1
PIM3_human	72	185	10
PIM3_human	72	186	3
PIM3_human	72	219	2
PIM3_human	72	250	1
PIM3_human	72	350	1
PIM3_human	72	409	1
PIM3_human	72	511	3
PIM3_human	72	571	21
PIM3_human	72	582	31
PIM3_human	72	592	1
PIM3_human	72	607	26
PIM3_human	72	638	7
PIM3_human	72	662	4
PIM3_human	72	709	1
PIM3_human	72	710	1245
PIM3_human	72	746	1
PIM3_human	72	749	1
PIM3_human	72	753	1
PIM3_human	72	783	1
PIM3_human	72	784	34
PIM3_human	72	791	7
PIM3_human	73	104	4
PIM3_human	73	121	1
PIM3_human	73	144	2
PIM3_human	73	170	14
PIM3_human	73	218	4
PIM3_human	73	219	1
PIM3_human	73	227	2
PIM3_human	73	252	1
PIM3_human	73	260	1
PIM3_human	73	267	28
PIM3_human	73	268	1
PIM3_human	73	292	2
PIM3_human	73	490	2
PIM3_human	73	523	1
PIM3_human	73	586	11
PIM3_human	73	711	8
PIM3_human	73	722	3
PIM3_human	73	766	1
PIM3_human	73	799	38
PIM3_human	73	870	34
PIM3_human	74	172	1
PIM3_human	74	203	3
PIM3_human	74	219	13
PIM3_human	74	268	27
PIM3_human	74	372	1
PIM3_human	74	441	2
PIM3_human	74	442	4
PIM3_human	74	489	4
PIM3_human	74	509	3
PIM3_human	74	511	2
PIM3_human	74	587	8
PIM3_human	74	595	1
PIM3_human	74	688	3
PIM3_human	74	695	1
PIM3_human	74	713	2
PIM3_human	74	719	1
PIM3_human	74	725	44
PIM3_human	74	757	5
PIM3_human	74	813	16
PIM3_human	75	102	1
PIM3_human	75	108	1
PIM3_human	75	147	1
PIM3_human	75	152	3
PIM3_human	75	196	1
PIM3_human	75	239	3
PIM3_human	75	265	1
PIM3_human	75	268	2
PIM3_human	75	352	1
PIM3_human	75	363	7
PIM3_human	75	428	12
PIM3_human	75	442	4
PIM3_human	75	464	1
PIM3_human	75	494	1
PIM3_human	75	521	1
PIM3_human	75	573	2
PIM3_human	75	703	2
PIM3_human	75	722	1
PIM3_human	76	104	2
PIM3_human	76	108	8
PIM3_human	76	182	5
PIM3_human	76	186	12
PIM3_human	76	206	9
PIM3_human	76	238	3
PIM3_human	76	242	6
PIM3_human	76	315	23
PIM3_human	76	335	2
PIM3_human	76	342	2
PIM3_human	76	364	42
PIM3_human	76	420	1
PIM3_human	76	429	6
PIM3_human	76	433	78
PIM3_human	76	437	22
PIM3_human	76	442	1
PIM3_human	76	450	1
PIM3_human	76	456	4
PIM3_human	76	496	8
PIM3_human	76	523	1
PIM3_human	76	637	708
PIM3_human	76	661	2
PIM3_human	76	667	30
PIM3_human	76	710	5
PIM3_human	76	713	1
PIM3_human	76	717	2
PIM3_human	76	723	3
PIM3_human	76	740	7
PIM3_human	76	783	219
PIM3_human	76	787	1
PIM3_human	76	791	1
PIM3_human	76	792	1
PIM3_human	76	793	1
PIM3_human	76	806	1
PIM3_human	76	811	5
PIM3_human	76	820	1
PIM3_human	77	101	21
PIM3_human	77	103	3
PIM3_human	77	104	1
PIM3_human	77	124	2
PIM3_human	77	137	2
PIM3_human	77	157	1
PIM3_human	77	186	2
PIM3_human	77	203	1
PIM3_human	77	206	1
PIM3_human	77	260	1
PIM3_human	77	262	2
PIM3_human	77	298	7
PIM3_human	77	317	1
PIM3_human	77	347	1
PIM3_human	77	417	1
PIM3_human	77	421	387
PIM3_human	77	483	3
PIM3_human	77	484	3
PIM3_human	77	485	3
PIM3_human	77	492	3
PIM3_human	77	542	3
PIM3_human	77	543	13
PIM3_human	77	575	11
PIM3_human	77	583	1
PIM3_human	77	597	1
PIM3_human	77	616	1
PIM3_human	77	624	4
PIM3_human	77	633	1
PIM3_human	77	663	27
PIM3_human	77	704	1
PIM3_human	77	707	4
PIM3_human	77	708	14
PIM3_human	77	709	9
PIM3_human	77	710	10
PIM3_human	77	719	11
PIM3_human	77	741	1
PIM3_human	77	778	1
PIM3_human	77	780	28
PIM3_human	77	783	14
PIM3_human	78	109	2
PIM3_human	78	112	1
PIM3_human	78	141	1
PIM3_human	78	151	1
PIM3_human	78	174	1
PIM3_human	78	185	3
PIM3_human	78	206	1
PIM3_human	78	262	23
PIM3_human	78	263	7
PIM3_human	78	296	1
PIM3_human	78	318	1
PIM3_human	78	319	1
PIM3_human	78	359	1
PIM3_human	78	360	1
PIM3_human	78	372	2
PIM3_human	78	408	1
PIM3_human	78	409	1
PIM3_human	78	437	2
PIM3_human	78	474	1
PIM3_human	78	485	5
PIM3_human	78	486	1
PIM3_human	78	487	1
PIM3_human	78	489	1
PIM3_human	78	506	2
PIM3_human	78	568	17
PIM3_human	78	575	2
PIM3_human	78	586	2
PIM3_human	78	588	1
PIM3_human	78	626	2
PIM3_human	78	627	4
PIM3_human	78	628	1
PIM3_human	78	648	1
PIM3_human	78	674	2
PIM3_human	78	711	2
PIM3_human	78	727	1
PIM3_human	78	782	24
PIM3_human	78	784	17
PIM3_human	78	799	1
PIM3_human	78	837	4
PIM3_human	79	103	50
PIM3_human	79	132	1
PIM3_human	79	148	1
PIM3_human	79	186	21
PIM3_human	79	194	3
PIM3_human	79	206	50
PIM3_human	79	235	1
PIM3_human	79	263	7
PIM3_human	79	269	1
PIM3_human	79	272	2
PIM3_human	79	304	1
PIM3_human	79	349	3
PIM3_human	79	454	1
PIM3_human	79	485	16
PIM3_human	79	520	1
PIM3_human	79	544	5
PIM3_human	79	565	1
PIM3_human	79	570	1
PIM3_human	79	575	1
PIM3_human	79	576	167
PIM3_human	79	586	3
PIM3_human	79	622	16
PIM3_human	79	626	198
PIM3_human	79	633	1
PIM3_human	79	679	156
PIM3_human	79	710	103
PIM3_human	79	782	8
PIM3_human	79	783	3
PIM3_human	79	785	1
PIM3_human	79	787	1
PIM3_human	79	791	1
PIM3_human	79	795	1
PIM3_human	79	802	1
PIM3_human	79	817	1
PIM3_human	79	825	1
PIM3_human	79	831	3
PIM3_human	80	103	85
PIM3_human	80	149	7
PIM3_human	80	157	5
PIM3_human	80	177	3
PIM3_human	80	180	1
PIM3_human	80	186	1
PIM3_human	80	187	1
PIM3_human	80	189	18
PIM3_human	80	191	1
PIM3_human	80	192	1
PIM3_human	80	194	3
PIM3_human	80	213	1
PIM3_human	80	233	10
PIM3_human	80	321	1
PIM3_human	80	349	8
PIM3_human	80	431	1
PIM3_human	80	435	33
PIM3_human	80	475	1
PIM3_human	80	484	1
PIM3_human	80	491	1
PIM3_human	80	565	204
PIM3_human	80	570	41
PIM3_human	80	586	1
PIM3_human	80	588	2
PIM3_human	80	592	13
PIM3_human	80	594	21
PIM3_human	80	596	175
PIM3_human	80	600	1
PIM3_human	80	604	1
PIM3_human	80	626	2
PIM3_human	80	633	28
PIM3_human	80	690	4
PIM3_human	80	691	1
PIM3_human	80	709	10
PIM3_human	80	710	16
PIM3_human	80	713	2
PIM3_human	80	718	1
PIM3_human	80	719	3
PIM3_human	80	742	28
PIM3_human	80	750	1
PIM3_human	80	783	4
PIM3_human	80	800	7
PIM3_human	80	803	862
PIM3_human	80	805	61
PIM3_human	81	103	2
PIM3_human	81	104	1
PIM3_human	81	107	19
PIM3_human	81	116	1
PIM3_human	81	126	1
PIM3_human	81	135	3
PIM3_human	81	138	1
PIM3_human	81	148	3
PIM3_human	81	186	17
PIM3_human	81	192	2
PIM3_human	81	196	3
PIM3_human	81	208	1
PIM3_human	81	217	4
PIM3_human	81	362	1
PIM3_human	81	370	2
PIM3_human	81	449	1
PIM3_human	81	485	1
PIM3_human	81	509	1
PIM3_human	81	512	1
PIM3_human	81	534	1
PIM3_human	81	544	1
PIM3_human	81	558	2
PIM3_human	81	568	1
PIM3_human	81	586	1
PIM3_human	81	591	1
PIM3_human	81	640	1
PIM3_human	81	658	15
PIM3_human	81	672	1
PIM3_human	81	673	12
PIM3_human	81	674	17
PIM3_human	81	691	158
PIM3_human	81	710	32
PIM3_human	81	730	2
PIM3_human	81	753	12
PIM3_human	81	775	2
PIM3_human	81	783	19
PIM3_human	81	804	1
PIM3_human	81	811	2
PIM3_human	82	103	6
PIM3_human	82	104	1
PIM3_human	82	120	2
PIM3_human	82	125	61
PIM3_human	82	135	10
PIM3_human	82	149	3
PIM3_human	82	186	1
PIM3_human	82	189	2
PIM3_human	82	191	1
PIM3_human	82	197	1
PIM3_human	82	217	97
PIM3_human	82	330	1
PIM3_human	82	370	7
PIM3_human	82	377	2
PIM3_human	82	385	4
PIM3_human	82	515	2
PIM3_human	82	541	1
PIM3_human	82	558	449
PIM3_human	82	586	14
PIM3_human	82	594	2
PIM3_human	82	597	4
PIM3_human	82	605	6
PIM3_human	82	615	1
PIM3_human	82	674	1
PIM3_human	82	711	1
PIM3_human	82	713	1
PIM3_human	82	716	1
PIM3_human	82	719	4
PIM3_human	82	724	2
PIM3_human	82	773	2
PIM3_human	82	776	169
PIM3_human	82	785	11
PIM3_human	82	786	1
PIM3_human	82	791	1
PIM3_human	82	802	1
PIM3_human	82	811	3
PIM3_human	82	834	4
PIM3_human	82	841	2
PIM3_human	82	868	1
PIM3_human	82	877	1
PIM3_human	82	881	7
PIM3_human	83	104	9
PIM3_human	83	105	19
PIM3_human	83	107	25
PIM3_human	83	125	6
PIM3_human	83	126	1
PIM3_human	83	129	1
PIM3_human	83	137	4
PIM3_human	83	144	11
PIM3_human	83	148	1
PIM3_human	83	149	1
PIM3_human	83	163	5
PIM3_human	83	164	3
PIM3_human	83	172	3
PIM3_human	83	186	17
PIM3_human	83	194	1
PIM3_human	83	195	7
PIM3_human	83	197	1
PIM3_human	83	202	2
PIM3_human	83	206	1
PIM3_human	83	221	5
PIM3_human	83	252	1
PIM3_human	83	260	2
PIM3_human	83	268	1
PIM3_human	83	270	1
PIM3_human	83	277	2
PIM3_human	83	328	1
PIM3_human	83	330	4
PIM3_human	83	387	6
PIM3_human	83	391	1
PIM3_human	83	393	1
PIM3_human	83	484	2
PIM3_human	83	485	2
PIM3_human	83	495	3
PIM3_human	83	513	3
PIM3_human	83	518	1
PIM3_human	83	519	1
PIM3_human	83	520	1
PIM3_human	83	523	1
PIM3_human	83	526	3
PIM3_human	83	529	1
PIM3_human	83	557	1
PIM3_human	83	568	3
PIM3_human	83	570	1
PIM3_human	83	574	1
PIM3_human	83	576	1
PIM3_human	83	585	8
PIM3_human	83	586	65
PIM3_human	83	588	1
PIM3_human	83	589	1
PIM3_human	83	590	1
PIM3_human	83	592	4
PIM3_human	83	596	19
PIM3_human	83	599	1
PIM3_human	83	603	2
PIM3_human	83	604	1
PIM3_human	83	605	456
PIM3_human	83	606	3
PIM3_human	83	623	19
PIM3_human	83	625	1
PIM3_human	83	637	1
PIM3_human	83	700	1
PIM3_human	83	707	1
PIM3_human	83	708	4
PIM3_human	83	709	4
PIM3_human	83	710	2464
PIM3_human	83	711	10
PIM3_human	83	712	2
PIM3_human	83	716	87
PIM3_human	83	717	5
PIM3_human	83	718	10
PIM3_human	83	729	1
PIM3_human	83	767	1
PIM3_human	83	782	1
PIM3_human	83	783	91
PIM3_human	83	785	29
PIM3_human	83	786	45
PIM3_human	83	788	2
PIM3_human	83	789	3
PIM3_human	83	795	675
PIM3_human	83	803	22
PIM3_human	83	804	2
PIM3_human	83	880	31
PIM3_human	83	881	721
PIM3_human	83	882	12
PIM3_human	84	108	11
PIM3_human	84	130	8
PIM3_human	84	137	29
PIM3_human	84	147	3
PIM3_human	84	164	1
PIM3_human	84	192	1
PIM3_human	84	194	2
PIM3_human	84	207	1
PIM3_human	84	238	1
PIM3_human	84	242	1
PIM3_human	84	261	2
PIM3_human	84	271	1
PIM3_human	84	319	5
PIM3_human	84	452	84
PIM3_human	84	483	28
PIM3_human	84	486	4
PIM3_human	84	487	1
PIM3_human	84	490	3
PIM3_human	84	493	11
PIM3_human	84	503	1
PIM3_human	84	511	1
PIM3_human	84	513	27
PIM3_human	84	523	4
PIM3_human	84	585	11
PIM3_human	84	587	103
PIM3_human	84	590	219
PIM3_human	84	591	1
PIM3_human	84	596	3
PIM3_human	84	597	16
PIM3_human	84	605	1
PIM3_human	84	606	1
PIM3_human	84	607	20
PIM3_human	84	624	54
PIM3_human	84	633	1
PIM3_human	84	646	1
PIM3_human	84	662	13
PIM3_human	84	663	1
PIM3_human	84	707	77
PIM3_human	84	708	32
PIM3_human	84	709	168
PIM3_human	84	710	503
PIM3_human	84	712	4
PIM3_human	84	713	1
PIM3_human	84	714	24
PIM3_human	84	717	4474
PIM3_human	84	723	1
PIM3_human	84	753	1
PIM3_human	84	767	1
PIM3_human	84	777	1
PIM3_human	84	783	27
PIM3_human	84	784	186
PIM3_human	84	785	11
PIM3_human	84	787	2
PIM3_human	84	789	1
PIM3_human	84	796	4
PIM3_human	84	804	1
PIM3_human	84	805	1
PIM3_human	84	809	2
PIM3_human	84	839	1
PIM3_human	84	861	1
PIM3_human	84	871	1
PIM3_human	84	882	2
PIM3_human	84	883	1
PIM3_human	85	113	7
PIM3_human	85	121	1
PIM3_human	85	139	18
PIM3_human	85	165	1
PIM3_human	85	172	6
PIM3_human	85	177	1
PIM3_human	85	185	17
PIM3_human	85	191	11
PIM3_human	85	192	25
PIM3_human	85	243	15
PIM3_human	85	260	1
PIM3_human	85	262	7
PIM3_human	85	275	1
PIM3_human	85	316	6
PIM3_human	85	320	5
PIM3_human	85	365	6
PIM3_human	85	416	1
PIM3_human	85	453	5
PIM3_human	85	460	3
PIM3_human	85	464	30
PIM3_human	85	475	1
PIM3_human	85	486	6
PIM3_human	85	487	1
PIM3_human	85	488	2
PIM3_human	85	489	2
PIM3_human	85	497	1
PIM3_human	85	510	3
PIM3_human	85	548	10
PIM3_human	85	587	6
PIM3_human	85	588	1
PIM3_human	85	622	1
PIM3_human	85	637	1
PIM3_human	85	711	9
PIM3_human	85	719	1
PIM3_human	85	769	1
PIM3_human	85	784	2
PIM3_human	85	786	2
PIM3_human	85	807	1
PIM3_human	85	881	23
PIM3_human	86	107	1
PIM3_human	86	113	1
PIM3_human	86	114	172
PIM3_human	86	115	6
PIM3_human	86	123	3
PIM3_human	86	133	104
PIM3_human	86	135	1
PIM3_human	86	140	2
PIM3_human	86	150	1
PIM3_human	86	165	6
PIM3_human	86	179	1
PIM3_human	86	180	5
PIM3_human	86	185	2
PIM3_human	86	186	15
PIM3_human	86	187	1
PIM3_human	86	193	48
PIM3_human	86	230	24
PIM3_human	86	244	5
PIM3_human	86	264	6
PIM3_human	86	272	4
PIM3_human	86	302	10
PIM3_human	86	317	74
PIM3_human	86	355	1
PIM3_human	86	361	3
PIM3_human	86	366	5
PIM3_human	86	368	2
PIM3_human	86	373	74
PIM3_human	86	374	1
PIM3_human	86	397	4
PIM3_human	86	417	17
PIM3_human	86	439	7
PIM3_human	86	486	2
PIM3_human	86	487	4
PIM3_human	86	488	2
PIM3_human	86	489	3
PIM3_human	86	490	1
PIM3_human	86	498	3
PIM3_human	86	502	5
PIM3_human	86	505	2
PIM3_human	86	507	1
PIM3_human	86	513	179
PIM3_human	86	570	25
PIM3_human	86	577	9
PIM3_human	86	583	1
PIM3_human	86	590	19
PIM3_human	86	607	5
PIM3_human	86	613	1
PIM3_human	86	629	1
PIM3_human	86	633	369
PIM3_human	86	640	10
PIM3_human	86	660	1
PIM3_human	86	664	22
PIM3_human	86	707	2
PIM3_human	86	716	1
PIM3_human	86	717	1
PIM3_human	86	723	1
PIM3_human	86	735	1
PIM3_human	86	781	2
PIM3_human	86	783	1
PIM3_human	86	784	1
PIM3_human	86	788	1
PIM3_human	86	791	8
PIM3_human	86	868	1
PIM3_human	87	113	1
PIM3_human	87	137	1
PIM3_human	87	194	3
PIM3_human	87	196	1
PIM3_human	87	206	7
PIM3_human	87	250	1
PIM3_human	87	333	1
PIM3_human	87	362	1
PIM3_human	87	401	1
PIM3_human	87	418	4
PIM3_human	87	480	1
PIM3_human	87	562	2
PIM3_human	87	588	6
PIM3_human	87	593	44
PIM3_human	87	614	5
PIM3_human	87	641	842
PIM3_human	87	659	3
PIM3_human	87	691	1
PIM3_human	87	711	3
PIM3_human	87	712	14
PIM3_human	87	715	3
PIM3_human	87	757	1
PIM3_human	87	766	10
PIM3_human	87	779	1
PIM3_human	87	793	1
PIM3_human	87	805	2
PIM3_human	87	825	2
PIM3_human	87	850	1
PIM3_human	87	874	1
PIM3_human	87	880	1
PIM3_human	87	881	6
PIM3_human	87	882	3
PIM3_human	88	116	1
PIM3_human	88	127	49
PIM3_human	88	128	1
PIM3_human	88	133	123
PIM3_human	88	135	70
PIM3_human	88	140	47
PIM3_human	88	145	8
PIM3_human	88	150	46
PIM3_human	88	165	8
PIM3_human	88	171	4
PIM3_human	88	172	1
PIM3_human	88	174	14
PIM3_human	88	175	4
PIM3_human	88	185	1
PIM3_human	88	189	43
PIM3_human	88	190	281
PIM3_human	88	194	3
PIM3_human	88	203	1
PIM3_human	88	204	71
PIM3_human	88	206	5
PIM3_human	88	210	1
PIM3_human	88	217	3
PIM3_human	88	220	1
PIM3_human	88	222	12
PIM3_human	88	225	4
PIM3_human	88	241	38
PIM3_human	88	245	1
PIM3_human	88	257	9
PIM3_human	88	258	219
PIM3_human	88	263	1
PIM3_human	88	264	6
PIM3_human	88	269	2
PIM3_human	88	271	213
PIM3_human	88	299	13
PIM3_human	88	305	13
PIM3_human	88	314	3
PIM3_human	88	321	1
PIM3_human	88	322	101
PIM3_human	88	341	4
PIM3_human	88	349	1
PIM3_human	88	360	8
PIM3_human	88	396	1
PIM3_human	88	405	5
PIM3_human	88	406	1
PIM3_human	88	407	4
PIM3_human	88	409	39
PIM3_human	88	410	1
PIM3_human	88	421	137
PIM3_human	88	444	44
PIM3_human	88	446	75
PIM3_human	88	455	15
PIM3_human	88	464	1
PIM3_human	88	466	43
PIM3_human	88	467	1
PIM3_human	88	476	1
PIM3_human	88	481	3
PIM3_human	88	486	88
PIM3_human	88	499	8
PIM3_human	88	509	638
PIM3_human	88	510	610
PIM3_human	88	515	1
PIM3_human	88	533	5
PIM3_human	88	549	1
PIM3_human	88	586	3
PIM3_human	88	587	148
PIM3_human	88	592	2
PIM3_human	88	597	1
PIM3_human	88	627	358
PIM3_human	88	638	1
PIM3_human	88	641	2
PIM3_human	88	647	1
PIM3_human	88	648	2
PIM3_human	88	665	1
PIM3_human	88	669	1
PIM3_human	88	670	40
PIM3_human	88	680	61
PIM3_human	88	686	183
PIM3_human	88	690	2
PIM3_human	88	691	21
PIM3_human	88	697	213
PIM3_human	88	701	2
PIM3_human	88	702	309
PIM3_human	88	709	2
PIM3_human	88	710	6
PIM3_human	88	715	3
PIM3_human	88	720	655
PIM3_human	88	726	8
PIM3_human	88	728	4
PIM3_human	88	733	1
PIM3_human	88	737	46
PIM3_human	88	738	11
PIM3_human	88	757	3
PIM3_human	88	761	2
PIM3_human	88	765	156
PIM3_human	88	770	41
PIM3_human	88	771	1
PIM3_human	88	777	407
PIM3_human	88	783	113
PIM3_human	88	784	544
PIM3_human	88	785	37
PIM3_human	88	793	1424
PIM3_human	88	802	167
PIM3_human	88	818	2
PIM3_human	88	823	1
[truncated: 26,334 more rows]

## Sheet: Mouse_Pim3_80_gDNA_deletions
Gene	Deletion_start	Deletion_end	Read_count
pim3_mouse	6	122	4
pim3_mouse	6	171	2
pim3_mouse	6	547	2
pim3_mouse	6	638	2
pim3_mouse	6	770	1
pim3_mouse	7	121	1
pim3_mouse	7	125	2
pim3_mouse	7	638	3
pim3_mouse	8	123	2
pim3_mouse	8	639	4
pim3_mouse	8	640	1
pim3_mouse	8	745	1
pim3_mouse	9	121	2
pim3_mouse	9	321	1
pim3_mouse	9	322	1
pim3_mouse	9	430	1
pim3_mouse	9	528	1
pim3_mouse	9	641	1
pim3_mouse	9	644	3
pim3_mouse	9	647	1
pim3_mouse	9	747	2
pim3_mouse	9	755	2
pim3_mouse	10	131	1
pim3_mouse	10	326	1
pim3_mouse	10	638	1
pim3_mouse	10	641	2
pim3_mouse	10	642	1
pim3_mouse	10	748	1
pim3_mouse	11	121	1
pim3_mouse	11	134	1
pim3_mouse	11	184	1
pim3_mouse	11	323	2
pim3_mouse	11	331	2
pim3_mouse	11	397	1
pim3_mouse	11	59	1
pim3_mouse	11	691	1
pim3_mouse	11	71	1
pim3_mouse	12	122	1
pim3_mouse	12	123	1
pim3_mouse	12	132	2
pim3_mouse	12	319	1
pim3_mouse	12	579	1
pim3_mouse	13	124	1
pim3_mouse	13	126	1
pim3_mouse	13	205	1
pim3_mouse	13	247	1
pim3_mouse	13	319	6
pim3_mouse	13	320	1
pim3_mouse	13	321	1
pim3_mouse	13	461	1
pim3_mouse	13	744	8
pim3_mouse	13	745	2
pim3_mouse	14	122	5
pim3_mouse	14	138	2
pim3_mouse	14	140	4
pim3_mouse	14	175	2
pim3_mouse	14	182	1
pim3_mouse	14	192	1
pim3_mouse	14	198	1
pim3_mouse	14	207	4
pim3_mouse	14	212	2
pim3_mouse	14	244	1
pim3_mouse	14	254	2
pim3_mouse	14	313	1
pim3_mouse	14	320	1
pim3_mouse	14	321	11
pim3_mouse	14	329	12
pim3_mouse	14	335	5
pim3_mouse	14	348	1
pim3_mouse	14	383	2
pim3_mouse	14	420	1
pim3_mouse	14	450	1
pim3_mouse	14	47	2
pim3_mouse	14	479	1
pim3_mouse	14	527	1
pim3_mouse	14	532	3
pim3_mouse	14	545	14
pim3_mouse	14	546	2
pim3_mouse	14	548	4
pim3_mouse	14	61	4
pim3_mouse	14	644	2
pim3_mouse	14	647	3
pim3_mouse	14	73	1
pim3_mouse	14	740	16
pim3_mouse	14	743	4
pim3_mouse	14	744	2
pim3_mouse	14	745	1
pim3_mouse	14	750	1
pim3_mouse	14	768	1
pim3_mouse	14	770	1
pim3_mouse	14	798	7
pim3_mouse	14	80	1
pim3_mouse	14	803	1
pim3_mouse	15	133	1
pim3_mouse	15	210	1
pim3_mouse	15	320	1
pim3_mouse	15	321	9
pim3_mouse	15	334	1
pim3_mouse	15	385	1
pim3_mouse	15	550	1
pim3_mouse	15	605	1
pim3_mouse	15	669	1
pim3_mouse	15	745	5
pim3_mouse	15	746	3
pim3_mouse	15	783	1
pim3_mouse	16	115	23
pim3_mouse	16	119	7
pim3_mouse	16	121	1
pim3_mouse	16	130	2
pim3_mouse	16	168	1
pim3_mouse	16	256	1
pim3_mouse	16	274	1
pim3_mouse	16	289	1
pim3_mouse	16	305	6
pim3_mouse	16	309	8
pim3_mouse	16	320	3
pim3_mouse	16	321	12
pim3_mouse	16	332	3
pim3_mouse	16	336	1
pim3_mouse	16	338	2
pim3_mouse	16	339	1
pim3_mouse	16	366	1
pim3_mouse	16	387	1
pim3_mouse	16	403	1
pim3_mouse	16	468	2
pim3_mouse	16	537	2
pim3_mouse	16	54	1
pim3_mouse	16	58	1
pim3_mouse	16	629	8
pim3_mouse	16	640	5
pim3_mouse	16	656	2
pim3_mouse	16	70	3
pim3_mouse	16	728	3
pim3_mouse	16	73	9
pim3_mouse	16	731	5
pim3_mouse	16	744	2
pim3_mouse	16	761	2
pim3_mouse	16	790	2
pim3_mouse	16	87	1
pim3_mouse	16	90	3
pim3_mouse	16	96	1
pim3_mouse	17	124	2
pim3_mouse	17	301	1
pim3_mouse	17	546	1
pim3_mouse	17	749	1
pim3_mouse	18	121	3
pim3_mouse	18	167	1
pim3_mouse	18	438	1
pim3_mouse	18	46	3
pim3_mouse	18	633	3
pim3_mouse	18	744	1
pim3_mouse	18	745	1
pim3_mouse	18	754	1
pim3_mouse	19	399	1
pim3_mouse	19	547	4
pim3_mouse	19	748	2
pim3_mouse	19	80	1
pim3_mouse	20	144	1
pim3_mouse	20	150	1
pim3_mouse	20	223	1
pim3_mouse	20	252	2
pim3_mouse	20	321	2
pim3_mouse	20	330	1
pim3_mouse	20	546	1
pim3_mouse	20	562	2
pim3_mouse	20	740	1
pim3_mouse	20	742	1
pim3_mouse	20	744	1
pim3_mouse	20	745	3
pim3_mouse	20	748	1
pim3_mouse	21	119	2
pim3_mouse	21	121	3
pim3_mouse	21	122	2
pim3_mouse	21	138	1
pim3_mouse	21	175	3
pim3_mouse	21	182	2
pim3_mouse	21	192	36
pim3_mouse	21	207	3
pim3_mouse	21	321	7
pim3_mouse	21	329	16
pim3_mouse	21	383	1
pim3_mouse	21	420	1
pim3_mouse	21	43	3
pim3_mouse	21	50	1
pim3_mouse	21	545	9
pim3_mouse	21	548	16
pim3_mouse	21	553	1
pim3_mouse	21	573	3
pim3_mouse	21	61	1
pim3_mouse	21	64	1
pim3_mouse	21	644	6
pim3_mouse	21	647	8
pim3_mouse	21	740	9
pim3_mouse	21	806	9
pim3_mouse	21	815	3
pim3_mouse	22	320	1
pim3_mouse	22	321	4
pim3_mouse	22	679	1
pim3_mouse	22	745	4
pim3_mouse	22	746	1
pim3_mouse	23	106	1
pim3_mouse	23	120	2
pim3_mouse	23	121	9
pim3_mouse	23	131	1
pim3_mouse	23	200	15
pim3_mouse	23	320	1
pim3_mouse	23	321	1
pim3_mouse	23	322	8
pim3_mouse	23	324	1
pim3_mouse	23	328	1
pim3_mouse	23	338	3
pim3_mouse	23	745	7
pim3_mouse	23	747	1
pim3_mouse	24	121	2
pim3_mouse	24	124	1
pim3_mouse	24	207	5
pim3_mouse	24	321	1
pim3_mouse	24	344	5
pim3_mouse	24	49	1
pim3_mouse	24	516	3
pim3_mouse	24	547	9
pim3_mouse	24	637	1
pim3_mouse	24	743	10
pim3_mouse	24	751	6
pim3_mouse	25	121	1
pim3_mouse	25	179	1
pim3_mouse	25	209	2
pim3_mouse	25	222	1
pim3_mouse	25	256	1
pim3_mouse	25	279	1
pim3_mouse	25	291	2
pim3_mouse	25	298	1
pim3_mouse	25	321	1
pim3_mouse	25	323	1
pim3_mouse	25	388	4
pim3_mouse	25	549	2
pim3_mouse	25	580	4
pim3_mouse	25	597	1
pim3_mouse	25	599	1
pim3_mouse	25	663	6
pim3_mouse	25	74	1
pim3_mouse	25	745	1
pim3_mouse	25	746	17
pim3_mouse	25	753	16
pim3_mouse	25	77	1
pim3_mouse	25	773	75
pim3_mouse	25	791	1
pim3_mouse	25	793	7
pim3_mouse	25	809	1
pim3_mouse	26	122	1
pim3_mouse	26	145	4
pim3_mouse	26	158	5
pim3_mouse	26	178	1
pim3_mouse	26	223	42
pim3_mouse	26	232	2
pim3_mouse	26	247	9
pim3_mouse	26	256	2
pim3_mouse	26	294	1
pim3_mouse	26	323	1
pim3_mouse	26	330	1
pim3_mouse	26	340	1
pim3_mouse	26	351	1
pim3_mouse	26	402	1
pim3_mouse	26	433	1
pim3_mouse	26	448	1
pim3_mouse	26	461	1
pim3_mouse	26	589	1
pim3_mouse	26	594	11
pim3_mouse	26	639	6
pim3_mouse	26	656	1
pim3_mouse	26	744	14
pim3_mouse	26	750	10
pim3_mouse	26	760	1
pim3_mouse	26	771	7
pim3_mouse	26	811	8
pim3_mouse	26	818	2
pim3_mouse	26	820	11
pim3_mouse	27	120	2
pim3_mouse	27	123	4
pim3_mouse	27	125	16
pim3_mouse	27	136	2
pim3_mouse	27	139	14
pim3_mouse	27	140	3
pim3_mouse	27	175	9
pim3_mouse	27	178	4
pim3_mouse	27	181	2
pim3_mouse	27	182	4
pim3_mouse	27	192	13
pim3_mouse	27	207	1
pim3_mouse	27	212	1
pim3_mouse	27	219	10
pim3_mouse	27	234	10
pim3_mouse	27	244	1
pim3_mouse	27	254	1
pim3_mouse	27	276	6
pim3_mouse	27	328	2
pim3_mouse	27	329	8
pim3_mouse	27	335	1
pim3_mouse	27	348	1
pim3_mouse	27	383	1
pim3_mouse	27	397	1
pim3_mouse	27	420	1
pim3_mouse	27	427	2
pim3_mouse	27	465	1
pim3_mouse	27	47	2
pim3_mouse	27	50	1
pim3_mouse	27	545	15
pim3_mouse	27	547	2
pim3_mouse	27	548	9
pim3_mouse	27	553	3
pim3_mouse	27	573	16
pim3_mouse	27	594	11
pim3_mouse	27	64	3
pim3_mouse	27	644	3
pim3_mouse	27	646	1
pim3_mouse	27	647	6
pim3_mouse	27	650	3
pim3_mouse	27	716	2
pim3_mouse	27	722	1
pim3_mouse	27	740	20
pim3_mouse	27	743	4
pim3_mouse	27	750	2
pim3_mouse	27	760	2
pim3_mouse	27	780	1
pim3_mouse	27	798	9
pim3_mouse	27	803	1
pim3_mouse	27	806	1
pim3_mouse	28	131	1
pim3_mouse	28	227	1
pim3_mouse	28	237	1
pim3_mouse	28	551	1
pim3_mouse	28	590	1
pim3_mouse	28	616	3
pim3_mouse	28	620	6
pim3_mouse	28	745	2
pim3_mouse	28	747	20
pim3_mouse	28	748	8
pim3_mouse	28	763	1
pim3_mouse	28	779	1
pim3_mouse	28	783	1
pim3_mouse	28	79	1
pim3_mouse	29	112	1
pim3_mouse	29	121	2
pim3_mouse	29	122	3
pim3_mouse	29	132	12
pim3_mouse	29	135	1
pim3_mouse	29	140	1
pim3_mouse	29	150	2
pim3_mouse	29	159	1
pim3_mouse	29	321	2
pim3_mouse	29	329	3
pim3_mouse	29	407	2
pim3_mouse	29	49	1
pim3_mouse	29	58	3
pim3_mouse	29	636	2
pim3_mouse	29	64	3
pim3_mouse	29	688	3
pim3_mouse	29	745	6
pim3_mouse	29	751	1
pim3_mouse	29	753	8
pim3_mouse	29	779	2
pim3_mouse	29	806	2
pim3_mouse	29	807	2
pim3_mouse	29	815	2
pim3_mouse	30	121	3
pim3_mouse	30	122	3
pim3_mouse	30	131	1
pim3_mouse	30	136	2
pim3_mouse	30	138	4
pim3_mouse	30	153	2
pim3_mouse	30	213	1
pim3_mouse	30	320	1
pim3_mouse	30	321	1
pim3_mouse	30	322	1
pim3_mouse	30	379	4
pim3_mouse	30	387	1
pim3_mouse	30	456	5
pim3_mouse	30	537	1
pim3_mouse	30	546	1
pim3_mouse	30	575	2
pim3_mouse	30	592	1
pim3_mouse	30	598	1
pim3_mouse	30	604	3
pim3_mouse	30	62	1
pim3_mouse	30	642	1
pim3_mouse	30	645	1
pim3_mouse	30	654	1
pim3_mouse	30	671	4
pim3_mouse	30	745	6
pim3_mouse	30	747	1
pim3_mouse	30	778	1
pim3_mouse	30	790	2
pim3_mouse	30	802	5
pim3_mouse	30	808	11
pim3_mouse	30	817	7
pim3_mouse	30	97	1
pim3_mouse	31	115	5
pim3_mouse	31	119	19
pim3_mouse	31	121	1
pim3_mouse	31	129	12
pim3_mouse	31	130	1
pim3_mouse	31	137	2
pim3_mouse	31	139	8
pim3_mouse	31	155	1
pim3_mouse	31	171	1
pim3_mouse	31	208	1
pim3_mouse	31	230	20
pim3_mouse	31	305	4
pim3_mouse	31	309	7
pim3_mouse	31	320	6
pim3_mouse	31	321	5
pim3_mouse	31	329	1
pim3_mouse	31	338	3
pim3_mouse	31	340	2
pim3_mouse	31	355	2
pim3_mouse	31	402	3
pim3_mouse	31	412	6
pim3_mouse	31	442	1
pim3_mouse	31	537	1
pim3_mouse	31	548	2
pim3_mouse	31	563	30
pim3_mouse	31	580	4
pim3_mouse	31	596	2
pim3_mouse	31	629	1
pim3_mouse	31	640	3
pim3_mouse	31	656	2
pim3_mouse	31	675	3
pim3_mouse	31	693	2
pim3_mouse	31	70	1
pim3_mouse	31	728	1
pim3_mouse	31	73	4
pim3_mouse	31	730	4
pim3_mouse	31	731	1
pim3_mouse	31	744	43
pim3_mouse	31	745	14
pim3_mouse	31	756	1
pim3_mouse	31	757	4
pim3_mouse	31	761	8
pim3_mouse	31	772	5
pim3_mouse	31	787	9
pim3_mouse	31	790	2
pim3_mouse	31	796	1
pim3_mouse	31	817	1
pim3_mouse	31	90	3
pim3_mouse	31	93	1
pim3_mouse	31	96	1
pim3_mouse	32	124	1
pim3_mouse	32	144	17
pim3_mouse	32	153	3
pim3_mouse	32	160	7
pim3_mouse	32	195	11
pim3_mouse	32	207	1
pim3_mouse	32	216	1
pim3_mouse	32	254	1
pim3_mouse	32	313	1
pim3_mouse	32	329	2
pim3_mouse	32	375	9
pim3_mouse	32	526	1
pim3_mouse	32	554	1
pim3_mouse	32	555	1
pim3_mouse	32	561	7
pim3_mouse	32	588	1
pim3_mouse	32	604	3
pim3_mouse	32	616	4
pim3_mouse	32	638	2
pim3_mouse	32	680	1
pim3_mouse	32	686	2
pim3_mouse	32	717	1
pim3_mouse	32	744	2
pim3_mouse	32	749	33
pim3_mouse	32	800	6
pim3_mouse	32	817	12
pim3_mouse	33	120	1
pim3_mouse	33	121	4
pim3_mouse	33	173	1
pim3_mouse	33	198	2
pim3_mouse	33	203	10
pim3_mouse	33	210	5
pim3_mouse	33	231	3
pim3_mouse	33	248	1
pim3_mouse	33	256	1
pim3_mouse	33	257	4
pim3_mouse	33	320	9
pim3_mouse	33	321	4
pim3_mouse	33	335	1
pim3_mouse	33	346	7
pim3_mouse	33	347	1
pim3_mouse	33	372	3
pim3_mouse	33	387	1
pim3_mouse	33	396	2
pim3_mouse	33	404	7
pim3_mouse	33	508	4
pim3_mouse	33	53	4
pim3_mouse	33	547	2
pim3_mouse	33	549	1
pim3_mouse	33	552	1
pim3_mouse	33	589	56
pim3_mouse	33	600	4
pim3_mouse	33	604	1
pim3_mouse	33	656	26
pim3_mouse	33	731	1
pim3_mouse	33	744	17
pim3_mouse	33	745	9
pim3_mouse	33	752	17
pim3_mouse	33	753	3
pim3_mouse	33	760	1
pim3_mouse	33	770	1
pim3_mouse	33	774	22
pim3_mouse	33	796	5
pim3_mouse	33	811	2
pim3_mouse	33	820	4
pim3_mouse	33	826	3
pim3_mouse	34	125	17
pim3_mouse	34	126	1
pim3_mouse	34	128	7
pim3_mouse	34	133	1
pim3_mouse	34	137	3
pim3_mouse	34	139	3
pim3_mouse	34	156	6
pim3_mouse	34	174	11
pim3_mouse	34	181	30
pim3_mouse	34	182	90
pim3_mouse	34	191	22
pim3_mouse	34	199	2
pim3_mouse	34	206	1
pim3_mouse	34	212	2
pim3_mouse	34	250	1
pim3_mouse	34	319	1
pim3_mouse	34	342	1
pim3_mouse	34	347	5
pim3_mouse	34	353	1
pim3_mouse	34	361	2
pim3_mouse	34	382	1
pim3_mouse	34	390	1
pim3_mouse	34	493	3
pim3_mouse	34	547	11
pim3_mouse	34	548	1
pim3_mouse	34	572	31
pim3_mouse	34	644	14
pim3_mouse	34	655	11
pim3_mouse	34	658	7
pim3_mouse	34	659	9
pim3_mouse	34	690	6
pim3_mouse	34	695	4
pim3_mouse	34	702	15
pim3_mouse	34	711	2
pim3_mouse	34	733	1
pim3_mouse	34	740	2
pim3_mouse	34	742	4
pim3_mouse	34	746	2
pim3_mouse	34	748	7
pim3_mouse	34	749	8
pim3_mouse	34	759	1
pim3_mouse	34	769	2
pim3_mouse	34	771	3
pim3_mouse	34	798	12
pim3_mouse	34	805	107
pim3_mouse	34	814	4
pim3_mouse	35	320	1
pim3_mouse	35	323	5
pim3_mouse	35	326	3
pim3_mouse	35	357	1
pim3_mouse	35	437	1
pim3_mouse	35	551	3
pim3_mouse	35	563	1
pim3_mouse	35	57	1
pim3_mouse	35	627	3
pim3_mouse	35	638	1
pim3_mouse	35	715	2
pim3_mouse	35	745	2
pim3_mouse	35	746	1
pim3_mouse	35	747	1
pim3_mouse	35	748	8
pim3_mouse	35	749	4
pim3_mouse	35	753	10
pim3_mouse	35	788	3
pim3_mouse	36	100	1
pim3_mouse	36	121	6
pim3_mouse	36	122	5
pim3_mouse	36	123	11
pim3_mouse	36	138	2
pim3_mouse	36	139	1
pim3_mouse	36	140	3
pim3_mouse	36	142	2
pim3_mouse	36	143	1
pim3_mouse	36	147	2
pim3_mouse	36	175	11
pim3_mouse	36	177	3
pim3_mouse	36	182	10
pim3_mouse	36	192	15
pim3_mouse	36	197	8
pim3_mouse	36	199	8
pim3_mouse	36	201	13
pim3_mouse	36	207	7
pim3_mouse	36	212	16
pim3_mouse	36	226	1
pim3_mouse	36	229	1
pim3_mouse	36	244	1
pim3_mouse	36	254	6
pim3_mouse	36	259	10
pim3_mouse	36	329	9
pim3_mouse	36	335	9
pim3_mouse	36	387	1
pim3_mouse	36	392	1
pim3_mouse	36	397	6
pim3_mouse	36	465	1
pim3_mouse	36	545	6
pim3_mouse	36	548	14
pim3_mouse	36	601	3
pim3_mouse	36	61	1
pim3_mouse	36	620	2
pim3_mouse	36	626	2
pim3_mouse	36	641	10
pim3_mouse	36	642	1
pim3_mouse	36	644	7
pim3_mouse	36	646	1
pim3_mouse	36	647	1
pim3_mouse	36	650	1
pim3_mouse	36	680	1
pim3_mouse	36	685	2
pim3_mouse	36	722	5
pim3_mouse	36	740	8
pim3_mouse	36	745	5
pim3_mouse	36	751	6
pim3_mouse	36	759	6
pim3_mouse	36	770	57
pim3_mouse	36	771	5
pim3_mouse	36	784	2
pim3_mouse	36	789	1
pim3_mouse	36	798	2
pim3_mouse	36	803	1
pim3_mouse	36	806	3
pim3_mouse	36	815	3
pim3_mouse	36	816	1
pim3_mouse	36	820	3
pim3_mouse	36	821	22
pim3_mouse	37	133	1
pim3_mouse	37	149	1
pim3_mouse	37	194	1
pim3_mouse	37	195	2
pim3_mouse	37	203	1
pim3_mouse	37	222	1
pim3_mouse	37	272	2
pim3_mouse	37	321	3
pim3_mouse	37	322	70
pim3_mouse	37	326	3
pim3_mouse	37	327	2
pim3_mouse	37	393	4
pim3_mouse	37	401	1
pim3_mouse	37	612	1
pim3_mouse	37	622	3
pim3_mouse	37	643	7
pim3_mouse	37	652	2
pim3_mouse	37	668	1
pim3_mouse	37	682	9
pim3_mouse	37	689	10
pim3_mouse	37	729	4
pim3_mouse	37	745	34
pim3_mouse	37	746	1
pim3_mouse	37	749	22
pim3_mouse	37	758	13
pim3_mouse	37	772	16
pim3_mouse	37	790	1
pim3_mouse	38	129	3
pim3_mouse	38	150	19
pim3_mouse	38	208	12
pim3_mouse	38	262	1
pim3_mouse	38	320	14
pim3_mouse	38	321	4
pim3_mouse	38	326	1
pim3_mouse	38	333	1
pim3_mouse	38	346	1
pim3_mouse	38	365	2
pim3_mouse	38	60	1
pim3_mouse	38	628	5
pim3_mouse	38	727	2
pim3_mouse	38	744	38
pim3_mouse	38	752	1
pim3_mouse	38	753	3
pim3_mouse	38	756	39
pim3_mouse	38	763	1
pim3_mouse	38	774	1
pim3_mouse	38	784	5
pim3_mouse	38	786	20
pim3_mouse	38	789	3
pim3_mouse	38	824	9
pim3_mouse	39	120	2
pim3_mouse	39	131	7
pim3_mouse	39	147	1
pim3_mouse	39	170	1
pim3_mouse	39	182	2
pim3_mouse	39	189	10
pim3_mouse	39	207	1
pim3_mouse	39	253	1
pim3_mouse	39	288	1
pim3_mouse	39	323	8
pim3_mouse	39	326	46
pim3_mouse	39	327	42
pim3_mouse	39	328	24
pim3_mouse	39	329	18
pim3_mouse	39	330	5
pim3_mouse	39	333	11
pim3_mouse	39	334	2
pim3_mouse	39	335	3
pim3_mouse	39	336	13
pim3_mouse	39	337	1
pim3_mouse	39	339	2
pim3_mouse	39	341	1
pim3_mouse	39	398	4
pim3_mouse	39	427	1
pim3_mouse	39	555	9
pim3_mouse	39	565	1
pim3_mouse	39	567	3
pim3_mouse	39	593	2
pim3_mouse	39	638	5
pim3_mouse	39	642	5
pim3_mouse	39	699	1
pim3_mouse	39	744	13
pim3_mouse	39	746	3
pim3_mouse	39	748	2
pim3_mouse	39	749	1
pim3_mouse	39	756	1
pim3_mouse	39	789	4
pim3_mouse	39	84	3
pim3_mouse	40	123	8
pim3_mouse	40	124	2
pim3_mouse	40	131	8
pim3_mouse	40	134	1
pim3_mouse	40	138	1
pim3_mouse	40	153	2
pim3_mouse	40	167	3
pim3_mouse	40	319	1
pim3_mouse	40	323	1
pim3_mouse	40	327	612
pim3_mouse	40	328	198
pim3_mouse	40	329	200
pim3_mouse	40	330	78
pim3_mouse	40	331	150
pim3_mouse	40	333	3
pim3_mouse	40	334	6
pim3_mouse	40	335	19
pim3_mouse	40	336	89
pim3_mouse	40	337	64
pim3_mouse	40	339	1
pim3_mouse	40	341	5
pim3_mouse	40	342	4
pim3_mouse	40	359	1
pim3_mouse	40	447	8
pim3_mouse	40	459	1
pim3_mouse	40	548	2
pim3_mouse	40	556	1
pim3_mouse	40	571	2
pim3_mouse	40	605	1
pim3_mouse	40	639	1
pim3_mouse	40	642	1
pim3_mouse	40	652	7
pim3_mouse	40	687	1
pim3_mouse	40	694	1
pim3_mouse	40	744	4
pim3_mouse	40	746	6
pim3_mouse	40	762	8
pim3_mouse	40	763	2
pim3_mouse	40	778	3
pim3_mouse	40	791	1
pim3_mouse	40	814	4
pim3_mouse	41	122	3
pim3_mouse	41	126	3
pim3_mouse	41	140	2
pim3_mouse	41	175	4
pim3_mouse	41	178	6
pim3_mouse	41	188	7
pim3_mouse	41	189	2
pim3_mouse	41	192	1
pim3_mouse	41	193	4
pim3_mouse	41	195	2
pim3_mouse	41	200	1
pim3_mouse	41	215	1
pim3_mouse	41	270	5
pim3_mouse	41	294	5
pim3_mouse	41	313	1
pim3_mouse	41	318	1
pim3_mouse	41	319	5
pim3_mouse	41	320	18
pim3_mouse	41	321	70
pim3_mouse	41	322	1
pim3_mouse	41	323	1
pim3_mouse	41	324	24
pim3_mouse	41	325	13
pim3_mouse	41	329	23
pim3_mouse	41	330	19
pim3_mouse	41	331	3
pim3_mouse	41	332	19
pim3_mouse	41	335	5
pim3_mouse	41	336	7
pim3_mouse	41	338	20
pim3_mouse	41	340	5
pim3_mouse	41	342	8
pim3_mouse	41	343	2
pim3_mouse	41	344	2
pim3_mouse	41	348	5
pim3_mouse	41	350	3
pim3_mouse	41	358	3
pim3_mouse	41	389	1
pim3_mouse	41	399	2
pim3_mouse	41	484	2
pim3_mouse	41	500	3
pim3_mouse	41	507	1
pim3_mouse	41	548	9
pim3_mouse	41	549	16
pim3_mouse	41	550	4
pim3_mouse	41	554	1
pim3_mouse	41	555	1
pim3_mouse	41	558	1
pim3_mouse	41	559	1
pim3_mouse	41	562	1
pim3_mouse	41	574	3
pim3_mouse	41	580	1
pim3_mouse	41	587	1
pim3_mouse	41	598	3
pim3_mouse	41	606	1
pim3_mouse	41	637	2
pim3_mouse	41	640	1
pim3_mouse	41	641	1
pim3_mouse	41	644	3
pim3_mouse	41	647	3
pim3_mouse	41	650	1
pim3_mouse	41	653	1
pim3_mouse	41	657	2
pim3_mouse	41	668	1
pim3_mouse	41	694	1
pim3_mouse	41	741	7
pim3_mouse	41	744	21
pim3_mouse	41	745	50
pim3_mouse	41	746	2
pim3_mouse	41	747	2
pim3_mouse	41	748	10
pim3_mouse	41	749	5
pim3_mouse	41	751	2
pim3_mouse	41	753	1
pim3_mouse	41	755	12
pim3_mouse	41	757	3
pim3_mouse	41	758	22
pim3_mouse	41	767	17
pim3_mouse	41	775	1
pim3_mouse	41	776	24
pim3_mouse	41	785	6
pim3_mouse	41	788	1
pim3_mouse	41	792	1
pim3_mouse	41	825	3
pim3_mouse	41	834	3
pim3_mouse	41	839	14
pim3_mouse	42	122	6
pim3_mouse	42	126	2
pim3_mouse	42	131	2
pim3_mouse	42	135	1
pim3_mouse	42	136	14
pim3_mouse	42	138	5
pim3_mouse	42	169	1
pim3_mouse	42	173	2
pim3_mouse	42	180	1
pim3_mouse	42	190	27
pim3_mouse	42	205	6
pim3_mouse	42	212	1
pim3_mouse	42	320	1
pim3_mouse	42	321	1
pim3_mouse	42	322	1
pim3_mouse	42	324	4
pim3_mouse	42	325	2
pim3_mouse	42	326	1
pim3_mouse	42	329	5
pim3_mouse	42	338	1
pim3_mouse	42	341	4
pim3_mouse	42	343	1
pim3_mouse	42	365	5
pim3_mouse	42	374	4
pim3_mouse	42	381	3
pim3_mouse	42	417	1
pim3_mouse	42	425	1
pim3_mouse	42	525	1
pim3_mouse	42	546	2
pim3_mouse	42	569	2
pim3_mouse	42	580	9
pim3_mouse	42	62	1
pim3_mouse	42	637	18
pim3_mouse	42	638	2
pim3_mouse	42	642	6
pim3_mouse	42	645	11
pim3_mouse	42	661	1
pim3_mouse	42	67	1
pim3_mouse	42	684	1
pim3_mouse	42	744	3
pim3_mouse	42	745	4
pim3_mouse	42	753	2
pim3_mouse	42	759	1
pim3_mouse	42	77	1
pim3_mouse	42	770	7
pim3_mouse	42	778	1
pim3_mouse	42	785	1
pim3_mouse	42	789	3
pim3_mouse	42	813	10
pim3_mouse	42	829	1
pim3_mouse	42	837	6
pim3_mouse	43	112	1
pim3_mouse	43	120	13
pim3_mouse	43	121	16
pim3_mouse	43	122	3
pim3_mouse	43	123	1
pim3_mouse	43	125	1
pim3_mouse	43	126	8
pim3_mouse	43	127	6
pim3_mouse	43	138	16
pim3_mouse	43	140	12
pim3_mouse	43	143	26
pim3_mouse	43	147	1
pim3_mouse	43	159	1
pim3_mouse	43	169	1
pim3_mouse	43	175	11
pim3_mouse	43	177	122
pim3_mouse	43	184	25
pim3_mouse	43	192	9
pim3_mouse	43	197	1
pim3_mouse	43	204	6
pim3_mouse	43	207	4
pim3_mouse	43	212	37
pim3_mouse	43	218	3
pim3_mouse	43	224	3
pim3_mouse	43	238	7
pim3_mouse	43	244	6
pim3_mouse	43	245	7
pim3_mouse	43	254	2
pim3_mouse	43	279	5
pim3_mouse	43	293	5
pim3_mouse	43	300	6
pim3_mouse	43	310	1
pim3_mouse	43	320	5
pim3_mouse	43	321	11
pim3_mouse	43	322	2
pim3_mouse	43	323	1
pim3_mouse	43	329	364
pim3_mouse	43	335	173
pim3_mouse	43	338	1
pim3_mouse	43	348	14
pim3_mouse	43	374	14
pim3_mouse	43	378	26
pim3_mouse	43	383	7
pim3_mouse	43	387	1
pim3_mouse	43	397	2
pim3_mouse	43	401	1
pim3_mouse	43	407	11
pim3_mouse	43	420	1
pim3_mouse	43	459	7
pim3_mouse	43	487	1
pim3_mouse	43	512	2
pim3_mouse	43	532	2
pim3_mouse	43	545	8
pim3_mouse	43	548	49
pim3_mouse	43	553	1
pim3_mouse	43	555	1
pim3_mouse	43	564	10
pim3_mouse	43	568	1
pim3_mouse	43	573	6
pim3_mouse	43	587	1
pim3_mouse	43	588	4
pim3_mouse	43	592	20
pim3_mouse	43	595	1
pim3_mouse	43	624	6
pim3_mouse	43	64	2
pim3_mouse	43	640	1
pim3_mouse	43	644	48
pim3_mouse	43	647	36
pim3_mouse	43	654	1
pim3_mouse	43	661	1
pim3_mouse	43	698	1
pim3_mouse	43	702	2
pim3_mouse	43	716	30
pim3_mouse	43	719	1
pim3_mouse	43	722	3
pim3_mouse	43	740	11
pim3_mouse	43	742	2
pim3_mouse	43	744	11
pim3_mouse	43	745	6
pim3_mouse	43	750	6
pim3_mouse	43	761	9
pim3_mouse	43	770	59
pim3_mouse	43	775	6
pim3_mouse	43	781	1
pim3_mouse	43	79	1
pim3_mouse	43	798	3
pim3_mouse	43	799	39
pim3_mouse	43	800	5
pim3_mouse	43	804	3
pim3_mouse	43	806	52
pim3_mouse	43	807	35
pim3_mouse	43	815	7
pim3_mouse	43	816	44
pim3_mouse	43	821	4
pim3_mouse	44	115	1
pim3_mouse	44	119	1
pim3_mouse	44	133	16
pim3_mouse	44	143	1
pim3_mouse	44	146	1
pim3_mouse	44	165	1
pim3_mouse	44	171	16
pim3_mouse	44	177	2
pim3_mouse	44	188	51
pim3_mouse	44	195	5
pim3_mouse	44	218	3
pim3_mouse	44	320	1
pim3_mouse	44	321	5
pim3_mouse	44	322	10
pim3_mouse	44	323	1
pim3_mouse	44	332	1
pim3_mouse	44	360	1
pim3_mouse	44	393	39
pim3_mouse	44	462	1
pim3_mouse	44	471	3
pim3_mouse	44	547	10
pim3_mouse	44	550	1
pim3_mouse	44	566	4
pim3_mouse	44	601	3
pim3_mouse	44	616	1
pim3_mouse	44	621	1
pim3_mouse	44	669	6
pim3_mouse	44	675	10
pim3_mouse	44	676	2
pim3_mouse	44	745	34
pim3_mouse	44	746	2
pim3_mouse	44	748	29
pim3_mouse	44	749	33
pim3_mouse	44	750	1
pim3_mouse	44	764	1
pim3_mouse	44	765	1
pim3_mouse	44	769	1
pim3_mouse	44	772	4
pim3_mouse	44	784	1
pim3_mouse	44	810	1
pim3_mouse	44	842	66
pim3_mouse	44	91	1
pim3_mouse	45	120	10
pim3_mouse	45	121	3
pim3_mouse	45	129	3
pim3_mouse	45	151	1
pim3_mouse	45	167	7
pim3_mouse	45	175	1
pim3_mouse	45	176	1
pim3_mouse	45	187	7
pim3_mouse	45	208	1
pim3_mouse	45	251	1
pim3_mouse	45	320	2
pim3_mouse	45	321	14
pim3_mouse	45	322	9
pim3_mouse	45	324	4
pim3_mouse	45	325	17
pim3_mouse	45	326	2
pim3_mouse	45	333	12
pim3_mouse	45	345	5
pim3_mouse	45	366	6
pim3_mouse	45	550	1
pim3_mouse	45	561	3
pim3_mouse	45	566	1
pim3_mouse	45	580	1
pim3_mouse	45	655	4
pim3_mouse	45	665	1
pim3_mouse	45	666	1
pim3_mouse	45	692	2
pim3_mouse	45	699	4
pim3_mouse	45	70	1
pim3_mouse	45	700	14
pim3_mouse	45	72	2
pim3_mouse	45	727	1
pim3_mouse	45	744	62
pim3_mouse	45	745	10
pim3_mouse	45	75	1
pim3_mouse	45	756	7
pim3_mouse	45	757	4
pim3_mouse	45	759	2
pim3_mouse	45	77	2
pim3_mouse	45	787	7
pim3_mouse	45	794	1
pim3_mouse	45	795	8
pim3_mouse	45	826	7
pim3_mouse	46	111	1
pim3_mouse	46	118	1
pim3_mouse	46	136	6
pim3_mouse	46	153	1
pim3_mouse	46	182	6
pim3_mouse	46	205	8
pim3_mouse	46	265	2
pim3_mouse	46	267	3
pim3_mouse	46	295	3
pim3_mouse	46	326	6
pim3_mouse	46	327	1
pim3_mouse	46	331	4
pim3_mouse	46	333	1
pim3_mouse	46	342	1
pim3_mouse	46	351	1
pim3_mouse	46	368	1
pim3_mouse	46	371	6
pim3_mouse	46	432	1
pim3_mouse	46	510	1
pim3_mouse	46	531	5
pim3_mouse	46	533	1
pim3_mouse	46	546	4
pim3_mouse	46	607	3
pim3_mouse	46	612	1
pim3_mouse	46	628	5
pim3_mouse	46	637	13
pim3_mouse	46	638	2
pim3_mouse	46	642	4
pim3_mouse	46	645	16
pim3_mouse	46	649	1
pim3_mouse	46	658	15
pim3_mouse	46	689	16
pim3_mouse	46	696	1
pim3_mouse	46	730	1
pim3_mouse	46	744	17
pim3_mouse	46	748	9
pim3_mouse	46	749	1
pim3_mouse	46	768	39
pim3_mouse	46	778	3
pim3_mouse	46	804	10
pim3_mouse	46	813	37
pim3_mouse	47	119	4
pim3_mouse	47	121	7
pim3_mouse	47	127	2
pim3_mouse	47	134	1
pim3_mouse	47	168	2
pim3_mouse	47	186	1
pim3_mouse	47	192	3
pim3_mouse	47	200	4
pim3_mouse	47	201	6
pim3_mouse	47	207	44
pim3_mouse	47	211	2
pim3_mouse	47	224	1
pim3_mouse	47	234	1
pim3_mouse	47	320	3
pim3_mouse	47	322	3
pim3_mouse	47	325	7
pim3_mouse	47	331	1
pim3_mouse	47	344	15
pim3_mouse	47	349	6
pim3_mouse	47	390	7
pim3_mouse	47	532	1
pim3_mouse	47	545	1
pim3_mouse	47	549	16
pim3_mouse	47	551	7
pim3_mouse	47	553	3
pim3_mouse	47	563	3
pim3_mouse	47	588	2
pim3_mouse	47	595	16
pim3_mouse	47	621	12
pim3_mouse	47	624	3
pim3_mouse	47	640	5
pim3_mouse	47	657	3
pim3_mouse	47	660	3
pim3_mouse	47	676	13
pim3_mouse	47	694	1
pim3_mouse	47	743	13
pim3_mouse	47	744	8
pim3_mouse	47	745	27
pim3_mouse	47	747	7
pim3_mouse	47	748	26
pim3_mouse	47	751	11
pim3_mouse	47	761	5
pim3_mouse	47	765	1
pim3_mouse	47	775	2
pim3_mouse	47	798	3
pim3_mouse	47	799	12
pim3_mouse	47	812	1
pim3_mouse	47	819	18
pim3_mouse	48	121	12
pim3_mouse	48	125	5
pim3_mouse	48	129	1
pim3_mouse	48	155	2
pim3_mouse	48	179	12
pim3_mouse	48	186	5
pim3_mouse	48	222	8
pim3_mouse	48	240	2
pim3_mouse	48	263	1
pim3_mouse	48	288	4
pim3_mouse	48	302	1
pim3_mouse	48	321	17
pim3_mouse	48	322	1
pim3_mouse	48	324	1
pim3_mouse	48	327	1
pim3_mouse	48	337	2
pim3_mouse	48	380	3
pim3_mouse	48	456	1
pim3_mouse	48	547	6
pim3_mouse	48	551	1
pim3_mouse	48	577	2
pim3_mouse	48	622	1
pim3_mouse	48	626	21
pim3_mouse	48	629	1
pim3_mouse	48	639	1
pim3_mouse	48	69	1
pim3_mouse	48	74	2
pim3_mouse	48	745	36
pim3_mouse	48	746	7
pim3_mouse	48	747	2
pim3_mouse	48	75	1
pim3_mouse	48	751	3
pim3_mouse	48	753	2
pim3_mouse	48	754	1
pim3_mouse	48	757	8
pim3_mouse	48	759	6
pim3_mouse	48	76	1
pim3_mouse	48	760	7
pim3_mouse	48	774	4
pim3_mouse	48	785	1
pim3_mouse	48	787	8
pim3_mouse	48	793	6
pim3_mouse	48	795	28
pim3_mouse	48	811	3
pim3_mouse	48	824	6
pim3_mouse	48	825	30
pim3_mouse	48	829	78
pim3_mouse	48	843	11
pim3_mouse	49	139	1
pim3_mouse	49	165	2
pim3_mouse	49	193	1
pim3_mouse	49	205	3
pim3_mouse	49	206	12
pim3_mouse	49	227	2
pim3_mouse	49	242	5
pim3_mouse	49	268	1
pim3_mouse	49	327	3
pim3_mouse	49	397	4
pim3_mouse	49	398	1
pim3_mouse	49	475	1
pim3_mouse	49	546	2
pim3_mouse	49	547	9
pim3_mouse	49	619	7
pim3_mouse	49	633	1
pim3_mouse	49	642	1
pim3_mouse	49	645	1
pim3_mouse	49	712	5
pim3_mouse	49	720	12
pim3_mouse	49	746	1
pim3_mouse	49	749	10
pim3_mouse	49	768	7
pim3_mouse	49	777	3
pim3_mouse	49	804	27
pim3_mouse	49	806	1
pim3_mouse	49	813	8
pim3_mouse	49	847	1
pim3_mouse	50	108	3
pim3_mouse	50	119	9
pim3_mouse	50	120	2
pim3_mouse	50	121	1
pim3_mouse	50	123	1
pim3_mouse	50	127	6
pim3_mouse	50	145	1
pim3_mouse	50	157	4
pim3_mouse	50	159	8
pim3_mouse	50	177	1
pim3_mouse	50	182	1
pim3_mouse	50	183	1
pim3_mouse	50	184	10
pim3_mouse	50	192	5
pim3_mouse	50	197	7
pim3_mouse	50	201	27
pim3_mouse	50	204	12
pim3_mouse	50	207	15
pim3_mouse	50	229	1
pim3_mouse	50	239	1
pim3_mouse	50	278	1
pim3_mouse	50	296	3
pim3_mouse	50	319	1
pim3_mouse	50	320	4
pim3_mouse	50	321	14
pim3_mouse	50	335	1
pim3_mouse	50	342	3
pim3_mouse	50	354	1
pim3_mouse	50	405	1
pim3_mouse	50	506	10
pim3_mouse	50	537	1
pim3_mouse	50	566	1
pim3_mouse	50	580	3
pim3_mouse	50	595	4
pim3_mouse	50	644	1
pim3_mouse	50	709	10
pim3_mouse	50	743	13
pim3_mouse	50	744	2
pim3_mouse	50	745	30
pim3_mouse	50	750	1
pim3_mouse	50	751	21
pim3_mouse	50	752	1
pim3_mouse	50	754	1
pim3_mouse	50	803	14
pim3_mouse	50	807	26
pim3_mouse	50	819	17
pim3_mouse	50	822	2
pim3_mouse	51	121	5
pim3_mouse	51	134	5
pim3_mouse	51	150	17
pim3_mouse	51	154	2
pim3_mouse	51	171	3
pim3_mouse	51	186	5
pim3_mouse	51	187	1
pim3_mouse	51	196	2
pim3_mouse	51	218	2
pim3_mouse	51	267	2
pim3_mouse	51	270	2
pim3_mouse	51	304	4
pim3_mouse	51	320	18
pim3_mouse	51	321	4
pim3_mouse	51	322	1
pim3_mouse	51	323	9
pim3_mouse	51	365	15
pim3_mouse	51	372	7
pim3_mouse	51	398	1
pim3_mouse	51	399	18
pim3_mouse	51	562	1
pim3_mouse	51	576	4
pim3_mouse	51	597	4
pim3_mouse	51	608	9
pim3_mouse	51	628	7
pim3_mouse	51	683	6
pim3_mouse	51	745	27
pim3_mouse	51	75	1
pim3_mouse	51	753	30
pim3_mouse	51	756	16
pim3_mouse	51	757	3
pim3_mouse	51	760	8
pim3_mouse	51	766	1
pim3_mouse	51	771	5
pim3_mouse	51	784	23
pim3_mouse	51	785	14
pim3_mouse	51	786	81
pim3_mouse	51	792	14
pim3_mouse	51	794	3
pim3_mouse	51	823	32
pim3_mouse	51	825	43
pim3_mouse	51	843	1
pim3_mouse	52	120	2
pim3_mouse	52	122	8
pim3_mouse	52	129	23
pim3_mouse	52	131	1
pim3_mouse	52	134	3
pim3_mouse	52	139	1
pim3_mouse	52	149	1
pim3_mouse	52	167	1
pim3_mouse	52	172	11
pim3_mouse	52	179	19
pim3_mouse	52	198	9
pim3_mouse	52	271	2
pim3_mouse	52	331	11
pim3_mouse	52	337	2
pim3_mouse	52	339	19
pim3_mouse	52	345	58
pim3_mouse	52	480	4
pim3_mouse	52	523	1
pim3_mouse	52	538	3
pim3_mouse	52	559	1
pim3_mouse	52	567	1
pim3_mouse	52	597	1
pim3_mouse	52	622	5
pim3_mouse	52	631	1
pim3_mouse	52	637	41
pim3_mouse	52	642	4
pim3_mouse	52	744	43
pim3_mouse	52	749	4
pim3_mouse	52	76	20
pim3_mouse	52	760	2
pim3_mouse	52	763	9
pim3_mouse	52	769	3
pim3_mouse	52	773	1
pim3_mouse	52	778	19
pim3_mouse	52	795	9
pim3_mouse	52	801	2
pim3_mouse	52	809	85
pim3_mouse	52	843	9
pim3_mouse	52	92	1
pim3_mouse	53	113	1
pim3_mouse	53	128	9
pim3_mouse	53	136	3
pim3_mouse	53	141	1
pim3_mouse	53	169	1
pim3_mouse	53	178	2
pim3_mouse	53	181	6
pim3_mouse	53	249	1
pim3_mouse	53	328	1
pim3_mouse	53	330	3
pim3_mouse	53	371	21
pim3_mouse	53	399	8
pim3_mouse	53	448	1
pim3_mouse	53	466	1
pim3_mouse	53	547	6
pim3_mouse	53	552	8
pim3_mouse	53	603	7
pim3_mouse	53	638	40
pim3_mouse	53	673	19
pim3_mouse	53	749	9
pim3_mouse	53	759	10
pim3_mouse	53	764	1
pim3_mouse	53	773	3
pim3_mouse	53	783	1
pim3_mouse	53	815	2
pim3_mouse	53	835	5
pim3_mouse	53	837	17
pim3_mouse	53	851	4
pim3_mouse	54	120	2
pim3_mouse	54	145	15
pim3_mouse	54	149	3
pim3_mouse	54	151	1
pim3_mouse	54	154	22
pim3_mouse	54	158	3
pim3_mouse	54	178	1
pim3_mouse	54	187	5
pim3_mouse	54	196	16
pim3_mouse	54	203	10
pim3_mouse	54	210	42
pim3_mouse	54	223	4
pim3_mouse	54	244	2
pim3_mouse	54	247	4
pim3_mouse	54	310	2
pim3_mouse	54	320	1
pim3_mouse	54	331	14
pim3_mouse	54	354	2
pim3_mouse	54	380	2
pim3_mouse	54	404	4
pim3_mouse	54	429	1
pim3_mouse	54	473	1
pim3_mouse	54	482	5
pim3_mouse	54	499	3
pim3_mouse	54	551	1
pim3_mouse	54	555	1
pim3_mouse	54	559	1
pim3_mouse	54	565	10
pim3_mouse	54	589	6
pim3_mouse	54	593	1
pim3_mouse	54	594	4
pim3_mouse	54	600	7
pim3_mouse	54	606	1
pim3_mouse	54	622	7
pim3_mouse	54	623	5
pim3_mouse	54	656	12
pim3_mouse	54	667	1
pim3_mouse	54	670	5
pim3_mouse	54	693	1
pim3_mouse	54	695	6
pim3_mouse	54	718	7
pim3_mouse	54	744	39
pim3_mouse	54	745	25
pim3_mouse	54	747	2
pim3_mouse	54	750	8
pim3_mouse	54	755	16
pim3_mouse	54	766	5
pim3_mouse	54	774	4
pim3_mouse	54	775	10
pim3_mouse	54	785	1
pim3_mouse	54	791	16
pim3_mouse	54	809	20
pim3_mouse	54	820	9
pim3_mouse	54	823	17
pim3_mouse	54	826	1
pim3_mouse	54	849	8
pim3_mouse	55	122	1
pim3_mouse	55	126	60
pim3_mouse	55	129	1
pim3_mouse	55	137	6
pim3_mouse	55	149	5
pim3_mouse	55	154	3
pim3_mouse	55	167	1
pim3_mouse	55	177	2
pim3_mouse	55	181	21
pim3_mouse	55	182	5
pim3_mouse	55	191	9
pim3_mouse	55	218	1
pim3_mouse	55	250	4
pim3_mouse	55	283	1
pim3_mouse	55	311	23
pim3_mouse	55	330	1
pim3_mouse	55	334	27
pim3_mouse	55	336	1
pim3_mouse	55	342	2
pim3_mouse	55	344	9
pim3_mouse	55	348	9
pim3_mouse	55	357	2
pim3_mouse	55	382	2
pim3_mouse	55	394	1
pim3_mouse	55	430	46
pim3_mouse	55	446	1
pim3_mouse	55	547	8
pim3_mouse	55	553	10
pim3_mouse	55	572	1
pim3_mouse	55	592	1
pim3_mouse	55	638	4
pim3_mouse	55	643	7
pim3_mouse	55	679	1
pim3_mouse	55	704	4
pim3_mouse	55	734	5
pim3_mouse	55	735	1
pim3_mouse	55	742	6
pim3_mouse	55	744	6
pim3_mouse	55	746	6
pim3_mouse	55	750	22
pim3_mouse	55	760	1
pim3_mouse	55	798	4
pim3_mouse	55	807	3
pim3_mouse	55	816	3
pim3_mouse	55	837	2
pim3_mouse	55	845	9
pim3_mouse	56	121	10
pim3_mouse	56	137	2
pim3_mouse	56	143	32
pim3_mouse	56	162	1
pim3_mouse	56	168	14
pim3_mouse	56	228	1
pim3_mouse	56	253	2
pim3_mouse	56	296	3
pim3_mouse	56	320	2
pim3_mouse	56	321	1
pim3_mouse	56	370	47
pim3_mouse	56	402	1
pim3_mouse	56	550	1
pim3_mouse	56	551	1
pim3_mouse	56	572	2
pim3_mouse	56	618	1
pim3_mouse	56	745	8
pim3_mouse	56	749	4
pim3_mouse	56	761	15
pim3_mouse	56	769	55
pim3_mouse	56	778	2
pim3_mouse	56	781	1
pim3_mouse	56	791	2
pim3_mouse	56	797	1
pim3_mouse	56	803	14
pim3_mouse	56	81	1
pim3_mouse	56	812	5
pim3_mouse	56	814	5
pim3_mouse	56	833	1
pim3_mouse	56	848	6
pim3_mouse	56	852	9
pim3_mouse	57	166	9
pim3_mouse	57	190	1
pim3_mouse	57	217	1
pim3_mouse	57	229	2
pim3_mouse	57	241	1
pim3_mouse	57	276	1
pim3_mouse	57	311	3
pim3_mouse	57	321	2
pim3_mouse	57	398	18
pim3_mouse	57	405	1
pim3_mouse	57	458	1
pim3_mouse	57	537	1
pim3_mouse	57	547	21
pim3_mouse	57	607	3
pim3_mouse	57	609	3
pim3_mouse	57	615	4
pim3_mouse	57	638	3
pim3_mouse	57	745	9
pim3_mouse	57	746	11
pim3_mouse	57	747	1
pim3_mouse	57	748	1
pim3_mouse	57	749	28
pim3_mouse	57	755	2
pim3_mouse	57	759	25
pim3_mouse	57	765	1
pim3_mouse	57	768	18
pim3_mouse	57	780	7
pim3_mouse	57	786	2
pim3_mouse	57	788	64
pim3_mouse	57	794	17
pim3_mouse	57	814	1
pim3_mouse	57	825	1
pim3_mouse	57	827	1
pim3_mouse	57	835	2
pim3_mouse	58	102	1
pim3_mouse	58	115	65
pim3_mouse	58	119	95
pim3_mouse	58	120	13
pim3_mouse	58	123	1
pim3_mouse	58	125	1
pim3_mouse	58	130	30
pim3_mouse	58	135	1
pim3_mouse	58	143	5
pim3_mouse	58	147	4
pim3_mouse	58	149	5
pim3_mouse	58	154	14
pim3_mouse	58	168	18
pim3_mouse	58	171	54
pim3_mouse	58	182	1
pim3_mouse	58	196	1
pim3_mouse	58	197	1
pim3_mouse	58	203	4
pim3_mouse	58	214	6
pim3_mouse	58	228	1
pim3_mouse	58	231	3
pim3_mouse	58	252	1
pim3_mouse	58	256	2
pim3_mouse	58	263	1
pim3_mouse	58	274	3
pim3_mouse	58	289	6
pim3_mouse	58	305	6
pim3_mouse	58	309	12
pim3_mouse	58	320	2
pim3_mouse	58	321	97
pim3_mouse	58	338	22
pim3_mouse	58	340	11
pim3_mouse	58	344	1
pim3_mouse	58	345	24
pim3_mouse	58	352	2
pim3_mouse	58	362	1
pim3_mouse	58	366	6
pim3_mouse	58	370	1
pim3_mouse	58	461	1
pim3_mouse	58	468	1
pim3_mouse	58	537	3
pim3_mouse	58	538	5
pim3_mouse	58	540	1
pim3_mouse	58	551	1
pim3_mouse	58	562	4
pim3_mouse	58	563	2
pim3_mouse	58	574	4
pim3_mouse	58	587	2
pim3_mouse	58	600	9
pim3_mouse	58	629	21
pim3_mouse	58	640	21
pim3_mouse	58	656	1
pim3_mouse	58	665	3
pim3_mouse	58	693	1
pim3_mouse	58	728	6
pim3_mouse	58	731	4
pim3_mouse	58	742	1
pim3_mouse	58	744	80
pim3_mouse	58	745	13
pim3_mouse	58	746	9
pim3_mouse	58	754	18
pim3_mouse	58	757	38
pim3_mouse	58	761	24
pim3_mouse	58	766	139
pim3_mouse	58	767	1
pim3_mouse	58	772	13
pim3_mouse	58	777	12
pim3_mouse	58	785	1
pim3_mouse	58	786	1
pim3_mouse	58	787	27
pim3_mouse	58	79	4
pim3_mouse	58	790	30
pim3_mouse	58	796	39
pim3_mouse	58	812	6
pim3_mouse	58	823	6
pim3_mouse	58	849	5
pim3_mouse	58	851	1
pim3_mouse	58	855	26
pim3_mouse	58	87	2
pim3_mouse	58	90	2
pim3_mouse	58	93	7
pim3_mouse	58	96	3
pim3_mouse	59	111	1
pim3_mouse	59	112	3
pim3_mouse	59	122	4
pim3_mouse	59	123	1
pim3_mouse	59	124	18
pim3_mouse	59	125	1
pim3_mouse	59	126	24
pim3_mouse	59	127	33
pim3_mouse	59	128	10
pim3_mouse	59	132	5
pim3_mouse	59	136	3
pim3_mouse	59	139	5
pim3_mouse	59	141	1
pim3_mouse	59	143	3
pim3_mouse	59	144	2
pim3_mouse	59	148	3
pim3_mouse	59	156	19
pim3_mouse	59	160	1
pim3_mouse	59	165	10
pim3_mouse	59	174	2
pim3_mouse	59	176	18
pim3_mouse	59	179	1
pim3_mouse	59	181	1
pim3_mouse	59	220	1
pim3_mouse	59	294	1
pim3_mouse	59	301	9
pim3_mouse	59	326	2
pim3_mouse	59	337	2
pim3_mouse	59	354	1
pim3_mouse	59	364	2
pim3_mouse	59	368	1
pim3_mouse	59	429	8
pim3_mouse	59	542	2
pim3_mouse	59	547	2
pim3_mouse	59	552	1
pim3_mouse	59	557	19
pim3_mouse	59	561	8
pim3_mouse	59	569	8
pim3_mouse	59	570	1
pim3_mouse	59	583	3
pim3_mouse	59	587	2
pim3_mouse	59	592	1
pim3_mouse	59	602	8
pim3_mouse	59	613	1
pim3_mouse	59	618	15
pim3_mouse	59	638	19
pim3_mouse	59	651	28
pim3_mouse	59	654	10
pim3_mouse	59	655	1
pim3_mouse	59	669	8
pim3_mouse	59	709	3
pim3_mouse	59	743	4
pim3_mouse	59	748	28
pim3_mouse	59	749	20
pim3_mouse	59	750	5
pim3_mouse	59	756	3
pim3_mouse	59	760	10
pim3_mouse	59	763	1
pim3_mouse	59	764	1
pim3_mouse	59	768	10
pim3_mouse	59	776	15
pim3_mouse	59	779	8
pim3_mouse	59	803	24
pim3_mouse	59	815	2
pim3_mouse	59	86	8
pim3_mouse	60	120	19
pim3_mouse	60	121	8
pim3_mouse	60	122	18
pim3_mouse	60	126	5
pim3_mouse	60	129	5
pim3_mouse	60	130	2
pim3_mouse	60	131	17
pim3_mouse	60	135	1
pim3_mouse	60	138	8
pim3_mouse	60	140	2
pim3_mouse	60	151	2
pim3_mouse	60	157	2
pim3_mouse	60	164	9
pim3_mouse	60	169	8
pim3_mouse	60	173	3
pim3_mouse	60	180	25
pim3_mouse	60	190	19
pim3_mouse	60	205	12
pim3_mouse	60	322	1
pim3_mouse	60	324	8
pim3_mouse	60	333	14
pim3_mouse	60	338	1
pim3_mouse	60	346	36
pim3_mouse	60	349	1
pim3_mouse	60	381	9
pim3_mouse	60	395	22
pim3_mouse	60	418	10
pim3_mouse	60	447	1
pim3_mouse	60	463	6
pim3_mouse	60	469	1
pim3_mouse	60	530	6
pim3_mouse	60	543	9
pim3_mouse	60	546	20
pim3_mouse	60	547	9
pim3_mouse	60	548	13
pim3_mouse	60	549	1
pim3_mouse	60	561	1
pim3_mouse	60	563	2
pim3_mouse	60	598	1
pim3_mouse	60	615	19
pim3_mouse	60	638	11
pim3_mouse	60	641	2
pim3_mouse	60	642	39
pim3_mouse	60	645	10
pim3_mouse	60	664	2
pim3_mouse	60	696	17
pim3_mouse	60	700	2
pim3_mouse	60	720	5
pim3_mouse	60	727	1
pim3_mouse	60	743	1
pim3_mouse	60	744	6
pim3_mouse	60	745	17
pim3_mouse	60	747	4
pim3_mouse	60	751	7
pim3_mouse	60	752	2
pim3_mouse	60	754	5
pim3_mouse	60	755	1
pim3_mouse	60	760	1
pim3_mouse	60	762	2
pim3_mouse	60	767	1
pim3_mouse	60	769	9
pim3_mouse	60	775	1
pim3_mouse	60	784	4
pim3_mouse	60	786	1
pim3_mouse	60	793	3
pim3_mouse	60	796	16
pim3_mouse	60	804	33
pim3_mouse	60	807	9
pim3_mouse	60	813	27
pim3_mouse	60	846	15
pim3_mouse	61	120	3
pim3_mouse	61	121	21
pim3_mouse	61	122	1
pim3_mouse	61	125	1
pim3_mouse	61	126	1
pim3_mouse	61	143	3
pim3_mouse	61	146	7
pim3_mouse	61	159	2
pim3_mouse	61	162	3
pim3_mouse	61	168	2
pim3_mouse	61	171	6
pim3_mouse	61	175	2
pim3_mouse	61	182	21
pim3_mouse	61	192	4
pim3_mouse	61	211	2
pim3_mouse	61	218	2
pim3_mouse	61	233	7
pim3_mouse	61	250	5
pim3_mouse	61	262	1
pim3_mouse	61	305	1
pim3_mouse	61	319	1
pim3_mouse	61	320	1
pim3_mouse	61	321	16
pim3_mouse	61	322	1
pim3_mouse	61	324	20
pim3_mouse	61	343	5
pim3_mouse	61	348	13
pim3_mouse	61	358	1
pim3_mouse	61	377	5
pim3_mouse	61	389	1
pim3_mouse	61	390	1
pim3_mouse	61	406	6
pim3_mouse	61	416	24
pim3_mouse	61	422	3
pim3_mouse	61	427	1
pim3_mouse	61	436	4
pim3_mouse	61	449	15
pim3_mouse	61	500	7
pim3_mouse	61	534	1
pim3_mouse	61	543	1
pim3_mouse	61	546	4
pim3_mouse	61	548	3
pim3_mouse	61	549	1
pim3_mouse	61	550	1
pim3_mouse	61	562	7
pim3_mouse	61	563	2
pim3_mouse	61	567	6
pim3_mouse	61	585	3
pim3_mouse	61	635	16
pim3_mouse	61	637	1
pim3_mouse	61	640	2
pim3_mouse	61	648	1
pim3_mouse	61	657	5
pim3_mouse	61	658	13
pim3_mouse	61	685	16
pim3_mouse	61	708	29
pim3_mouse	61	740	4
pim3_mouse	61	744	3
pim3_mouse	61	745	10
pim3_mouse	61	746	3
pim3_mouse	61	747	1
pim3_mouse	61	748	23
pim3_mouse	61	750	8
pim3_mouse	61	751	9
pim3_mouse	61	754	3
pim3_mouse	61	755	2
pim3_mouse	61	757	7
pim3_mouse	61	758	2
pim3_mouse	61	761	24
pim3_mouse	61	765	1
pim3_mouse	61	770	1
pim3_mouse	61	774	1
pim3_mouse	61	786	19
pim3_mouse	61	798	31
pim3_mouse	61	827	2
pim3_mouse	61	831	6
pim3_mouse	62	121	18
pim3_mouse	62	123	1
pim3_mouse	62	125	10
pim3_mouse	62	137	62
pim3_mouse	62	174	12
pim3_mouse	62	179	22
pim3_mouse	62	204	9
pim3_mouse	62	248	1
pim3_mouse	62	253	16
pim3_mouse	62	321	17
pim3_mouse	62	322	1
pim3_mouse	62	323	3
pim3_mouse	62	325	1
pim3_mouse	62	330	2
pim3_mouse	62	331	1
pim3_mouse	62	334	4
pim3_mouse	62	340	1
pim3_mouse	62	341	29
pim3_mouse	62	462	5
pim3_mouse	62	539	1
pim3_mouse	62	541	2
pim3_mouse	62	544	1
pim3_mouse	62	547	5
pim3_mouse	62	551	1
pim3_mouse	62	555	4
pim3_mouse	62	570	8
pim3_mouse	62	638	25
pim3_mouse	62	640	7
pim3_mouse	62	643	21
pim3_mouse	62	745	24
pim3_mouse	62	748	19
pim3_mouse	62	751	3
pim3_mouse	62	754	1
pim3_mouse	62	761	2
pim3_mouse	62	766	1
pim3_mouse	62	769	7
pim3_mouse	62	803	32
pim3_mouse	62	812	86
pim3_mouse	62	842	2
pim3_mouse	63	130	1
pim3_mouse	63	131	3
pim3_mouse	63	136	2
pim3_mouse	63	152	2
pim3_mouse	63	156	3
pim3_mouse	63	173	26
pim3_mouse	63	180	11
pim3_mouse	63	196	5
pim3_mouse	63	236	2
pim3_mouse	63	320	1
pim3_mouse	63	321	61
pim3_mouse	63	323	1
pim3_mouse	63	324	2
pim3_mouse	63	325	1
pim3_mouse	63	327	10
pim3_mouse	63	346	15
pim3_mouse	63	385	3
pim3_mouse	63	434	3
pim3_mouse	63	488	1
pim3_mouse	63	553	1
pim3_mouse	63	556	1
pim3_mouse	63	563	1
pim3_mouse	63	568	1
pim3_mouse	63	569	1
pim3_mouse	63	607	10
pim3_mouse	63	609	2
pim3_mouse	63	614	9
pim3_mouse	63	627	5
pim3_mouse	63	638	10
pim3_mouse	63	652	10
pim3_mouse	63	713	1
pim3_mouse	63	745	39
pim3_mouse	63	746	3
pim3_mouse	63	748	18
pim3_mouse	63	750	5
pim3_mouse	63	757	1
pim3_mouse	63	765	1
pim3_mouse	63	768	2
pim3_mouse	63	772	1
pim3_mouse	63	778	2
pim3_mouse	63	781	6
pim3_mouse	63	796	5
pim3_mouse	63	810	6
pim3_mouse	63	825	1
pim3_mouse	63	830	28
pim3_mouse	63	844	29
pim3_mouse	63	854	1
pim3_mouse	64	100	2
pim3_mouse	64	123	16
pim3_mouse	64	138	13
pim3_mouse	64	140	100
pim3_mouse	64	144	2
pim3_mouse	64	147	1
pim3_mouse	64	149	10
pim3_mouse	64	162	1
pim3_mouse	64	175	10
pim3_mouse	64	177	37
pim3_mouse	64	182	3
pim3_mouse	64	184	40
pim3_mouse	64	186	2
pim3_mouse	64	192	27
pim3_mouse	64	197	37
pim3_mouse	64	200	3
pim3_mouse	64	201	2
pim3_mouse	64	207	7
pim3_mouse	64	214	1
pim3_mouse	64	215	1
pim3_mouse	64	219	18
pim3_mouse	64	244	1
pim3_mouse	64	254	2
pim3_mouse	64	279	1
pim3_mouse	64	320	3
pim3_mouse	64	321	11
pim3_mouse	64	322	1
pim3_mouse	64	324	1
pim3_mouse	64	325	1
pim3_mouse	64	329	46
pim3_mouse	64	335	10
pim3_mouse	64	342	6
pim3_mouse	64	344	4
pim3_mouse	64	348	9
pim3_mouse	64	349	8
pim3_mouse	64	352	3
pim3_mouse	64	355	4
pim3_mouse	64	374	12
pim3_mouse	64	380	2
pim3_mouse	64	383	2
pim3_mouse	64	397	1
pim3_mouse	64	420	2
pim3_mouse	64	427	69
pim3_mouse	64	435	1
pim3_mouse	64	446	2
pim3_mouse	64	465	1
pim3_mouse	64	477	3
pim3_mouse	64	487	8
pim3_mouse	64	489	29
pim3_mouse	64	512	1
pim3_mouse	64	517	1
[truncated: 35,859 more rows]

## Sheet: Mouse_Pim3_80_cDNA_deletions
Gene	Deletion_start	Deletion_end	Read_count
pim3_mouse	6	122	6
pim3_mouse	6	544	1
pim3_mouse	6	770	1
pim3_mouse	7	338	1
pim3_mouse	7	749	2
pim3_mouse	8	123	3
pim3_mouse	8	639	3
pim3_mouse	9	644	3
pim3_mouse	9	746	2
pim3_mouse	9	755	1
pim3_mouse	9	762	1
pim3_mouse	9	766	1
pim3_mouse	10	645	2
pim3_mouse	11	120	1
pim3_mouse	11	169	2
pim3_mouse	11	329	1
pim3_mouse	11	744	3
pim3_mouse	11	757	1
pim3_mouse	12	123	2
pim3_mouse	12	127	1
pim3_mouse	12	128	1
pim3_mouse	12	132	2
pim3_mouse	12	319	1
pim3_mouse	12	779	1
pim3_mouse	13	123	1
pim3_mouse	13	150	1
pim3_mouse	13	247	2
pim3_mouse	13	319	4
pim3_mouse	13	320	3
pim3_mouse	13	321	1
pim3_mouse	13	323	1
pim3_mouse	13	744	4
pim3_mouse	13	757	1
pim3_mouse	13	772	1
pim3_mouse	14	121	1
pim3_mouse	14	122	11
pim3_mouse	14	138	4
pim3_mouse	14	140	3
pim3_mouse	14	148	1
pim3_mouse	14	175	1
pim3_mouse	14	192	1
pim3_mouse	14	207	2
pim3_mouse	14	213	1
pim3_mouse	14	254	7
pim3_mouse	14	285	1
pim3_mouse	14	320	3
pim3_mouse	14	321	4
pim3_mouse	14	329	5
pim3_mouse	14	335	1
pim3_mouse	14	348	1
pim3_mouse	14	397	3
pim3_mouse	14	43	3
pim3_mouse	14	465	3
pim3_mouse	14	479	6
pim3_mouse	14	517	1
pim3_mouse	14	532	1
pim3_mouse	14	545	9
pim3_mouse	14	546	1
pim3_mouse	14	548	2
pim3_mouse	14	644	3
pim3_mouse	14	647	2
pim3_mouse	14	653	1
pim3_mouse	14	722	3
pim3_mouse	14	740	24
pim3_mouse	14	744	1
pim3_mouse	14	745	4
pim3_mouse	14	768	2
pim3_mouse	14	798	9
pim3_mouse	14	806	2
pim3_mouse	15	133	2
pim3_mouse	15	320	1
pim3_mouse	15	321	3
pim3_mouse	15	550	1
pim3_mouse	15	590	1
pim3_mouse	15	745	4
pim3_mouse	15	746	8
pim3_mouse	15	747	2
pim3_mouse	15	783	2
pim3_mouse	15	81	2
pim3_mouse	16	115	45
pim3_mouse	16	119	10
pim3_mouse	16	120	1
pim3_mouse	16	124	1
pim3_mouse	16	130	5
pim3_mouse	16	168	2
pim3_mouse	16	171	1
pim3_mouse	16	252	2
pim3_mouse	16	289	1
pim3_mouse	16	305	6
pim3_mouse	16	309	6
pim3_mouse	16	320	2
pim3_mouse	16	321	1
pim3_mouse	16	322	2
pim3_mouse	16	328	1
pim3_mouse	16	340	1
pim3_mouse	16	369	1
pim3_mouse	16	387	1
pim3_mouse	16	403	1
pim3_mouse	16	468	2
pim3_mouse	16	535	1
pim3_mouse	16	537	6
pim3_mouse	16	54	3
pim3_mouse	16	548	1
pim3_mouse	16	629	9
pim3_mouse	16	640	5
pim3_mouse	16	70	2
pim3_mouse	16	728	3
pim3_mouse	16	73	2
pim3_mouse	16	731	2
pim3_mouse	16	757	1
pim3_mouse	16	761	1
pim3_mouse	16	77	1
pim3_mouse	16	79	1
pim3_mouse	16	796	1
pim3_mouse	16	87	1
pim3_mouse	16	90	2
pim3_mouse	16	93	1
pim3_mouse	16	96	1
pim3_mouse	17	699	2
pim3_mouse	17	743	4
pim3_mouse	17	749	2
pim3_mouse	18	121	5
pim3_mouse	18	46	2
pim3_mouse	18	547	1
pim3_mouse	18	550	5
pim3_mouse	18	633	1
pim3_mouse	18	643	1
pim3_mouse	18	747	2
pim3_mouse	18	774	1
pim3_mouse	19	547	2
pim3_mouse	19	638	1
pim3_mouse	19	746	1
pim3_mouse	19	748	2
pim3_mouse	20	123	1
pim3_mouse	20	321	5
pim3_mouse	20	62	1
pim3_mouse	20	644	1
pim3_mouse	20	742	1
pim3_mouse	20	745	10
pim3_mouse	21	119	2
pim3_mouse	21	121	4
pim3_mouse	21	122	8
pim3_mouse	21	140	2
pim3_mouse	21	175	4
pim3_mouse	21	191	2
pim3_mouse	21	192	66
pim3_mouse	21	207	2
pim3_mouse	21	321	1
pim3_mouse	21	329	12
pim3_mouse	21	335	4
pim3_mouse	21	348	2
pim3_mouse	21	420	2
pim3_mouse	21	47	4
pim3_mouse	21	477	1
pim3_mouse	21	50	2
pim3_mouse	21	545	6
pim3_mouse	21	548	5
pim3_mouse	21	566	1
pim3_mouse	21	61	1
pim3_mouse	21	64	1
pim3_mouse	21	644	5
pim3_mouse	21	647	6
pim3_mouse	21	686	1
pim3_mouse	21	722	1
pim3_mouse	21	740	13
pim3_mouse	21	770	1
pim3_mouse	21	798	1
pim3_mouse	21	806	10
pim3_mouse	21	815	2
pim3_mouse	21	820	1
pim3_mouse	21	87	1
pim3_mouse	22	105	1
pim3_mouse	22	320	1
pim3_mouse	22	321	9
pim3_mouse	22	555	1
pim3_mouse	22	745	11
pim3_mouse	22	746	1
pim3_mouse	23	106	10
pim3_mouse	23	120	1
pim3_mouse	23	121	12
pim3_mouse	23	200	21
pim3_mouse	23	321	3
pim3_mouse	23	322	7
pim3_mouse	23	324	1
pim3_mouse	23	638	1
pim3_mouse	23	745	6
pim3_mouse	23	747	3
pim3_mouse	23	767	3
pim3_mouse	24	121	1
pim3_mouse	24	124	2
pim3_mouse	24	207	4
pim3_mouse	24	344	10
pim3_mouse	24	49	2
pim3_mouse	24	516	2
pim3_mouse	24	547	3
pim3_mouse	24	682	1
pim3_mouse	24	743	44
pim3_mouse	24	751	14
pim3_mouse	24	763	1
pim3_mouse	24	772	1
pim3_mouse	25	121	1
pim3_mouse	25	179	1
pim3_mouse	25	222	3
pim3_mouse	25	256	43
pim3_mouse	25	279	3
pim3_mouse	25	291	1
pim3_mouse	25	321	5
pim3_mouse	25	323	3
pim3_mouse	25	325	1
pim3_mouse	25	549	3
pim3_mouse	25	580	2
pim3_mouse	25	597	6
pim3_mouse	25	599	1
pim3_mouse	25	663	11
pim3_mouse	25	664	3
pim3_mouse	25	683	5
pim3_mouse	25	745	1
pim3_mouse	25	746	8
pim3_mouse	25	753	12
pim3_mouse	25	773	213
pim3_mouse	25	786	1
pim3_mouse	25	793	20
pim3_mouse	25	809	14
pim3_mouse	25	97	2
pim3_mouse	26	120	1
pim3_mouse	26	129	1
pim3_mouse	26	138	2
pim3_mouse	26	145	26
pim3_mouse	26	158	18
pim3_mouse	26	196	2
pim3_mouse	26	223	116
pim3_mouse	26	247	6
pim3_mouse	26	256	3
pim3_mouse	26	291	1
pim3_mouse	26	323	1
pim3_mouse	26	359	2
pim3_mouse	26	448	2
pim3_mouse	26	461	1
pim3_mouse	26	594	55
pim3_mouse	26	639	2
pim3_mouse	26	656	25
pim3_mouse	26	667	4
pim3_mouse	26	693	1
pim3_mouse	26	744	57
pim3_mouse	26	750	9
pim3_mouse	26	765	3
pim3_mouse	26	771	40
pim3_mouse	26	811	30
pim3_mouse	26	818	8
pim3_mouse	26	820	9
pim3_mouse	27	120	4
pim3_mouse	27	123	1
pim3_mouse	27	125	20
pim3_mouse	27	139	32
pim3_mouse	27	140	6
pim3_mouse	27	147	1
pim3_mouse	27	156	10
pim3_mouse	27	175	9
pim3_mouse	27	177	9
pim3_mouse	27	182	4
pim3_mouse	27	192	59
pim3_mouse	27	219	6
pim3_mouse	27	234	2
pim3_mouse	27	276	10
pim3_mouse	27	308	1
pim3_mouse	27	328	28
pim3_mouse	27	329	15
pim3_mouse	27	383	1
pim3_mouse	27	397	1
pim3_mouse	27	420	1
pim3_mouse	27	512	2
pim3_mouse	27	545	10
pim3_mouse	27	547	2
pim3_mouse	27	548	4
pim3_mouse	27	553	1
pim3_mouse	27	573	11
pim3_mouse	27	594	6
pim3_mouse	27	64	1
pim3_mouse	27	646	3
pim3_mouse	27	647	11
pim3_mouse	27	650	5
pim3_mouse	27	711	1
pim3_mouse	27	716	2
pim3_mouse	27	740	22
pim3_mouse	27	743	11
pim3_mouse	27	744	1
pim3_mouse	27	750	11
pim3_mouse	27	756	2
pim3_mouse	27	760	18
pim3_mouse	27	770	1
pim3_mouse	27	784	13
pim3_mouse	27	798	21
pim3_mouse	27	803	1
pim3_mouse	27	806	1
pim3_mouse	27	815	1
pim3_mouse	28	125	1
pim3_mouse	28	237	6
pim3_mouse	28	551	1
pim3_mouse	28	557	1
pim3_mouse	28	607	1
pim3_mouse	28	616	8
pim3_mouse	28	620	9
pim3_mouse	28	745	6
pim3_mouse	28	747	27
pim3_mouse	28	748	29
pim3_mouse	28	763	3
pim3_mouse	28	773	1
pim3_mouse	28	79	1
pim3_mouse	29	112	1
pim3_mouse	29	121	2
pim3_mouse	29	122	1
pim3_mouse	29	132	7
pim3_mouse	29	140	8
pim3_mouse	29	167	1
pim3_mouse	29	193	4
pim3_mouse	29	269	1
pim3_mouse	29	329	1
pim3_mouse	29	358	1
pim3_mouse	29	407	1
pim3_mouse	29	549	1
pim3_mouse	29	636	16
pim3_mouse	29	668	3
pim3_mouse	29	674	15
pim3_mouse	29	679	5
pim3_mouse	29	688	19
pim3_mouse	29	745	26
pim3_mouse	29	751	1
pim3_mouse	29	753	6
pim3_mouse	29	779	7
pim3_mouse	29	806	9
pim3_mouse	29	812	1
pim3_mouse	30	121	20
pim3_mouse	30	122	4
pim3_mouse	30	131	1
pim3_mouse	30	135	1
pim3_mouse	30	137	4
pim3_mouse	30	138	6
pim3_mouse	30	153	2
pim3_mouse	30	229	1
pim3_mouse	30	280	1
pim3_mouse	30	321	1
pim3_mouse	30	332	1
pim3_mouse	30	344	2
pim3_mouse	30	456	3
pim3_mouse	30	537	3
pim3_mouse	30	54	1
pim3_mouse	30	598	2
pim3_mouse	30	654	2
pim3_mouse	30	671	13
pim3_mouse	30	698	1
pim3_mouse	30	745	19
pim3_mouse	30	747	1
pim3_mouse	30	790	1
pim3_mouse	30	802	4
pim3_mouse	30	808	13
pim3_mouse	30	817	2
pim3_mouse	30	97	3
pim3_mouse	31	115	13
pim3_mouse	31	119	25
pim3_mouse	31	129	33
pim3_mouse	31	130	3
pim3_mouse	31	138	2
pim3_mouse	31	139	7
pim3_mouse	31	155	1
pim3_mouse	31	171	1
pim3_mouse	31	230	5
pim3_mouse	31	305	1
pim3_mouse	31	309	16
pim3_mouse	31	312	1
pim3_mouse	31	320	10
pim3_mouse	31	321	10
pim3_mouse	31	338	1
pim3_mouse	31	340	7
pim3_mouse	31	355	3
pim3_mouse	31	366	2
pim3_mouse	31	402	5
pim3_mouse	31	412	16
pim3_mouse	31	537	3
pim3_mouse	31	538	3
pim3_mouse	31	547	1
pim3_mouse	31	549	3
pim3_mouse	31	563	11
pim3_mouse	31	581	6
pim3_mouse	31	629	4
pim3_mouse	31	640	6
pim3_mouse	31	656	21
pim3_mouse	31	672	1
pim3_mouse	31	675	1
pim3_mouse	31	700	2
pim3_mouse	31	728	3
pim3_mouse	31	73	6
pim3_mouse	31	731	1
pim3_mouse	31	744	52
pim3_mouse	31	745	5
pim3_mouse	31	757	2
pim3_mouse	31	761	16
pim3_mouse	31	772	2
pim3_mouse	31	787	9
pim3_mouse	31	789	3
pim3_mouse	31	79	1
pim3_mouse	31	796	2
pim3_mouse	31	799	1
pim3_mouse	31	812	1
pim3_mouse	31	96	1
pim3_mouse	32	132	1
pim3_mouse	32	133	1
pim3_mouse	32	144	28
pim3_mouse	32	149	1
pim3_mouse	32	153	3
pim3_mouse	32	195	8
pim3_mouse	32	254	5
pim3_mouse	32	313	1
pim3_mouse	32	329	17
pim3_mouse	32	375	45
pim3_mouse	32	456	1
pim3_mouse	32	490	2
pim3_mouse	32	554	2
pim3_mouse	32	561	7
pim3_mouse	32	575	2
pim3_mouse	32	638	13
pim3_mouse	32	661	1
pim3_mouse	32	744	2
pim3_mouse	32	749	70
pim3_mouse	32	800	35
pim3_mouse	32	817	1
pim3_mouse	33	104	1
pim3_mouse	33	121	1
pim3_mouse	33	198	2
pim3_mouse	33	203	3
pim3_mouse	33	210	14
pim3_mouse	33	230	1
pim3_mouse	33	257	1
pim3_mouse	33	304	1
pim3_mouse	33	324	2
pim3_mouse	33	333	1
pim3_mouse	33	335	1
pim3_mouse	33	341	1
pim3_mouse	33	346	5
pim3_mouse	33	347	20
pim3_mouse	33	404	26
pim3_mouse	33	53	4
pim3_mouse	33	589	125
pim3_mouse	33	596	1
pim3_mouse	33	604	1
pim3_mouse	33	642	2
pim3_mouse	33	656	32
pim3_mouse	33	67	1
pim3_mouse	33	688	1
pim3_mouse	33	700	1
pim3_mouse	33	728	1
pim3_mouse	33	745	35
pim3_mouse	33	752	51
pim3_mouse	33	757	2
pim3_mouse	33	760	3
pim3_mouse	33	774	60
pim3_mouse	33	785	15
pim3_mouse	33	789	1
pim3_mouse	33	796	20
pim3_mouse	33	804	27
pim3_mouse	33	811	2
pim3_mouse	33	826	2
pim3_mouse	34	123	2
pim3_mouse	34	125	16
pim3_mouse	34	126	6
pim3_mouse	34	128	12
pim3_mouse	34	156	8
pim3_mouse	34	174	2
pim3_mouse	34	181	5
pim3_mouse	34	182	187
pim3_mouse	34	191	9
pim3_mouse	34	212	1
pim3_mouse	34	226	1
pim3_mouse	34	234	1
pim3_mouse	34	253	1
pim3_mouse	34	319	1
pim3_mouse	34	342	5
pim3_mouse	34	347	6
pim3_mouse	34	361	3
pim3_mouse	34	377	1
pim3_mouse	34	484	2
pim3_mouse	34	547	7
pim3_mouse	34	572	12
pim3_mouse	34	60	1
pim3_mouse	34	638	2
pim3_mouse	34	644	25
pim3_mouse	34	655	34
pim3_mouse	34	658	29
pim3_mouse	34	659	20
pim3_mouse	34	690	4
pim3_mouse	34	695	12
pim3_mouse	34	702	32
pim3_mouse	34	711	25
pim3_mouse	34	740	1
pim3_mouse	34	742	1
pim3_mouse	34	748	3
pim3_mouse	34	749	8
pim3_mouse	34	759	5
pim3_mouse	34	769	6
pim3_mouse	34	770	1
pim3_mouse	34	771	21
pim3_mouse	34	798	11
pim3_mouse	34	805	283
pim3_mouse	34	814	18
pim3_mouse	35	149	2
pim3_mouse	35	218	3
pim3_mouse	35	283	3
pim3_mouse	35	323	2
pim3_mouse	35	326	1
pim3_mouse	35	342	6
pim3_mouse	35	413	2
pim3_mouse	35	437	4
pim3_mouse	35	551	4
pim3_mouse	35	556	1
pim3_mouse	35	577	1
pim3_mouse	35	627	2
pim3_mouse	35	715	18
pim3_mouse	35	747	2
pim3_mouse	35	748	34
pim3_mouse	35	749	1
pim3_mouse	35	753	26
pim3_mouse	35	755	1
pim3_mouse	35	82	1
pim3_mouse	36	100	3
pim3_mouse	36	121	8
pim3_mouse	36	122	2
pim3_mouse	36	123	12
pim3_mouse	36	138	2
pim3_mouse	36	139	9
pim3_mouse	36	140	3
pim3_mouse	36	147	3
pim3_mouse	36	159	10
pim3_mouse	36	174	1
pim3_mouse	36	175	29
pim3_mouse	36	177	2
pim3_mouse	36	182	9
pim3_mouse	36	192	20
pim3_mouse	36	199	10
pim3_mouse	36	201	8
pim3_mouse	36	207	2
pim3_mouse	36	212	57
pim3_mouse	36	254	12
pim3_mouse	36	259	59
pim3_mouse	36	321	1
pim3_mouse	36	329	9
pim3_mouse	36	335	21
pim3_mouse	36	352	9
pim3_mouse	36	361	1
pim3_mouse	36	381	1
pim3_mouse	36	383	1
pim3_mouse	36	397	11
pim3_mouse	36	497	6
pim3_mouse	36	527	5
pim3_mouse	36	532	1
pim3_mouse	36	536	1
pim3_mouse	36	545	6
pim3_mouse	36	547	2
pim3_mouse	36	548	7
pim3_mouse	36	577	1
pim3_mouse	36	638	1
pim3_mouse	36	641	19
pim3_mouse	36	642	2
pim3_mouse	36	644	9
pim3_mouse	36	646	1
pim3_mouse	36	647	11
pim3_mouse	36	649	1
pim3_mouse	36	684	1
pim3_mouse	36	685	7
pim3_mouse	36	702	3
pim3_mouse	36	720	1
pim3_mouse	36	722	2
pim3_mouse	36	740	7
pim3_mouse	36	745	2
pim3_mouse	36	751	2
pim3_mouse	36	770	188
pim3_mouse	36	771	5
pim3_mouse	36	784	1
pim3_mouse	36	789	3
pim3_mouse	36	798	2
pim3_mouse	36	806	3
pim3_mouse	36	815	22
pim3_mouse	36	820	9
pim3_mouse	36	821	24
pim3_mouse	37	149	1
pim3_mouse	37	162	4
pim3_mouse	37	222	9
pim3_mouse	37	237	2
pim3_mouse	37	321	3
pim3_mouse	37	322	46
pim3_mouse	37	326	3
pim3_mouse	37	564	1
pim3_mouse	37	576	1
pim3_mouse	37	612	4
pim3_mouse	37	616	4
pim3_mouse	37	622	8
pim3_mouse	37	639	6
pim3_mouse	37	643	5
pim3_mouse	37	668	1
pim3_mouse	37	682	13
pim3_mouse	37	689	14
pim3_mouse	37	745	37
pim3_mouse	37	746	26
pim3_mouse	37	749	47
pim3_mouse	37	758	80
pim3_mouse	37	772	37
pim3_mouse	37	94	1
pim3_mouse	38	129	6
pim3_mouse	38	150	40
pim3_mouse	38	208	9
pim3_mouse	38	287	1
pim3_mouse	38	289	1
pim3_mouse	38	320	8
pim3_mouse	38	321	4
pim3_mouse	38	333	1
pim3_mouse	38	346	1
pim3_mouse	38	410	1
pim3_mouse	38	419	3
pim3_mouse	38	588	7
pim3_mouse	38	706	1
pim3_mouse	38	710	1
pim3_mouse	38	727	3
pim3_mouse	38	744	66
pim3_mouse	38	753	20
pim3_mouse	38	756	56
pim3_mouse	38	762	1
pim3_mouse	38	784	20
pim3_mouse	38	786	27
pim3_mouse	38	789	1
pim3_mouse	38	824	9
pim3_mouse	39	131	11
pim3_mouse	39	164	1
pim3_mouse	39	170	3
pim3_mouse	39	182	1
pim3_mouse	39	288	1
pim3_mouse	39	319	1
pim3_mouse	39	323	1
pim3_mouse	39	326	35
pim3_mouse	39	327	22
pim3_mouse	39	328	8
pim3_mouse	39	329	5
pim3_mouse	39	330	9
pim3_mouse	39	333	7
pim3_mouse	39	335	1
pim3_mouse	39	336	7
pim3_mouse	39	337	1
pim3_mouse	39	339	1
pim3_mouse	39	398	2
pim3_mouse	39	529	1
pim3_mouse	39	547	2
pim3_mouse	39	555	29
pim3_mouse	39	567	1
pim3_mouse	39	59	1
pim3_mouse	39	638	26
pim3_mouse	39	639	1
pim3_mouse	39	642	19
pim3_mouse	39	661	1
pim3_mouse	39	699	10
pim3_mouse	39	744	9
pim3_mouse	39	748	17
pim3_mouse	39	750	2
pim3_mouse	39	789	35
pim3_mouse	40	120	1
pim3_mouse	40	124	2
pim3_mouse	40	131	4
pim3_mouse	40	148	1
pim3_mouse	40	164	5
pim3_mouse	40	167	2
pim3_mouse	40	170	3
pim3_mouse	40	214	1
pim3_mouse	40	261	3
pim3_mouse	40	265	1
pim3_mouse	40	301	1
pim3_mouse	40	319	1
pim3_mouse	40	323	1
pim3_mouse	40	327	389
pim3_mouse	40	328	123
pim3_mouse	40	329	128
pim3_mouse	40	330	54
pim3_mouse	40	331	108
pim3_mouse	40	333	2
pim3_mouse	40	334	2
pim3_mouse	40	335	17
pim3_mouse	40	336	75
pim3_mouse	40	337	50
pim3_mouse	40	341	4
pim3_mouse	40	342	10
pim3_mouse	40	362	1
pim3_mouse	40	379	2
pim3_mouse	40	409	1
pim3_mouse	40	425	3
pim3_mouse	40	546	1
pim3_mouse	40	547	2
pim3_mouse	40	571	1
pim3_mouse	40	594	1
pim3_mouse	40	617	1
pim3_mouse	40	639	30
pim3_mouse	40	652	26
pim3_mouse	40	677	1
pim3_mouse	40	692	1
pim3_mouse	40	71	1
pim3_mouse	40	744	1
pim3_mouse	40	746	7
pim3_mouse	40	756	1
pim3_mouse	40	762	18
pim3_mouse	40	763	2
pim3_mouse	40	778	2
pim3_mouse	40	811	1
pim3_mouse	40	836	1
pim3_mouse	41	122	26
pim3_mouse	41	133	1
pim3_mouse	41	141	1
pim3_mouse	41	146	1
pim3_mouse	41	162	1
pim3_mouse	41	189	6
pim3_mouse	41	193	12
pim3_mouse	41	270	1
pim3_mouse	41	310	1
pim3_mouse	41	320	7
pim3_mouse	41	321	54
pim3_mouse	41	323	3
pim3_mouse	41	324	21
pim3_mouse	41	325	5
pim3_mouse	41	329	6
pim3_mouse	41	330	5
pim3_mouse	41	331	5
pim3_mouse	41	332	11
pim3_mouse	41	335	4
pim3_mouse	41	336	5
pim3_mouse	41	338	11
pim3_mouse	41	340	1
pim3_mouse	41	342	6
pim3_mouse	41	344	4
pim3_mouse	41	349	1
pim3_mouse	41	358	19
pim3_mouse	41	443	1
pim3_mouse	41	455	1
pim3_mouse	41	484	2
pim3_mouse	41	487	1
pim3_mouse	41	500	2
pim3_mouse	41	548	9
pim3_mouse	41	549	11
pim3_mouse	41	550	1
pim3_mouse	41	555	1
pim3_mouse	41	558	3
pim3_mouse	41	559	2
pim3_mouse	41	570	2
pim3_mouse	41	574	3
pim3_mouse	41	576	2
pim3_mouse	41	580	2
pim3_mouse	41	598	3
pim3_mouse	41	609	1
pim3_mouse	41	613	13
pim3_mouse	41	636	1
pim3_mouse	41	640	2
pim3_mouse	41	644	19
pim3_mouse	41	647	2
pim3_mouse	41	650	1
pim3_mouse	41	665	1
pim3_mouse	41	668	3
pim3_mouse	41	689	1
pim3_mouse	41	694	1
pim3_mouse	41	741	1
pim3_mouse	41	743	1
pim3_mouse	41	744	5
pim3_mouse	41	745	44
pim3_mouse	41	746	1
pim3_mouse	41	747	4
pim3_mouse	41	748	12
pim3_mouse	41	749	3
pim3_mouse	41	751	3
pim3_mouse	41	752	2
pim3_mouse	41	755	19
pim3_mouse	41	758	79
pim3_mouse	41	767	41
pim3_mouse	41	775	1
pim3_mouse	41	776	20
pim3_mouse	41	839	18
pim3_mouse	42	114	1
pim3_mouse	42	120	1
pim3_mouse	42	122	1
pim3_mouse	42	126	2
pim3_mouse	42	132	1
pim3_mouse	42	138	18
pim3_mouse	42	169	1
pim3_mouse	42	176	1
pim3_mouse	42	178	1
pim3_mouse	42	190	55
pim3_mouse	42	212	1
pim3_mouse	42	321	1
pim3_mouse	42	343	2
pim3_mouse	42	348	1
pim3_mouse	42	365	2
pim3_mouse	42	374	5
pim3_mouse	42	381	3
pim3_mouse	42	427	2
pim3_mouse	42	569	4
pim3_mouse	42	580	2
pim3_mouse	42	62	22
pim3_mouse	42	637	22
pim3_mouse	42	645	4
pim3_mouse	42	661	1
pim3_mouse	42	673	1
pim3_mouse	42	744	10
pim3_mouse	42	745	1
pim3_mouse	42	754	2
pim3_mouse	42	757	3
pim3_mouse	42	759	1
pim3_mouse	42	770	4
pim3_mouse	42	778	2
pim3_mouse	42	787	1
pim3_mouse	42	789	35
pim3_mouse	42	792	1
pim3_mouse	42	813	13
pim3_mouse	42	837	36
pim3_mouse	43	120	8
pim3_mouse	43	121	12
pim3_mouse	43	122	7
pim3_mouse	43	125	1
pim3_mouse	43	126	5
pim3_mouse	43	127	2
pim3_mouse	43	138	18
pim3_mouse	43	140	37
pim3_mouse	43	142	1
pim3_mouse	43	143	77
pim3_mouse	43	145	1
pim3_mouse	43	155	2
pim3_mouse	43	159	5
pim3_mouse	43	161	1
pim3_mouse	43	162	1
pim3_mouse	43	175	23
pim3_mouse	43	177	191
pim3_mouse	43	180	1
pim3_mouse	43	182	1
pim3_mouse	43	184	40
pim3_mouse	43	187	1
pim3_mouse	43	190	1
pim3_mouse	43	192	11
pim3_mouse	43	207	11
pim3_mouse	43	210	1
pim3_mouse	43	212	33
pim3_mouse	43	218	2
pim3_mouse	43	224	3
pim3_mouse	43	238	2
pim3_mouse	43	244	1
pim3_mouse	43	245	8
pim3_mouse	43	254	4
pim3_mouse	43	278	1
pim3_mouse	43	293	2
pim3_mouse	43	294	1
pim3_mouse	43	318	1
pim3_mouse	43	321	20
pim3_mouse	43	322	11
pim3_mouse	43	329	298
pim3_mouse	43	335	123
pim3_mouse	43	343	3
pim3_mouse	43	346	1
pim3_mouse	43	348	21
pim3_mouse	43	374	12
pim3_mouse	43	378	44
pim3_mouse	43	407	5
pim3_mouse	43	420	1
pim3_mouse	43	423	1
pim3_mouse	43	430	1
pim3_mouse	43	459	54
pim3_mouse	43	532	1
pim3_mouse	43	545	6
pim3_mouse	43	548	19
pim3_mouse	43	551	1
pim3_mouse	43	553	1
pim3_mouse	43	555	1
pim3_mouse	43	558	1
pim3_mouse	43	564	49
pim3_mouse	43	573	1
pim3_mouse	43	588	9
pim3_mouse	43	592	84
pim3_mouse	43	624	10
pim3_mouse	43	64	3
pim3_mouse	43	644	87
pim3_mouse	43	647	38
pim3_mouse	43	650	1
pim3_mouse	43	661	2
pim3_mouse	43	702	1
pim3_mouse	43	716	69
pim3_mouse	43	722	1
pim3_mouse	43	740	27
pim3_mouse	43	744	5
pim3_mouse	43	745	2
pim3_mouse	43	746	1
pim3_mouse	43	749	13
pim3_mouse	43	750	8
pim3_mouse	43	761	10
pim3_mouse	43	770	135
pim3_mouse	43	775	10
pim3_mouse	43	798	9
pim3_mouse	43	799	61
pim3_mouse	43	804	1
pim3_mouse	43	806	144
pim3_mouse	43	807	50
pim3_mouse	43	815	1
pim3_mouse	43	816	87
pim3_mouse	43	821	32
pim3_mouse	44	115	1
pim3_mouse	44	133	4
pim3_mouse	44	171	19
pim3_mouse	44	188	237
pim3_mouse	44	195	1
pim3_mouse	44	201	1
pim3_mouse	44	304	1
pim3_mouse	44	321	3
pim3_mouse	44	322	2
pim3_mouse	44	327	3
pim3_mouse	44	393	51
pim3_mouse	44	500	1
pim3_mouse	44	601	4
pim3_mouse	44	609	1
pim3_mouse	44	612	2
pim3_mouse	44	614	1
pim3_mouse	44	646	3
pim3_mouse	44	664	1
pim3_mouse	44	669	1
pim3_mouse	44	675	49
pim3_mouse	44	691	1
pim3_mouse	44	745	51
pim3_mouse	44	748	43
pim3_mouse	44	749	20
pim3_mouse	44	755	1
pim3_mouse	44	764	2
pim3_mouse	44	772	4
pim3_mouse	44	784	1
pim3_mouse	44	842	127
pim3_mouse	45	120	10
pim3_mouse	45	121	11
pim3_mouse	45	122	1
pim3_mouse	45	129	8
pim3_mouse	45	132	1
pim3_mouse	45	167	7
pim3_mouse	45	175	4
pim3_mouse	45	187	16
pim3_mouse	45	208	3
pim3_mouse	45	282	1
pim3_mouse	45	320	3
pim3_mouse	45	321	11
pim3_mouse	45	322	2
pim3_mouse	45	325	11
pim3_mouse	45	326	2
pim3_mouse	45	333	13
pim3_mouse	45	341	1
pim3_mouse	45	344	1
pim3_mouse	45	401	1
pim3_mouse	45	528	1
pim3_mouse	45	549	1
pim3_mouse	45	655	18
pim3_mouse	45	661	2
pim3_mouse	45	692	1
pim3_mouse	45	699	2
pim3_mouse	45	700	11
pim3_mouse	45	740	1
pim3_mouse	45	744	101
pim3_mouse	45	745	13
pim3_mouse	45	754	1
pim3_mouse	45	756	42
pim3_mouse	45	757	2
pim3_mouse	45	759	2
pim3_mouse	45	77	1
pim3_mouse	45	771	1
pim3_mouse	45	78	1
pim3_mouse	45	787	2
pim3_mouse	45	794	3
pim3_mouse	45	795	23
pim3_mouse	45	826	5
pim3_mouse	45	827	1
pim3_mouse	46	120	9
pim3_mouse	46	122	6
pim3_mouse	46	129	8
pim3_mouse	46	147	1
pim3_mouse	46	165	1
pim3_mouse	46	182	1
pim3_mouse	46	213	1
pim3_mouse	46	242	7
pim3_mouse	46	265	1
pim3_mouse	46	295	2
pim3_mouse	46	330	2
pim3_mouse	46	333	13
pim3_mouse	46	371	18
pim3_mouse	46	379	1
pim3_mouse	46	402	1
pim3_mouse	46	510	30
pim3_mouse	46	533	1
pim3_mouse	46	546	7
pim3_mouse	46	547	9
pim3_mouse	46	551	1
pim3_mouse	46	583	1
pim3_mouse	46	609	2
pim3_mouse	46	612	15
pim3_mouse	46	628	12
pim3_mouse	46	637	24
pim3_mouse	46	645	8
pim3_mouse	46	662	1
pim3_mouse	46	689	7
pim3_mouse	46	696	15
pim3_mouse	46	744	38
pim3_mouse	46	748	62
pim3_mouse	46	749	1
pim3_mouse	46	768	77
pim3_mouse	46	778	7
pim3_mouse	46	804	14
pim3_mouse	46	813	102
pim3_mouse	46	818	2
pim3_mouse	47	119	23
pim3_mouse	47	121	16
pim3_mouse	47	127	19
pim3_mouse	47	138	1
pim3_mouse	47	182	1
pim3_mouse	47	207	38
pim3_mouse	47	212	1
pim3_mouse	47	320	1
pim3_mouse	47	325	8
pim3_mouse	47	331	1
pim3_mouse	47	344	12
pim3_mouse	47	379	1
pim3_mouse	47	390	22
pim3_mouse	47	393	1
pim3_mouse	47	549	3
pim3_mouse	47	551	15
pim3_mouse	47	563	5
pim3_mouse	47	578	1
pim3_mouse	47	595	27
pim3_mouse	47	621	17
pim3_mouse	47	640	8
pim3_mouse	47	657	3
pim3_mouse	47	662	1
pim3_mouse	47	676	51
pim3_mouse	47	694	1
pim3_mouse	47	74	1
pim3_mouse	47	743	8
pim3_mouse	47	744	24
pim3_mouse	47	745	63
pim3_mouse	47	747	11
pim3_mouse	47	748	95
pim3_mouse	47	751	43
pim3_mouse	47	798	11
pim3_mouse	47	799	2
pim3_mouse	47	803	12
pim3_mouse	47	809	1
pim3_mouse	47	819	23
pim3_mouse	48	121	3
pim3_mouse	48	134	2
pim3_mouse	48	151	1
pim3_mouse	48	155	24
pim3_mouse	48	179	7
pim3_mouse	48	222	2
pim3_mouse	48	227	1
pim3_mouse	48	240	19
pim3_mouse	48	241	4
pim3_mouse	48	261	1
pim3_mouse	48	288	10
pim3_mouse	48	289	1
pim3_mouse	48	302	1
pim3_mouse	48	321	12
pim3_mouse	48	323	8
pim3_mouse	48	339	1
pim3_mouse	48	425	1
pim3_mouse	48	547	2
pim3_mouse	48	567	5
pim3_mouse	48	577	32
pim3_mouse	48	626	10
pim3_mouse	48	638	2
pim3_mouse	48	669	1
pim3_mouse	48	745	32
pim3_mouse	48	746	26
pim3_mouse	48	749	1
pim3_mouse	48	751	10
pim3_mouse	48	753	7
pim3_mouse	48	757	14
pim3_mouse	48	760	19
pim3_mouse	48	767	1
pim3_mouse	48	774	20
pim3_mouse	48	787	31
pim3_mouse	48	793	8
pim3_mouse	48	795	55
pim3_mouse	48	811	18
pim3_mouse	48	824	24
pim3_mouse	48	825	137
pim3_mouse	48	828	1
pim3_mouse	48	829	27
pim3_mouse	48	843	107
pim3_mouse	48	92	2
pim3_mouse	49	138	10
pim3_mouse	49	139	1
pim3_mouse	49	193	1
pim3_mouse	49	200	1
pim3_mouse	49	205	9
pim3_mouse	49	206	83
pim3_mouse	49	242	2
pim3_mouse	49	252	29
pim3_mouse	49	351	1
pim3_mouse	49	386	3
pim3_mouse	49	397	2
pim3_mouse	49	398	1
pim3_mouse	49	466	1
pim3_mouse	49	475	1
pim3_mouse	49	510	1
pim3_mouse	49	546	1
pim3_mouse	49	547	12
pim3_mouse	49	607	11
pim3_mouse	49	619	7
pim3_mouse	49	638	12
pim3_mouse	49	642	18
pim3_mouse	49	672	1
pim3_mouse	49	712	1
pim3_mouse	49	720	3
pim3_mouse	49	768	50
pim3_mouse	49	804	12
pim3_mouse	49	813	10
pim3_mouse	49	818	1
pim3_mouse	49	847	1
pim3_mouse	50	108	7
pim3_mouse	50	119	10
pim3_mouse	50	120	1
pim3_mouse	50	121	4
pim3_mouse	50	123	2
pim3_mouse	50	127	2
pim3_mouse	50	135	1
pim3_mouse	50	141	2
pim3_mouse	50	149	1
pim3_mouse	50	150	2
pim3_mouse	50	159	11
pim3_mouse	50	175	9
pim3_mouse	50	192	3
pim3_mouse	50	197	13
pim3_mouse	50	201	5
pim3_mouse	50	204	9
pim3_mouse	50	207	31
pim3_mouse	50	239	3
pim3_mouse	50	246	1
pim3_mouse	50	296	1
pim3_mouse	50	320	3
pim3_mouse	50	321	14
pim3_mouse	50	323	1
pim3_mouse	50	327	1
pim3_mouse	50	331	1
pim3_mouse	50	335	1
pim3_mouse	50	342	2
pim3_mouse	50	354	1
pim3_mouse	50	358	1
pim3_mouse	50	380	2
pim3_mouse	50	506	13
pim3_mouse	50	519	1
pim3_mouse	50	577	1
pim3_mouse	50	580	1
pim3_mouse	50	586	2
pim3_mouse	50	640	1
pim3_mouse	50	641	1
pim3_mouse	50	644	2
pim3_mouse	50	709	34
pim3_mouse	50	742	1
pim3_mouse	50	743	49
pim3_mouse	50	744	1
pim3_mouse	50	745	8
pim3_mouse	50	748	1
pim3_mouse	50	751	16
pim3_mouse	50	752	1
pim3_mouse	50	767	2
pim3_mouse	50	785	1
pim3_mouse	50	791	1
pim3_mouse	50	800	12
pim3_mouse	50	803	8
pim3_mouse	50	807	54
pim3_mouse	50	819	45
pim3_mouse	50	822	1
pim3_mouse	50	85	1
pim3_mouse	50	87	1
pim3_mouse	51	121	6
pim3_mouse	51	133	2
pim3_mouse	51	134	2
pim3_mouse	51	150	54
pim3_mouse	51	154	3
pim3_mouse	51	171	8
pim3_mouse	51	214	7
pim3_mouse	51	270	1
pim3_mouse	51	304	4
pim3_mouse	51	321	3
pim3_mouse	51	323	2
pim3_mouse	51	338	1
pim3_mouse	51	365	81
pim3_mouse	51	372	6
pim3_mouse	51	398	1
pim3_mouse	51	399	29
pim3_mouse	51	576	11
pim3_mouse	51	597	3
pim3_mouse	51	608	10
pim3_mouse	51	628	7
pim3_mouse	51	683	17
pim3_mouse	51	745	11
pim3_mouse	51	753	80
pim3_mouse	51	756	98
pim3_mouse	51	757	10
pim3_mouse	51	760	9
pim3_mouse	51	771	9
pim3_mouse	51	783	1
pim3_mouse	51	784	53
pim3_mouse	51	785	75
pim3_mouse	51	786	205
pim3_mouse	51	792	20
pim3_mouse	51	823	39
pim3_mouse	51	825	171
pim3_mouse	51	830	1
pim3_mouse	51	843	6
pim3_mouse	51	89	1
pim3_mouse	52	112	5
pim3_mouse	52	122	28
pim3_mouse	52	129	34
pim3_mouse	52	139	1
pim3_mouse	52	172	6
pim3_mouse	52	223	4
pim3_mouse	52	271	1
pim3_mouse	52	331	34
pim3_mouse	52	337	3
pim3_mouse	52	339	33
pim3_mouse	52	345	40
pim3_mouse	52	362	3
pim3_mouse	52	398	1
pim3_mouse	52	402	1
pim3_mouse	52	480	3
pim3_mouse	52	538	1
pim3_mouse	52	567	6
pim3_mouse	52	622	3
pim3_mouse	52	637	200
pim3_mouse	52	660	1
pim3_mouse	52	744	68
pim3_mouse	52	748	1
pim3_mouse	52	749	26
pim3_mouse	52	76	39
pim3_mouse	52	760	1
pim3_mouse	52	763	8
pim3_mouse	52	769	20
pim3_mouse	52	773	1
pim3_mouse	52	778	11
pim3_mouse	52	795	18
pim3_mouse	52	809	184
pim3_mouse	52	843	18
pim3_mouse	53	113	1
pim3_mouse	53	124	1
pim3_mouse	53	128	19
pim3_mouse	53	136	9
pim3_mouse	53	137	1
pim3_mouse	53	156	1
pim3_mouse	53	178	3
pim3_mouse	53	181	49
pim3_mouse	53	280	1
pim3_mouse	53	343	1
pim3_mouse	53	371	38
pim3_mouse	53	399	3
pim3_mouse	53	432	1
pim3_mouse	53	490	1
pim3_mouse	53	552	9
pim3_mouse	53	593	1
pim3_mouse	53	603	5
pim3_mouse	53	622	1
pim3_mouse	53	638	60
pim3_mouse	53	661	2
pim3_mouse	53	673	58
pim3_mouse	53	709	14
pim3_mouse	53	759	10
pim3_mouse	53	773	1
pim3_mouse	53	781	1
pim3_mouse	53	813	1
pim3_mouse	53	815	1
pim3_mouse	53	835	6
pim3_mouse	53	837	135
pim3_mouse	53	851	21
pim3_mouse	54	109	6
pim3_mouse	54	124	1
pim3_mouse	54	130	1
pim3_mouse	54	145	19
pim3_mouse	54	149	3
pim3_mouse	54	154	48
pim3_mouse	54	178	1
pim3_mouse	54	187	15
pim3_mouse	54	196	6
pim3_mouse	54	203	5
pim3_mouse	54	210	94
pim3_mouse	54	211	4
pim3_mouse	54	212	1
pim3_mouse	54	223	3
pim3_mouse	54	299	1
pim3_mouse	54	331	31
pim3_mouse	54	354	36
pim3_mouse	54	381	1
pim3_mouse	54	404	3
pim3_mouse	54	429	3
pim3_mouse	54	463	1
pim3_mouse	54	482	23
pim3_mouse	54	491	1
pim3_mouse	54	499	2
pim3_mouse	54	551	1
pim3_mouse	54	600	5
pim3_mouse	54	623	17
pim3_mouse	54	641	1
pim3_mouse	54	650	1
pim3_mouse	54	656	8
pim3_mouse	54	670	17
pim3_mouse	54	695	4
pim3_mouse	54	718	4
pim3_mouse	54	741	1
pim3_mouse	54	744	77
pim3_mouse	54	745	33
pim3_mouse	54	746	1
pim3_mouse	54	747	3
pim3_mouse	54	750	6
pim3_mouse	54	752	1
pim3_mouse	54	755	5
pim3_mouse	54	766	13
pim3_mouse	54	774	17
pim3_mouse	54	775	34
pim3_mouse	54	791	23
pim3_mouse	54	796	2
pim3_mouse	54	809	106
pim3_mouse	54	820	10
pim3_mouse	54	826	2
pim3_mouse	54	849	4
pim3_mouse	54	98	2
pim3_mouse	55	122	1
pim3_mouse	55	126	46
pim3_mouse	55	129	2
pim3_mouse	55	137	6
pim3_mouse	55	148	2
pim3_mouse	55	149	19
pim3_mouse	55	181	108
pim3_mouse	55	182	3
pim3_mouse	55	191	1
pim3_mouse	55	198	1
pim3_mouse	55	251	1
pim3_mouse	55	254	1
pim3_mouse	55	283	1
pim3_mouse	55	311	28
pim3_mouse	55	319	2
pim3_mouse	55	333	1
pim3_mouse	55	334	42
pim3_mouse	55	344	3
pim3_mouse	55	348	23
pim3_mouse	55	360	7
pim3_mouse	55	422	1
pim3_mouse	55	430	37
pim3_mouse	55	493	1
pim3_mouse	55	547	14
pim3_mouse	55	553	24
pim3_mouse	55	592	5
pim3_mouse	55	621	2
pim3_mouse	55	642	2
pim3_mouse	55	652	9
pim3_mouse	55	704	1
pim3_mouse	55	709	2
pim3_mouse	55	734	30
pim3_mouse	55	742	1
pim3_mouse	55	746	7
pim3_mouse	55	750	1
pim3_mouse	55	768	2
pim3_mouse	55	803	1
pim3_mouse	55	816	11
pim3_mouse	55	837	13
pim3_mouse	55	845	47
pim3_mouse	56	121	3
pim3_mouse	56	130	1
pim3_mouse	56	137	1
pim3_mouse	56	142	1
pim3_mouse	56	143	90
pim3_mouse	56	145	2
pim3_mouse	56	156	1
pim3_mouse	56	162	3
pim3_mouse	56	168	36
pim3_mouse	56	189	1
pim3_mouse	56	253	1
pim3_mouse	56	326	1
pim3_mouse	56	347	1
pim3_mouse	56	370	41
pim3_mouse	56	387	4
pim3_mouse	56	547	1
pim3_mouse	56	569	2
pim3_mouse	56	572	4
pim3_mouse	56	614	1
pim3_mouse	56	643	3
pim3_mouse	56	715	1
pim3_mouse	56	728	1
pim3_mouse	56	745	6
pim3_mouse	56	747	1
pim3_mouse	56	749	20
pim3_mouse	56	751	5
pim3_mouse	56	761	42
pim3_mouse	56	769	128
pim3_mouse	56	781	23
pim3_mouse	56	79	6
pim3_mouse	56	791	24
pim3_mouse	56	792	2
pim3_mouse	56	802	1
pim3_mouse	56	803	26
pim3_mouse	56	81	1
pim3_mouse	56	812	17
pim3_mouse	56	83	1
pim3_mouse	56	833	19
pim3_mouse	56	848	19
pim3_mouse	56	852	24
pim3_mouse	57	165	4
pim3_mouse	57	229	8
pim3_mouse	57	241	2
pim3_mouse	57	276	1
pim3_mouse	57	311	10
pim3_mouse	57	327	11
pim3_mouse	57	361	1
pim3_mouse	57	398	14
pim3_mouse	57	401	2
pim3_mouse	57	481	1
pim3_mouse	57	537	1
pim3_mouse	57	547	11
pim3_mouse	57	607	23
pim3_mouse	57	609	37
pim3_mouse	57	638	28
pim3_mouse	57	673	2
pim3_mouse	57	745	53
pim3_mouse	57	746	11
pim3_mouse	57	748	1
pim3_mouse	57	749	9
pim3_mouse	57	754	1
pim3_mouse	57	759	120
pim3_mouse	57	765	1
pim3_mouse	57	768	26
pim3_mouse	57	780	17
pim3_mouse	57	786	22
pim3_mouse	57	788	103
pim3_mouse	57	790	5
pim3_mouse	57	794	62
pim3_mouse	57	81	4
pim3_mouse	57	814	2
pim3_mouse	57	835	40
pim3_mouse	57	848	1
pim3_mouse	58	115	96
pim3_mouse	58	119	143
pim3_mouse	58	120	12
pim3_mouse	58	130	58
pim3_mouse	58	145	1
pim3_mouse	58	154	5
pim3_mouse	58	168	49
pim3_mouse	58	171	254
pim3_mouse	58	182	5
pim3_mouse	58	189	10
pim3_mouse	58	203	14
pim3_mouse	58	204	1
pim3_mouse	58	231	4
pim3_mouse	58	256	1
pim3_mouse	58	274	6
pim3_mouse	58	289	3
pim3_mouse	58	305	3
pim3_mouse	58	309	5
pim3_mouse	58	321	107
pim3_mouse	58	338	30
pim3_mouse	58	340	11
pim3_mouse	58	345	13
pim3_mouse	58	366	34
pim3_mouse	58	369	3
pim3_mouse	58	373	1
pim3_mouse	58	387	2
pim3_mouse	58	403	5
pim3_mouse	58	434	4
pim3_mouse	58	484	2
pim3_mouse	58	485	1
pim3_mouse	58	537	2
pim3_mouse	58	538	3
pim3_mouse	58	562	2
pim3_mouse	58	563	4
pim3_mouse	58	574	8
pim3_mouse	58	580	1
pim3_mouse	58	590	1
pim3_mouse	58	605	1
pim3_mouse	58	629	16
pim3_mouse	58	640	48
pim3_mouse	58	644	1
pim3_mouse	58	650	1
pim3_mouse	58	656	5
pim3_mouse	58	663	1
pim3_mouse	58	665	11
pim3_mouse	58	667	1
pim3_mouse	58	675	2
pim3_mouse	58	676	2
pim3_mouse	58	693	1
pim3_mouse	58	700	2
pim3_mouse	58	704	1
pim3_mouse	58	728	5
pim3_mouse	58	731	15
pim3_mouse	58	744	177
pim3_mouse	58	745	56
pim3_mouse	58	746	5
pim3_mouse	58	747	1
pim3_mouse	58	748	2
pim3_mouse	58	754	5
pim3_mouse	58	755	1
pim3_mouse	58	757	117
pim3_mouse	58	761	60
pim3_mouse	58	766	456
pim3_mouse	58	772	21
pim3_mouse	58	777	15
pim3_mouse	58	785	8
pim3_mouse	58	787	80
pim3_mouse	58	79	4
pim3_mouse	58	790	19
pim3_mouse	58	796	92
pim3_mouse	58	812	5
pim3_mouse	58	826	1
pim3_mouse	58	849	16
pim3_mouse	58	851	6
pim3_mouse	58	855	20
pim3_mouse	58	87	1
pim3_mouse	58	90	4
pim3_mouse	58	93	5
pim3_mouse	58	96	4
pim3_mouse	59	111	1
pim3_mouse	59	112	4
pim3_mouse	59	122	6
pim3_mouse	59	123	9
pim3_mouse	59	124	17
pim3_mouse	59	125	1
pim3_mouse	59	126	40
pim3_mouse	59	127	42
pim3_mouse	59	128	12
pim3_mouse	59	132	32
pim3_mouse	59	136	4
pim3_mouse	59	138	1
pim3_mouse	59	139	13
pim3_mouse	59	140	2
pim3_mouse	59	141	4
pim3_mouse	59	143	15
pim3_mouse	59	144	3
pim3_mouse	59	156	8
pim3_mouse	59	160	12
pim3_mouse	59	161	1
pim3_mouse	59	165	12
pim3_mouse	59	174	7
pim3_mouse	59	176	9
pim3_mouse	59	199	2
pim3_mouse	59	301	12
pim3_mouse	59	379	1
pim3_mouse	59	380	2
pim3_mouse	59	429	10
pim3_mouse	59	446	1
pim3_mouse	59	516	1
pim3_mouse	59	526	1
pim3_mouse	59	542	3
pim3_mouse	59	546	1
pim3_mouse	59	547	1
pim3_mouse	59	555	8
pim3_mouse	59	557	6
pim3_mouse	59	561	12
pim3_mouse	59	569	4
pim3_mouse	59	570	3
pim3_mouse	59	583	1
pim3_mouse	59	613	1
pim3_mouse	59	618	13
pim3_mouse	59	638	33
pim3_mouse	59	651	40
pim3_mouse	59	654	27
pim3_mouse	59	655	2
pim3_mouse	59	661	1
pim3_mouse	59	669	34
pim3_mouse	59	673	1
pim3_mouse	59	743	7
pim3_mouse	59	748	85
pim3_mouse	59	749	81
pim3_mouse	59	750	1
pim3_mouse	59	756	6
pim3_mouse	59	760	22
pim3_mouse	59	768	37
pim3_mouse	59	770	1
pim3_mouse	59	776	36
pim3_mouse	59	779	6
pim3_mouse	59	780	1
pim3_mouse	59	781	4
pim3_mouse	59	803	43
pim3_mouse	59	815	7
pim3_mouse	60	120	42
pim3_mouse	60	121	10
pim3_mouse	60	122	21
pim3_mouse	60	126	12
pim3_mouse	60	127	1
pim3_mouse	60	129	5
pim3_mouse	60	130	2
pim3_mouse	60	140	1
pim3_mouse	60	144	1
pim3_mouse	60	146	10
pim3_mouse	60	151	1
pim3_mouse	60	152	1
pim3_mouse	60	157	2
pim3_mouse	60	164	35
pim3_mouse	60	169	25
pim3_mouse	60	170	1
pim3_mouse	60	173	14
pim3_mouse	60	180	47
pim3_mouse	60	190	7
pim3_mouse	60	202	1
pim3_mouse	60	205	8
pim3_mouse	60	289	1
pim3_mouse	60	315	1
pim3_mouse	60	321	1
pim3_mouse	60	324	17
pim3_mouse	60	326	1
pim3_mouse	60	333	3
pim3_mouse	60	337	1
pim3_mouse	60	341	2
pim3_mouse	60	346	41
pim3_mouse	60	381	4
pim3_mouse	60	395	30
pim3_mouse	60	404	1
pim3_mouse	60	418	33
pim3_mouse	60	447	1
pim3_mouse	60	463	6
pim3_mouse	60	482	3
pim3_mouse	60	515	4
pim3_mouse	60	530	24
pim3_mouse	60	543	10
pim3_mouse	60	546	17
pim3_mouse	60	547	71
pim3_mouse	60	548	14
pim3_mouse	60	563	1
pim3_mouse	60	577	1
pim3_mouse	60	578	1
pim3_mouse	60	615	5
pim3_mouse	60	638	4
pim3_mouse	60	639	3
pim3_mouse	60	641	11
pim3_mouse	60	642	99
pim3_mouse	60	645	47
pim3_mouse	60	663	1
pim3_mouse	60	664	5
pim3_mouse	60	671	1
pim3_mouse	60	678	2
pim3_mouse	60	696	26
pim3_mouse	60	720	2
pim3_mouse	60	734	1
pim3_mouse	60	738	3
pim3_mouse	60	744	15
pim3_mouse	60	745	80
pim3_mouse	60	747	1
pim3_mouse	60	752	3
pim3_mouse	60	753	2
pim3_mouse	60	754	18
pim3_mouse	60	755	2
pim3_mouse	60	757	3
pim3_mouse	60	760	1
pim3_mouse	60	762	1
pim3_mouse	60	767	2
pim3_mouse	60	769	22
pim3_mouse	60	775	2
pim3_mouse	60	793	4
pim3_mouse	60	804	218
pim3_mouse	60	807	60
pim3_mouse	60	813	126
pim3_mouse	60	819	6
pim3_mouse	60	846	55
pim3_mouse	60	93	1
pim3_mouse	60	94	1
pim3_mouse	61	120	1
pim3_mouse	61	121	30
pim3_mouse	61	123	1
pim3_mouse	61	145	1
pim3_mouse	61	146	21
pim3_mouse	61	156	1
pim3_mouse	61	173	1
pim3_mouse	61	175	4
pim3_mouse	61	182	4
pim3_mouse	61	233	8
pim3_mouse	61	236	1
pim3_mouse	61	250	5
pim3_mouse	61	300	2
pim3_mouse	61	321	13
pim3_mouse	61	322	2
pim3_mouse	61	324	14
pim3_mouse	61	348	46
pim3_mouse	61	357	1
pim3_mouse	61	361	2
pim3_mouse	61	363	1
pim3_mouse	61	377	5
pim3_mouse	61	415	1
pim3_mouse	61	416	26
pim3_mouse	61	422	3
pim3_mouse	61	436	1
pim3_mouse	61	437	2
pim3_mouse	61	446	1
pim3_mouse	61	449	25
pim3_mouse	61	483	1
pim3_mouse	61	500	22
pim3_mouse	61	521	1
pim3_mouse	61	546	1
pim3_mouse	61	554	1
pim3_mouse	61	562	1
pim3_mouse	61	567	5
pim3_mouse	61	571	1
pim3_mouse	61	578	1
pim3_mouse	61	585	10
pim3_mouse	61	635	11
pim3_mouse	61	647	1
pim3_mouse	61	653	3
pim3_mouse	61	658	54
pim3_mouse	61	660	1
pim3_mouse	61	662	2
pim3_mouse	61	685	9
pim3_mouse	61	704	15
pim3_mouse	61	708	34
pim3_mouse	61	734	2
pim3_mouse	61	744	10
pim3_mouse	61	745	24
pim3_mouse	61	746	1
pim3_mouse	61	747	2
pim3_mouse	61	748	32
pim3_mouse	61	750	41
pim3_mouse	61	751	1
pim3_mouse	61	755	1
pim3_mouse	61	757	24
pim3_mouse	61	758	1
pim3_mouse	61	761	130
pim3_mouse	61	766	1
pim3_mouse	61	781	1
pim3_mouse	61	782	1
pim3_mouse	61	786	30
pim3_mouse	61	791	1
pim3_mouse	61	798	19
pim3_mouse	61	816	1
pim3_mouse	61	821	5
pim3_mouse	61	827	15
pim3_mouse	61	831	12
pim3_mouse	62	121	15
pim3_mouse	62	125	18
pim3_mouse	62	137	104
pim3_mouse	62	174	83
pim3_mouse	62	179	18
pim3_mouse	62	248	3
pim3_mouse	62	253	21
pim3_mouse	62	274	6
pim3_mouse	62	311	1
pim3_mouse	62	320	1
pim3_mouse	62	321	17
pim3_mouse	62	323	2
pim3_mouse	62	326	4
pim3_mouse	62	396	2
pim3_mouse	62	437	1
pim3_mouse	62	444	1
pim3_mouse	62	516	1
pim3_mouse	62	524	1
pim3_mouse	62	544	2
pim3_mouse	62	547	6
pim3_mouse	62	564	4
pim3_mouse	62	570	36
pim3_mouse	62	609	2
pim3_mouse	62	619	1
pim3_mouse	62	638	2
pim3_mouse	62	640	3
pim3_mouse	62	643	44
pim3_mouse	62	692	2
pim3_mouse	62	745	28
pim3_mouse	62	751	1
pim3_mouse	62	753	1
pim3_mouse	62	765	1
pim3_mouse	62	784	1
pim3_mouse	62	797	1
pim3_mouse	62	803	29
pim3_mouse	62	812	114
pim3_mouse	62	816	7
pim3_mouse	62	842	1
pim3_mouse	63	152	1
pim3_mouse	63	156	3
pim3_mouse	63	166	2
pim3_mouse	63	173	34
pim3_mouse	63	180	7
pim3_mouse	63	187	1
pim3_mouse	63	226	2
pim3_mouse	63	321	47
pim3_mouse	63	327	7
pim3_mouse	63	342	4
pim3_mouse	63	346	9
pim3_mouse	63	367	1
pim3_mouse	63	385	1
pim3_mouse	63	401	1
pim3_mouse	63	434	7
pim3_mouse	63	446	1
pim3_mouse	63	565	1
pim3_mouse	63	607	27
pim3_mouse	63	638	12
pim3_mouse	63	652	38
pim3_mouse	63	711	1
pim3_mouse	63	714	1
pim3_mouse	63	745	96
pim3_mouse	63	746	5
pim3_mouse	63	748	80
pim3_mouse	63	750	9
pim3_mouse	63	760	1
pim3_mouse	63	765	14
pim3_mouse	63	768	1
pim3_mouse	63	771	2
pim3_mouse	63	774	1
pim3_mouse	63	778	8
pim3_mouse	63	781	12
pim3_mouse	63	783	1
pim3_mouse	63	784	1
pim3_mouse	63	796	9
pim3_mouse	63	830	31
pim3_mouse	63	844	75
pim3_mouse	63	851	10
pim3_mouse	63	854	2
pim3_mouse	63	855	1
pim3_mouse	63	858	1
pim3_mouse	63	89	27
pim3_mouse	64	120	1
pim3_mouse	64	121	6
pim3_mouse	64	123	40
pim3_mouse	64	124	1
pim3_mouse	64	138	55
pim3_mouse	64	140	126
pim3_mouse	64	147	22
pim3_mouse	64	149	7
pim3_mouse	64	151	1
pim3_mouse	64	161	4
pim3_mouse	64	175	1
pim3_mouse	64	177	85
pim3_mouse	64	182	3
pim3_mouse	64	184	91
pim3_mouse	64	186	2
pim3_mouse	64	192	49
pim3_mouse	64	197	33
pim3_mouse	64	199	33
pim3_mouse	64	200	2
pim3_mouse	64	207	2
pim3_mouse	64	215	3
pim3_mouse	64	219	44
pim3_mouse	64	248	1
pim3_mouse	64	251	2
pim3_mouse	64	254	4
pim3_mouse	64	293	3
pim3_mouse	64	312	18
pim3_mouse	64	320	6
pim3_mouse	64	321	17
pim3_mouse	64	322	7
pim3_mouse	64	329	24
pim3_mouse	64	335	6
pim3_mouse	64	348	10
pim3_mouse	64	349	13
pim3_mouse	64	374	27
pim3_mouse	64	377	1
pim3_mouse	64	380	1
pim3_mouse	64	401	2
pim3_mouse	64	420	3
pim3_mouse	64	427	301
pim3_mouse	64	428	1
pim3_mouse	64	435	7
pim3_mouse	64	446	1
pim3_mouse	64	465	3
pim3_mouse	64	487	10
pim3_mouse	64	489	10
pim3_mouse	64	493	14
pim3_mouse	64	500	1
pim3_mouse	64	512	1
pim3_mouse	64	517	4
pim3_mouse	64	532	1
pim3_mouse	64	545	29
pim3_mouse	64	548	45
pim3_mouse	64	551	17
pim3_mouse	64	552	1
pim3_mouse	64	553	4
pim3_mouse	64	570	6
pim3_mouse	64	573	12
pim3_mouse	64	577	1
pim3_mouse	64	595	1
pim3_mouse	64	599	45
pim3_mouse	64	624	10
pim3_mouse	64	633	5
pim3_mouse	64	640	28
pim3_mouse	64	644	9
pim3_mouse	64	647	52
pim3_mouse	64	657	1
pim3_mouse	64	660	44
pim3_mouse	64	661	3
pim3_mouse	64	698	2
pim3_mouse	64	702	2
pim3_mouse	64	710	20
pim3_mouse	64	715	234
pim3_mouse	64	722	2
pim3_mouse	64	740	111
pim3_mouse	64	744	53
pim3_mouse	64	745	119
pim3_mouse	64	748	2
pim3_mouse	64	750	12
pim3_mouse	64	752	1
pim3_mouse	64	761	91
pim3_mouse	64	762	1
pim3_mouse	64	764	2
pim3_mouse	64	765	5
pim3_mouse	64	770	155
pim3_mouse	64	773	192
pim3_mouse	64	775	35
pim3_mouse	64	781	1
pim3_mouse	64	785	13
pim3_mouse	64	791	6
pim3_mouse	64	798	10
pim3_mouse	64	799	39
pim3_mouse	64	806	117
pim3_mouse	64	807	78
pim3_mouse	64	808	2
pim3_mouse	64	815	30
pim3_mouse	64	826	2
pim3_mouse	64	846	4
pim3_mouse	64	853	1
pim3_mouse	65	142	6
pim3_mouse	65	154	6
pim3_mouse	65	173	1
pim3_mouse	65	194	9
pim3_mouse	65	224	18
pim3_mouse	65	264	3
pim3_mouse	65	300	1
pim3_mouse	65	340	1
pim3_mouse	65	355	1
pim3_mouse	65	403	1
pim3_mouse	65	435	1
pim3_mouse	65	547	2
pim3_mouse	65	559	2
pim3_mouse	65	561	8
pim3_mouse	65	604	9
pim3_mouse	65	612	1
pim3_mouse	65	617	16
pim3_mouse	65	629	2
pim3_mouse	65	649	33
pim3_mouse	65	650	7
pim3_mouse	65	713	39
pim3_mouse	65	714	9
pim3_mouse	65	731	13
pim3_mouse	65	745	323
pim3_mouse	65	746	9
pim3_mouse	65	748	10
pim3_mouse	65	749	1
pim3_mouse	65	772	11
pim3_mouse	65	779	17
pim3_mouse	65	809	1
pim3_mouse	65	838	74
pim3_mouse	66	101	11
pim3_mouse	66	122	3
pim3_mouse	66	124	28
pim3_mouse	66	132	4
pim3_mouse	66	155	4
pim3_mouse	66	164	2
pim3_mouse	66	171	64
pim3_mouse	66	180	4
pim3_mouse	66	185	21
pim3_mouse	66	255	1
pim3_mouse	66	307	1
pim3_mouse	66	321	13
pim3_mouse	66	325	5
pim3_mouse	66	333	2
pim3_mouse	66	341	43
pim3_mouse	66	353	17
pim3_mouse	66	356	26
pim3_mouse	66	360	30
pim3_mouse	66	416	1
pim3_mouse	66	421	3
pim3_mouse	66	425	1
pim3_mouse	66	436	1
pim3_mouse	66	483	1
pim3_mouse	66	504	2
pim3_mouse	66	520	1
pim3_mouse	66	548	1
pim3_mouse	66	554	1
pim3_mouse	66	563	1
pim3_mouse	66	601	2
pim3_mouse	66	627	3
pim3_mouse	66	634	155
pim3_mouse	66	640	7
pim3_mouse	66	643	106
pim3_mouse	66	648	2
pim3_mouse	66	651	59
pim3_mouse	66	661	2
pim3_mouse	66	699	1
pim3_mouse	66	703	1
pim3_mouse	66	745	156
pim3_mouse	66	751	1
pim3_mouse	66	752	1
pim3_mouse	66	757	6
pim3_mouse	66	763	8
pim3_mouse	66	767	1
pim3_mouse	66	769	3
pim3_mouse	66	790	1
pim3_mouse	66	794	9
pim3_mouse	66	815	40
pim3_mouse	66	817	201
pim3_mouse	66	821	2
pim3_mouse	66	827	1
pim3_mouse	66	850	75
pim3_mouse	66	855	27
pim3_mouse	67	111	1
pim3_mouse	67	115	23
pim3_mouse	67	120	14
pim3_mouse	67	121	12
pim3_mouse	67	126	123
pim3_mouse	67	135	43
pim3_mouse	67	139	1
pim3_mouse	67	146	26
pim3_mouse	67	148	1
[truncated: 32,501 more rows]

## Sheet: Mouse_Pim3_40_gDNA_deletions
Gene	Deletion_start	Deletion_end	Read_count
pim3_mouse	6	474	1
pim3_mouse	7	242	1
pim3_mouse	8	123	1
pim3_mouse	8	639	2
pim3_mouse	9	321	1
pim3_mouse	9	528	1
pim3_mouse	9	553	1
pim3_mouse	9	64	1
pim3_mouse	9	746	4
pim3_mouse	9	749	1
pim3_mouse	9	761	2
pim3_mouse	10	641	4
pim3_mouse	10	765	2
pim3_mouse	11	121	1
pim3_mouse	11	122	1
pim3_mouse	11	134	1
pim3_mouse	11	173	1
pim3_mouse	11	321	1
pim3_mouse	11	744	1
pim3_mouse	12	122	1
pim3_mouse	12	132	2
pim3_mouse	12	331	2
pim3_mouse	12	548	1
pim3_mouse	12	746	1
pim3_mouse	13	111	3
pim3_mouse	13	319	1
pim3_mouse	13	320	4
pim3_mouse	13	322	1
pim3_mouse	13	356	1
pim3_mouse	13	549	1
pim3_mouse	13	682	1
pim3_mouse	13	745	2
pim3_mouse	13	753	1
pim3_mouse	13	772	3
pim3_mouse	13	804	1
pim3_mouse	14	121	6
pim3_mouse	14	122	1
pim3_mouse	14	138	4
pim3_mouse	14	140	1
pim3_mouse	14	145	1
pim3_mouse	14	149	1
pim3_mouse	14	175	2
pim3_mouse	14	182	1
pim3_mouse	14	192	4
pim3_mouse	14	207	2
pim3_mouse	14	254	1
pim3_mouse	14	257	5
pim3_mouse	14	321	8
pim3_mouse	14	323	1
pim3_mouse	14	329	7
pim3_mouse	14	330	2
pim3_mouse	14	335	5
pim3_mouse	14	342	3
pim3_mouse	14	427	1
pim3_mouse	14	43	2
pim3_mouse	14	465	3
pim3_mouse	14	47	1
pim3_mouse	14	479	1
pim3_mouse	14	487	1
pim3_mouse	14	50	3
pim3_mouse	14	517	1
pim3_mouse	14	532	2
pim3_mouse	14	545	29
pim3_mouse	14	548	5
pim3_mouse	14	573	3
pim3_mouse	14	61	2
pim3_mouse	14	64	2
pim3_mouse	14	644	5
pim3_mouse	14	647	1
pim3_mouse	14	740	12
pim3_mouse	14	743	3
pim3_mouse	14	745	2
pim3_mouse	14	770	2
pim3_mouse	14	798	4
pim3_mouse	14	806	1
pim3_mouse	14	96	1
pim3_mouse	15	133	1
pim3_mouse	15	152	1
pim3_mouse	15	272	1
pim3_mouse	15	319	1
pim3_mouse	15	320	1
pim3_mouse	15	321	4
pim3_mouse	15	324	1
pim3_mouse	15	326	1
pim3_mouse	15	547	4
pim3_mouse	15	670	1
pim3_mouse	15	745	2
pim3_mouse	15	749	1
pim3_mouse	16	115	13
pim3_mouse	16	119	12
pim3_mouse	16	130	4
pim3_mouse	16	136	2
pim3_mouse	16	168	2
pim3_mouse	16	171	3
pim3_mouse	16	305	10
pim3_mouse	16	309	14
pim3_mouse	16	320	1
pim3_mouse	16	321	4
pim3_mouse	16	338	1
pim3_mouse	16	360	4
pim3_mouse	16	403	1
pim3_mouse	16	537	3
pim3_mouse	16	54	4
pim3_mouse	16	580	1
pim3_mouse	16	640	15
pim3_mouse	16	641	1
pim3_mouse	16	654	1
pim3_mouse	16	70	3
pim3_mouse	16	728	1
pim3_mouse	16	73	7
pim3_mouse	16	731	3
pim3_mouse	16	753	1
pim3_mouse	16	757	6
pim3_mouse	16	77	5
pim3_mouse	16	785	1
pim3_mouse	16	790	1
pim3_mouse	16	96	3
pim3_mouse	17	746	1
pim3_mouse	18	111	1
pim3_mouse	18	120	1
pim3_mouse	18	121	2
pim3_mouse	18	46	1
pim3_mouse	18	533	1
pim3_mouse	18	546	1
pim3_mouse	18	547	3
pim3_mouse	18	548	2
pim3_mouse	18	745	2
pim3_mouse	19	122	1
pim3_mouse	19	319	1
pim3_mouse	19	329	1
pim3_mouse	19	336	2
pim3_mouse	19	547	1
pim3_mouse	19	748	1
pim3_mouse	20	214	1
pim3_mouse	20	321	1
pim3_mouse	20	338	1
pim3_mouse	20	380	1
pim3_mouse	20	548	1
pim3_mouse	20	549	7
pim3_mouse	20	554	3
pim3_mouse	20	556	4
pim3_mouse	20	591	1
pim3_mouse	20	740	2
pim3_mouse	20	742	2
pim3_mouse	20	757	1
pim3_mouse	21	119	2
pim3_mouse	21	120	1
pim3_mouse	21	121	3
pim3_mouse	21	122	1
pim3_mouse	21	138	2
pim3_mouse	21	140	2
pim3_mouse	21	175	1
pim3_mouse	21	192	48
pim3_mouse	21	244	1
pim3_mouse	21	321	1
pim3_mouse	21	327	1
pim3_mouse	21	329	12
pim3_mouse	21	335	1
pim3_mouse	21	348	2
pim3_mouse	21	397	1
pim3_mouse	21	427	1
pim3_mouse	21	43	1
pim3_mouse	21	465	2
pim3_mouse	21	47	4
pim3_mouse	21	477	1
pim3_mouse	21	512	1
pim3_mouse	21	532	2
pim3_mouse	21	545	10
pim3_mouse	21	547	1
pim3_mouse	21	548	6
pim3_mouse	21	590	1
pim3_mouse	21	61	2
pim3_mouse	21	644	3
pim3_mouse	21	647	13
pim3_mouse	21	740	8
pim3_mouse	21	745	4
pim3_mouse	21	752	1
pim3_mouse	21	770	3
pim3_mouse	21	806	10
pim3_mouse	21	87	1
pim3_mouse	22	216	1
pim3_mouse	22	320	1
pim3_mouse	22	321	4
pim3_mouse	22	322	1
pim3_mouse	22	558	2
pim3_mouse	22	746	1
pim3_mouse	23	120	3
pim3_mouse	23	121	10
pim3_mouse	23	200	21
pim3_mouse	23	321	3
pim3_mouse	23	322	2
pim3_mouse	23	638	2
pim3_mouse	23	639	3
pim3_mouse	23	745	5
pim3_mouse	23	747	8
pim3_mouse	24	124	1
pim3_mouse	24	207	8
pim3_mouse	24	321	1
pim3_mouse	24	46	1
pim3_mouse	24	49	1
pim3_mouse	24	506	3
pim3_mouse	24	547	3
pim3_mouse	24	743	12
pim3_mouse	24	751	26
pim3_mouse	25	123	1
pim3_mouse	25	171	1
pim3_mouse	25	262	1
pim3_mouse	25	307	1
pim3_mouse	25	321	4
pim3_mouse	25	323	1
pim3_mouse	25	430	1
pim3_mouse	25	452	1
pim3_mouse	25	576	5
pim3_mouse	25	599	7
pim3_mouse	25	663	2
pim3_mouse	25	676	1
pim3_mouse	25	746	14
pim3_mouse	25	754	1
pim3_mouse	25	773	38
pim3_mouse	26	120	2
pim3_mouse	26	138	1
pim3_mouse	26	141	1
pim3_mouse	26	145	5
pim3_mouse	26	158	8
pim3_mouse	26	171	1
pim3_mouse	26	195	1
pim3_mouse	26	196	1
pim3_mouse	26	223	11
pim3_mouse	26	232	1
pim3_mouse	26	309	2
pim3_mouse	26	340	12
pim3_mouse	26	351	2
pim3_mouse	26	354	17
pim3_mouse	26	363	3
pim3_mouse	26	365	5
pim3_mouse	26	369	9
pim3_mouse	26	448	1
pim3_mouse	26	59	3
pim3_mouse	26	594	6
pim3_mouse	26	623	2
pim3_mouse	26	656	3
pim3_mouse	26	750	10
pim3_mouse	26	760	1
pim3_mouse	26	785	4
pim3_mouse	26	820	3
pim3_mouse	26	96	1
pim3_mouse	27	120	1
pim3_mouse	27	138	1
pim3_mouse	27	139	3
pim3_mouse	27	140	1
pim3_mouse	27	143	5
pim3_mouse	27	147	3
pim3_mouse	27	153	2
pim3_mouse	27	163	1
pim3_mouse	27	175	16
pim3_mouse	27	192	11
pim3_mouse	27	219	17
pim3_mouse	27	254	1
pim3_mouse	27	279	2
pim3_mouse	27	328	6
pim3_mouse	27	329	2
pim3_mouse	27	335	5
pim3_mouse	27	348	3
pim3_mouse	27	378	2
pim3_mouse	27	383	2
pim3_mouse	27	420	6
pim3_mouse	27	428	1
pim3_mouse	27	465	1
pim3_mouse	27	47	1
pim3_mouse	27	49	4
pim3_mouse	27	532	2
pim3_mouse	27	545	4
pim3_mouse	27	548	18
pim3_mouse	27	553	10
pim3_mouse	27	573	1
pim3_mouse	27	585	2
pim3_mouse	27	643	23
pim3_mouse	27	644	15
pim3_mouse	27	647	6
pim3_mouse	27	650	10
pim3_mouse	27	659	25
pim3_mouse	27	660	8
pim3_mouse	27	680	4
pim3_mouse	27	698	1
pim3_mouse	27	709	22
pim3_mouse	27	711	22
pim3_mouse	27	716	14
pim3_mouse	27	740	6
pim3_mouse	27	744	1
pim3_mouse	27	748	1
pim3_mouse	27	766	1
pim3_mouse	27	798	5
pim3_mouse	27	806	4
pim3_mouse	27	814	7
pim3_mouse	27	95	1
pim3_mouse	28	155	3
pim3_mouse	28	322	1
pim3_mouse	28	606	2
pim3_mouse	28	682	1
pim3_mouse	28	745	9
pim3_mouse	28	747	10
pim3_mouse	28	764	2
pim3_mouse	28	779	10
pim3_mouse	28	781	1
pim3_mouse	28	79	2
pim3_mouse	29	112	1
pim3_mouse	29	120	5
pim3_mouse	29	206	1
pim3_mouse	29	306	1
pim3_mouse	29	329	3
pim3_mouse	29	332	1
pim3_mouse	29	343	1
pim3_mouse	29	373	3
pim3_mouse	29	398	1
pim3_mouse	29	554	3
pim3_mouse	29	561	1
pim3_mouse	29	641	3
pim3_mouse	29	744	1
pim3_mouse	29	747	12
pim3_mouse	29	753	2
pim3_mouse	29	779	1
pim3_mouse	29	80	1
pim3_mouse	29	802	4
pim3_mouse	29	814	3
pim3_mouse	30	120	3
pim3_mouse	30	136	1
pim3_mouse	30	151	1
pim3_mouse	30	153	2
pim3_mouse	30	225	1
pim3_mouse	30	290	7
pim3_mouse	30	303	1
pim3_mouse	30	321	15
pim3_mouse	30	387	1
pim3_mouse	30	442	3
pim3_mouse	30	532	1
pim3_mouse	30	537	1
pim3_mouse	30	604	1
pim3_mouse	30	641	1
pim3_mouse	30	666	4
pim3_mouse	30	745	21
pim3_mouse	30	751	1
pim3_mouse	30	776	3
pim3_mouse	30	778	1
pim3_mouse	30	788	2
pim3_mouse	30	808	1
pim3_mouse	30	819	6
pim3_mouse	31	115	10
pim3_mouse	31	119	3
pim3_mouse	31	120	3
pim3_mouse	31	130	5
pim3_mouse	31	139	4
pim3_mouse	31	164	1
pim3_mouse	31	168	3
pim3_mouse	31	171	1
pim3_mouse	31	230	8
pim3_mouse	31	231	4
pim3_mouse	31	235	1
pim3_mouse	31	246	3
pim3_mouse	31	259	1
pim3_mouse	31	305	5
pim3_mouse	31	309	8
pim3_mouse	31	320	6
pim3_mouse	31	321	15
pim3_mouse	31	332	1
pim3_mouse	31	338	3
pim3_mouse	31	340	6
pim3_mouse	31	373	1
pim3_mouse	31	402	2
pim3_mouse	31	412	10
pim3_mouse	31	468	1
pim3_mouse	31	537	2
pim3_mouse	31	563	2
pim3_mouse	31	58	3
pim3_mouse	31	629	1
pim3_mouse	31	640	3
pim3_mouse	31	641	4
pim3_mouse	31	656	1
pim3_mouse	31	671	1
pim3_mouse	31	675	2
pim3_mouse	31	70	1
pim3_mouse	31	728	2
pim3_mouse	31	73	1
pim3_mouse	31	731	1
pim3_mouse	31	744	26
pim3_mouse	31	745	1
pim3_mouse	31	753	1
pim3_mouse	31	754	12
pim3_mouse	31	757	5
pim3_mouse	31	761	3
pim3_mouse	31	772	5
pim3_mouse	31	779	6
pim3_mouse	31	785	1
pim3_mouse	31	787	1
pim3_mouse	31	789	2
pim3_mouse	31	790	4
pim3_mouse	31	812	26
pim3_mouse	31	87	2
pim3_mouse	31	90	1
pim3_mouse	31	93	1
pim3_mouse	32	122	5
pim3_mouse	32	144	3
pim3_mouse	32	157	2
pim3_mouse	32	195	2
pim3_mouse	32	222	9
pim3_mouse	32	313	2
pim3_mouse	32	327	3
pim3_mouse	32	329	5
pim3_mouse	32	330	4
pim3_mouse	32	353	19
pim3_mouse	32	460	3
pim3_mouse	32	552	8
pim3_mouse	32	588	2
pim3_mouse	32	593	4
pim3_mouse	32	603	1
pim3_mouse	32	642	2
pim3_mouse	32	646	2
pim3_mouse	32	697	1
pim3_mouse	32	717	2
pim3_mouse	32	749	37
pim3_mouse	32	765	17
pim3_mouse	32	779	1
pim3_mouse	32	817	5
pim3_mouse	33	120	2
pim3_mouse	33	167	1
pim3_mouse	33	198	1
pim3_mouse	33	203	6
pim3_mouse	33	205	1
pim3_mouse	33	230	1
pim3_mouse	33	231	2
pim3_mouse	33	320	1
pim3_mouse	33	321	5
pim3_mouse	33	324	4
pim3_mouse	33	337	1
pim3_mouse	33	348	1
pim3_mouse	33	352	1
pim3_mouse	33	356	1
pim3_mouse	33	372	6
pim3_mouse	33	404	1
pim3_mouse	33	53	2
pim3_mouse	33	536	27
pim3_mouse	33	543	3
pim3_mouse	33	546	1
pim3_mouse	33	554	2
pim3_mouse	33	589	71
pim3_mouse	33	645	9
pim3_mouse	33	656	8
pim3_mouse	33	664	12
pim3_mouse	33	69	2
pim3_mouse	33	744	21
pim3_mouse	33	745	5
pim3_mouse	33	752	8
pim3_mouse	33	756	7
pim3_mouse	33	760	1
pim3_mouse	33	774	11
pim3_mouse	33	796	8
pim3_mouse	33	811	14
pim3_mouse	33	820	2
pim3_mouse	33	87	1
pim3_mouse	34	125	5
pim3_mouse	34	139	4
pim3_mouse	34	141	2
pim3_mouse	34	181	5
pim3_mouse	34	182	38
pim3_mouse	34	191	1
pim3_mouse	34	206	1
pim3_mouse	34	342	17
pim3_mouse	34	347	20
pim3_mouse	34	357	1
pim3_mouse	34	361	13
pim3_mouse	34	408	3
pim3_mouse	34	504	2
pim3_mouse	34	547	4
pim3_mouse	34	552	3
pim3_mouse	34	572	26
pim3_mouse	34	585	3
pim3_mouse	34	63	4
pim3_mouse	34	646	26
pim3_mouse	34	647	6
pim3_mouse	34	652	17
pim3_mouse	34	658	19
pim3_mouse	34	703	20
pim3_mouse	34	741	5
pim3_mouse	34	746	11
pim3_mouse	34	748	3
pim3_mouse	34	769	11
pim3_mouse	34	805	64
pim3_mouse	34	817	17
pim3_mouse	35	118	1
pim3_mouse	35	149	1
pim3_mouse	35	223	2
pim3_mouse	35	322	1
pim3_mouse	35	323	1
pim3_mouse	35	326	1
pim3_mouse	35	342	1
pim3_mouse	35	360	1
pim3_mouse	35	401	1
pim3_mouse	35	551	1
pim3_mouse	35	558	8
pim3_mouse	35	568	6
pim3_mouse	35	632	3
pim3_mouse	35	638	12
pim3_mouse	35	745	8
pim3_mouse	35	746	1
pim3_mouse	35	748	5
pim3_mouse	35	757	3
pim3_mouse	35	768	2
pim3_mouse	35	774	2
pim3_mouse	36	121	7
pim3_mouse	36	122	2
pim3_mouse	36	123	10
pim3_mouse	36	138	3
pim3_mouse	36	140	1
pim3_mouse	36	147	2
pim3_mouse	36	162	3
pim3_mouse	36	175	3
pim3_mouse	36	182	2
pim3_mouse	36	192	4
pim3_mouse	36	199	6
pim3_mouse	36	244	1
pim3_mouse	36	268	1
pim3_mouse	36	279	1
pim3_mouse	36	321	1
pim3_mouse	36	329	13
pim3_mouse	36	333	2
pim3_mouse	36	335	10
pim3_mouse	36	340	1
pim3_mouse	36	348	10
pim3_mouse	36	377	1
pim3_mouse	36	383	1
pim3_mouse	36	397	4
pim3_mouse	36	465	3
pim3_mouse	36	486	1
pim3_mouse	36	487	2
pim3_mouse	36	532	1
pim3_mouse	36	542	1
pim3_mouse	36	545	8
pim3_mouse	36	548	26
pim3_mouse	36	553	9
pim3_mouse	36	573	7
pim3_mouse	36	583	3
pim3_mouse	36	591	2
pim3_mouse	36	626	1
pim3_mouse	36	638	1
pim3_mouse	36	639	2
pim3_mouse	36	64	2
pim3_mouse	36	644	2
pim3_mouse	36	647	22
pim3_mouse	36	665	2
pim3_mouse	36	722	26
pim3_mouse	36	740	6
pim3_mouse	36	745	1
pim3_mouse	36	746	1
pim3_mouse	36	762	1
pim3_mouse	36	770	14
pim3_mouse	36	771	6
pim3_mouse	36	798	6
pim3_mouse	36	806	11
pim3_mouse	36	821	4
pim3_mouse	37	133	2
pim3_mouse	37	174	1
pim3_mouse	37	188	11
pim3_mouse	37	195	1
pim3_mouse	37	321	1
pim3_mouse	37	322	75
pim3_mouse	37	326	7
pim3_mouse	37	376	1
pim3_mouse	37	556	1
pim3_mouse	37	561	8
pim3_mouse	37	620	19
pim3_mouse	37	622	3
pim3_mouse	37	675	18
pim3_mouse	37	682	5
pim3_mouse	37	745	5
pim3_mouse	37	748	2
pim3_mouse	37	749	10
pim3_mouse	37	765	3
pim3_mouse	37	772	30
pim3_mouse	37	786	5
pim3_mouse	38	120	9
pim3_mouse	38	121	2
pim3_mouse	38	129	1
pim3_mouse	38	132	2
pim3_mouse	38	136	1
pim3_mouse	38	208	5
pim3_mouse	38	262	2
pim3_mouse	38	320	6
pim3_mouse	38	321	3
pim3_mouse	38	326	2
pim3_mouse	38	328	1
pim3_mouse	38	329	1
pim3_mouse	38	333	2
pim3_mouse	38	335	1
pim3_mouse	38	336	2
pim3_mouse	38	368	1
pim3_mouse	38	419	2
pim3_mouse	38	644	5
pim3_mouse	38	727	2
pim3_mouse	38	745	1
pim3_mouse	38	752	5
pim3_mouse	38	756	25
pim3_mouse	38	786	17
pim3_mouse	38	789	1
pim3_mouse	38	792	26
pim3_mouse	38	89	4
pim3_mouse	39	125	1
pim3_mouse	39	129	2
pim3_mouse	39	148	2
pim3_mouse	39	172	2
pim3_mouse	39	319	1
pim3_mouse	39	323	4
pim3_mouse	39	326	61
pim3_mouse	39	327	47
pim3_mouse	39	328	17
pim3_mouse	39	329	17
pim3_mouse	39	330	4
pim3_mouse	39	333	5
pim3_mouse	39	334	4
pim3_mouse	39	335	5
pim3_mouse	39	336	12
pim3_mouse	39	339	8
pim3_mouse	39	398	5
pim3_mouse	39	548	1
pim3_mouse	39	567	3
pim3_mouse	39	644	8
pim3_mouse	39	699	3
pim3_mouse	39	750	8
pim3_mouse	39	764	13
pim3_mouse	39	814	4
pim3_mouse	40	131	4
pim3_mouse	40	143	1
pim3_mouse	40	167	1
pim3_mouse	40	318	4
pim3_mouse	40	323	2
pim3_mouse	40	327	632
pim3_mouse	40	328	246
pim3_mouse	40	329	182
pim3_mouse	40	330	95
pim3_mouse	40	331	111
pim3_mouse	40	334	24
pim3_mouse	40	335	15
pim3_mouse	40	336	124
pim3_mouse	40	337	83
pim3_mouse	40	339	1
pim3_mouse	40	341	8
pim3_mouse	40	344	1
pim3_mouse	40	347	4
pim3_mouse	40	376	2
pim3_mouse	40	397	1
pim3_mouse	40	546	5
pim3_mouse	40	547	1
pim3_mouse	40	556	1
pim3_mouse	40	558	1
pim3_mouse	40	560	2
pim3_mouse	40	571	1
pim3_mouse	40	603	7
pim3_mouse	40	613	1
pim3_mouse	40	614	3
pim3_mouse	40	645	5
pim3_mouse	40	744	1
pim3_mouse	40	746	6
pim3_mouse	40	762	19
pim3_mouse	40	763	2
pim3_mouse	40	769	2
pim3_mouse	40	791	1
pim3_mouse	40	811	2
pim3_mouse	41	102	1
pim3_mouse	41	124	3
pim3_mouse	41	125	1
pim3_mouse	41	157	1
pim3_mouse	41	189	1
pim3_mouse	41	193	2
pim3_mouse	41	222	2
pim3_mouse	41	279	1
pim3_mouse	41	311	2
pim3_mouse	41	319	8
pim3_mouse	41	320	30
pim3_mouse	41	321	104
pim3_mouse	41	323	2
pim3_mouse	41	324	18
pim3_mouse	41	325	9
pim3_mouse	41	329	23
pim3_mouse	41	330	42
pim3_mouse	41	331	12
pim3_mouse	41	332	6
pim3_mouse	41	335	14
pim3_mouse	41	336	35
pim3_mouse	41	338	53
pim3_mouse	41	340	17
pim3_mouse	41	342	15
pim3_mouse	41	349	10
pim3_mouse	41	350	1
pim3_mouse	41	352	1
pim3_mouse	41	357	4
pim3_mouse	41	434	3
pim3_mouse	41	443	1
pim3_mouse	41	548	19
pim3_mouse	41	549	23
pim3_mouse	41	550	3
pim3_mouse	41	551	5
pim3_mouse	41	552	6
pim3_mouse	41	553	4
pim3_mouse	41	554	1
pim3_mouse	41	559	1
pim3_mouse	41	560	3
pim3_mouse	41	562	7
pim3_mouse	41	563	2
pim3_mouse	41	566	2
pim3_mouse	41	567	1
pim3_mouse	41	585	1
pim3_mouse	41	593	2
pim3_mouse	41	596	1
pim3_mouse	41	598	4
pim3_mouse	41	602	5
pim3_mouse	41	606	3
pim3_mouse	41	618	2
pim3_mouse	41	622	1
pim3_mouse	41	636	2
pim3_mouse	41	637	3
pim3_mouse	41	640	7
pim3_mouse	41	641	1
pim3_mouse	41	644	13
pim3_mouse	41	647	10
pim3_mouse	41	650	1
pim3_mouse	41	665	7
pim3_mouse	41	724	1
pim3_mouse	41	74	1
pim3_mouse	41	744	18
pim3_mouse	41	745	93
pim3_mouse	41	747	11
pim3_mouse	41	748	4
pim3_mouse	41	749	13
pim3_mouse	41	751	2
pim3_mouse	41	753	4
pim3_mouse	41	755	25
pim3_mouse	41	757	1
pim3_mouse	41	764	2
pim3_mouse	41	765	5
pim3_mouse	41	767	20
pim3_mouse	41	808	5
pim3_mouse	41	810	2
pim3_mouse	41	819	8
pim3_mouse	41	834	2
pim3_mouse	41	839	5
pim3_mouse	42	120	5
pim3_mouse	42	122	1
pim3_mouse	42	136	4
pim3_mouse	42	138	8
pim3_mouse	42	173	3
pim3_mouse	42	176	1
pim3_mouse	42	182	1
pim3_mouse	42	190	12
pim3_mouse	42	252	1
pim3_mouse	42	263	2
pim3_mouse	42	320	1
pim3_mouse	42	321	12
pim3_mouse	42	322	2
pim3_mouse	42	324	4
pim3_mouse	42	325	4
pim3_mouse	42	326	1
pim3_mouse	42	329	3
pim3_mouse	42	332	2
pim3_mouse	42	338	1
pim3_mouse	42	343	13
pim3_mouse	42	381	1
pim3_mouse	42	425	1
pim3_mouse	42	546	2
pim3_mouse	42	580	2
pim3_mouse	42	583	1
pim3_mouse	42	62	5
pim3_mouse	42	638	2
pim3_mouse	42	639	8
pim3_mouse	42	642	3
pim3_mouse	42	745	8
pim3_mouse	42	756	4
pim3_mouse	42	757	1
pim3_mouse	42	786	2
pim3_mouse	42	804	1
pim3_mouse	42	90	1
pim3_mouse	43	120	5
pim3_mouse	43	121	9
pim3_mouse	43	122	1
pim3_mouse	43	123	2
pim3_mouse	43	134	1
pim3_mouse	43	138	10
pim3_mouse	43	140	6
pim3_mouse	43	147	4
pim3_mouse	43	156	3
pim3_mouse	43	159	3
pim3_mouse	43	162	4
pim3_mouse	43	175	4
pim3_mouse	43	177	54
pim3_mouse	43	182	2
pim3_mouse	43	187	1
pim3_mouse	43	199	2
pim3_mouse	43	204	12
pim3_mouse	43	207	5
pim3_mouse	43	212	36
pim3_mouse	43	244	5
pim3_mouse	43	248	1
pim3_mouse	43	263	2
pim3_mouse	43	293	11
pim3_mouse	43	320	2
pim3_mouse	43	321	19
pim3_mouse	43	322	1
pim3_mouse	43	323	1
pim3_mouse	43	329	435
pim3_mouse	43	330	3
pim3_mouse	43	335	183
pim3_mouse	43	340	1
pim3_mouse	43	343	2
pim3_mouse	43	344	1
pim3_mouse	43	348	14
pim3_mouse	43	349	1
pim3_mouse	43	352	2
pim3_mouse	43	358	3
pim3_mouse	43	374	10
pim3_mouse	43	378	27
pim3_mouse	43	420	1
pim3_mouse	43	435	2
pim3_mouse	43	465	1
pim3_mouse	43	477	1
pim3_mouse	43	489	4
pim3_mouse	43	517	1
pim3_mouse	43	527	1
pim3_mouse	43	532	16
pim3_mouse	43	545	10
pim3_mouse	43	548	44
pim3_mouse	43	549	4
pim3_mouse	43	559	1
pim3_mouse	43	563	1
pim3_mouse	43	573	10
pim3_mouse	43	587	13
pim3_mouse	43	592	11
pim3_mouse	43	594	12
pim3_mouse	43	595	4
pim3_mouse	43	601	4
pim3_mouse	43	613	7
pim3_mouse	43	624	2
pim3_mouse	43	633	18
pim3_mouse	43	637	2
pim3_mouse	43	644	66
pim3_mouse	43	647	43
pim3_mouse	43	650	43
pim3_mouse	43	658	6
pim3_mouse	43	722	4
pim3_mouse	43	740	11
pim3_mouse	43	744	4
pim3_mouse	43	745	6
pim3_mouse	43	761	54
pim3_mouse	43	766	1
pim3_mouse	43	770	61
pim3_mouse	43	775	4
pim3_mouse	43	799	48
pim3_mouse	43	806	39
pim3_mouse	43	807	47
pim3_mouse	43	815	9
pim3_mouse	43	816	23
pim3_mouse	43	821	5
pim3_mouse	43	842	1
pim3_mouse	44	115	1
pim3_mouse	44	133	2
pim3_mouse	44	153	9
pim3_mouse	44	171	6
pim3_mouse	44	188	28
pim3_mouse	44	195	4
pim3_mouse	44	320	4
pim3_mouse	44	321	1
pim3_mouse	44	322	10
pim3_mouse	44	323	4
pim3_mouse	44	325	1
pim3_mouse	44	338	1
pim3_mouse	44	341	9
pim3_mouse	44	376	1
pim3_mouse	44	389	11
pim3_mouse	44	403	1
pim3_mouse	44	442	2
pim3_mouse	44	544	1
pim3_mouse	44	547	11
pim3_mouse	44	553	1
pim3_mouse	44	558	1
pim3_mouse	44	561	3
pim3_mouse	44	566	3
pim3_mouse	44	594	1
pim3_mouse	44	601	14
pim3_mouse	44	604	4
pim3_mouse	44	605	1
pim3_mouse	44	609	1
pim3_mouse	44	621	8
pim3_mouse	44	638	3
pim3_mouse	44	640	1
pim3_mouse	44	669	1
pim3_mouse	44	745	25
pim3_mouse	44	746	1
pim3_mouse	44	747	12
pim3_mouse	44	748	1
pim3_mouse	44	749	19
pim3_mouse	44	760	24
pim3_mouse	44	764	21
pim3_mouse	44	765	3
pim3_mouse	44	772	7
pim3_mouse	44	775	1
pim3_mouse	44	780	1
pim3_mouse	44	790	6
pim3_mouse	44	842	63
pim3_mouse	45	121	2
pim3_mouse	45	128	4
pim3_mouse	45	129	4
pim3_mouse	45	139	1
pim3_mouse	45	151	10
pim3_mouse	45	153	2
pim3_mouse	45	165	2
pim3_mouse	45	203	4
pim3_mouse	45	206	1
pim3_mouse	45	249	3
pim3_mouse	45	256	1
pim3_mouse	45	294	1
pim3_mouse	45	320	3
pim3_mouse	45	321	24
pim3_mouse	45	322	10
pim3_mouse	45	324	3
pim3_mouse	45	326	1
pim3_mouse	45	343	1
pim3_mouse	45	345	1
pim3_mouse	45	347	1
pim3_mouse	45	413	1
pim3_mouse	45	481	2
pim3_mouse	45	580	1
pim3_mouse	45	598	7
pim3_mouse	45	643	1
pim3_mouse	45	653	1
pim3_mouse	45	656	1
pim3_mouse	45	692	1
pim3_mouse	45	744	5
pim3_mouse	45	745	5
pim3_mouse	45	752	12
pim3_mouse	45	757	9
pim3_mouse	45	760	14
pim3_mouse	45	779	5
pim3_mouse	45	787	21
pim3_mouse	45	792	1
pim3_mouse	45	795	29
pim3_mouse	45	87	4
pim3_mouse	45	92	4
pim3_mouse	46	106	1
pim3_mouse	46	131	1
pim3_mouse	46	136	12
pim3_mouse	46	138	1
pim3_mouse	46	205	5
pim3_mouse	46	327	30
pim3_mouse	46	330	2
pim3_mouse	46	331	4
pim3_mouse	46	363	1
pim3_mouse	46	402	1
pim3_mouse	46	470	1
pim3_mouse	46	472	1
pim3_mouse	46	525	2
pim3_mouse	46	536	3
pim3_mouse	46	547	5
pim3_mouse	46	552	1
pim3_mouse	46	554	4
pim3_mouse	46	555	1
pim3_mouse	46	571	1
pim3_mouse	46	614	6
pim3_mouse	46	637	1
pim3_mouse	46	638	20
pim3_mouse	46	643	3
pim3_mouse	46	645	4
pim3_mouse	46	667	1
pim3_mouse	46	720	1
pim3_mouse	46	748	1
pim3_mouse	46	768	25
pim3_mouse	46	779	19
pim3_mouse	46	804	24
pim3_mouse	46	835	2
pim3_mouse	47	119	7
pim3_mouse	47	121	6
pim3_mouse	47	124	1
pim3_mouse	47	147	1
pim3_mouse	47	199	1
pim3_mouse	47	201	3
pim3_mouse	47	204	7
pim3_mouse	47	207	2
pim3_mouse	47	321	1
pim3_mouse	47	323	2
pim3_mouse	47	343	1
pim3_mouse	47	344	19
pim3_mouse	47	403	2
pim3_mouse	47	453	2
pim3_mouse	47	506	3
pim3_mouse	47	537	18
pim3_mouse	47	592	4
pim3_mouse	47	647	2
pim3_mouse	47	653	12
pim3_mouse	47	656	1
pim3_mouse	47	67	2
pim3_mouse	47	743	2
pim3_mouse	47	751	14
pim3_mouse	47	761	6
pim3_mouse	47	775	24
pim3_mouse	47	798	12
pim3_mouse	47	799	7
pim3_mouse	47	803	11
pim3_mouse	47	819	13
pim3_mouse	48	121	3
pim3_mouse	48	129	8
pim3_mouse	48	151	3
pim3_mouse	48	154	1
pim3_mouse	48	179	9
pim3_mouse	48	214	2
pim3_mouse	48	288	1
pim3_mouse	48	321	18
pim3_mouse	48	331	11
pim3_mouse	48	339	1
pim3_mouse	48	441	3
pim3_mouse	48	549	6
pim3_mouse	48	567	7
pim3_mouse	48	570	1
pim3_mouse	48	610	3
pim3_mouse	48	638	1
pim3_mouse	48	674	28
pim3_mouse	48	69	4
pim3_mouse	48	745	3
pim3_mouse	48	749	3
pim3_mouse	48	754	22
pim3_mouse	48	76	3
pim3_mouse	48	787	15
pim3_mouse	48	79	1
pim3_mouse	48	795	64
pim3_mouse	48	842	4
pim3_mouse	48	843	30
pim3_mouse	48	90	2
pim3_mouse	49	124	2
pim3_mouse	49	138	2
pim3_mouse	49	172	2
pim3_mouse	49	183	1
pim3_mouse	49	205	24
pim3_mouse	49	252	6
pim3_mouse	49	323	1
pim3_mouse	49	339	3
pim3_mouse	49	384	12
pim3_mouse	49	398	6
pim3_mouse	49	430	1
pim3_mouse	49	546	4
pim3_mouse	49	547	22
pim3_mouse	49	556	13
pim3_mouse	49	637	8
pim3_mouse	49	642	29
pim3_mouse	49	645	2
pim3_mouse	49	744	2
pim3_mouse	49	750	4
pim3_mouse	49	759	3
pim3_mouse	49	768	26
pim3_mouse	49	804	44
pim3_mouse	49	805	9
pim3_mouse	49	811	6
pim3_mouse	49	813	2
pim3_mouse	49	838	15
pim3_mouse	50	121	3
pim3_mouse	50	134	2
pim3_mouse	50	163	1
pim3_mouse	50	178	1
pim3_mouse	50	195	2
pim3_mouse	50	201	22
pim3_mouse	50	212	2
pim3_mouse	50	224	6
pim3_mouse	50	320	7
pim3_mouse	50	321	15
pim3_mouse	50	323	1
pim3_mouse	50	325	1
pim3_mouse	50	331	1
pim3_mouse	50	369	1
pim3_mouse	50	405	1
pim3_mouse	50	506	1
pim3_mouse	50	514	1
pim3_mouse	50	537	1
pim3_mouse	50	550	1
pim3_mouse	50	555	1
pim3_mouse	50	592	2
pim3_mouse	50	600	1
pim3_mouse	50	624	1
pim3_mouse	50	637	1
pim3_mouse	50	744	1
pim3_mouse	50	745	19
pim3_mouse	50	751	110
pim3_mouse	50	767	9
pim3_mouse	50	87	1
pim3_mouse	51	149	3
pim3_mouse	51	150	1
pim3_mouse	51	186	11
pim3_mouse	51	223	6
pim3_mouse	51	321	16
pim3_mouse	51	323	2
pim3_mouse	51	365	41
pim3_mouse	51	377	1
pim3_mouse	51	385	1
pim3_mouse	51	386	12
pim3_mouse	51	399	1
pim3_mouse	51	453	1
pim3_mouse	51	547	2
pim3_mouse	51	563	1
pim3_mouse	51	598	21
pim3_mouse	51	599	42
pim3_mouse	51	638	2
pim3_mouse	51	639	1
pim3_mouse	51	664	5
pim3_mouse	51	683	23
pim3_mouse	51	745	6
pim3_mouse	51	746	4
pim3_mouse	51	753	124
pim3_mouse	51	756	11
pim3_mouse	51	773	33
pim3_mouse	51	785	4
pim3_mouse	51	786	29
pim3_mouse	51	792	20
pim3_mouse	51	823	59
pim3_mouse	51	825	16
pim3_mouse	51	842	10
pim3_mouse	51	95	6
pim3_mouse	52	112	1
pim3_mouse	52	123	1
pim3_mouse	52	129	4
pim3_mouse	52	133	1
pim3_mouse	52	134	4
pim3_mouse	52	140	3
pim3_mouse	52	153	9
pim3_mouse	52	172	3
pim3_mouse	52	179	12
pim3_mouse	52	189	4
pim3_mouse	52	223	3
pim3_mouse	52	228	8
pim3_mouse	52	271	1
pim3_mouse	52	319	12
pim3_mouse	52	331	9
pim3_mouse	52	337	9
pim3_mouse	52	345	23
pim3_mouse	52	348	6
pim3_mouse	52	480	3
pim3_mouse	52	547	8
pim3_mouse	52	551	2
pim3_mouse	52	567	7
pim3_mouse	52	610	6
pim3_mouse	52	622	1
pim3_mouse	52	626	13
pim3_mouse	52	658	6
pim3_mouse	52	662	4
pim3_mouse	52	674	3
pim3_mouse	52	683	1
pim3_mouse	52	696	39
pim3_mouse	52	78	2
pim3_mouse	52	782	5
pim3_mouse	52	789	6
pim3_mouse	52	795	13
pim3_mouse	52	801	1
pim3_mouse	52	809	94
pim3_mouse	52	843	7
pim3_mouse	52	847	1
pim3_mouse	53	124	7
pim3_mouse	53	131	1
pim3_mouse	53	138	12
pim3_mouse	53	154	1
pim3_mouse	53	184	2
pim3_mouse	53	189	1
pim3_mouse	53	221	3
pim3_mouse	53	253	1
pim3_mouse	53	291	1
pim3_mouse	53	371	10
pim3_mouse	53	613	2
pim3_mouse	53	622	20
pim3_mouse	53	623	2
pim3_mouse	53	637	4
pim3_mouse	53	638	16
pim3_mouse	53	646	4
pim3_mouse	53	648	1
pim3_mouse	53	711	1
pim3_mouse	53	744	5
pim3_mouse	53	746	1
pim3_mouse	53	749	5
pim3_mouse	53	750	22
pim3_mouse	53	759	2
pim3_mouse	53	770	5
pim3_mouse	53	782	24
pim3_mouse	54	119	1
pim3_mouse	54	120	3
pim3_mouse	54	121	22
pim3_mouse	54	144	1
pim3_mouse	54	145	16
pim3_mouse	54	158	4
pim3_mouse	54	210	2
pim3_mouse	54	260	1
pim3_mouse	54	299	1
pim3_mouse	54	320	1
pim3_mouse	54	323	11
pim3_mouse	54	327	2
pim3_mouse	54	329	1
pim3_mouse	54	366	1
pim3_mouse	54	404	4
pim3_mouse	54	499	1
pim3_mouse	54	527	9
pim3_mouse	54	551	1
pim3_mouse	54	567	1
pim3_mouse	54	589	74
pim3_mouse	54	594	8
pim3_mouse	54	623	22
pim3_mouse	54	656	28
pim3_mouse	54	665	10
pim3_mouse	54	667	22
pim3_mouse	54	684	8
pim3_mouse	54	694	5
pim3_mouse	54	74	2
pim3_mouse	54	744	53
pim3_mouse	54	745	5
pim3_mouse	54	748	2
pim3_mouse	54	749	2
pim3_mouse	54	750	6
pim3_mouse	54	755	1
pim3_mouse	54	774	63
pim3_mouse	54	801	4
pim3_mouse	54	820	14
pim3_mouse	55	123	4
pim3_mouse	55	126	3
pim3_mouse	55	132	1
pim3_mouse	55	136	6
pim3_mouse	55	143	12
pim3_mouse	55	145	1
pim3_mouse	55	147	2
pim3_mouse	55	167	1
pim3_mouse	55	174	7
pim3_mouse	55	181	16
pim3_mouse	55	182	2
pim3_mouse	55	191	20
pim3_mouse	55	206	4
pim3_mouse	55	334	44
pim3_mouse	55	342	1
pim3_mouse	55	344	2
pim3_mouse	55	348	10
pim3_mouse	55	357	8
pim3_mouse	55	382	9
pim3_mouse	55	430	4
pim3_mouse	55	467	3
pim3_mouse	55	516	3
pim3_mouse	55	547	10
pim3_mouse	55	570	5
pim3_mouse	55	572	4
pim3_mouse	55	592	25
pim3_mouse	55	594	8
pim3_mouse	55	618	1
pim3_mouse	55	632	4
pim3_mouse	55	643	15
pim3_mouse	55	644	1
pim3_mouse	55	652	11
pim3_mouse	55	658	6
pim3_mouse	55	702	6
pim3_mouse	55	704	1
pim3_mouse	55	709	1
pim3_mouse	55	735	1
pim3_mouse	55	742	7
pim3_mouse	55	743	6
pim3_mouse	55	749	12
pim3_mouse	55	750	25
pim3_mouse	55	768	1
pim3_mouse	55	779	6
pim3_mouse	55	784	1
pim3_mouse	55	798	12
pim3_mouse	55	805	10
pim3_mouse	55	845	3
pim3_mouse	55	851	47
pim3_mouse	56	121	3
pim3_mouse	56	146	1
pim3_mouse	56	156	5
pim3_mouse	56	161	3
pim3_mouse	56	162	6
pim3_mouse	56	168	16
pim3_mouse	56	177	6
pim3_mouse	56	265	1
pim3_mouse	56	323	1
pim3_mouse	56	370	15
pim3_mouse	56	473	1
pim3_mouse	56	547	1
pim3_mouse	56	549	9
pim3_mouse	56	570	1
pim3_mouse	56	579	4
pim3_mouse	56	676	28
pim3_mouse	56	697	12
pim3_mouse	56	701	20
pim3_mouse	56	732	2
pim3_mouse	56	745	11
pim3_mouse	56	749	1
pim3_mouse	56	756	6
pim3_mouse	56	761	30
pim3_mouse	56	769	33
pim3_mouse	56	791	2
pim3_mouse	56	797	17
pim3_mouse	56	801	1
pim3_mouse	56	803	10
pim3_mouse	56	821	6
pim3_mouse	56	852	11
pim3_mouse	57	123	1
pim3_mouse	57	222	1
pim3_mouse	57	276	1
pim3_mouse	57	360	2
pim3_mouse	57	385	2
pim3_mouse	57	401	12
pim3_mouse	57	405	1
pim3_mouse	57	434	4
pim3_mouse	57	578	6
pim3_mouse	57	597	1
pim3_mouse	57	603	19
pim3_mouse	57	614	3
pim3_mouse	57	626	1
pim3_mouse	57	638	10
pim3_mouse	57	745	6
pim3_mouse	57	748	2
pim3_mouse	57	751	1
pim3_mouse	57	755	33
pim3_mouse	57	764	1
pim3_mouse	57	768	5
pim3_mouse	57	772	2
pim3_mouse	57	788	8
pim3_mouse	57	842	3
pim3_mouse	58	115	32
pim3_mouse	58	119	71
pim3_mouse	58	120	1
pim3_mouse	58	121	4
pim3_mouse	58	130	15
pim3_mouse	58	133	3
pim3_mouse	58	171	4
pim3_mouse	58	178	3
pim3_mouse	58	186	1
pim3_mouse	58	213	1
pim3_mouse	58	214	7
pim3_mouse	58	247	1
pim3_mouse	58	252	6
pim3_mouse	58	274	6
pim3_mouse	58	289	1
pim3_mouse	58	298	10
pim3_mouse	58	305	2
pim3_mouse	58	309	9
pim3_mouse	58	321	45
pim3_mouse	58	325	1
pim3_mouse	58	330	1
pim3_mouse	58	338	4
pim3_mouse	58	340	4
pim3_mouse	58	345	7
pim3_mouse	58	351	8
pim3_mouse	58	362	1
pim3_mouse	58	366	2
pim3_mouse	58	369	1
pim3_mouse	58	400	1
pim3_mouse	58	431	1
pim3_mouse	58	434	1
pim3_mouse	58	537	1
pim3_mouse	58	538	10
pim3_mouse	58	548	1
pim3_mouse	58	551	1
pim3_mouse	58	558	3
pim3_mouse	58	562	5
pim3_mouse	58	563	6
pim3_mouse	58	573	14
pim3_mouse	58	580	8
pim3_mouse	58	581	1
pim3_mouse	58	587	4
pim3_mouse	58	592	1
pim3_mouse	58	594	4
pim3_mouse	58	597	1
pim3_mouse	58	599	2
pim3_mouse	58	629	6
pim3_mouse	58	634	1
pim3_mouse	58	640	31
pim3_mouse	58	647	1
pim3_mouse	58	656	1
pim3_mouse	58	675	2
pim3_mouse	58	676	2
pim3_mouse	58	681	2
pim3_mouse	58	700	3
pim3_mouse	58	731	6
pim3_mouse	58	734	1
pim3_mouse	58	744	32
pim3_mouse	58	745	5
pim3_mouse	58	746	8
pim3_mouse	58	749	1
pim3_mouse	58	750	9
pim3_mouse	58	754	1
pim3_mouse	58	757	18
pim3_mouse	58	761	17
pim3_mouse	58	766	128
pim3_mouse	58	772	10
pim3_mouse	58	785	2
pim3_mouse	58	787	4
pim3_mouse	58	79	1
pim3_mouse	58	790	29
pim3_mouse	58	801	22
pim3_mouse	58	812	2
pim3_mouse	58	818	1
pim3_mouse	58	82	4
pim3_mouse	58	820	1
pim3_mouse	58	829	1
pim3_mouse	58	831	2
pim3_mouse	58	843	1
pim3_mouse	58	849	3
pim3_mouse	58	855	5
pim3_mouse	58	87	2
pim3_mouse	58	93	4
pim3_mouse	58	96	5
pim3_mouse	59	122	1
pim3_mouse	59	123	1
pim3_mouse	59	124	4
pim3_mouse	59	126	9
pim3_mouse	59	127	14
pim3_mouse	59	128	4
pim3_mouse	59	132	1
pim3_mouse	59	136	1
pim3_mouse	59	137	5
pim3_mouse	59	139	2
pim3_mouse	59	147	1
pim3_mouse	59	153	9
pim3_mouse	59	156	1
pim3_mouse	59	283	1
pim3_mouse	59	326	2
pim3_mouse	59	327	1
pim3_mouse	59	349	2
pim3_mouse	59	375	4
pim3_mouse	59	380	1
pim3_mouse	59	386	1
pim3_mouse	59	417	1
pim3_mouse	59	542	1
pim3_mouse	59	547	14
pim3_mouse	59	552	12
pim3_mouse	59	559	1
pim3_mouse	59	560	1
pim3_mouse	59	561	13
pim3_mouse	59	562	5
pim3_mouse	59	569	4
pim3_mouse	59	592	1
pim3_mouse	59	593	24
pim3_mouse	59	596	4
pim3_mouse	59	613	1
pim3_mouse	59	618	2
pim3_mouse	59	638	11
pim3_mouse	59	649	4
pim3_mouse	59	680	12
pim3_mouse	59	699	7
pim3_mouse	59	713	9
pim3_mouse	59	743	2
pim3_mouse	59	748	26
pim3_mouse	59	749	16
pim3_mouse	59	756	2
pim3_mouse	59	776	1
pim3_mouse	59	781	9
pim3_mouse	59	789	1
pim3_mouse	59	805	8
pim3_mouse	60	120	1
pim3_mouse	60	121	6
pim3_mouse	60	122	11
pim3_mouse	60	124	1
pim3_mouse	60	130	1
pim3_mouse	60	131	5
pim3_mouse	60	132	1
pim3_mouse	60	135	2
pim3_mouse	60	138	10
pim3_mouse	60	139	1
pim3_mouse	60	151	1
pim3_mouse	60	173	9
pim3_mouse	60	180	13
pim3_mouse	60	190	21
pim3_mouse	60	205	3
pim3_mouse	60	252	7
pim3_mouse	60	321	1
pim3_mouse	60	324	16
pim3_mouse	60	346	45
pim3_mouse	60	381	1
pim3_mouse	60	403	2
pim3_mouse	60	418	22
pim3_mouse	60	433	1
pim3_mouse	60	444	2
pim3_mouse	60	477	1
pim3_mouse	60	510	13
pim3_mouse	60	530	13
pim3_mouse	60	546	3
pim3_mouse	60	547	2
pim3_mouse	60	548	7
pim3_mouse	60	549	17
pim3_mouse	60	552	3
pim3_mouse	60	563	1
pim3_mouse	60	571	39
pim3_mouse	60	589	1
pim3_mouse	60	600	1
pim3_mouse	60	638	37
pim3_mouse	60	641	1
pim3_mouse	60	642	144
pim3_mouse	60	645	2
pim3_mouse	60	647	1
pim3_mouse	60	684	1
pim3_mouse	60	686	1
pim3_mouse	60	696	2
pim3_mouse	60	700	3
pim3_mouse	60	728	1
pim3_mouse	60	744	12
pim3_mouse	60	745	16
pim3_mouse	60	747	1
pim3_mouse	60	752	1
pim3_mouse	60	753	1
pim3_mouse	60	754	1
pim3_mouse	60	762	22
pim3_mouse	60	774	17
pim3_mouse	60	783	26
pim3_mouse	60	786	1
pim3_mouse	60	788	8
pim3_mouse	60	796	55
pim3_mouse	60	804	44
pim3_mouse	60	810	5
pim3_mouse	60	813	12
pim3_mouse	60	844	7
pim3_mouse	60	852	1
pim3_mouse	61	120	1
pim3_mouse	61	121	15
pim3_mouse	61	126	5
pim3_mouse	61	143	2
pim3_mouse	61	151	1
pim3_mouse	61	162	5
pim3_mouse	61	173	2
pim3_mouse	61	192	2
pim3_mouse	61	245	1
pim3_mouse	61	252	1
pim3_mouse	61	257	3
pim3_mouse	61	320	1
pim3_mouse	61	321	8
pim3_mouse	61	324	16
pim3_mouse	61	325	6
pim3_mouse	61	327	3
pim3_mouse	61	344	3
pim3_mouse	61	373	3
pim3_mouse	61	416	4
pim3_mouse	61	430	18
pim3_mouse	61	483	10
pim3_mouse	61	521	1
pim3_mouse	61	523	1
pim3_mouse	61	546	3
pim3_mouse	61	548	10
pim3_mouse	61	560	1
pim3_mouse	61	567	8
pim3_mouse	61	586	3
pim3_mouse	61	590	6
pim3_mouse	61	591	2
pim3_mouse	61	595	9
pim3_mouse	61	626	18
pim3_mouse	61	634	1
pim3_mouse	61	649	1
pim3_mouse	61	658	14
pim3_mouse	61	665	1
pim3_mouse	61	675	1
pim3_mouse	61	685	23
pim3_mouse	61	694	10
pim3_mouse	61	708	5
pim3_mouse	61	715	26
pim3_mouse	61	733	1
pim3_mouse	61	740	21
pim3_mouse	61	742	2
pim3_mouse	61	743	1
pim3_mouse	61	744	4
pim3_mouse	61	745	10
pim3_mouse	61	746	3
pim3_mouse	61	748	2
pim3_mouse	61	750	2
pim3_mouse	61	751	6
pim3_mouse	61	754	3
pim3_mouse	61	755	9
pim3_mouse	61	758	4
pim3_mouse	61	761	2
pim3_mouse	61	766	2
pim3_mouse	61	768	2
pim3_mouse	61	782	8
pim3_mouse	61	806	3
pim3_mouse	61	81	2
pim3_mouse	61	82	2
pim3_mouse	61	859	8
pim3_mouse	62	121	12
pim3_mouse	62	137	42
pim3_mouse	62	204	1
pim3_mouse	62	215	1
pim3_mouse	62	274	2
pim3_mouse	62	320	3
pim3_mouse	62	321	9
pim3_mouse	62	322	3
pim3_mouse	62	323	1
pim3_mouse	62	326	1
pim3_mouse	62	328	7
pim3_mouse	62	338	1
pim3_mouse	62	368	6
pim3_mouse	62	473	1
pim3_mouse	62	514	1
pim3_mouse	62	544	5
pim3_mouse	62	547	15
pim3_mouse	62	550	1
pim3_mouse	62	551	2
pim3_mouse	62	553	13
pim3_mouse	62	561	1
pim3_mouse	62	562	1
pim3_mouse	62	590	1
pim3_mouse	62	601	42
pim3_mouse	62	611	20
pim3_mouse	62	635	8
pim3_mouse	62	638	39
pim3_mouse	62	676	5
pim3_mouse	62	719	13
pim3_mouse	62	730	12
pim3_mouse	62	739	18
pim3_mouse	62	745	9
pim3_mouse	62	746	3
pim3_mouse	62	747	2
pim3_mouse	62	753	125
pim3_mouse	62	754	2
pim3_mouse	62	794	16
pim3_mouse	62	797	1
pim3_mouse	62	803	21
pim3_mouse	62	812	41
pim3_mouse	62	828	19
pim3_mouse	62	842	1
pim3_mouse	63	136	2
pim3_mouse	63	152	1
pim3_mouse	63	166	1
pim3_mouse	63	299	1
pim3_mouse	63	320	1
pim3_mouse	63	321	59
pim3_mouse	63	322	1
pim3_mouse	63	323	2
pim3_mouse	63	324	2
pim3_mouse	63	325	5
pim3_mouse	63	327	6
pim3_mouse	63	346	6
pim3_mouse	63	395	3
pim3_mouse	63	551	6
pim3_mouse	63	600	5
pim3_mouse	63	612	1
pim3_mouse	63	728	1
pim3_mouse	63	745	3
pim3_mouse	63	746	2
pim3_mouse	63	768	7
pim3_mouse	63	772	2
pim3_mouse	63	774	11
pim3_mouse	63	796	1
pim3_mouse	63	810	1
pim3_mouse	63	837	4
pim3_mouse	63	844	15
pim3_mouse	63	854	1
pim3_mouse	64	123	10
pim3_mouse	64	138	8
pim3_mouse	64	140	39
pim3_mouse	64	143	7
pim3_mouse	64	146	6
pim3_mouse	64	162	11
pim3_mouse	64	175	6
pim3_mouse	64	182	2
pim3_mouse	64	190	8
pim3_mouse	64	192	47
pim3_mouse	64	199	6
pim3_mouse	64	207	1
pim3_mouse	64	224	2
pim3_mouse	64	234	1
pim3_mouse	64	254	1
pim3_mouse	64	274	1
pim3_mouse	64	276	7
pim3_mouse	64	321	5
pim3_mouse	64	329	21
pim3_mouse	64	335	6
pim3_mouse	64	348	7
pim3_mouse	64	349	15
pim3_mouse	64	374	69
pim3_mouse	64	383	1
pim3_mouse	64	401	8
pim3_mouse	64	415	1
pim3_mouse	64	420	3
pim3_mouse	64	427	38
pim3_mouse	64	435	15
pim3_mouse	64	477	2
pim3_mouse	64	517	1
pim3_mouse	64	527	4
pim3_mouse	64	532	6
pim3_mouse	64	545	42
pim3_mouse	64	548	21
pim3_mouse	64	549	2
pim3_mouse	64	551	28
pim3_mouse	64	552	1
pim3_mouse	64	553	2
pim3_mouse	64	558	6
pim3_mouse	64	573	8
pim3_mouse	64	574	12
pim3_mouse	64	600	11
pim3_mouse	64	624	32
pim3_mouse	64	632	6
pim3_mouse	64	641	1
pim3_mouse	64	644	6
pim3_mouse	64	647	26
pim3_mouse	64	695	14
pim3_mouse	64	698	3
pim3_mouse	64	702	4
pim3_mouse	64	722	3
pim3_mouse	64	740	50
pim3_mouse	64	744	1
pim3_mouse	64	745	46
pim3_mouse	64	749	5
pim3_mouse	64	751	40
pim3_mouse	64	757	1
pim3_mouse	64	761	13
pim3_mouse	64	762	4
pim3_mouse	64	770	26
pim3_mouse	64	775	23
pim3_mouse	64	798	7
pim3_mouse	64	800	1
pim3_mouse	64	806	7
pim3_mouse	64	807	34
pim3_mouse	64	815	15
pim3_mouse	64	816	23
pim3_mouse	64	821	18
pim3_mouse	64	846	4
pim3_mouse	64	856	17
pim3_mouse	64	863	12
pim3_mouse	65	113	1
pim3_mouse	65	125	1
pim3_mouse	65	132	1
pim3_mouse	65	142	10
pim3_mouse	65	188	1
pim3_mouse	65	216	13
pim3_mouse	65	231	2
pim3_mouse	65	323	2
pim3_mouse	65	415	1
pim3_mouse	65	547	1
pim3_mouse	65	550	18
pim3_mouse	65	559	2
pim3_mouse	65	595	1
pim3_mouse	65	612	23
pim3_mouse	65	622	12
pim3_mouse	65	630	32
pim3_mouse	65	638	7
pim3_mouse	65	650	1
pim3_mouse	65	652	49
pim3_mouse	65	664	26
pim3_mouse	65	713	1
pim3_mouse	65	731	2
pim3_mouse	65	745	28
pim3_mouse	65	746	12
pim3_mouse	65	747	2
pim3_mouse	65	748	5
pim3_mouse	65	774	6
pim3_mouse	65	779	11
pim3_mouse	65	802	12
pim3_mouse	65	86	2
pim3_mouse	66	110	2
pim3_mouse	66	122	3
pim3_mouse	66	124	7
pim3_mouse	66	150	3
pim3_mouse	66	153	6
pim3_mouse	66	165	1
pim3_mouse	66	171	3
pim3_mouse	66	176	5
pim3_mouse	66	178	2
pim3_mouse	66	220	1
pim3_mouse	66	235	2
pim3_mouse	66	282	1
pim3_mouse	66	287	1
pim3_mouse	66	321	2
pim3_mouse	66	322	32
pim3_mouse	66	326	1
pim3_mouse	66	333	1
pim3_mouse	66	340	1
pim3_mouse	66	341	9
pim3_mouse	66	356	29
pim3_mouse	66	360	1
pim3_mouse	66	378	3
pim3_mouse	66	389	1
pim3_mouse	66	421	2
pim3_mouse	66	548	1
pim3_mouse	66	550	8
pim3_mouse	66	552	11
pim3_mouse	66	554	14
pim3_mouse	66	557	1
pim3_mouse	66	604	3
pim3_mouse	66	634	28
pim3_mouse	66	638	2
pim3_mouse	66	651	13
pim3_mouse	66	679	4
pim3_mouse	66	684	1
pim3_mouse	66	716	1
pim3_mouse	66	723	7
pim3_mouse	66	744	1
pim3_mouse	66	745	80
pim3_mouse	66	752	6
pim3_mouse	66	753	1
pim3_mouse	66	761	16
pim3_mouse	66	802	10
pim3_mouse	66	805	1
pim3_mouse	66	815	28
pim3_mouse	66	825	1
pim3_mouse	66	847	2
pim3_mouse	66	864	2
pim3_mouse	67	115	13
pim3_mouse	67	126	103
pim3_mouse	67	137	1
pim3_mouse	67	139	14
pim3_mouse	67	146	26
pim3_mouse	67	164	2
pim3_mouse	67	174	7
pim3_mouse	67	181	43
pim3_mouse	67	182	5
pim3_mouse	67	183	8
pim3_mouse	67	191	7
pim3_mouse	67	235	8
pim3_mouse	67	277	1
pim3_mouse	67	294	1
pim3_mouse	67	300	1
pim3_mouse	67	316	1
pim3_mouse	67	328	3
pim3_mouse	67	347	1
pim3_mouse	67	373	13
pim3_mouse	67	416	2
pim3_mouse	67	489	1
pim3_mouse	67	505	7
pim3_mouse	67	547	19
pim3_mouse	67	573	4
pim3_mouse	67	586	6
pim3_mouse	67	587	2
pim3_mouse	67	591	15
pim3_mouse	67	627	1
pim3_mouse	67	643	22
pim3_mouse	67	659	5
pim3_mouse	67	701	20
pim3_mouse	67	710	7
pim3_mouse	67	743	23
pim3_mouse	67	745	39
pim3_mouse	67	747	1
pim3_mouse	67	753	1
pim3_mouse	67	759	15
pim3_mouse	67	775	15
pim3_mouse	67	797	6
pim3_mouse	67	798	30
pim3_mouse	67	805	1
pim3_mouse	67	817	1
pim3_mouse	67	841	3
pim3_mouse	67	845	32
pim3_mouse	68	105	7
pim3_mouse	68	121	1
pim3_mouse	68	143	4
pim3_mouse	68	159	1
pim3_mouse	68	162	37
pim3_mouse	68	165	8
pim3_mouse	68	168	13
pim3_mouse	68	174	1
pim3_mouse	68	363	2
pim3_mouse	68	370	3
pim3_mouse	68	459	1
pim3_mouse	68	511	1
pim3_mouse	68	547	2
pim3_mouse	68	551	10
pim3_mouse	68	570	4
pim3_mouse	68	584	39
pim3_mouse	68	614	13
pim3_mouse	68	655	22
pim3_mouse	68	662	3
pim3_mouse	68	697	60
pim3_mouse	68	745	20
pim3_mouse	68	746	3
pim3_mouse	68	749	3
pim3_mouse	68	750	5
pim3_mouse	68	761	26
pim3_mouse	68	769	33
pim3_mouse	68	775	43
pim3_mouse	68	805	2
pim3_mouse	69	121	2
pim3_mouse	69	130	6
pim3_mouse	69	135	18
pim3_mouse	69	149	5
pim3_mouse	69	152	8
pim3_mouse	69	155	13
pim3_mouse	69	166	542
pim3_mouse	69	173	1
pim3_mouse	69	281	2
pim3_mouse	69	321	5
pim3_mouse	69	324	1
pim3_mouse	69	325	3
pim3_mouse	69	333	4
pim3_mouse	69	338	18
pim3_mouse	69	346	14
pim3_mouse	69	363	1
pim3_mouse	69	367	6
pim3_mouse	69	385	18
pim3_mouse	69	401	3
pim3_mouse	69	526	5
pim3_mouse	69	535	1
pim3_mouse	69	547	1
pim3_mouse	69	553	2
pim3_mouse	69	608	11
pim3_mouse	69	638	69
pim3_mouse	69	642	4
pim3_mouse	69	668	5
pim3_mouse	69	673	11
pim3_mouse	69	726	6
pim3_mouse	69	745	22
pim3_mouse	69	747	2
pim3_mouse	69	749	1
pim3_mouse	69	755	13
pim3_mouse	69	759	18
pim3_mouse	69	767	10
pim3_mouse	69	778	18
pim3_mouse	69	783	1
pim3_mouse	69	810	93
pim3_mouse	69	850	2
pim3_mouse	70	120	32
pim3_mouse	70	123	3
pim3_mouse	70	145	3
pim3_mouse	70	161	33
pim3_mouse	70	186	1
pim3_mouse	70	203	11
pim3_mouse	70	215	1
pim3_mouse	70	221	1
pim3_mouse	70	223	8
pim3_mouse	70	247	3
pim3_mouse	70	248	1
pim3_mouse	70	292	1
pim3_mouse	70	311	1
pim3_mouse	70	320	16
pim3_mouse	70	321	17
pim3_mouse	70	331	2
pim3_mouse	70	351	1
pim3_mouse	70	354	20
pim3_mouse	70	355	7
pim3_mouse	70	357	6
pim3_mouse	70	362	5
pim3_mouse	70	369	22
pim3_mouse	70	380	1
pim3_mouse	70	404	5
pim3_mouse	70	440	4
pim3_mouse	70	508	9
pim3_mouse	70	523	2
pim3_mouse	70	549	1
pim3_mouse	70	554	4
pim3_mouse	70	581	6
pim3_mouse	70	583	6
pim3_mouse	70	589	4
pim3_mouse	70	600	2
pim3_mouse	70	623	5
pim3_mouse	70	640	1
pim3_mouse	70	641	1
pim3_mouse	70	652	4
pim3_mouse	70	657	6
pim3_mouse	70	670	4
pim3_mouse	70	681	2
pim3_mouse	70	683	1
pim3_mouse	70	684	73
pim3_mouse	70	744	38
pim3_mouse	70	745	3
pim3_mouse	70	746	2
pim3_mouse	70	748	24
pim3_mouse	70	750	22
pim3_mouse	70	757	1
pim3_mouse	70	768	1
pim3_mouse	70	774	42
pim3_mouse	70	777	1
pim3_mouse	70	818	31
pim3_mouse	70	820	21
pim3_mouse	70	830	1
pim3_mouse	70	846	1
pim3_mouse	70	858	37
pim3_mouse	71	122	1
pim3_mouse	71	123	2
pim3_mouse	71	126	9
pim3_mouse	71	127	48
pim3_mouse	71	137	16
pim3_mouse	71	178	1
pim3_mouse	71	191	12
pim3_mouse	71	195	1
pim3_mouse	71	212	1
pim3_mouse	71	228	1
pim3_mouse	71	234	6
pim3_mouse	71	328	1
pim3_mouse	71	331	1
pim3_mouse	71	335	30
pim3_mouse	71	342	2
pim3_mouse	71	363	29
pim3_mouse	71	426	1
pim3_mouse	71	431	13
pim3_mouse	71	547	16
pim3_mouse	71	551	1
pim3_mouse	71	570	10
pim3_mouse	71	573	1
pim3_mouse	71	642	1
pim3_mouse	71	643	37
pim3_mouse	71	650	2
pim3_mouse	71	653	16
pim3_mouse	71	660	1
pim3_mouse	71	742	1
pim3_mouse	71	746	20
pim3_mouse	71	748	13
pim3_mouse	71	769	268
pim3_mouse	71	803	6
pim3_mouse	71	848	14
pim3_mouse	71	852	53
pim3_mouse	72	107	1
pim3_mouse	72	135	5
pim3_mouse	72	146	4
pim3_mouse	72	154	1
[truncated: 32,780 more rows]

## Sheet: Mouse_Pim3_40_cDNA_deletions
Gene	Deletion_start	Deletion_end	Read_count
pim3_mouse	6	122	2
pim3_mouse	7	711	1
pim3_mouse	8	639	2
pim3_mouse	8	746	2
pim3_mouse	9	267	1
pim3_mouse	9	746	3
pim3_mouse	9	761	8
pim3_mouse	10	169	1
pim3_mouse	10	641	1
pim3_mouse	10	764	2
pim3_mouse	11	120	1
pim3_mouse	11	187	13
pim3_mouse	11	331	1
pim3_mouse	11	59	1
pim3_mouse	11	71	1
pim3_mouse	11	757	1
pim3_mouse	12	122	2
pim3_mouse	12	132	7
pim3_mouse	12	409	1
pim3_mouse	13	111	1
pim3_mouse	13	320	12
pim3_mouse	13	322	1
pim3_mouse	13	356	1
pim3_mouse	13	744	1
pim3_mouse	13	745	2
pim3_mouse	13	746	1
pim3_mouse	13	753	2
pim3_mouse	13	800	1
pim3_mouse	14	121	23
pim3_mouse	14	138	1
pim3_mouse	14	140	5
pim3_mouse	14	175	2
pim3_mouse	14	192	5
pim3_mouse	14	254	3
pim3_mouse	14	257	42
pim3_mouse	14	320	8
pim3_mouse	14	321	8
pim3_mouse	14	329	10
pim3_mouse	14	335	4
pim3_mouse	14	348	3
pim3_mouse	14	427	1
pim3_mouse	14	43	1
pim3_mouse	14	477	1
pim3_mouse	14	50	1
pim3_mouse	14	517	2
pim3_mouse	14	527	2
pim3_mouse	14	545	8
pim3_mouse	14	548	2
pim3_mouse	14	573	1
pim3_mouse	14	592	1
pim3_mouse	14	601	1
pim3_mouse	14	61	4
pim3_mouse	14	64	2
pim3_mouse	14	644	2
pim3_mouse	14	647	2
pim3_mouse	14	702	1
pim3_mouse	14	740	10
pim3_mouse	14	743	1
pim3_mouse	14	745	1
pim3_mouse	14	770	1
pim3_mouse	14	79	2
pim3_mouse	14	798	7
pim3_mouse	14	806	3
pim3_mouse	15	152	2
pim3_mouse	15	320	2
pim3_mouse	15	321	3
pim3_mouse	15	670	12
pim3_mouse	15	745	15
pim3_mouse	15	748	2
pim3_mouse	15	96	1
pim3_mouse	16	115	11
pim3_mouse	16	119	11
pim3_mouse	16	122	1
pim3_mouse	16	130	1
pim3_mouse	16	168	1
pim3_mouse	16	171	3
pim3_mouse	16	274	2
pim3_mouse	16	289	1
pim3_mouse	16	305	5
pim3_mouse	16	309	6
pim3_mouse	16	321	12
pim3_mouse	16	338	2
pim3_mouse	16	340	4
pim3_mouse	16	360	1
pim3_mouse	16	381	1
pim3_mouse	16	387	2
pim3_mouse	16	403	1
pim3_mouse	16	468	1
pim3_mouse	16	537	1
pim3_mouse	16	54	3
pim3_mouse	16	629	6
pim3_mouse	16	640	6
pim3_mouse	16	67	3
pim3_mouse	16	70	1
pim3_mouse	16	728	3
pim3_mouse	16	73	3
pim3_mouse	16	731	1
pim3_mouse	16	745	2
pim3_mouse	16	757	3
pim3_mouse	16	761	10
pim3_mouse	16	77	3
pim3_mouse	16	785	4
pim3_mouse	16	790	2
pim3_mouse	16	96	1
pim3_mouse	17	471	1
pim3_mouse	18	121	4
pim3_mouse	18	150	1
pim3_mouse	18	285	1
pim3_mouse	18	320	5
pim3_mouse	18	46	3
pim3_mouse	18	547	4
pim3_mouse	18	745	2
pim3_mouse	18	774	1
pim3_mouse	19	123	1
pim3_mouse	19	285	1
pim3_mouse	19	329	1
pim3_mouse	19	547	10
pim3_mouse	19	748	2
pim3_mouse	20	147	1
pim3_mouse	20	182	1
pim3_mouse	20	192	1
pim3_mouse	20	298	1
pim3_mouse	20	338	1
pim3_mouse	20	549	3
pim3_mouse	20	556	2
pim3_mouse	20	742	1
pim3_mouse	20	747	2
pim3_mouse	20	757	4
pim3_mouse	21	122	1
pim3_mouse	21	138	2
pim3_mouse	21	175	3
pim3_mouse	21	182	2
pim3_mouse	21	192	82
pim3_mouse	21	329	7
pim3_mouse	21	335	2
pim3_mouse	21	341	1
pim3_mouse	21	348	1
pim3_mouse	21	397	2
pim3_mouse	21	47	1
pim3_mouse	21	50	2
pim3_mouse	21	512	1
pim3_mouse	21	517	1
pim3_mouse	21	545	2
pim3_mouse	21	548	4
pim3_mouse	21	644	2
pim3_mouse	21	647	13
pim3_mouse	21	740	1
pim3_mouse	21	745	3
pim3_mouse	21	749	3
pim3_mouse	21	776	2
pim3_mouse	21	806	5
pim3_mouse	22	320	1
pim3_mouse	22	745	1
pim3_mouse	23	101	1
pim3_mouse	23	106	2
pim3_mouse	23	121	1
pim3_mouse	23	138	1
pim3_mouse	23	200	35
pim3_mouse	23	321	2
pim3_mouse	23	638	1
pim3_mouse	23	745	7
pim3_mouse	23	747	1
pim3_mouse	24	122	1
pim3_mouse	24	207	43
pim3_mouse	24	46	3
pim3_mouse	24	49	1
pim3_mouse	24	506	8
pim3_mouse	24	516	5
pim3_mouse	24	547	4
pim3_mouse	24	743	16
pim3_mouse	24	751	17
pim3_mouse	25	119	1
pim3_mouse	25	150	1
pim3_mouse	25	320	14
pim3_mouse	25	452	6
pim3_mouse	25	51	1
pim3_mouse	25	599	77
pim3_mouse	25	663	7
pim3_mouse	25	683	10
pim3_mouse	25	746	11
pim3_mouse	25	773	92
pim3_mouse	26	120	8
pim3_mouse	26	126	1
pim3_mouse	26	127	1
pim3_mouse	26	138	3
pim3_mouse	26	145	5
pim3_mouse	26	171	4
pim3_mouse	26	214	1
pim3_mouse	26	223	1
pim3_mouse	26	309	1
pim3_mouse	26	340	4
pim3_mouse	26	354	24
pim3_mouse	26	365	35
pim3_mouse	26	369	3
pim3_mouse	26	373	3
pim3_mouse	26	480	1
pim3_mouse	26	594	9
pim3_mouse	26	637	1
pim3_mouse	26	639	3
pim3_mouse	26	640	2
pim3_mouse	26	642	1
pim3_mouse	26	656	14
pim3_mouse	26	69	1
pim3_mouse	26	760	1
pim3_mouse	26	812	3
pim3_mouse	26	96	7
pim3_mouse	27	120	1
pim3_mouse	27	125	1
pim3_mouse	27	138	1
pim3_mouse	27	139	16
pim3_mouse	27	140	6
pim3_mouse	27	143	11
pim3_mouse	27	147	4
pim3_mouse	27	175	25
pim3_mouse	27	192	15
pim3_mouse	27	219	16
pim3_mouse	27	279	19
pim3_mouse	27	329	1
pim3_mouse	27	335	4
pim3_mouse	27	348	1
pim3_mouse	27	397	2
pim3_mouse	27	420	2
pim3_mouse	27	49	7
pim3_mouse	27	532	2
pim3_mouse	27	545	2
pim3_mouse	27	548	2
pim3_mouse	27	551	4
pim3_mouse	27	553	13
pim3_mouse	27	573	2
pim3_mouse	27	64	1
pim3_mouse	27	643	45
pim3_mouse	27	644	28
pim3_mouse	27	647	1
pim3_mouse	27	650	15
pim3_mouse	27	659	15
pim3_mouse	27	698	1
pim3_mouse	27	709	5
pim3_mouse	27	711	32
pim3_mouse	27	722	1
pim3_mouse	27	740	16
pim3_mouse	27	748	1
pim3_mouse	27	766	1
pim3_mouse	27	806	2
pim3_mouse	27	814	13
pim3_mouse	28	197	2
pim3_mouse	28	237	3
pim3_mouse	28	328	1
pim3_mouse	28	611	1
pim3_mouse	28	616	5
pim3_mouse	28	638	2
pim3_mouse	28	649	6
pim3_mouse	28	745	18
pim3_mouse	28	747	28
pim3_mouse	28	764	2
pim3_mouse	28	779	14
pim3_mouse	28	79	1
pim3_mouse	29	112	1
pim3_mouse	29	120	18
pim3_mouse	29	121	1
pim3_mouse	29	140	1
pim3_mouse	29	164	1
pim3_mouse	29	176	5
pim3_mouse	29	206	1
pim3_mouse	29	329	15
pim3_mouse	29	339	1
pim3_mouse	29	407	2
pim3_mouse	29	481	1
pim3_mouse	29	554	1
pim3_mouse	29	561	8
pim3_mouse	29	564	1
pim3_mouse	29	608	9
pim3_mouse	29	641	1
pim3_mouse	29	644	1
pim3_mouse	29	679	1
pim3_mouse	29	758	1
pim3_mouse	29	778	1
pim3_mouse	29	779	8
pim3_mouse	29	80	27
pim3_mouse	30	153	2
pim3_mouse	30	176	1
pim3_mouse	30	209	1
pim3_mouse	30	213	7
pim3_mouse	30	234	1
pim3_mouse	30	274	1
pim3_mouse	30	280	8
pim3_mouse	30	383	8
pim3_mouse	30	537	2
pim3_mouse	30	56	1
pim3_mouse	30	654	4
pim3_mouse	30	745	13
pim3_mouse	30	776	4
pim3_mouse	30	819	33
pim3_mouse	30	821	1
pim3_mouse	31	115	3
pim3_mouse	31	119	11
pim3_mouse	31	130	52
pim3_mouse	31	139	21
pim3_mouse	31	164	1
pim3_mouse	31	171	1
pim3_mouse	31	230	71
pim3_mouse	31	231	4
pim3_mouse	31	246	11
pim3_mouse	31	305	4
pim3_mouse	31	309	5
pim3_mouse	31	321	8
pim3_mouse	31	338	5
pim3_mouse	31	340	5
pim3_mouse	31	369	1
pim3_mouse	31	400	1
pim3_mouse	31	402	4
pim3_mouse	31	403	3
pim3_mouse	31	412	50
pim3_mouse	31	489	1
pim3_mouse	31	537	2
pim3_mouse	31	58	2
pim3_mouse	31	629	2
pim3_mouse	31	640	4
pim3_mouse	31	641	2
pim3_mouse	31	645	1
pim3_mouse	31	656	2
pim3_mouse	31	660	1
pim3_mouse	31	700	6
pim3_mouse	31	728	2
pim3_mouse	31	731	2
pim3_mouse	31	744	26
pim3_mouse	31	757	3
pim3_mouse	31	761	1
pim3_mouse	31	77	1
pim3_mouse	31	772	18
pim3_mouse	31	789	19
pim3_mouse	31	790	5
pim3_mouse	31	812	119
pim3_mouse	31	829	1
pim3_mouse	32	157	4
pim3_mouse	32	177	4
pim3_mouse	32	222	29
pim3_mouse	32	313	3
pim3_mouse	32	329	15
pim3_mouse	32	490	5
pim3_mouse	32	554	2
pim3_mouse	32	593	2
pim3_mouse	32	617	14
pim3_mouse	32	646	18
pim3_mouse	32	697	3
pim3_mouse	32	749	59
pim3_mouse	32	765	26
pim3_mouse	32	817	31
pim3_mouse	33	121	8
pim3_mouse	33	198	3
pim3_mouse	33	205	7
pim3_mouse	33	230	4
pim3_mouse	33	231	9
pim3_mouse	33	242	1
pim3_mouse	33	320	4
pim3_mouse	33	321	4
pim3_mouse	33	324	5
pim3_mouse	33	372	17
pim3_mouse	33	396	1
pim3_mouse	33	404	42
pim3_mouse	33	416	1
pim3_mouse	33	536	51
pim3_mouse	33	583	15
pim3_mouse	33	589	170
pim3_mouse	33	62	1
pim3_mouse	33	656	59
pim3_mouse	33	664	13
pim3_mouse	33	744	36
pim3_mouse	33	745	6
pim3_mouse	33	752	1
pim3_mouse	33	756	38
pim3_mouse	33	774	28
pim3_mouse	33	820	62
pim3_mouse	34	125	4
pim3_mouse	34	174	3
pim3_mouse	34	182	247
pim3_mouse	34	342	37
pim3_mouse	34	347	8
pim3_mouse	34	357	9
pim3_mouse	34	361	11
pim3_mouse	34	416	1
pim3_mouse	34	436	1
pim3_mouse	34	504	8
pim3_mouse	34	547	4
pim3_mouse	34	552	3
pim3_mouse	34	572	43
pim3_mouse	34	585	9
pim3_mouse	34	63	17
pim3_mouse	34	638	1
pim3_mouse	34	646	16
pim3_mouse	34	647	24
pim3_mouse	34	652	14
pim3_mouse	34	658	84
pim3_mouse	34	703	113
pim3_mouse	34	746	16
pim3_mouse	34	748	1
pim3_mouse	34	769	16
pim3_mouse	34	805	125
pim3_mouse	34	817	68
pim3_mouse	35	125	1
pim3_mouse	35	201	1
pim3_mouse	35	323	1
pim3_mouse	35	326	1
pim3_mouse	35	330	1
pim3_mouse	35	413	1
pim3_mouse	35	448	1
pim3_mouse	35	553	1
pim3_mouse	35	632	19
pim3_mouse	35	638	10
pim3_mouse	35	652	1
pim3_mouse	35	666	1
pim3_mouse	35	73	1
pim3_mouse	35	745	3
pim3_mouse	35	748	6
pim3_mouse	35	749	1
pim3_mouse	35	753	1
pim3_mouse	35	757	7
pim3_mouse	35	818	1
pim3_mouse	36	100	3
pim3_mouse	36	120	1
pim3_mouse	36	122	3
pim3_mouse	36	123	6
pim3_mouse	36	138	1
pim3_mouse	36	140	1
pim3_mouse	36	175	1
pim3_mouse	36	182	17
pim3_mouse	36	192	3
pim3_mouse	36	199	3
pim3_mouse	36	212	24
pim3_mouse	36	226	1
pim3_mouse	36	236	1
pim3_mouse	36	244	2
pim3_mouse	36	259	16
pim3_mouse	36	321	3
pim3_mouse	36	329	9
pim3_mouse	36	335	11
pim3_mouse	36	383	9
pim3_mouse	36	397	5
pim3_mouse	36	545	1
pim3_mouse	36	548	14
pim3_mouse	36	551	1
pim3_mouse	36	595	1
pim3_mouse	36	597	1
pim3_mouse	36	626	1
pim3_mouse	36	644	2
pim3_mouse	36	647	24
pim3_mouse	36	698	1
pim3_mouse	36	722	40
pim3_mouse	36	740	14
pim3_mouse	36	769	1
pim3_mouse	36	770	60
pim3_mouse	36	771	7
pim3_mouse	36	798	2
pim3_mouse	36	806	3
pim3_mouse	36	821	27
pim3_mouse	37	149	1
pim3_mouse	37	188	8
pim3_mouse	37	236	2
pim3_mouse	37	237	3
pim3_mouse	37	321	1
pim3_mouse	37	322	106
pim3_mouse	37	326	3
pim3_mouse	37	419	1
pim3_mouse	37	620	3
pim3_mouse	37	649	1
pim3_mouse	37	679	1
pim3_mouse	37	745	16
pim3_mouse	37	748	5
pim3_mouse	37	765	12
pim3_mouse	37	772	113
pim3_mouse	37	786	36
pim3_mouse	38	120	23
pim3_mouse	38	121	1
pim3_mouse	38	150	1
pim3_mouse	38	320	7
pim3_mouse	38	333	7
pim3_mouse	38	419	5
pim3_mouse	38	424	1
pim3_mouse	38	573	1
pim3_mouse	38	641	3
pim3_mouse	38	644	58
pim3_mouse	38	663	1
pim3_mouse	38	725	1
pim3_mouse	38	727	2
pim3_mouse	38	737	2
pim3_mouse	38	752	23
pim3_mouse	38	756	60
pim3_mouse	38	784	17
pim3_mouse	38	786	67
pim3_mouse	38	89	11
pim3_mouse	39	142	14
pim3_mouse	39	148	5
pim3_mouse	39	213	5
pim3_mouse	39	318	1
pim3_mouse	39	319	2
pim3_mouse	39	323	2
pim3_mouse	39	326	47
pim3_mouse	39	327	48
pim3_mouse	39	328	19
pim3_mouse	39	329	4
pim3_mouse	39	330	3
pim3_mouse	39	333	17
pim3_mouse	39	335	1
pim3_mouse	39	336	18
pim3_mouse	39	337	1
pim3_mouse	39	339	1
pim3_mouse	39	398	1
pim3_mouse	39	567	1
pim3_mouse	39	644	64
pim3_mouse	39	662	1
pim3_mouse	39	744	18
pim3_mouse	39	750	7
pim3_mouse	39	764	18
pim3_mouse	40	111	1
pim3_mouse	40	131	1
pim3_mouse	40	138	2
pim3_mouse	40	143	2
pim3_mouse	40	148	1
pim3_mouse	40	163	1
pim3_mouse	40	318	2
pim3_mouse	40	319	2
pim3_mouse	40	323	3
pim3_mouse	40	327	498
pim3_mouse	40	328	161
pim3_mouse	40	329	152
pim3_mouse	40	330	74
pim3_mouse	40	331	102
pim3_mouse	40	334	16
pim3_mouse	40	335	13
pim3_mouse	40	336	78
pim3_mouse	40	337	51
pim3_mouse	40	341	5
pim3_mouse	40	546	43
pim3_mouse	40	548	2
pim3_mouse	40	553	1
pim3_mouse	40	554	1
pim3_mouse	40	556	1
pim3_mouse	40	558	1
pim3_mouse	40	560	1
pim3_mouse	40	639	1
pim3_mouse	40	673	1
pim3_mouse	40	744	1
pim3_mouse	40	750	1
pim3_mouse	40	752	2
pim3_mouse	40	762	10
pim3_mouse	40	763	2
pim3_mouse	40	789	8
pim3_mouse	40	809	7
pim3_mouse	40	811	1
pim3_mouse	40	837	1
pim3_mouse	41	147	1
pim3_mouse	41	189	4
pim3_mouse	41	193	3
pim3_mouse	41	319	1
pim3_mouse	41	320	21
pim3_mouse	41	321	50
pim3_mouse	41	323	1
pim3_mouse	41	324	29
pim3_mouse	41	325	13
pim3_mouse	41	329	20
pim3_mouse	41	330	21
pim3_mouse	41	331	28
pim3_mouse	41	332	9
pim3_mouse	41	335	14
pim3_mouse	41	336	11
pim3_mouse	41	338	34
pim3_mouse	41	340	16
pim3_mouse	41	342	6
pim3_mouse	41	349	13
pim3_mouse	41	399	1
pim3_mouse	41	434	2
pim3_mouse	41	435	1
pim3_mouse	41	443	2
pim3_mouse	41	548	20
pim3_mouse	41	549	19
pim3_mouse	41	550	7
pim3_mouse	41	554	1
pim3_mouse	41	555	2
pim3_mouse	41	562	6
pim3_mouse	41	563	1
pim3_mouse	41	564	1
pim3_mouse	41	568	1
pim3_mouse	41	602	1
pim3_mouse	41	618	1
pim3_mouse	41	622	1
pim3_mouse	41	629	2
pim3_mouse	41	637	4
pim3_mouse	41	640	8
pim3_mouse	41	644	16
pim3_mouse	41	647	20
pim3_mouse	41	648	1
pim3_mouse	41	661	1
pim3_mouse	41	665	26
pim3_mouse	41	744	36
pim3_mouse	41	745	191
pim3_mouse	41	746	4
pim3_mouse	41	747	6
pim3_mouse	41	748	3
pim3_mouse	41	749	22
pim3_mouse	41	752	1
pim3_mouse	41	754	1
pim3_mouse	41	755	7
pim3_mouse	41	757	1
pim3_mouse	41	758	1
pim3_mouse	41	764	5
pim3_mouse	41	765	1
pim3_mouse	41	776	1
pim3_mouse	41	808	8
pim3_mouse	41	839	28
pim3_mouse	41	840	1
pim3_mouse	42	120	18
pim3_mouse	42	124	2
pim3_mouse	42	138	4
pim3_mouse	42	165	1
pim3_mouse	42	176	2
pim3_mouse	42	190	3
pim3_mouse	42	252	2
pim3_mouse	42	287	1
pim3_mouse	42	289	1
pim3_mouse	42	321	1
pim3_mouse	42	324	3
pim3_mouse	42	325	1
pim3_mouse	42	326	12
pim3_mouse	42	329	4
pim3_mouse	42	335	1
pim3_mouse	42	338	1
pim3_mouse	42	339	1
pim3_mouse	42	343	1
pim3_mouse	42	348	1
pim3_mouse	42	546	60
pim3_mouse	42	637	6
pim3_mouse	42	638	3
pim3_mouse	42	639	12
pim3_mouse	42	696	1
pim3_mouse	42	744	3
pim3_mouse	42	745	1
pim3_mouse	42	756	12
pim3_mouse	42	786	1
pim3_mouse	42	95	1
pim3_mouse	43	121	6
pim3_mouse	43	122	6
pim3_mouse	43	130	1
pim3_mouse	43	138	9
pim3_mouse	43	140	2
pim3_mouse	43	147	5
pim3_mouse	43	155	1
pim3_mouse	43	159	13
pim3_mouse	43	175	6
pim3_mouse	43	177	401
pim3_mouse	43	182	1
pim3_mouse	43	192	23
pim3_mouse	43	197	17
pim3_mouse	43	204	3
pim3_mouse	43	207	2
pim3_mouse	43	212	240
pim3_mouse	43	219	11
pim3_mouse	43	244	2
pim3_mouse	43	249	1
pim3_mouse	43	251	1
pim3_mouse	43	259	1
pim3_mouse	43	293	12
pim3_mouse	43	317	1
pim3_mouse	43	319	1
pim3_mouse	43	321	6
pim3_mouse	43	329	323
pim3_mouse	43	335	135
pim3_mouse	43	340	3
pim3_mouse	43	344	2
pim3_mouse	43	348	3
pim3_mouse	43	358	32
pim3_mouse	43	378	87
pim3_mouse	43	383	1
pim3_mouse	43	489	4
pim3_mouse	43	512	6
pim3_mouse	43	545	7
pim3_mouse	43	548	24
pim3_mouse	43	559	1
pim3_mouse	43	573	9
pim3_mouse	43	587	13
pim3_mouse	43	595	1
pim3_mouse	43	612	2
pim3_mouse	43	633	63
pim3_mouse	43	637	2
pim3_mouse	43	64	8
pim3_mouse	43	641	1
pim3_mouse	43	644	89
pim3_mouse	43	647	67
pim3_mouse	43	650	128
pim3_mouse	43	710	1
pim3_mouse	43	722	3
pim3_mouse	43	740	4
pim3_mouse	43	743	1
pim3_mouse	43	745	112
pim3_mouse	43	746	1
pim3_mouse	43	761	37
pim3_mouse	43	764	1
pim3_mouse	43	770	34
pim3_mouse	43	774	1
pim3_mouse	43	799	4
pim3_mouse	43	80	1
pim3_mouse	43	806	39
pim3_mouse	43	807	41
pim3_mouse	43	815	4
pim3_mouse	43	816	15
pim3_mouse	43	821	16
pim3_mouse	44	115	2
pim3_mouse	44	153	18
pim3_mouse	44	171	18
pim3_mouse	44	188	54
pim3_mouse	44	282	2
pim3_mouse	44	320	1
pim3_mouse	44	321	5
pim3_mouse	44	322	8
pim3_mouse	44	323	12
pim3_mouse	44	341	7
pim3_mouse	44	376	4
pim3_mouse	44	393	28
pim3_mouse	44	442	5
pim3_mouse	44	471	1
pim3_mouse	44	547	50
pim3_mouse	44	558	1
pim3_mouse	44	562	1
pim3_mouse	44	568	2
pim3_mouse	44	601	2
pim3_mouse	44	621	12
pim3_mouse	44	638	1
pim3_mouse	44	691	1
pim3_mouse	44	745	12
pim3_mouse	44	746	1
pim3_mouse	44	747	12
pim3_mouse	44	750	1
pim3_mouse	44	760	8
pim3_mouse	44	764	58
pim3_mouse	44	765	73
pim3_mouse	44	775	1
pim3_mouse	44	779	1
pim3_mouse	44	780	17
pim3_mouse	44	790	8
pim3_mouse	44	842	256
pim3_mouse	45	120	1
pim3_mouse	45	121	10
pim3_mouse	45	320	29
pim3_mouse	45	321	60
pim3_mouse	45	322	8
pim3_mouse	45	326	3
pim3_mouse	45	343	5
pim3_mouse	45	345	6
pim3_mouse	45	347	1
pim3_mouse	45	387	2
pim3_mouse	45	481	3
pim3_mouse	45	580	1
pim3_mouse	45	589	1
pim3_mouse	45	598	7
pim3_mouse	45	653	1
pim3_mouse	45	678	1
pim3_mouse	45	737	1
pim3_mouse	45	744	4
pim3_mouse	45	745	13
pim3_mouse	45	752	4
pim3_mouse	45	754	4
pim3_mouse	45	757	29
pim3_mouse	45	760	38
pim3_mouse	45	771	1
pim3_mouse	45	779	20
pim3_mouse	45	787	16
pim3_mouse	45	795	44
pim3_mouse	46	106	4
pim3_mouse	46	118	1
pim3_mouse	46	136	8
pim3_mouse	46	200	2
pim3_mouse	46	205	4
pim3_mouse	46	252	1
pim3_mouse	46	327	17
pim3_mouse	46	331	4
pim3_mouse	46	343	2
pim3_mouse	46	354	29
pim3_mouse	46	362	2
pim3_mouse	46	470	4
pim3_mouse	46	510	4
pim3_mouse	46	522	5
pim3_mouse	46	546	1
pim3_mouse	46	547	6
pim3_mouse	46	554	1
pim3_mouse	46	635	2
pim3_mouse	46	645	9
pim3_mouse	46	720	13
pim3_mouse	46	748	2
pim3_mouse	46	752	1
pim3_mouse	46	779	45
pim3_mouse	46	804	112
pim3_mouse	46	818	1
pim3_mouse	46	835	29
pim3_mouse	47	107	12
pim3_mouse	47	121	5
pim3_mouse	47	123	1
pim3_mouse	47	130	1
pim3_mouse	47	182	1
pim3_mouse	47	201	1
pim3_mouse	47	211	8
pim3_mouse	47	257	1
pim3_mouse	47	323	6
pim3_mouse	47	325	1
pim3_mouse	47	342	1
pim3_mouse	47	344	11
pim3_mouse	47	379	1
pim3_mouse	47	383	1
pim3_mouse	47	548	1
pim3_mouse	47	650	9
pim3_mouse	47	653	45
pim3_mouse	47	743	20
pim3_mouse	47	744	2
pim3_mouse	47	745	1
pim3_mouse	47	748	1
pim3_mouse	47	751	37
pim3_mouse	47	765	24
pim3_mouse	47	775	18
pim3_mouse	47	798	17
pim3_mouse	47	799	26
pim3_mouse	47	803	55
pim3_mouse	47	830	14
pim3_mouse	47	842	5
pim3_mouse	48	129	2
pim3_mouse	48	172	5
pim3_mouse	48	179	5
pim3_mouse	48	181	1
pim3_mouse	48	189	31
pim3_mouse	48	214	9
pim3_mouse	48	241	1
pim3_mouse	48	283	1
pim3_mouse	48	321	10
pim3_mouse	48	324	1
pim3_mouse	48	339	7
pim3_mouse	48	366	1
pim3_mouse	48	394	1
pim3_mouse	48	560	2
pim3_mouse	48	567	2
pim3_mouse	48	570	1
pim3_mouse	48	581	1
pim3_mouse	48	610	27
pim3_mouse	48	669	6
pim3_mouse	48	674	31
pim3_mouse	48	746	2
pim3_mouse	48	749	27
pim3_mouse	48	754	77
pim3_mouse	48	758	1
pim3_mouse	48	76	1
pim3_mouse	48	767	1
pim3_mouse	48	780	10
pim3_mouse	48	787	13
pim3_mouse	48	79	2
pim3_mouse	48	795	220
pim3_mouse	48	803	1
pim3_mouse	48	843	221
pim3_mouse	49	101	1
pim3_mouse	49	200	1
pim3_mouse	49	205	89
pim3_mouse	49	206	2
pim3_mouse	49	330	1
pim3_mouse	49	339	3
pim3_mouse	49	397	1
pim3_mouse	49	398	1
pim3_mouse	49	425	1
pim3_mouse	49	515	1
pim3_mouse	49	596	1
pim3_mouse	49	609	2
pim3_mouse	49	636	1
pim3_mouse	49	642	106
pim3_mouse	49	655	1
pim3_mouse	49	759	21
pim3_mouse	49	760	2
pim3_mouse	49	804	45
pim3_mouse	49	805	1
pim3_mouse	49	847	1
pim3_mouse	50	110	1
pim3_mouse	50	120	2
pim3_mouse	50	121	10
pim3_mouse	50	201	2
pim3_mouse	50	204	1
pim3_mouse	50	319	1
pim3_mouse	50	320	11
pim3_mouse	50	321	6
pim3_mouse	50	335	1
pim3_mouse	50	343	1
pim3_mouse	50	494	1
pim3_mouse	50	550	1
pim3_mouse	50	575	1
pim3_mouse	50	593	7
pim3_mouse	50	637	1
pim3_mouse	50	644	1
pim3_mouse	50	745	27
pim3_mouse	50	748	1
pim3_mouse	50	751	113
pim3_mouse	50	761	2
pim3_mouse	50	807	2
pim3_mouse	50	822	1
pim3_mouse	50	87	1
pim3_mouse	51	121	1
pim3_mouse	51	149	3
pim3_mouse	51	150	10
pim3_mouse	51	223	28
pim3_mouse	51	270	2
pim3_mouse	51	321	15
pim3_mouse	51	323	4
pim3_mouse	51	347	1
pim3_mouse	51	365	35
pim3_mouse	51	386	116
pim3_mouse	51	399	2
pim3_mouse	51	402	1
pim3_mouse	51	598	22
pim3_mouse	51	599	35
pim3_mouse	51	606	6
pim3_mouse	51	638	9
pim3_mouse	51	683	57
pim3_mouse	51	72	3
pim3_mouse	51	727	1
pim3_mouse	51	745	1
pim3_mouse	51	753	87
pim3_mouse	51	757	2
pim3_mouse	51	773	40
pim3_mouse	51	786	92
pim3_mouse	51	792	182
pim3_mouse	51	823	302
pim3_mouse	51	825	1
pim3_mouse	51	842	28
pim3_mouse	51	86	1
pim3_mouse	51	95	2
pim3_mouse	52	129	2
pim3_mouse	52	133	6
pim3_mouse	52	134	1
pim3_mouse	52	330	1
pim3_mouse	52	331	2
pim3_mouse	52	345	43
pim3_mouse	52	480	2
pim3_mouse	52	551	2
pim3_mouse	52	567	15
pim3_mouse	52	576	1
pim3_mouse	52	649	1
pim3_mouse	52	674	12
pim3_mouse	52	696	15
pim3_mouse	52	76	10
pim3_mouse	52	782	29
pim3_mouse	52	789	38
pim3_mouse	52	809	439
pim3_mouse	53	113	9
pim3_mouse	53	138	178
pim3_mouse	53	189	1
pim3_mouse	53	221	7
pim3_mouse	53	291	2
pim3_mouse	53	349	1
pim3_mouse	53	371	6
pim3_mouse	53	399	1
pim3_mouse	53	431	1
pim3_mouse	53	622	15
pim3_mouse	53	625	1
pim3_mouse	53	638	10
pim3_mouse	53	744	7
pim3_mouse	53	749	1
pim3_mouse	53	759	5
pim3_mouse	53	768	3
pim3_mouse	53	782	32
pim3_mouse	53	797	1
pim3_mouse	53	848	1
pim3_mouse	54	120	1
pim3_mouse	54	121	12
pim3_mouse	54	125	1
pim3_mouse	54	144	1
pim3_mouse	54	210	62
pim3_mouse	54	320	1
pim3_mouse	54	355	1
pim3_mouse	54	404	15
pim3_mouse	54	429	1
pim3_mouse	54	445	1
pim3_mouse	54	499	1
pim3_mouse	54	567	4
pim3_mouse	54	589	32
pim3_mouse	54	594	5
pim3_mouse	54	602	1
pim3_mouse	54	623	111
pim3_mouse	54	656	69
pim3_mouse	54	667	6
pim3_mouse	54	744	101
pim3_mouse	54	773	2
pim3_mouse	54	774	120
pim3_mouse	54	820	35
pim3_mouse	55	123	2
pim3_mouse	55	126	14
pim3_mouse	55	136	39
pim3_mouse	55	140	1
pim3_mouse	55	143	10
pim3_mouse	55	147	4
pim3_mouse	55	174	7
pim3_mouse	55	181	187
pim3_mouse	55	191	47
pim3_mouse	55	192	1
pim3_mouse	55	198	3
pim3_mouse	55	219	41
pim3_mouse	55	252	1
pim3_mouse	55	261	1
pim3_mouse	55	334	24
pim3_mouse	55	348	5
pim3_mouse	55	357	9
pim3_mouse	55	360	1
pim3_mouse	55	362	1
pim3_mouse	55	382	6
pim3_mouse	55	430	5
pim3_mouse	55	516	3
pim3_mouse	55	544	1
pim3_mouse	55	545	1
pim3_mouse	55	547	1
pim3_mouse	55	551	1
pim3_mouse	55	554	3
pim3_mouse	55	572	5
pim3_mouse	55	591	18
pim3_mouse	55	592	34
pim3_mouse	55	643	14
pim3_mouse	55	652	2
pim3_mouse	55	658	14
pim3_mouse	55	683	1
pim3_mouse	55	735	1
pim3_mouse	55	746	1
pim3_mouse	55	750	22
pim3_mouse	55	779	42
pim3_mouse	55	805	106
pim3_mouse	55	82	1
pim3_mouse	55	845	23
pim3_mouse	55	851	405
pim3_mouse	55	89	2
pim3_mouse	56	121	4
pim3_mouse	56	141	1
pim3_mouse	56	156	5
pim3_mouse	56	177	6
pim3_mouse	56	370	18
pim3_mouse	56	387	2
pim3_mouse	56	547	1
pim3_mouse	56	549	7
pim3_mouse	56	562	2
pim3_mouse	56	590	1
pim3_mouse	56	652	11
pim3_mouse	56	676	17
pim3_mouse	56	681	1
pim3_mouse	56	697	40
pim3_mouse	56	701	39
pim3_mouse	56	745	11
pim3_mouse	56	746	2
pim3_mouse	56	748	1
pim3_mouse	56	750	1
pim3_mouse	56	756	8
pim3_mouse	56	758	1
pim3_mouse	56	761	14
pim3_mouse	56	766	5
pim3_mouse	56	769	40
pim3_mouse	56	773	1
pim3_mouse	56	791	2
pim3_mouse	56	797	33
pim3_mouse	56	803	29
pim3_mouse	56	821	21
pim3_mouse	56	852	58
pim3_mouse	56	90	2
pim3_mouse	57	276	1
pim3_mouse	57	286	1
pim3_mouse	57	331	7
pim3_mouse	57	401	10
pim3_mouse	57	434	7
pim3_mouse	57	547	5
pim3_mouse	57	594	2
pim3_mouse	57	603	28
pim3_mouse	57	638	16
pim3_mouse	57	748	5
pim3_mouse	57	755	86
pim3_mouse	57	759	29
pim3_mouse	57	764	1
pim3_mouse	57	767	2
pim3_mouse	57	768	33
pim3_mouse	57	769	1
pim3_mouse	57	788	104
pim3_mouse	57	790	14
pim3_mouse	57	81	2
pim3_mouse	57	840	35
pim3_mouse	58	115	48
pim3_mouse	58	119	158
pim3_mouse	58	120	6
pim3_mouse	58	121	2
pim3_mouse	58	125	1
pim3_mouse	58	130	30
pim3_mouse	58	135	2
pim3_mouse	58	171	1
pim3_mouse	58	208	1
pim3_mouse	58	209	10
pim3_mouse	58	212	1
pim3_mouse	58	213	13
pim3_mouse	58	214	1
pim3_mouse	58	231	1
pim3_mouse	58	252	6
pim3_mouse	58	256	2
pim3_mouse	58	261	2
pim3_mouse	58	274	7
pim3_mouse	58	305	2
pim3_mouse	58	309	5
pim3_mouse	58	321	49
pim3_mouse	58	325	1
pim3_mouse	58	331	1
pim3_mouse	58	338	4
pim3_mouse	58	345	10
pim3_mouse	58	369	2
pim3_mouse	58	387	1
pim3_mouse	58	400	1
pim3_mouse	58	403	1
pim3_mouse	58	434	31
pim3_mouse	58	447	1
pim3_mouse	58	468	1
pim3_mouse	58	532	1
pim3_mouse	58	538	3
pim3_mouse	58	549	10
pim3_mouse	58	563	4
pim3_mouse	58	565	1
pim3_mouse	58	573	35
pim3_mouse	58	577	1
pim3_mouse	58	580	45
pim3_mouse	58	626	1
pim3_mouse	58	629	6
pim3_mouse	58	640	39
pim3_mouse	58	656	2
pim3_mouse	58	675	5
pim3_mouse	58	676	7
pim3_mouse	58	693	2
pim3_mouse	58	700	4
pim3_mouse	58	731	3
pim3_mouse	58	744	42
pim3_mouse	58	746	2
pim3_mouse	58	749	1
pim3_mouse	58	750	24
pim3_mouse	58	755	3
pim3_mouse	58	757	27
pim3_mouse	58	761	18
pim3_mouse	58	766	187
pim3_mouse	58	772	6
pim3_mouse	58	785	2
pim3_mouse	58	787	27
pim3_mouse	58	79	1
pim3_mouse	58	790	40
pim3_mouse	58	796	10
pim3_mouse	58	801	4
pim3_mouse	58	812	1
pim3_mouse	58	823	1
pim3_mouse	58	829	1
pim3_mouse	58	843	116
pim3_mouse	58	849	23
pim3_mouse	58	855	22
pim3_mouse	58	93	2
pim3_mouse	58	96	7
pim3_mouse	59	122	1
pim3_mouse	59	123	2
pim3_mouse	59	124	8
pim3_mouse	59	126	27
pim3_mouse	59	127	22
pim3_mouse	59	128	2
pim3_mouse	59	132	1
pim3_mouse	59	137	27
pim3_mouse	59	139	9
pim3_mouse	59	144	19
pim3_mouse	59	153	6
pim3_mouse	59	157	1
pim3_mouse	59	176	1
pim3_mouse	59	254	4
pim3_mouse	59	281	3
pim3_mouse	59	307	2
pim3_mouse	59	319	1
pim3_mouse	59	327	1
pim3_mouse	59	349	5
pim3_mouse	59	375	12
pim3_mouse	59	380	2
pim3_mouse	59	386	1
pim3_mouse	59	446	3
pim3_mouse	59	450	1
pim3_mouse	59	542	5
pim3_mouse	59	547	15
pim3_mouse	59	559	1
pim3_mouse	59	561	1
pim3_mouse	59	562	4
pim3_mouse	59	592	1
pim3_mouse	59	593	25
pim3_mouse	59	605	1
pim3_mouse	59	606	2
pim3_mouse	59	637	1
pim3_mouse	59	638	9
pim3_mouse	59	680	24
pim3_mouse	59	713	10
pim3_mouse	59	744	1
pim3_mouse	59	748	7
pim3_mouse	59	749	73
pim3_mouse	59	750	2
pim3_mouse	59	756	7
pim3_mouse	59	763	5
pim3_mouse	59	781	15
pim3_mouse	59	803	2
pim3_mouse	60	120	4
pim3_mouse	60	121	12
pim3_mouse	60	122	36
pim3_mouse	60	126	1
pim3_mouse	60	129	3
pim3_mouse	60	130	11
pim3_mouse	60	131	1
pim3_mouse	60	138	1
pim3_mouse	60	173	4
pim3_mouse	60	180	60
pim3_mouse	60	190	3
pim3_mouse	60	205	1
pim3_mouse	60	287	1
pim3_mouse	60	303	1
pim3_mouse	60	309	1
pim3_mouse	60	324	2
pim3_mouse	60	339	1
pim3_mouse	60	346	43
pim3_mouse	60	381	16
pim3_mouse	60	412	1
pim3_mouse	60	415	1
pim3_mouse	60	418	25
pim3_mouse	60	425	2
pim3_mouse	60	482	3
pim3_mouse	60	486	1
pim3_mouse	60	510	12
pim3_mouse	60	530	15
pim3_mouse	60	548	19
pim3_mouse	60	549	1
pim3_mouse	60	557	1
pim3_mouse	60	563	1
pim3_mouse	60	571	18
pim3_mouse	60	579	1
pim3_mouse	60	638	188
pim3_mouse	60	639	12
pim3_mouse	60	641	8
pim3_mouse	60	642	258
pim3_mouse	60	645	6
pim3_mouse	60	655	1
pim3_mouse	60	678	1
pim3_mouse	60	684	1
pim3_mouse	60	695	1
pim3_mouse	60	710	1
pim3_mouse	60	744	15
pim3_mouse	60	745	8
pim3_mouse	60	752	1
pim3_mouse	60	754	1
pim3_mouse	60	757	3
pim3_mouse	60	762	88
pim3_mouse	60	771	1
pim3_mouse	60	774	43
pim3_mouse	60	783	41
pim3_mouse	60	796	40
pim3_mouse	60	804	131
pim3_mouse	60	813	43
pim3_mouse	60	844	1
pim3_mouse	60	852	96
pim3_mouse	60	88	4
pim3_mouse	61	121	34
pim3_mouse	61	126	7
pim3_mouse	61	162	59
pim3_mouse	61	173	2
pim3_mouse	61	182	6
pim3_mouse	61	279	1
pim3_mouse	61	321	1
pim3_mouse	61	324	11
pim3_mouse	61	325	10
pim3_mouse	61	327	1
pim3_mouse	61	361	3
pim3_mouse	61	416	111
pim3_mouse	61	430	27
pim3_mouse	61	523	1
pim3_mouse	61	560	1
pim3_mouse	61	590	5
pim3_mouse	61	626	45
pim3_mouse	61	637	1
pim3_mouse	61	659	2
pim3_mouse	61	662	2
pim3_mouse	61	685	29
pim3_mouse	61	693	1
pim3_mouse	61	708	28
pim3_mouse	61	735	19
pim3_mouse	61	740	19
pim3_mouse	61	741	1
pim3_mouse	61	743	1
pim3_mouse	61	744	3
pim3_mouse	61	745	2
pim3_mouse	61	750	4
pim3_mouse	61	752	1
pim3_mouse	61	754	1
pim3_mouse	61	761	2
pim3_mouse	61	782	8
pim3_mouse	61	792	3
pim3_mouse	62	119	1
pim3_mouse	62	121	12
pim3_mouse	62	137	96
pim3_mouse	62	181	1
pim3_mouse	62	215	4
pim3_mouse	62	250	2
pim3_mouse	62	274	6
pim3_mouse	62	320	10
pim3_mouse	62	321	11
pim3_mouse	62	322	3
pim3_mouse	62	323	1
pim3_mouse	62	326	1
pim3_mouse	62	368	6
pim3_mouse	62	373	1
pim3_mouse	62	462	19
pim3_mouse	62	544	4
pim3_mouse	62	547	11
pim3_mouse	62	550	1
pim3_mouse	62	553	4
pim3_mouse	62	576	1
pim3_mouse	62	584	1
pim3_mouse	62	597	1
pim3_mouse	62	601	28
pim3_mouse	62	638	95
pim3_mouse	62	662	1
pim3_mouse	62	671	1
pim3_mouse	62	676	18
pim3_mouse	62	701	1
pim3_mouse	62	719	4
pim3_mouse	62	739	60
pim3_mouse	62	745	5
pim3_mouse	62	746	1
pim3_mouse	62	747	1
pim3_mouse	62	749	3
pim3_mouse	62	751	4
pim3_mouse	62	753	145
pim3_mouse	62	759	3
pim3_mouse	62	803	58
pim3_mouse	62	812	204
pim3_mouse	62	828	88
pim3_mouse	62	842	3
pim3_mouse	63	166	1
pim3_mouse	63	286	2
pim3_mouse	63	320	2
pim3_mouse	63	321	5
pim3_mouse	63	323	1
pim3_mouse	63	325	2
pim3_mouse	63	327	15
pim3_mouse	63	550	1
pim3_mouse	63	551	21
pim3_mouse	63	728	1
pim3_mouse	63	745	1
pim3_mouse	63	748	1
pim3_mouse	63	768	1
pim3_mouse	63	771	1
pim3_mouse	63	774	27
pim3_mouse	63	782	22
pim3_mouse	63	788	1
pim3_mouse	63	816	1
pim3_mouse	63	854	2
pim3_mouse	63	858	1
pim3_mouse	64	111	20
pim3_mouse	64	123	64
pim3_mouse	64	138	2
pim3_mouse	64	140	31
pim3_mouse	64	162	18
pim3_mouse	64	175	4
pim3_mouse	64	182	4
pim3_mouse	64	192	14
pim3_mouse	64	215	2
pim3_mouse	64	244	1
pim3_mouse	64	251	2
pim3_mouse	64	254	7
pim3_mouse	64	317	1
pim3_mouse	64	321	7
pim3_mouse	64	329	7
pim3_mouse	64	335	7
pim3_mouse	64	348	6
pim3_mouse	64	349	29
pim3_mouse	64	356	1
pim3_mouse	64	374	145
pim3_mouse	64	383	5
pim3_mouse	64	397	1
pim3_mouse	64	420	19
pim3_mouse	64	427	232
pim3_mouse	64	428	2
pim3_mouse	64	447	1
pim3_mouse	64	477	3
pim3_mouse	64	487	2
pim3_mouse	64	512	1
pim3_mouse	64	532	2
pim3_mouse	64	545	21
pim3_mouse	64	548	4
pim3_mouse	64	549	1
pim3_mouse	64	551	18
pim3_mouse	64	553	6
pim3_mouse	64	573	1
pim3_mouse	64	589	1
pim3_mouse	64	595	4
pim3_mouse	64	619	1
pim3_mouse	64	632	14
pim3_mouse	64	633	7
pim3_mouse	64	635	1
pim3_mouse	64	641	8
pim3_mouse	64	644	8
pim3_mouse	64	647	76
pim3_mouse	64	695	49
pim3_mouse	64	698	1
pim3_mouse	64	705	1
pim3_mouse	64	729	1
pim3_mouse	64	734	1
pim3_mouse	64	740	53
pim3_mouse	64	744	21
pim3_mouse	64	745	67
pim3_mouse	64	762	48
pim3_mouse	64	770	8
pim3_mouse	64	775	47
pim3_mouse	64	798	7
pim3_mouse	64	799	17
pim3_mouse	64	806	2
pim3_mouse	64	815	12
pim3_mouse	64	846	1
pim3_mouse	64	856	28
pim3_mouse	64	859	69
pim3_mouse	65	113	1
pim3_mouse	65	133	8
pim3_mouse	65	216	22
pim3_mouse	65	232	1
pim3_mouse	65	267	1
pim3_mouse	65	386	1
pim3_mouse	65	547	1
pim3_mouse	65	559	7
pim3_mouse	65	620	14
pim3_mouse	65	630	128
pim3_mouse	65	638	24
pim3_mouse	65	650	10
pim3_mouse	65	664	8
pim3_mouse	65	689	4
pim3_mouse	65	713	25
pim3_mouse	65	731	1
pim3_mouse	65	745	2
pim3_mouse	65	746	10
pim3_mouse	65	748	26
pim3_mouse	65	779	91
pim3_mouse	65	785	2
pim3_mouse	65	802	43
pim3_mouse	66	114	1
pim3_mouse	66	140	6
pim3_mouse	66	150	3
pim3_mouse	66	152	4
pim3_mouse	66	153	4
pim3_mouse	66	165	2
pim3_mouse	66	169	1
pim3_mouse	66	171	24
pim3_mouse	66	282	2
pim3_mouse	66	290	1
pim3_mouse	66	310	16
pim3_mouse	66	320	1
pim3_mouse	66	326	9
pim3_mouse	66	333	2
pim3_mouse	66	341	3
pim3_mouse	66	356	33
pim3_mouse	66	360	1
pim3_mouse	66	421	6
pim3_mouse	66	432	1
pim3_mouse	66	463	1
pim3_mouse	66	520	2
pim3_mouse	66	554	7
pim3_mouse	66	561	8
pim3_mouse	66	569	18
pim3_mouse	66	634	82
pim3_mouse	66	638	2
pim3_mouse	66	651	123
pim3_mouse	66	657	1
pim3_mouse	66	658	1
pim3_mouse	66	673	1
pim3_mouse	66	679	13
pim3_mouse	66	723	1
pim3_mouse	66	745	179
pim3_mouse	66	752	31
pim3_mouse	66	761	50
pim3_mouse	66	767	16
pim3_mouse	66	771	1
pim3_mouse	66	772	2
pim3_mouse	66	815	81
pim3_mouse	67	115	53
pim3_mouse	67	126	154
pim3_mouse	67	137	9
pim3_mouse	67	139	1
pim3_mouse	67	146	53
pim3_mouse	67	181	12
pim3_mouse	67	182	8
pim3_mouse	67	183	35
pim3_mouse	67	191	24
pim3_mouse	67	206	1
pim3_mouse	67	234	1
pim3_mouse	67	235	5
pim3_mouse	67	293	2
pim3_mouse	67	493	2
pim3_mouse	67	505	1
pim3_mouse	67	573	5
pim3_mouse	67	586	30
pim3_mouse	67	591	16
pim3_mouse	67	608	2
pim3_mouse	67	636	1
pim3_mouse	67	643	24
pim3_mouse	67	658	46
pim3_mouse	67	659	19
pim3_mouse	67	710	4
pim3_mouse	67	735	21
pim3_mouse	67	743	55
pim3_mouse	67	744	1
pim3_mouse	67	745	40
pim3_mouse	67	759	9
pim3_mouse	67	762	1
pim3_mouse	67	798	52
pim3_mouse	67	817	2
pim3_mouse	67	836	1
pim3_mouse	67	841	3
pim3_mouse	67	845	41
pim3_mouse	68	121	1
pim3_mouse	68	143	4
pim3_mouse	68	162	31
pim3_mouse	68	165	3
pim3_mouse	68	168	3
pim3_mouse	68	191	30
pim3_mouse	68	265	1
pim3_mouse	68	363	4
pim3_mouse	68	368	1
pim3_mouse	68	370	18
pim3_mouse	68	551	4
pim3_mouse	68	553	1
pim3_mouse	68	563	1
pim3_mouse	68	570	29
pim3_mouse	68	655	103
pim3_mouse	68	662	4
pim3_mouse	68	697	22
pim3_mouse	68	745	8
pim3_mouse	68	746	1
pim3_mouse	68	749	38
pim3_mouse	68	751	1
pim3_mouse	68	758	1
pim3_mouse	68	761	41
pim3_mouse	68	775	185
pim3_mouse	68	805	50
pim3_mouse	68	856	1
pim3_mouse	69	123	1
pim3_mouse	69	135	1
pim3_mouse	69	166	995
pim3_mouse	69	194	1
pim3_mouse	69	303	2
pim3_mouse	69	321	2
pim3_mouse	69	367	57
pim3_mouse	69	385	21
pim3_mouse	69	403	1
pim3_mouse	69	452	1
pim3_mouse	69	608	1
pim3_mouse	69	619	1
pim3_mouse	69	638	123
pim3_mouse	69	668	5
pim3_mouse	69	673	95
pim3_mouse	69	678	1
pim3_mouse	69	726	14
pim3_mouse	69	729	1
pim3_mouse	69	747	2
pim3_mouse	69	755	25
pim3_mouse	69	759	28
pim3_mouse	69	777	2
pim3_mouse	69	778	14
pim3_mouse	69	801	1
pim3_mouse	69	810	482
pim3_mouse	69	818	1
pim3_mouse	69	850	31
pim3_mouse	70	120	35
pim3_mouse	70	161	37
pim3_mouse	70	196	8
pim3_mouse	70	203	7
pim3_mouse	70	210	4
pim3_mouse	70	221	1
pim3_mouse	70	223	9
pim3_mouse	70	227	3
pim3_mouse	70	247	1
pim3_mouse	70	321	5
pim3_mouse	70	331	3
pim3_mouse	70	354	49
pim3_mouse	70	355	5
pim3_mouse	70	357	24
pim3_mouse	70	369	56
pim3_mouse	70	380	1
pim3_mouse	70	404	20
pim3_mouse	70	414	17
pim3_mouse	70	430	2
pim3_mouse	70	491	6
pim3_mouse	70	508	12
pim3_mouse	70	563	1
pim3_mouse	70	589	23
pim3_mouse	70	598	2
pim3_mouse	70	623	9
pim3_mouse	70	684	144
pim3_mouse	70	717	1
pim3_mouse	70	718	6
pim3_mouse	70	737	1
pim3_mouse	70	744	115
pim3_mouse	70	745	45
pim3_mouse	70	748	5
pim3_mouse	70	750	65
pim3_mouse	70	768	3
pim3_mouse	70	774	34
pim3_mouse	70	777	1
pim3_mouse	70	785	1
pim3_mouse	70	818	61
pim3_mouse	70	820	38
pim3_mouse	70	830	180
pim3_mouse	70	858	172
pim3_mouse	71	126	5
pim3_mouse	71	127	47
pim3_mouse	71	167	1
pim3_mouse	71	191	27
pim3_mouse	71	255	1
pim3_mouse	71	344	2
pim3_mouse	71	407	1
pim3_mouse	71	431	5
pim3_mouse	71	547	11
pim3_mouse	71	579	1
pim3_mouse	71	636	19
pim3_mouse	71	639	1
pim3_mouse	71	643	27
pim3_mouse	71	653	85
pim3_mouse	71	740	1
pim3_mouse	71	748	85
pim3_mouse	71	769	548
pim3_mouse	71	803	135
pim3_mouse	71	848	70
pim3_mouse	71	852	147
pim3_mouse	72	146	25
pim3_mouse	72	166	1
pim3_mouse	72	173	118
pim3_mouse	72	186	12
pim3_mouse	72	237	3
pim3_mouse	72	267	1
pim3_mouse	72	287	8
pim3_mouse	72	289	2
pim3_mouse	72	325	3
pim3_mouse	72	332	90
pim3_mouse	72	338	13
pim3_mouse	72	385	28
pim3_mouse	72	387	1
pim3_mouse	72	396	1
pim3_mouse	72	401	2
pim3_mouse	72	405	1
pim3_mouse	72	435	3
pim3_mouse	72	537	2
pim3_mouse	72	562	1
pim3_mouse	72	564	1
pim3_mouse	72	607	1
pim3_mouse	72	638	25
pim3_mouse	72	642	7
pim3_mouse	72	646	1
pim3_mouse	72	662	1
pim3_mouse	72	664	15
pim3_mouse	72	666	1
pim3_mouse	72	672	2
pim3_mouse	72	729	13
pim3_mouse	72	745	3
pim3_mouse	72	749	3
pim3_mouse	72	750	2
pim3_mouse	72	755	67
pim3_mouse	72	774	1
pim3_mouse	72	788	254
pim3_mouse	72	796	20
pim3_mouse	72	810	65
pim3_mouse	72	823	2
pim3_mouse	72	837	2
pim3_mouse	72	865	1
pim3_mouse	73	115	12
pim3_mouse	73	119	15
pim3_mouse	73	120	5
pim3_mouse	73	121	5
pim3_mouse	73	130	2
pim3_mouse	73	135	44
pim3_mouse	73	145	20
pim3_mouse	73	147	1
pim3_mouse	73	149	10
pim3_mouse	73	154	36
pim3_mouse	73	168	14
pim3_mouse	73	171	13
pim3_mouse	73	182	5
pim3_mouse	73	187	319
pim3_mouse	73	194	8
pim3_mouse	73	223	1
pim3_mouse	73	231	21
pim3_mouse	73	248	2
pim3_mouse	73	256	31
pim3_mouse	73	263	49
pim3_mouse	73	289	4
pim3_mouse	73	305	8
pim3_mouse	73	309	9
pim3_mouse	73	319	6
pim3_mouse	73	321	7
pim3_mouse	73	324	19
pim3_mouse	73	336	2
pim3_mouse	73	338	2
pim3_mouse	73	340	16
pim3_mouse	73	342	1
pim3_mouse	73	366	6
pim3_mouse	73	369	1
pim3_mouse	73	373	5
pim3_mouse	73	391	1
pim3_mouse	73	400	1
pim3_mouse	73	401	2
pim3_mouse	73	405	1
pim3_mouse	73	412	4
pim3_mouse	73	415	6
pim3_mouse	73	434	1
pim3_mouse	73	537	3
pim3_mouse	73	548	1
pim3_mouse	73	565	93
pim3_mouse	73	567	1
pim3_mouse	73	580	2
pim3_mouse	73	594	49
pim3_mouse	73	598	6
pim3_mouse	73	609	92
pim3_mouse	73	610	15
pim3_mouse	73	629	67
pim3_mouse	73	640	14
pim3_mouse	73	656	2
pim3_mouse	73	658	3
pim3_mouse	73	687	65
pim3_mouse	73	700	90
pim3_mouse	73	728	7
pim3_mouse	73	731	1
pim3_mouse	73	744	76
pim3_mouse	73	745	34
pim3_mouse	73	746	87
pim3_mouse	73	747	1
pim3_mouse	73	748	38
pim3_mouse	73	749	63
pim3_mouse	73	757	6
pim3_mouse	73	761	28
pim3_mouse	73	764	1
pim3_mouse	73	765	2
pim3_mouse	73	772	4
pim3_mouse	73	785	32
pim3_mouse	73	786	3
pim3_mouse	73	790	95
pim3_mouse	73	796	1
pim3_mouse	73	801	70
pim3_mouse	73	812	120
pim3_mouse	73	813	1
pim3_mouse	73	823	25
pim3_mouse	73	824	80
pim3_mouse	73	829	2
pim3_mouse	73	831	1
pim3_mouse	73	835	12
pim3_mouse	73	849	76
pim3_mouse	73	858	28
pim3_mouse	73	866	49
pim3_mouse	73	96	6
pim3_mouse	74	122	1
pim3_mouse	74	133	57
pim3_mouse	74	137	1
pim3_mouse	74	140	2
pim3_mouse	74	144	47
pim3_mouse	74	148	143
pim3_mouse	74	157	21
pim3_mouse	74	160	19
pim3_mouse	74	178	115
pim3_mouse	74	205	6
pim3_mouse	74	227	10
pim3_mouse	74	239	1
pim3_mouse	74	250	1
pim3_mouse	74	269	1
pim3_mouse	74	270	2
pim3_mouse	74	318	34
pim3_mouse	74	319	2
pim3_mouse	74	328	2
pim3_mouse	74	336	5
pim3_mouse	74	344	1
pim3_mouse	74	350	22
pim3_mouse	74	379	41
pim3_mouse	74	547	1
pim3_mouse	74	553	18
pim3_mouse	74	561	1
pim3_mouse	74	593	23
pim3_mouse	74	612	1
pim3_mouse	74	616	23
pim3_mouse	74	619	1
pim3_mouse	74	625	57
pim3_mouse	74	643	121
pim3_mouse	74	644	5
pim3_mouse	74	648	1
pim3_mouse	74	686	9
pim3_mouse	74	689	29
pim3_mouse	74	717	24
pim3_mouse	74	720	1
pim3_mouse	74	743	3
pim3_mouse	74	749	278
pim3_mouse	74	769	1
pim3_mouse	74	808	431
pim3_mouse	74	817	1
pim3_mouse	74	822	74
pim3_mouse	74	838	1
pim3_mouse	74	842	143
pim3_mouse	74	848	70
pim3_mouse	74	870	11
pim3_mouse	75	120	1
pim3_mouse	75	128	1
pim3_mouse	75	136	7
pim3_mouse	75	150	14
pim3_mouse	75	180	1
pim3_mouse	75	269	1
pim3_mouse	75	320	3
pim3_mouse	75	337	21
pim3_mouse	75	400	13
pim3_mouse	75	403	1
pim3_mouse	75	408	1
pim3_mouse	75	467	1
pim3_mouse	75	548	41
pim3_mouse	75	554	2
pim3_mouse	75	581	40
pim3_mouse	75	641	2
pim3_mouse	75	664	6
pim3_mouse	75	728	1
pim3_mouse	75	744	166
pim3_mouse	75	745	4
pim3_mouse	75	752	2
pim3_mouse	75	754	136
pim3_mouse	75	760	68
pim3_mouse	75	774	9
pim3_mouse	75	785	1
pim3_mouse	75	96	1
pim3_mouse	76	113	25
pim3_mouse	76	120	3
pim3_mouse	76	125	6
pim3_mouse	76	128	9
pim3_mouse	76	140	1
pim3_mouse	76	164	1
pim3_mouse	76	196	50
pim3_mouse	76	254	1
pim3_mouse	76	270	19
pim3_mouse	76	285	1
pim3_mouse	76	319	1
pim3_mouse	76	334	1
pim3_mouse	76	336	105
pim3_mouse	76	358	1
pim3_mouse	76	364	2
pim3_mouse	76	374	2
pim3_mouse	76	385	2
pim3_mouse	76	399	28
pim3_mouse	76	414	1
pim3_mouse	76	430	1
pim3_mouse	76	552	84
pim3_mouse	76	614	1
pim3_mouse	76	625	1
pim3_mouse	76	638	48
pim3_mouse	76	644	1
pim3_mouse	76	727	1
pim3_mouse	76	744	9
pim3_mouse	76	748	6
pim3_mouse	76	749	3
pim3_mouse	76	770	13
pim3_mouse	76	777	62
pim3_mouse	76	808	2
pim3_mouse	77	120	1
pim3_mouse	77	121	39
pim3_mouse	77	147	25
pim3_mouse	77	151	27
pim3_mouse	77	182	20
pim3_mouse	77	208	1
pim3_mouse	77	262	3
pim3_mouse	77	319	2
pim3_mouse	77	320	12
pim3_mouse	77	329	1
pim3_mouse	77	400	1
pim3_mouse	77	436	2
pim3_mouse	77	437	1
pim3_mouse	77	453	3
pim3_mouse	77	465	2
pim3_mouse	77	503	1
pim3_mouse	77	508	9
pim3_mouse	77	546	30
pim3_mouse	77	550	1
pim3_mouse	77	559	1
pim3_mouse	77	594	1
pim3_mouse	77	626	232
pim3_mouse	77	637	9
pim3_mouse	77	656	40
pim3_mouse	77	658	2
pim3_mouse	77	670	1
pim3_mouse	77	724	3
pim3_mouse	77	728	16
pim3_mouse	77	744	10
pim3_mouse	77	745	17
pim3_mouse	77	748	1
pim3_mouse	77	750	81
pim3_mouse	77	754	56
pim3_mouse	77	758	2
pim3_mouse	77	782	58
pim3_mouse	77	787	315
pim3_mouse	77	792	44
pim3_mouse	77	793	78
pim3_mouse	77	809	343
pim3_mouse	77	815	18
pim3_mouse	77	826	1
pim3_mouse	78	128	10
pim3_mouse	78	137	14
pim3_mouse	78	140	46
pim3_mouse	78	157	2
pim3_mouse	78	175	2
pim3_mouse	78	192	9
pim3_mouse	78	222	1
pim3_mouse	78	249	1
pim3_mouse	78	291	3
pim3_mouse	78	319	1
pim3_mouse	78	334	1
pim3_mouse	78	353	1
pim3_mouse	78	371	11
pim3_mouse	78	535	1
pim3_mouse	78	551	20
pim3_mouse	78	638	67
pim3_mouse	78	654	60
pim3_mouse	78	673	46
pim3_mouse	78	683	40
pim3_mouse	78	713	2
pim3_mouse	78	744	4
pim3_mouse	78	746	3
pim3_mouse	78	759	272
pim3_mouse	78	764	20
pim3_mouse	78	773	4
pim3_mouse	78	779	2
pim3_mouse	78	846	69
pim3_mouse	78	853	310
pim3_mouse	78	857	2
pim3_mouse	78	861	1
pim3_mouse	78	865	1
pim3_mouse	78	874	217
pim3_mouse	79	104	1
pim3_mouse	79	109	1
pim3_mouse	79	120	109
pim3_mouse	79	122	1
pim3_mouse	79	138	3
pim3_mouse	79	142	1
pim3_mouse	79	145	65
pim3_mouse	79	154	1
pim3_mouse	79	158	98
pim3_mouse	79	161	38
pim3_mouse	79	196	9
pim3_mouse	79	210	35
pim3_mouse	79	214	2
pim3_mouse	79	223	9
pim3_mouse	79	232	3
pim3_mouse	79	244	4
pim3_mouse	79	247	1
pim3_mouse	79	256	1
pim3_mouse	79	257	73
pim3_mouse	79	267	4
pim3_mouse	79	299	6
pim3_mouse	79	309	1
pim3_mouse	79	314	1
pim3_mouse	79	319	1
pim3_mouse	79	320	20
pim3_mouse	79	321	2
pim3_mouse	79	327	4
pim3_mouse	79	331	3
pim3_mouse	79	345	4
pim3_mouse	79	354	34
pim3_mouse	79	388	66
pim3_mouse	79	477	31
pim3_mouse	79	545	3
pim3_mouse	79	581	4
pim3_mouse	79	589	116
pim3_mouse	79	594	178
pim3_mouse	79	599	1
pim3_mouse	79	600	13
pim3_mouse	79	629	1
pim3_mouse	79	656	2
pim3_mouse	79	662	1
pim3_mouse	79	670	70
pim3_mouse	79	684	65
pim3_mouse	79	702	13
pim3_mouse	79	718	2
pim3_mouse	79	742	5
pim3_mouse	79	744	67
pim3_mouse	79	745	38
pim3_mouse	79	746	4
pim3_mouse	79	750	16
pim3_mouse	79	752	1
pim3_mouse	79	773	2
pim3_mouse	79	774	294
pim3_mouse	79	794	2
pim3_mouse	79	798	1
pim3_mouse	79	801	26
pim3_mouse	79	818	1
pim3_mouse	79	820	133
pim3_mouse	79	824	4
pim3_mouse	79	858	635
pim3_mouse	79	866	471
pim3_mouse	80	111	1
pim3_mouse	80	120	1
pim3_mouse	80	124	4
pim3_mouse	80	126	10
pim3_mouse	80	137	11
pim3_mouse	80	138	6
pim3_mouse	80	139	301
pim3_mouse	80	140	260
pim3_mouse	80	143	121
pim3_mouse	80	147	51
pim3_mouse	80	175	100
pim3_mouse	80	177	50
pim3_mouse	80	181	6
pim3_mouse	80	182	6
pim3_mouse	80	184	41
[truncated: 28,024 more rows]
