# Supplementary material for: GCLiPP: global crosslinking and protein purification method for constructing high-resolution occupancy maps for RNA binding proteins
Source: Genome Biol. 2023 Dec 7;24:281. doi: 10.1186/s13059-023-03125-2 (PMC10701951; doi:10.1186/s13059-023-03125-2)
Supplement: Supplementary file 6 — Additional file 6:Table S6. Probable causal disease-associated SNPs identified by PICS2 that occur within GCLiPP-called RBP binding peaks. [file 13059_2023_3125_MOESM6_ESM.csv]

Table S6.	Probable causal disease-associated SNPs identified by PICS2 that occur within GCLiPP-called RBP binding peaks
Chromosome	Start	End	PICS2 SNP	PICS2 Probability	Disease	GCLiPP_chrom	GCLiPP_start	GCLiPP_end	GCLiPP_peak
chr1	113763746	113763747	rs56960726	0.0013	Autoimmunity (multiple diseases)	chr1	113763687	113763757	RSBN1_chr1:113763687-113763757_1829
chr1	113763746	113763747	rs56960726	0.0013	Alopecia areata	chr1	113763687	113763757	RSBN1_chr1:113763687-113763757_1829
chr1	113763746	113763747	rs56960726	0	Autoimmunity (multiple diseases)	chr1	113763687	113763757	RSBN1_chr1:113763687-113763757_1829
chr1	150308367	150308368	rs8006	0.0001	Allergy	chr1	150308323	150308393	MRPS21_chr1:150308323-150308393_6031
chr1	228457362	228457363	rs10916317	0.1063	Asthma	chr1	228457346	228457416	HIST3H2A_chr1:228457346-228457416_8474
chr1	35566629	35566630	rs570824683	0.0002	Autoimmunity (multiple diseases)	chr1	35566591	35566661	NCDN_chr1:35566591-35566661_3867
chr10	102479343	102479344	rs5870	0.0018	Ulcerative colitis	chr10	102479297	102479367	ACTR1A_chr10:102479297-102479367_35721
chr10	102479343	102479344	rs5870	0.004	Inflammatory bowel disease	chr10	102479297	102479367	ACTR1A_chr10:102479297-102479367_35721
chr10	102480681	102480682	rs13287	0.0018	Allergy	chr10	102480672	102480742	ACTR1A_chr10:102480672-102480742_35734
chr10	102480741	102480742	rs12162	0.0019	Allergy	chr10	102480672	102480742	ACTR1A_chr10:102480672-102480742_35734
chr10	62806812	62806813	rs10995312	0.0024	Allergy	chr10	62806762	62806832	ADO_chr10:62806762-62806832_36305
chr10	92655321	92655322	rs1044153	0	Multiple sclerosis	chr10	92655296	92655366	KIF11_chr10:92655296-92655366_36798
chr11	118748338	118748339	rs2077579	0.0003	Celiac disease	chr11	118748305	118748375	DDX6_chr11:118748305-118748375_38232
chr11	118748338	118748339	rs2077579	0.0093	Allergy	chr11	118748305	118748375	DDX6_chr11:118748305-118748375_38232
chr11	118748338	118748339	rs2077579	0.0084	Rheumatoid arthritis	chr11	118748305	118748375	DDX6_chr11:118748305-118748375_38232
chr11	36484642	36484643	rs72521628	0.3084	Rheumatoid arthritis	chr11	36484631	36484701	TRAF6_chr11:36484631-36484701_38853
chr11	58619177	58619178	rs11229545	0.0244	Crohn's disease	chr11	58619145	58619215	ZFP91_chr11:58619145-58619215_37954
chr11	58619177	58619178	rs11229545	0.0269	Autoimmunity (multiple diseases)	chr11	58619145	58619215	ZFP91_chr11:58619145-58619215_37954
chr11	58619177	58619178	rs11229545	0.0278	Ulcerative colitis	chr11	58619145	58619215	ZFP91_chr11:58619145-58619215_37954
chr11	58619177	58619178	rs11229545	0.0309	Inflammatory bowel disease	chr11	58619145	58619215	ZFP91_chr11:58619145-58619215_37954
chr11	61127363	61127364	rs71471810	0.0277	Rheumatoid arthritis	chr11	61127310	61127380	CD5_chr11:61127310-61127380_39361
chr12	112972511	112972512	rs10744791	0.0346	Asthma	chr12	112972443	112972513	OAS3_chr12:112972443-112972513_44704
chr12	118145427	118145428	rs1051470	0.0079	Systemic lupus erythematosus	chr12	118145367	118145437	PEBP1_chr12:118145367-118145437_44778
chr12	123261262	123261263	rs6633	0.0109	Multiple sclerosis	chr12	123261221	123261291	CDK2AP1_chr12:123261221-123261291_45065
chr12	57095926	57095927	rs1059513	0.0167	Asthma	chr12	57095876	57095946	STAT6_chr12:57095876-57095946_43921
chr12	57095926	57095927	rs1059513	0.9851	Allergy	chr12	57095876	57095946	STAT6_chr12:57095876-57095946_43921
chr12	57096045	57096046	rs703817	0.0021	Asthma	chr12	57096009	57096079	STAT6_chr12:57096009-57096079_43923
chr12	57721488	57721489	rs1050045	0.0003	Rheumatoid arthritis	chr12	57721463	57721533	OS9_chr12:57721463-57721533_44075
chr12	9696287	9696288	rs2894	0.003	Type 1 diabetes	chr12	9696253	9696323	CLEC2D_chr12:9696253-9696323_41416
chr12	9696287	9696288	rs2894	0.0005	Type 1 diabetes	chr12	9696253	9696323	CLEC2D_chr12:9696253-9696323_41416
chr12	9753094	9753095	rs11052877	0.7872	Multiple sclerosis	chr12	9753050	9753120	CD69_chr12:9753050-9753120_42739
chr14	68787930	68787931	rs35263356	0.0005	Inflammatory bowel disease	chr14	68787863	68787933	ZFP36L1_chr14:68787863-68787933_47092
chr14	68787930	68787931	rs35263356	0.0002	Multiple sclerosis	chr14	68787863	68787933	ZFP36L1_chr14:68787863-68787933_47092
chr14	68787930	68787931	rs35263356	0.002	Juvenile idiopathic arthritis	chr14	68787863	68787933	ZFP36L1_chr14:68787863-68787933_47092
chr15	41482225	41482226	rs1942	0.0143	Allergy	chr15	41482211	41482281	RTF1_chr15:41482211-41482281_47770
chr15	74803142	74803143	rs7085	0.0461	Celiac disease	chr15	74803126	74803196	CSK_chr15:74803126-74803196_49362
chr15	74836160	74836161	rs9210	0.0011	Celiac disease	chr15	74836118	74836188	ULK3_chr15:74836118-74836188_48354
chr15	78897238	78897239	rs3971695	0.0005	Multiple sclerosis	chr15	78897179	78897249	MORF4L1_chr15:78897179-78897249_49510
chr15	90500533	90500534	rs11609	0.0131	Multiple sclerosis	chr15	90500491	90500561	IQGAP1_chr15:90500491-90500561_48505
chr16	31091000	31091001	rs7294	0	Psoriasis	chr16	31090988	31091058	VKORC1_chr16:31090988-31091058_51911
chr16	31091000	31091001	rs7294	0.0002	Autoimmunity (multiple diseases)	chr16	31090988	31091058	VKORC1_chr16:31090988-31091058_51911
chr16	89739569	89739570	rs1061646	0.0001	Vitiligo	chr16	89739566	89739636	ZNF276_chr16:89739566-89739636_52784
chr17	39921159	39921160	rs3169572	0.001	Systemic lupus erythematosus	chr17	39921101	39921171	ORMDL3_chr17:39921101-39921171_55548
chr17	39921232	39921233	rs3169574	0.001	Systemic lupus erythematosus	chr17	39921205	39921275	ORMDL3_chr17:39921205-39921275_55549
chr17	39921497	39921498	rs78199107	0.0289	Systemic lupus erythematosus	chr17	39921472	39921542	ORMDL3_chr17:39921472-39921542_55552
chr17	46030121	46030122	rs67641084	0.0001	Primary biliary cholangitis	chr17	46030052	46030122	KANSL1_chr17:46030052-46030122_52896
chr17	46030121	46030122	rs67641084	0.0002	Type 1 diabetes	chr17	46030052	46030122	KANSL1_chr17:46030052-46030122_52896
chr17	47623018	47623019	rs3065062	0.0001	Multiple sclerosis	chr17	47623007	47623077	NPEPPS_chr17:47623007-47623077_53527
chr17	47623018	47623019	rs3065062	0	Autoimmunity (multiple diseases)	chr17	47623007	47623077	NPEPPS_chr17:47623007-47623077_53527
chr17	75319287	75319288	rs7219	0.0004	Systemic lupus erythematosus	chr17	75319223	75319293	GRB2_chr17:75319223-75319293_53785
chr17	78674151	78674152	rs6728	0.0031	Ulcerative colitis	chr17	78674093	78674163	CYTH1_chr17:78674093-78674163_54149
chr18	79467950	79467951	rs11660128	0.0294	Autoimmunity (multiple diseases)	chr18	79467930	79468000	NFATC1_chr18:79467930-79468000_57987
chr18	79467950	79467951	rs11660128	0.0296	Inflammatory bowel disease	chr18	79467930	79468000	NFATC1_chr18:79467930-79468000_57987
chr18	79467950	79467951	rs11660128	0.0296	Crohn's disease	chr18	79467930	79468000	NFATC1_chr18:79467930-79468000_57987
chr19	55229837	55229838	rs3826886	0.0183	Systemic lupus erythematosus	chr19	55229788	55229858	PPP6R1_chr19:55229788-55229858_62431
chr2	190692113	190692114	rs150131179	0.0106	Primary biliary cholangitis	chr2	190692083	190692153	NAB1_chr2:190692083-190692153_12479
chr2	60927375	60927376	rs72807491	0.0041	Systemic lupus erythematosus	chr2	60927322	60927392	REL_chr2:60927322-60927392_11190
chr20	63696229	63696230	rs2297441	0.0081	Multiple sclerosis	chr20	63696181	63696251	RTEL1_chr20:63696181-63696251_65129
chr20	63696229	63696230	rs2297441	0.0024	Allergy	chr20	63696181	63696251	RTEL1_chr20:63696181-63696251_65129
chr20	63696229	63696230	rs2297441	0	Inflammatory bowel disease	chr20	63696181	63696251	RTEL1_chr20:63696181-63696251_65129
chr20	63696229	63696230	rs2297441	0.0486	Ulcerative colitis	chr20	63696181	63696251	RTEL1_chr20:63696181-63696251_65129
chr20	63696229	63696230	rs2297441	0	Crohn's disease	chr20	63696181	63696251	RTEL1_chr20:63696181-63696251_65129
chr20	63738996	63738997	rs1056441	0.0001	Allergy	chr20	63738961	63739031	LIME1_chr20:63738961-63739031_65139
chr20	63738996	63738997	rs1056441	0.0004	Crohn's disease	chr20	63738961	63739031	LIME1_chr20:63738961-63739031_65139
chr20	63738996	63738997	rs1056441	0	Inflammatory bowel disease	chr20	63738961	63739031	LIME1_chr20:63738961-63739031_65139
chr20	63738996	63738997	rs1056441	0.0019	Ulcerative colitis	chr20	63738961	63739031	LIME1_chr20:63738961-63739031_65139
chr20	63738996	63738997	rs1056441	0.0047	Multiple sclerosis	chr20	63738961	63739031	LIME1_chr20:63738961-63739031_65139
chr20	63743036	63743037	rs1058319	0.0009	Ulcerative colitis	chr20	63742995	63743065	SLC2A4RG_chr20:63742995-63743065_65152
chr20	63743036	63743037	rs1058319	0	Allergy	chr20	63742995	63743065	SLC2A4RG_chr20:63742995-63743065_65152
chr20	63743036	63743037	rs1058319	0.0045	Multiple sclerosis	chr20	63742995	63743065	SLC2A4RG_chr20:63742995-63743065_65152
chr22	21760715	21760716	rs6928	0.0016	Multiple sclerosis	chr22	21760699	21760769	MAPK1_chr22:21760699-21760769_66494
chr22	41460133	41460134	rs202639	0.0083	Allergy	chr22	41460064	41460134	PHF5A_chr22:41460064-41460134_67151
chr22	41460133	41460134	rs202639	0	Vitiligo	chr22	41460064	41460134	PHF5A_chr22:41460064-41460134_67151
chr22	50523425	50523426	rs2782	0.0162	Multiple sclerosis	chr22	50523402	50523472	NCAPH2_chr22:50523402-50523472_67450
chr3	101324721	101324722	rs497953	0.0068	Inflammatory bowel disease	chr3	101324676	101324746	SENP7_chr3:101324676-101324746_14397
chr3	101324721	101324722	rs497953	0.0013	Allergy	chr3	101324676	101324746	SENP7_chr3:101324676-101324746_14397
chr3	101324721	101324722	rs497953	0.0078	Crohn's disease	chr3	101324676	101324746	SENP7_chr3:101324676-101324746_14397
chr3	141614993	141614994	rs11557453	0.002	Allergy	chr3	141614971	141615041	RASA2_chr3:141614971-141615041_13717
chr3	58427738	58427739	rs7231	0.0032	Systemic lupus erythematosus	chr3	58427685	58427755	NR_033384_utr3_0_0_chr3_58427630_r_chr3:58427685-58427755_16169
chr3	58427791	58427792	rs1126722	0.0002	Systemic lupus erythematosus	chr3	58427746	58427816	NR_033384_utr3_0_0_chr3_58427630_r_chr3:58427746-58427816_16170
chr5	132694975	132694976	rs17690965	0.0071	Allergy	chr5	132694963	132695033	KIF3A_chr5:132694963-132695033_21371
chr6	31354079	31354080	rs2768	0	Allergy	chr6	31354070	31354140	HLA-B_chr6:31354070-31354140_23502
chr6	31354105	31354106	rs2769	0	Allergy	chr6	31354070	31354140	HLA-B_chr6:31354070-31354140_23502
chr7	50402440	50402441	rs62447207	0.0003	Type 1 diabetes	chr7	50402416	50402486	IKZF1_chr7:50402416-50402486_25156
chr7	50402458	50402459	rs62447208	0.0005	Type 1 diabetes	chr7	50402416	50402486	IKZF1_chr7:50402416-50402486_25156
chr7	50402680	50402681	rs33999320	0.0381	Type 1 diabetes	chr7	50402618	50402688	IKZF1_chr7:50402618-50402688_25158
chr7	50402906	50402907	rs4132601	0.0381	Type 1 diabetes	chr7	50402858	50402928	IKZF1_chr7:50402858-50402928_25161
chr7	50403915	50403916	rs11980407	0.0374	Type 1 diabetes	chr7	50403893	50403963	IKZF1_chr7:50403893-50403963_25170
chr7	74195644	74195645	rs537769003	0.1311	Systemic lupus erythematosus	chr7	74195643	74195713	EIF4H_chr7:74195643-74195713_25860
chr7	92608082	92608083	rs42031	0.002	Rheumatoid arthritis	chr7	92608054	92608124	CDK6_chr7:92608054-92608124_26034
chr7	92612137	92612138	rs42036	0.0018	Rheumatoid arthritis	chr7	92612083	92612153	CDK6_chr7:92612083-92612153_26044
chrX	153929940	153929941	rs2071128	0.0021	Systemic lupus erythematosus	chrX	153929931	153930001	NAA10_chrX:153929931-153930001_34140
chrX	153929940	153929941	rs2071128	0.0204	Celiac disease	chrX	153929931	153930001	NAA10_chrX:153929931-153930001_34140
chrX	153929940	153929941	rs2071128	0.0012	Systemic lupus erythematosus	chrX	153929931	153930001	NAA10_chrX:153929931-153930001_34140
chrX	153929940	153929941	rs2071128	0.0006	Rheumatoid arthritis	chrX	153929931	153930001	NAA10_chrX:153929931-153930001_34140
chrX	153949011	153949012	rs58240020	0.0023	Rheumatoid arthritis	chrX	153948991	153949061	HCFC1_chrX:153948991-153949061_34156
chrX	153949011	153949012	rs58240020	0.0038	Systemic lupus erythematosus	chrX	153948991	153949061	HCFC1_chrX:153948991-153949061_34156
chrX	153949011	153949012	rs58240020	0.0268	Celiac disease	chrX	153948991	153949061	HCFC1_chrX:153948991-153949061_34156
