# Supplementary material for: GCLiPP: global crosslinking and protein purification method for constructing high-resolution occupancy maps for RNA binding proteins
Source: Genome Biol. 2023 Dec 7;24:281. doi: 10.1186/s13059-023-03125-2 (PMC10701951; doi:10.1186/s13059-023-03125-2)
Supplement: Supplementary file 7 — Additional file 7:Table S7. List of RBP eCLIP datasets. [file 13059_2023_3125_MOESM7_ESM.xlsx]

## Sheet: Sheet1
Table S7.	List of RBP eCLIP datasets
Geo Accession
GSM2424020
GSM2423898
GSM2423163
GSM2423828
GSM2423628
GSM2424038
GSM2424172
GSM2424114
GSM2424262
GSM2423694
GSM2424161
GSM2424183
GSM2423620
GSM2423807
GSM2424043
GSM2423297
GSM2424104
GSM2422882
GSM2424102
GSM2423325
GSM2424240
GSM2423957
GSM2423193
GSM2423213
GSM2423285
GSM2423796
GSM2423906
GSM2423711
GSM2423097
GSM2423241
GSM2423451
GSM2423602
GSM2423691
GSM2424216
GSM2422944
GSM2423480
GSM2423763
GSM2423478
GSM2424110
GSM2423509
GSM2424212
GSM2422904
GSM2423289
GSM2423152
GSM2423550
GSM2424058
GSM2424074
GSM2422967
GSM2423143
GSM2423630
GSM2424223
GSM2423824
GSM2423270
GSM2423381
GSM2423925
GSM2423137
GSM2423274
GSM2423562
GSM2423306
GSM2423243
GSM2424180
GSM2422937
GSM2423049
GSM2423071
GSM2423237
GSM2423548
GSM2422873
GSM2423821
GSM2423064
GSM2423475
GSM2423524
GSM2423683
GSM2423707
GSM2423584
GSM2422935
GSM2423379
GSM2423634
GSM2424062
GSM2424118
GSM2423357
GSM2423505
GSM2423222
GSM2423815
GSM2423618
GSM2424076
GSM2423817
GSM2423826.
